# Supplementary material for: How unique is the low oxygen response? An analysis of the anaerobic response during germination and comparison with abiotic stress in rice and Arabidopsis
Source: Front Plant Sci. 2013 Oct 1;4:349. doi: 10.3389/fpls.2013.00349 (PMC3787303; doi:10.3389/fpls.2013.00349)
Supplement: Supplementary Table 1 — The step-wise comparisons used for rice under aerobic (Howell et al., 2009) and anaerobic (Narsai et al., 2009) germination. All microarrays for both species were GC-RMA normalized and analyzed in the same manner for differential expression using the Cyber-T method (p < 0.05, PPDE > 0.96). [file DataSheet1.XLSX]

## Sheet: ST1. Rice germ step-wise
Supplementary table 1. The step-wise comparisons used for rice under aerobic (Howell et al., 2009) and anaerobic (Narsai et al., 2009) germination. All microarrays for both species were GC-RMA normalised and analysed in the same manner for differential expression using the Cyber-T method (p<0.05, PPDE>0.96).
Probeset identifier	MSU putative function	MSU identifier	Rice germination step-wise	0h v 1A	pVal	cum.ppde.p	1A v 3A	pVal	cum.ppde.p	3A v 12A	pVal	cum.ppde.p	12A v 24A	pVal	cum.ppde.p	24A v 27A	pVal	cum.ppde.p	27A v 30A	pVal	cum.ppde.p	0h v 1N	pVal	cum.ppde.p	1N v 3N	pVal	cum.ppde.p	3N v 12N	pVal	cum.ppde.p	12N v 24N	pVal	cum.ppde.p	24N v 27N	pVal	cum.ppde.p	27N v 30N	pVal	cum.ppde.p
AFFX-BioB-3_at			AFFX-BioB-3_at				-1.6458	0.00185448	0.996548	-1.92165	0.000595384	0.999486							1.03264	0.828682	0							-1.72714	0.000548072	0.999613				2.14097	1.57562e-06	0.999661	-1.00348	0.977659	0
AFFX-BioB-5_at			AFFX-BioB-5_at				-1.51787	0.0111036	0.985091	-1.72314	0.00220352	0.998357							1.09884	0.490784	0							-1.57869	0.0018469	0.998827							-1.06528	0.648467	0
AFFX-BioB-M_at			AFFX-BioB-M_at				-1.52659	0.00155324	0.997014	-1.55167	0.00690585	0.995465							-1.00754	0.950402	0							-1.43636	0.00841828	0.995316				1.87123	1.67427e-06	0.999649	-1.11385	0.332228	0
AFFX-BioC-3_at			AFFX-BioC-3_at				-1.44179	0.0089107	0.987545	-1.99363	0.000124174	0.999872				4.74514	1.31977e-11	1	1.01725	0.867659	0							-1.67584	0.000799834	0.999454				6.81067	8.10463e-14	1	-1.05114	0.589485	0
AFFX-BioC-5_at			AFFX-BioC-5_at				-1.3954	0.0309731	0.965472	-1.98081	0.000714881	0.999396				4.12496	2.52253e-09	0.999991	1.10016	0.414369	0							-1.56503	0.00113595	0.999248				6.62459	1.23335e-12	1	-1.04337	0.675761	0
AFFX-BioDn-3_at			AFFX-BioDn-3_at				-1.21564	0.0267327	0.969398	-1.61097	4.21983e-05	0.999951							1.05186	0.584146	0	-1.44871	0.000142153	0.977781				-1.43075	0.000456545	0.999673				1.27709	0.000345882	0.9909	-1.07187	0.385282	0
AFFX-BioDn-5_at			AFFX-BioDn-5_at				-1.45814	0.00095394	0.997995	-1.62995	0.000259985	0.999754							1.04211	0.655032	0							-1.42997	0.0010666	0.99929				1.61288	6.39582e-08	0.999952	-1.11455	0.186323	0
AFFX-CreX-3_at			AFFX-CreX-3_at							-1.34715	0.00125618	0.999003							1.02267	0.70945	0							-1.22452	0.00372741	0.997774	-1.18405	0.00712625	0.982442	1.39661	5.09258e-07	0.99983	-1.07832	0.165889	0
AFFX-CreX-5_at			AFFX-CreX-5_at				-1.18046	0.0216257	0.974277	-1.3681	0.0012424	0.999012							1.00541	0.935655	0							-1.21517	0.00459166	0.997307	-1.18987	0.0126493	0.972457	1.4528	8.31907e-07	0.999771	-1.09379	0.16759	0
AFFX-DapX-3_at			AFFX-DapX-3_at				-1.24872	0.00367737	0.993958	-1.70253	5.00031e-06	0.999993	-1.30121	0.00318796	0.992905				-1.00233	0.975955	0							-1.81922	2.08863e-09	1							-1.05117	0.65617	0
AFFX-DapX-5_at			AFFX-DapX-5_at				-1.44106	0.00246623	0.995642	-1.81592	3.33942e-06	0.999995							-1.0041	0.964563	0							-2.1023	6.719e-10	1							-1.01732	0.938131	0
AFFX-DapX-M_at			AFFX-DapX-M_at				-1.37497	0.000490989	0.998836	-1.98358	8.51112e-07	0.999998							1.019	0.825834	0							-1.941	7.93661e-09	1							-1.08666	0.60171	0
AFFX-LysX-3_at			AFFX-LysX-3_at				-1.61397	1.22697e-05	0.999943	-1.78127	0.000107516	0.999888							1.00101	0.992446	0							-2.01045	5.06327e-09	1				1.34524	0.0017617	0.975675	-1.01213	0.904507	0
AFFX-LysX-5_at			AFFX-LysX-5_at				-1.63337	0.000164513	0.999524	-2.15915	3.12436e-05	0.999963							1.03245	0.83246	0							-2.24262	8.03736e-07	0.999999							-1.1026	0.497168	0
AFFX-LysX-M_at			AFFX-LysX-M_at				-1.68631	3.72204e-05	0.999859	-2.35771	4.85002e-06	0.999993							-1.14452	0.345806	0							-2.23546	6.55702e-08	1							-1.04434	0.722723	0
AFFX-Mgr-actin-5_at			AFFX-Mgr-actin-5_at																-1.0391	0.296794	0																1.04369	0.447544	0
AFFX-Mgr-gapdh-M_at			AFFX-Mgr-gapdh-M_at																-1.05979	0.276786	0																-1.014	0.812744	0
AFFX-Os_18SrRNA_at			AFFX-Os_18SrRNA_at	1.80179	0.000166117	0.99732	-1.81112	5.09098e-05	0.999818	-26.1887	2.03429e-10	1	2.80075	0.00201043	0.995106	-8.24	5.73791e-05	0.996652	1.376	0.0297469	0	2.11889	1.04799e-06	0.998539	-1.7427	7.81073e-06	0.999957	-34.6013	5.21324e-11	1	1.47677	0.0062797	0.984104				-1.06714	0.775992	0
AFFX-Os_28SrRNA_at			AFFX-Os_28SrRNA_at	1.14877	2.85749e-05	0.999299	-1.138	0.000603133	0.998622	-38.1063	0	1	2.03539	0.00378823	0.991848	-4.05108	4.01288e-05	0.997284	1.13059	0.632874	0							-22.2987	1.08802e-14	1	-1.64558	0.00858205	0.979681				-1.37485	0.0868402	0
AFFX-Os_Actin_3_at			AFFX-Os_Actin_3_at				1.89224	4.25854e-06	0.999976	2.12747	7.21791e-09	1							-1.0008	0.99088	0							3.90354	5.77316e-15	1							-1.01354	0.827443	0
AFFX-Os_Actin_5_f_at			AFFX-Os_Actin_5_f_at				2.02993	4.24826e-06	0.999976	3.41189	7.79246e-11	1				-1.26869	0.0019842	0.973888	1.00182	0.981427	0				1.25224	0.0123167	0.981077	5.52472	2.28706e-14	1				-1.52404	1.18748e-05	0.998835	1.08429	0.262172	0
AFFX-Os_Actin_M_s_at			AFFX-Os_Actin_M_s_at				2.08784	9.00647e-07	0.999993	3.08995	2.50911e-10	1							-1.02045	0.784844	0							5.88012	2.22045e-15	1							1.00657	0.905606	0
AFFX-Os_Cyph_3_at			AFFX-Os_Cyph_3_at							1.54229	0.000183471	0.99982	-1.26548	0.00810362	0.984984				-1.01724	0.848609	0							1.3294	0.00252547	0.99844	-1.53687	2.30415e-05	0.999812	1.58932	1.1937e-06	0.999714	-1.13938	0.182961	0
AFFX-Os_Cyph_5_at			AFFX-Os_Cyph_5_at				1.47264	0.00469782	0.99262	1.35841	0.00994343	0.993729	-1.47539	0.000915557	0.997405				1.01415	0.892185	0							1.38579	0.00162679	0.998956	-1.42599	0.000360022	0.998339	1.4577	0.000534481	0.988151	1.00193	0.987635	0
AFFX-Os_Cyph_M_at			AFFX-Os_Cyph_M_at				1.41777	0.00222448	0.995994	1.63598	5.13129e-05	0.999942	-1.38582	0.00108545	0.997023				1.0259	0.803602	0							1.57624	1.30095e-05	0.999987	-1.29881	0.00375495	0.989397	1.29324	0.0012825	0.9799	-1.05885	0.586211	0
AFFX-Os_Gapdh_3_at			AFFX-Os_Gapdh_3_at				-1.34111	7.94024e-06	0.99996				1.40167	1.84084e-05	0.999889				1.04899	0.359449	0				-1.14972	0.0169218	0.975461	-1.18087	0.00584022	0.996646	1.21257	0.0047459	0.987248				1.01413	0.776971	0
AFFX-Os_Gapdh_5_at			AFFX-Os_Gapdh_5_at				-1.49639	2.1478e-05	0.99991				1.78624	6.06075e-06	0.999955				1.03957	0.623038	0																1.08567	0.176102	0
AFFX-Os_Gapdh_M_at			AFFX-Os_Gapdh_M_at				-1.44626	5.75624e-06	0.999969				1.71315	5.60299e-08	0.999999				1.08216	0.147023	0							-1.14007	0.0551119	0.973912	1.33732	0.000927721	0.996486				1.04412	0.424817	0
AFFX-Os_Ubiquitin_3_s_at			AFFX-Os_Ubiquitin_3_s_at	1.18425	0.000337117	0.995408	1.5883	1.51664e-09	1	-1.18334	0.0013742	0.99892							-1.01972	0.711753	0				1.46329	1.96274e-07	0.999998	-1.11887	0.029	0.985499							1.0001	0.99837	0
AFFX-Os_Ubiquitin_5_f_at			AFFX-Os_Ubiquitin_5_f_at				1.62612	3.79571e-09	1	-1.29989	2.28489e-05	0.999972	-1.13389	0.00580091	0.988518				-1.00002	0.999652	0				1.36661	3.55568e-07	0.999997	-1.21128	8.25785e-05	0.999931							1.04769	0.293123	0
AFFX-Os_Ubiquitin_M_f_at			AFFX-Os_Ubiquitin_M_f_at				1.77588	1.386e-12	1	-1.38376	4.82026e-08	1	-1.12394	0.0149223	0.975517				1.01188	0.807858	0				1.34163	2.79244e-06	0.999982	-1.20365	0.000281004	0.99979							1.01216	0.796969	0
AFFX-OS-18SrRNA_s_at			AFFX-OS-18SrRNA_s_at	2.78191	5.43871e-05	0.998855	-3.18469	7.67639e-07	0.999994	-22.417	2.18328e-06	0.999996	2.64762	0.00526217	0.989383	-4.76645	0.000388854	0.989796	1.07045	0.63651	0	3.14619	2.25483e-07	0.99938	-2.46068	1.00873e-09	1	-31.8375	7.51413e-09	1							1.1937	0.416126	0
AFFX-OS-25SrRNA_s_at	expressed protein	LOC_Os09g00998.1	AFFX-OS-25SrRNA_s_at							-122.445	1.11022e-14	1				-3.18579	1.04998e-05	0.99876	1.21517	0.526868	0							-51.284	4.88498e-15	1	-1.82386	0.00579326	0.98508				-1.4073	0.0637089	0
AFFX-OS-5.8SrRNA_at			AFFX-OS-5.8SrRNA_at	1.2147	0.00221252	0.980963	-1.18282	0.0208126	0.975072	-58.8372	1.19749e-12	1	1.39531	0.00707549	0.986532				1.1345	0.522625	0	1.40441	8.22806e-05	0.983534				-18.2848	2.22045e-16	1							1.12334	0.414093	0
AFFX-Os-actin-3_at	actin-1, putative, expressed	LOC_Os03g50890.1	AFFX-Os-actin-3_at				1.94035	2.07756e-07	0.999998	2.33366	6.03583e-11	1							1.02001	0.71345	0							4.75675	6.30118e-12	1							1.00033	0.995273	0
AFFX-Os-actin-3_s_at	actin-1, putative, expressed	LOC_Os03g50890.1	AFFX-Os-actin-3_s_at				2.08361	1.39485e-09	1	2.08196	4.1706e-11	1							-1.02584	0.584966	0							3.74381	3.9968e-15	1							1.00863	0.831352	0
AFFX-Os-actin-5_s_at	actin-1, putative, expressed	LOC_Os03g50890.1	AFFX-Os-actin-5_s_at				2.38042	2.84744e-07	0.999997	3.65304	6.69942e-11	1				-1.47864	7.71312e-06	0.998965	-1.03071	0.706777	0							6.91222	1.77636e-14	1				-1.79676	4.9305e-08	0.999959	1.13676	0.108781	0
AFFX-Os-actin-M_s_at	actin-1, putative, expressed	LOC_Os03g50890.1	AFFX-Os-actin-M_s_at				2.08201	1.20087e-06	0.999992	3.13185	4.06781e-11	1							-1.0249	0.732879	0							5.88117	2.89768e-14	1				-1.20127	0.00232421	0.971281	1.0132	0.839768	0
AFFX-Os-r2-Bs-dap-3_at			AFFX-Os-r2-Bs-dap-3_at				-1.18741	0.0138896	0.982096	-1.63298	8.51415e-06	0.999988	-1.41426	0.000145016	0.999414				1.02946	0.72354	0							-1.72116	7.72992e-08	1							-1.0606	0.579314	0
AFFX-Os-r2-Bs-dap-5_at			AFFX-Os-r2-Bs-dap-5_at				-1.31524	0.00363367	0.994017	-2.04053	1.58403e-06	0.999997							1.02016	0.810001	0							-1.91564	1.2332e-08	1	-1.20542	0.0154365	0.967813				1.00847	0.971888	0
AFFX-Os-r2-Bs-dap-M_at			AFFX-Os-r2-Bs-dap-M_at				-1.25905	0.00964946	0.986707	-1.86987	2.32817e-06	0.999996	-1.22147	0.0112694	0.980442				-1.02483	0.774221	0							-1.85746	6.90661e-09	1							-1.05522	0.745048	0
AFFX-Os-r2-Bs-lys-3_at			AFFX-Os-r2-Bs-lys-3_at				-1.70607	1.59778e-06	0.999989	-1.67214	0.000102714	0.999892	-1.30479	0.0082621	0.984749				-1.07541	0.497502	0				-1.21839	0.016332	0.976163	-2.06476	5.83289e-09	1							1.06301	0.538943	0
AFFX-Os-r2-Bs-lys-5_at			AFFX-Os-r2-Bs-lys-5_at				-1.70851	2.59671e-05	0.999895	-2.31244	9.5039e-06	0.999987							1.05463	0.687781	0							-2.40764	5.80735e-07	0.999999							-1.06663	0.610596	0
AFFX-Os-r2-Bs-lys-M_at			AFFX-Os-r2-Bs-lys-M_at				-1.5115	9.96052e-05	0.999684	-2.38794	4.78351e-07	0.999999							-1.11677	0.401756	0							-2.36203	2.4008e-08	1							1.00647	0.954316	0
AFFX-Os-r2-Bs-phe-3_at			AFFX-Os-r2-Bs-phe-3_at				-1.49044	0.000279383	0.999266	-1.99015	2.505e-05	0.999969	-1.317	0.0208145	0.968069				1.02671	0.821858	0				-1.33033	0.00372807	0.992914	-1.81074	5.86048e-06	0.999994							-1.0151	0.893953	0
AFFX-Os-r2-Bs-phe-5_at			AFFX-Os-r2-Bs-phe-5_at				-1.77486	2.33214e-05	0.999904	-2.18902	4.19103e-05	0.999951							-1.03662	0.788554	0							-2.69641	4.84828e-10	1							1.10469	0.500346	0
AFFX-Os-r2-Bs-phe-M_at			AFFX-Os-r2-Bs-phe-M_at	1.41723	9.69332e-05	0.998222	-1.65904	1.81659e-05	0.999922	-2.39037	3.49711e-06	0.999995							-1.00959	0.931272	0							-2.55666	2.42853e-09	1							1.17421	0.156618	0
AFFX-Os-r2-Bs-thr-3_s_at			AFFX-Os-r2-Bs-thr-3_s_at				-1.35876	0.00086566	0.998148	-2.31279	1.42847e-07	1	-1.40106	0.00115253	0.996875				1.07094	0.518963	0							-2.19468	8.46058e-09	1							-1.1031	0.484947	0
AFFX-Os-r2-Bs-thr-5_s_at			AFFX-Os-r2-Bs-thr-5_s_at				-1.5465	0.00017724	0.999494	-2.61021	1.27747e-06	0.999998							1.00752	0.955631	0							-2.54158	1.33425e-09	1							-1.03584	0.886664	0
AFFX-Os-r2-Bs-thr-M_s_at			AFFX-Os-r2-Bs-thr-M_s_at				-1.3731	0.00260728	0.995439	-2.14259	3.00075e-06	0.999995	-1.35239	0.0124763	0.978782				1.14011	0.306798	0							-2.1796	1.92155e-09	1							-1.02047	0.923662	0
AFFX-Os-r2-Ec-bioB-3_at			AFFX-Os-r2-Ec-bioB-3_at				-1.48748	0.00137339	0.997299	-1.47219	0.00488648	0.996665							-1.05697	0.626348	0							-1.52233	0.000798999	0.999454				1.72354	4.9515e-06	0.999318	-1.04421	0.660428	0
AFFX-Os-r2-Ec-bioB-5_at			AFFX-Os-r2-Ec-bioB-5_at				-1.46988	0.0204536	0.975424	-1.88382	0.00190952	0.998553							1.11603	0.465912	0							-1.54839	0.00193611	0.998776				1.66126	0.0007664	0.985265	1.00569	0.964922	0
AFFX-Os-r2-Ec-bioB-M_at			AFFX-Os-r2-Ec-bioB-M_at				-1.4164	0.00257401	0.995487	-1.57153	0.000554739	0.999518							-1.00101	0.9925	0							-1.57882	0.000109049	0.999911				1.45358	0.000698075	0.986073	1.01341	0.899289	0
AFFX-Os-r2-Ec-bioC-3_at			AFFX-Os-r2-Ec-bioC-3_at				-1.44183	0.00408423	0.993417	-1.56357	0.00212357	0.99841				4.76339	3.4166e-12	1	1.03141	0.713813	0							-1.67161	7.55734e-05	0.999937				6.30388	7.77156e-15	1	-1.03768	0.653255	0
AFFX-Os-r2-Ec-bioC-5_at			AFFX-Os-r2-Ec-bioC-5_at				-1.40098	0.00634874	0.99056	-1.76406	0.000372562	0.999661				4.96252	1.37224e-11	1	-1.0097	0.915092	0							-1.57709	0.000760411	0.999478				7.24712	2.94209e-14	1	-1.11352	0.210263	0
AFFX-Os-r2-Ec-bioD-3_at			AFFX-Os-r2-Ec-bioD-3_at							-1.34444	0.000520466	0.999544							-1.01613	0.835503	0							-1.23109	0.00230992	0.998562				1.28208	0.000109542	0.995478	-1.12358	0.0608505	0
AFFX-Os-r2-Ec-bioD-5_at			AFFX-Os-r2-Ec-bioD-5_at				-1.34095	0.00494896	0.992299	-1.40654	0.00142715	0.998883							-1.05512	0.563086	0							-1.26682	0.0033372	0.997988				1.38133	2.33266e-05	0.998241	-1.11285	0.163582	0
AFFX-Os-r2-P1-cre-3_s_at			AFFX-Os-r2-P1-cre-3_s_at							-1.17014	0.0037185	0.997384							-1.00927	0.837548	0							-1.16023	0.00707208	0.996005				1.33128	1.00141e-05	0.998951	-1.07346	0.0688965	0
AFFX-Os-r2-P1-cre-5_s_at			AFFX-Os-r2-P1-cre-5_s_at							-1.32094	4.06009e-05	0.999953							1.01221	0.819997	0							-1.21491	0.0014144	0.999081				1.20604	0.000314022	0.991418	-1.03139	0.478616	0
AFFX-Os-TrpnX-M_at			AFFX-Os-TrpnX-M_at																-1.00168	0.947859	0																-1.0064	0.821197	0
AFFX-PheX-3_at			AFFX-PheX-3_at				-1.52268	0.000149499	0.99956	-2.12833	1.00436e-05	0.999986	-1.52508	0.000688906	0.997937				-1.02082	0.871111	0				-1.25566	0.00845714	0.986098	-2.09234	5.97413e-08	1							1.16321	0.169645	0
AFFX-PheX-5_at			AFFX-PheX-5_at				-1.65486	1.21532e-05	0.999944	-2.29772	9.14418e-07	0.999998	-1.31799	0.0236083	0.9647				1.05657	0.693765	0							-2.55507	8.53685e-10	1							1.07035	0.556991	0
AFFX-PheX-M_at			AFFX-PheX-M_at				-1.6811	1.47403e-05	0.999934	-2.39226	3.01011e-06	0.999995							1.01575	0.906011	0							-2.6283	3.63744e-09	1							1.07943	0.526286	0
AFFX-r2-Bs-dap-3_at			AFFX-r2-Bs-dap-3_at				-1.28831	0.00214034	0.996118	-1.7241	3.63942e-06	0.999994				1.27693	0.00124148	0.980044	-1.0633	0.387694	0							-1.56998	5.9708e-06	0.999994	-1.20319	0.015443	0.967802				-1.09783	0.350635	0
AFFX-r2-Bs-dap-5_at			AFFX-r2-Bs-dap-5_at				-1.40186	0.000314498	0.999191	-1.96289	1.18372e-06	0.999998							-1.05057	0.610925	0							-1.85447	5.13026e-08	1							-1.05163	0.823355	0
AFFX-r2-Bs-dap-M_at			AFFX-r2-Bs-dap-M_at				-1.25909	0.00631894	0.990596	-1.87588	7.05858e-07	0.999999				1.38675	0.000998258	0.982398	1.00218	0.980078	0							-1.71458	2.28661e-06	0.999997	-1.2464	0.00233356	0.992714				-1.07991	0.55671	0
AFFX-r2-Bs-lys-3_at			AFFX-r2-Bs-lys-3_at				-1.75487	0.000121689	0.999628	-1.78116	0.000473988	0.999581							-1.18408	0.196811	0				-1.31363	0.00902711	0.985333	-1.91853	1.62066e-06	0.999998				1.43977	0.0011166	0.981508	1.03259	0.791493	0
AFFX-r2-Bs-lys-5_at			AFFX-r2-Bs-lys-5_at				-1.7141	1.71324e-05	0.999925	-1.95247	3.93201e-05	0.999954	-1.45533	0.0112712	0.980439				-1.00116	0.992102	0				-1.24293	0.0250685	0.966192	-2.20901	7.80648e-07	0.999999							-1.0637	0.626533	0
AFFX-r2-Bs-lys-M_at			AFFX-r2-Bs-lys-M_at				-1.51037	0.000420616	0.998974	-3.05493	2.60869e-07	0.999999							1.0751	0.580903	0							-2.30255	1.19348e-08	1				1.44956	0.00244486	0.970399	-1.08815	0.489738	0
AFFX-r2-Bs-phe-3_at			AFFX-r2-Bs-phe-3_at				-1.57553	2.40638e-05	0.999901	-1.98756	1.37502e-06	0.999998	-1.30892	0.0123221	0.978993				-1.0708	0.486046	0							-1.88125	1.36304e-07	1							1.07222	0.532302	0
AFFX-r2-Bs-phe-5_at			AFFX-r2-Bs-phe-5_at				-1.70907	1.97348e-05	0.999916	-2.22143	9.30922e-06	0.999987							-1.03666	0.762636	0							-2.2893	1.59282e-07	1	-1.32743	0.00870392	0.979455				1.21769	0.0986357	0
AFFX-r2-Bs-phe-M_at			AFFX-r2-Bs-phe-M_at				-1.59612	3.23562e-05	0.999874	-2.32216	4.88928e-06	0.999993							-1.06229	0.655182	0							-2.12718	6.50168e-07	0.999999	-1.33882	0.011615	0.974238				-1.10172	0.398755	0
AFFX-r2-Bs-thr-3_s_at			AFFX-r2-Bs-thr-3_s_at				-1.43888	3.38995e-05	0.999869	-2.24924	1.04364e-07	1	-1.42624	0.000802415	0.997667				1.04661	0.668685	0				-1.19609	0.0196736	0.972249	-2.30786	3.32994e-10	1							-1.11275	0.382649	0
AFFX-r2-Bs-thr-5_s_at			AFFX-r2-Bs-thr-5_s_at				-1.63939	6.53627e-05	0.999776	-2.11541	7.16636e-06	0.99999	-1.4712	0.00261568	0.99395				-1.04709	0.744347	0							-2.3949	1.92176e-08	1							-1.02487	0.92598	0
AFFX-r2-Bs-thr-M_s_at			AFFX-r2-Bs-thr-M_s_at				-1.5037	0.000105346	0.999669	-2.00875	9.95218e-06	0.999986	-1.42194	0.00152416	0.996085				1.00481	0.974517	0							-2.22899	2.27015e-08	1							-1.10298	0.643824	0
AFFX-r2-Ec-bioB-3_at			AFFX-r2-Ec-bioB-3_at				-1.31054	0.0274907	0.968688	-1.67079	0.000989474	0.999193				1.49612	0.00154628	0.977363	-1.03726	0.732904	0							-1.49328	0.00141691	0.999079				1.6047	2.32896e-05	0.998242	-1.10524	0.33356	0
AFFX-r2-Ec-bioB-5_at			AFFX-r2-Ec-bioB-5_at				-1.50795	0.00135777	0.997325	-1.65644	0.00120453	0.999039							-1.01062	0.928313	0							-1.6285	0.000384693	0.99972				1.77286	6.4151e-06	0.999201	-1.07036	0.537607	0
AFFX-r2-Ec-bioB-M_at			AFFX-r2-Ec-bioB-M_at				-1.29644	0.0156034	0.980308	-1.69472	0.000210232	0.999796							-1.00895	0.931172	0				-1.27937	0.00907927	0.985264	-1.30412	0.00529484	0.996933				1.50852	0.000126626	0.995061	-1.06	0.539856	0
AFFX-r2-Ec-bioC-3_at			AFFX-r2-Ec-bioC-3_at				-1.38814	0.0190411	0.976823	-1.59993	0.000687567	0.999416				4.92177	4.12559e-12	1	-1.03583	0.669837	0							-1.46475	0.00039186	0.999715				5.48353	7.90479e-14	1	-1.07556	0.39688	0
AFFX-r2-Ec-bioC-5_at			AFFX-r2-Ec-bioC-5_at				-1.38002	0.00948351	0.986895	-1.65047	0.00103918	0.999157				5.40742	3.68354e-11	0.999999	-1.07301	0.458605	0							-1.58981	0.000182016	0.999859				6.11888	9.10161e-13	1	-1.08721	0.333848	0
AFFX-r2-Ec-bioD-3_at			AFFX-r2-Ec-bioD-3_at				-1.20342	0.0115017	0.984655	-1.25505	0.00648176	0.995713							-1.01246	0.877044	0							-1.22125	0.00272099	0.99833				1.33744	0.000218785	0.99311	-1.0566	0.400824	0
AFFX-r2-Ec-bioD-5_at			AFFX-r2-Ec-bioD-5_at				-1.21846	0.0150622	0.980868	-1.30964	0.00242638	0.99821							-1.04104	0.638481	0							-1.3105	0.000430035	0.99969				1.40564	2.01934e-06	0.999606	-1.11688	0.138455	0
AFFX-r2-P1-cre-3_at			AFFX-r2-P1-cre-3_at																1.01348	0.733935	0													1.26855	3.82261e-06	0.999418	-1.07084	0.052849	0
AFFX-r2-P1-cre-5_at			AFFX-r2-P1-cre-5_at							-1.16681	0.00526347	0.996437							-1.00172	0.970911	0							-1.13528	0.00844068	0.995305				1.24759	1.69705e-05	0.998551	-1.03487	0.363575	0
AFFX-r2-TagIN-5_at			AFFX-r2-TagIN-5_at																-1.01237	0.77234	0																-1.00481	0.916555	0
AFFX-ThrX-3_at			AFFX-ThrX-3_at				-1.49901	4.86695e-05	0.999824	-2.06396	2.29978e-06	0.999996	-1.41963	0.00187	0.995383				1.01273	0.900011	0				-1.23227	0.00883598	0.985589	-2.10124	2.32857e-09	1							-1.12477	0.407476	0
AFFX-ThrX-5_at			AFFX-ThrX-5_at				-1.53846	0.000733054	0.998384	-2.39533	2.37007e-06	0.999996							1.07941	0.571143	0							-2.78337	9.98764e-09	1							1.08102	0.750008	0
AFFX-ThrX-M_at			AFFX-ThrX-M_at				-1.68504	1.23447e-05	0.999943	-1.85244	2.10255e-05	0.999974	-1.40846	0.00604259	0.988135				1.097	0.440942	0				-1.26461	0.0205468	0.971249	-2.26279	3.41702e-07	1							-1.127	0.561279	0
Os.1.1.S1_s_at	ferredoxin--NADP reductase, embryo isozyme, chloroplast precursor, putative, expressed	LOC_Os07g05400.1	Os.1.1.S1_s_at				-1.5453	0.000133344	0.999599										1.08975	0.373578	0							-2.49058	3.13145e-09	1							-1.18056	0.133285	0
Os.10.1.S1_s_at	guanine nucleotide-binding protein beta subunit, putative, expressed	LOC_Os03g46650.1	Os.10.1.S1_s_at				-1.37564	0.000487408	0.998843	1.2	0.040048	0.978323							1.00242	0.978059	0				-1.23042	0.00872783	0.985734										1.03797	0.630845	0
Os.1000.1.S1_at	isoflavone reductase homolog IRL, putative, expressed	LOC_Os01g01660.1	Os.1000.1.S1_at				2.07883	0.0112853	0.984892	-2.49066	0.00362667	0.997441							-1.00147	0.972759	0																1.25261	0.10169	0
Os.10001.1.S1_at	membrane protein, putative, expressed	LOC_Os02g22060.1	Os.10001.1.S1_at							1.68154	0.000634373	0.999457							1.18176	0.241816	0							2.20922	3.06864e-06	0.999997							1.05409	0.698745	0
Os.10002.1.S1_at	altronate dehydratase, putative, expressed	LOC_Os07g46950.3	Os.10002.1.S1_at																-1.02866	0.580163	0																-1.01184	0.844777	0
Os.10003.1.S1_at	expressed protein	LOC_Os01g13390.1	Os.10003.1.S1_at				-1.53372	0.00210047	0.996178	2.6158	4.65095e-07	0.999999	-1.75947	6.3187e-05	0.999701				-1.28255	0.0476632	0				-1.39363	0.00438969	0.991893	2.73629	7.10319e-08	1	-2.15156	1.14883e-06	0.999983				-1.05445	0.632477	0
Os.10006.1.S1_at	hydrolase, hydrolyzing O-glycosyl compounds, putative, expressed	LOC_Os01g47400.1	Os.10006.1.S1_at							27.5232	1.02585e-13	1							1.17505	0.20938	0							15.4339	2.35501e-12	1	-2.70446	1.15402e-08	1				1.13744	0.32702	0
Os.10006.2.S1_x_at	hydrolase, hydrolyzing O-glycosyl compounds, putative, expressed	LOC_Os01g47400.1	Os.10006.2.S1_x_at							21.8942	9.34928e-11	1							1.10652	0.503963	0							10.875	1.21811e-08	1	-3.07503	2.5664e-06	0.999967				1.0115	0.942818	0
Os.10007.1.A1_a_at	THO complex subunit 4, putative, expressed	LOC_Os06g14470.1	Os.10007.1.A1_a_at							-1.75145	6.10971e-06	0.999991	-1.1997	0.0169417	0.972905				1.0944	0.260664	0							-1.90171	5.84253e-09	1							1.0237	0.791184	0
Os.10007.2.S1_a_at	THO complex subunit 4, putative, expressed	LOC_Os06g14470.2	Os.10007.2.S1_a_at	3.58682	5.28977e-09	0.999999				-4.70532	4.93945e-08	1							1.0283	0.838369	0				2.52721	2.27989e-08	1	-3.92559	9.34639e-11	1							1.14207	0.274915	0
Os.10010.1.S1_at	TBC domain containing protein, expressed	LOC_Os11g37690.1	Os.10010.1.S1_at	2.63609	2.37632e-08	0.999997	1.82381	1.95881e-05	0.999917	-1.94231	6.72273e-06	0.99999							-1.07735	0.550713	0				5.79308	2.04377e-10	1	-3.67089	2.10456e-09	1							-1.12972	0.314448	0
Os.10011.1.S1_at	arogenate dehydrogenase isoform 2, putative, expressed	LOC_Os06g49520.1	Os.10011.1.S1_at				-1.49933	0.000611798	0.998606	-2.50296	5.69153e-07	0.999999							-1.02234	0.861268	0							-6.23336	1.13832e-10	1							1.24926	0.108259	0
Os.10013.1.S1_at	glycine-rich cell wall structural protein 2 precursor, putative, expressed	LOC_Os10g31640.1	Os.10013.1.S1_at										2.1859	0.00969406	0.982664				2.64928	0.0102742	0																-1.06056	0.58515	0
Os.10015.1.S1_at	expressed protein	LOC_Os03g04600.1	Os.10015.1.S1_at				1.83219	0.00503807	0.992185	-1.61043	0.0179774	0.98938	2.76335	1.78319e-06	0.999983				1.08646	0.595896	0				2.52322	0.000582263	0.998471										1.15082	0.382664	0
Os.10015.1.S1_s_at	expressed protein	LOC_Os03g04600.1	Os.10015.1.S1_s_at				1.93969	0.000382966	0.99905	-2.29388	9.04963e-05	0.999904	2.6978	2.49843e-08	0.999999				1.05059	0.659339	0				3.02886	6.29888e-09	1	-1.29282	0.00962933	0.994705	-1.4051	0.00309166	0.990903				1.02639	0.826703	0
Os.10016.1.S1_a_at	expressed protein	LOC_Os01g55730.1	Os.10016.1.S1_a_at				-1.33733	0.0107114	0.985523				-1.33173	0.0113579	0.980319	1.33632	0.00396982	0.961261	-1.11268	0.254017	0				-1.29632	0.0228247	0.968676	-1.1641	0.0738796	0.965891	-1.37702	0.00152225	0.994801				-1.01504	0.869416	0
Os.10017.1.S1_at	chaperone protein dnaJ 49, putative, expressed	LOC_Os01g37560.1	Os.10017.1.S1_at				1.22095	0.0313283	0.965147	-1.98813	2.26134e-06	0.999996	-1.24383	0.0133146	0.97765				-1.03087	0.756835	0							-1.46618	1.13816e-05	0.999989							1.00373	0.966046	0
Os.10018.1.S1_at	transposon protein, putative, unclassified, expressed	LOC_Os02g43410.1	Os.10018.1.S1_at																-1.0302	0.582104	0																-1.02201	0.571553	0
Os.10019.1.S1_a_at	myosin-5C, putative, expressed	LOC_Os07g37560.1	Os.10019.1.S1_a_at																1.03385	0.778988	0				-1.83846	0.000800151	0.998011	1.90118	0.000296702	0.999779	-1.76568	0.0009674	0.996368				-1.17939	0.4202	0
Os.10020.1.S1_at	expressed protein	LOC_Os04g53470.1	Os.10020.1.S1_at				-1.28496	0.00293771	0.994972	-2.24447	7.99995e-08	1	-1.59103	4.32494e-05	0.99978				1.0067	0.95171	0				-1.34289	0.00119688	0.997226	-2.33839	2.8953e-09	1	-1.50317	8.05896e-05	0.999493				1.04348	0.658207	0
Os.10021.1.S1_at	expressed protein	LOC_Os12g29760.1	Os.10021.1.S1_at							4.45457	4.70305e-10	1	1.37195	0.00250659	0.994154				-1.02779	0.804024	0							1.74287	0.000190916	0.999852	1.38908	0.00290502	0.991339				1.09188	0.398203	0
Os.10023.1.S1_at			Os.10023.1.S1_at							2.20492	4.24013e-08	1							-1.01084	0.901467	0				-1.62669	0.000121304	0.999582	3.25005	9.96528e-11	1	1.21245	0.0164491	0.966174				-1.0885	0.377534	0
Os.10024.1.S1_at	transposon protein, putative, unclassified, expressed	LOC_Os04g45900.1	Os.10024.1.S1_at																1.07267	0.504865	0				1.59466	0.000608093	0.998415										1.05912	0.549056	0
Os.10025.1.S1_a_at	phytoene synthase, chloroplast precursor, putative, expressed	LOC_Os12g43130.1	Os.10025.1.S1_a_at				8.90926	8.38002e-10	1	-1.31643	0.0159689	0.990443	-3.62907	5.31066e-11	1				1.03539	0.792639	0				2.04934	8.61783e-07	0.999993	3.41082	6.59943e-11	1	-3.17059	3.92428e-10	1	-1.61174	0.00175904	0.975697	-1.24959	0.120541	0
Os.10027.1.S1_at	ATP binding protein, putative, expressed	LOC_Os04g03579.1	Os.10027.1.S1_at							7.64177	3.99032e-07	0.999999							-1.06138	0.754661	0																1.00985	0.503549	0
Os.10028.1.S1_x_at	seed maturation protein, putative, expressed	LOC_Os04g29920.1	Os.10028.1.S1_x_at				3.106	3.33669e-05	0.999871	1.65754	0.00256177	0.998121	1.60256	0.000572965	0.998222				1.16444	0.197699	0				8.25669	2.91129e-09	1				1.68085	4.40605e-05	0.999686				1.15621	0.24386	0
Os.10028.2.S1_at	seed maturation protein, putative, expressed	LOC_Os04g29920.1	Os.10028.2.S1_at																-1.02009	0.714434	0																-1.00735	0.90236	0
Os.10029.1.S1_at	peroxidase 1 precursor, putative, expressed	LOC_Os07g44550.1	Os.10029.1.S1_at				5.23703	9.80163e-09	1	26.7115	4.21885e-15	1	-2.09207	1.97435e-08	1				-1.62269	1.31842e-05	0				4.09399	5.6707e-08	0.999999	60.9669	1.9984e-15	1	-3.10859	7.05607e-09	1				-1.723	0.00145714	0
Os.10031.1.S1_at	seven-transmembrane-domain protein 1, putative, expressed	LOC_Os05g35140.1	Os.10031.1.S1_at																-1.01061	0.422918	0							5.03979	5.72943e-06	0.999994	-2.19167	0.00142617	0.995062				4.25643	0.031064	0
Os.10032.1.S1_at			Os.10032.1.S1_at	1.56343	0.00163544	0.984829	2.89328	8.9579e-07	0.999993	-1.48135	0.00353904	0.997496	1.42314	0.000756274	0.997776				-1.02928	0.750282	0				4.35706	2.55941e-10	1	-1.89261	1.16138e-06	0.999999	1.55854	6.85425e-05	0.999554	1.44711	0.000135547	0.994852	1.05008	0.559185	0
Os.10033.1.S1_at	eukaryotic translation initiation factor 3 subunit 6-interacting protein, putative, expressed	LOC_Os05g13950.1	Os.10033.1.S1_at				-1.32752	0.000792973	0.998277	1.88672	3.15507e-07	0.999999							-1.00122	0.98857	0				-1.42898	7.45217e-05	0.999721	1.62037	9.77682e-07	0.999999							-1.03764	0.57805	0
Os.10034.1.S1_at	UMP-CMP kinase family protein, expressed	LOC_Os07g43170.1	Os.10034.1.S1_at	1.39412	0.000725763	0.991785	3.79897	6.78315e-09	1	1.78961	2.31195e-06	0.999996	-1.69274	1.01423e-06	0.999989	-1.30859	0.00236445	0.971138	1.08262	0.479782	0				2.22485	2.05118e-08	1	3.19602	2.7381e-11	1	-1.9368	2.31003e-08	0.999999				-1.17315	0.0247022	0
Os.10037.1.S1_at	UBP24, putative, expressed	LOC_Os07g46660.1	Os.10037.1.S1_at							1.4021	0.000458812	0.999593	-1.25517	0.0068142	0.986933				1.01418	0.879207	0				-1.41251	0.000231645	0.999287	1.68397	1.37863e-06	0.999998	-1.3582	0.000388296	0.998236				1.01524	0.821391	0
Os.10038.1.S1_s_at			Os.10038.1.S1_s_at							-1.92301	0.00297884	0.997852	-1.69021	0.00384953	0.991742				-1.19971	0.103804	0				-1.83584	0.00225025	0.995327	1.78495	0.000301231	0.999776	-1.84104	0.000460156	0.997983				-1.49411	0.0125855	0
Os.10039.1.S1_at	nucleoporin nup189, putative, expressed	LOC_Os12g06890.1	Os.10039.1.S1_at																1.01772	0.841086	0				-1.34047	0.00150532	0.996647	1.20228	0.0123352	0.993361							-1.04776	0.489361	0
Os.10041.1.S1_at	glycosyltransferase, putative, expressed	LOC_Os02g22480.1	Os.10041.1.S1_at	1.33277	0.00373318	0.971865	4.42106	1.47989e-08	1				-1.64667	4.61516e-06	0.999964				1.03227	0.729414	0				2.03263	7.17691e-08	0.999999	2.63089	6.13396e-11	1	-1.47368	1.21472e-05	0.999887				-1.08631	0.246663	0
Os.10042.1.S1_at	protein binding protein, putative, expressed	LOC_Os09g26400.1	Os.10042.1.S1_at				1.69617	4.67994e-06	0.999974	-3.14647	3.323e-10	1							-1.07729	0.361843	0				1.70953	7.93245e-07	0.999994	-1.89812	6.03321e-08	1	-1.65703	3.11061e-07	0.999994				-1.02248	0.767315	0
Os.10043.1.S1_at	HVA22-like protein c, putative, expressed	LOC_Os11g38920.1	Os.10043.1.S1_at				2.65217	1.49627e-07	0.999998	1.40353	0.00136354	0.998927	-1.28836	0.00782153	0.985404				-1.06635	0.539916	0							4.10561	1.79257e-12	1	-1.19604	0.0176481	0.964262				1.0118	0.928757	0
Os.10044.1.S1_at	expressed protein	LOC_Os04g54410.1	Os.10044.1.S1_at							1.61178	0.0176184	0.989569							-1.0467	0.692887	0							1.40909	0.00457765	0.997315							-1.21132	0.351048	0
Os.10044.1.S2_at	expressed protein	LOC_Os04g54410.1	Os.10044.1.S2_at							1.88533	1.12233e-06	0.999998							1.0344	0.698175	0				-1.37655	0.00598056	0.989543	1.40878	0.00167299	0.998929							-1.21074	0.064578	0
Os.10046.1.S1_at			Os.10046.1.S1_at																1.14133	0.348397	0																1.19267	0.277554	0
Os.10048.1.S1_at	expressed protein	LOC_Os02g27960.1	Os.10048.1.S1_at																-1.01269	0.877667	0																1.02321	0.786039	0
Os.1005.1.S1_at	1-deoxy-D-xylulose 5-phosphate reductoisomerase, chloroplast precursor, putative, expressed	LOC_Os01g01710.1	Os.1005.1.S1_at				-1.58773	0.00626975	0.990656	5.70142	1.56748e-09	1				-1.54414	0.001274	0.979745	1.03538	0.736807	0				-1.5005	0.0132571	0.979902	1.52929	0.000788087	0.999461							1.06538	0.624846	0
Os.10050.1.S1_at	myb-like DNA-binding domain, SHAQKYF class family protein, expressed	LOC_Os01g62660.1	Os.10050.1.S1_at	2.46101	1.51411e-06	0.999925	1.35378	0.01501	0.980922	-1.80328	0.000203397	0.999802							-1.02115	0.898996	0				2.78216	1.23933e-08	1	1.6767	9.81838e-06	0.99999							1.07783	0.433618	0
Os.10051.1.S1_at	expressed protein	LOC_Os09g36990.1	Os.10051.1.S1_at				-1.50537	8.48152e-05	0.999723				1.4409	0.000235624	0.999133				1.05143	0.562739	0				-1.22317	0.0131272	0.980063	-1.42502	0.000332428	0.999755							1.0463	0.645997	0
Os.10052.1.S1_at	expressed protein	LOC_Os02g05840.1	Os.10052.1.S1_at				5.28973	1.51185e-09	1	2.49942	2.60539e-09	1							1.0517	0.555128	0				1.49878	0.00528607	0.990553	6.04284	2.53242e-13	1							1.02129	0.828348	0
Os.10054.1.S1_at			Os.10054.1.S1_at	1.38669	0.000397619	0.994795	5.01799	0.000758525	0.998338	2.67535	8.10499e-05	0.999913							1.06303	0.641118	0				10.914	1.60863e-08	1	-4.07531	5.37922e-07	0.999999							-1.03591	0.830769	0
Os.10055.1.S1_at	casein kinase I isoform delta-like, putative, expressed	LOC_Os01g13060.2	Os.10055.1.S1_at				-3.74352	2.51197e-05	0.999898				-1.54237	0.00157568	0.995979				1.01538	0.389516	0				-3.15467	2.04622e-05	0.999904	-3.41949	7.50311e-05	0.999937	-1.07636	0.0180263	0.963666				-1.00932	0.502901	0
Os.10055.2.S1_at	casein kinase I isoform delta-like, putative, expressed	LOC_Os01g13060.1	Os.10055.2.S1_at				-1.77999	0.0105984	0.985648										-1.03087	0.607546	0																-1.0162	0.77449	0
Os.10056.1.S1_at	endoplasmin precursor, putative, expressed	LOC_Os08g38086.1	Os.10056.1.S1_at				-1.84738	7.51001e-06	0.999962	1.86541	1.80923e-05	0.999977							-1.02884	0.730702	0				-1.6318	9.06481e-05	0.999672	2.27721	3.06888e-07	1	-1.29581	0.0119462	0.973664	-1.37847	0.000987676	0.982827	1.02072	0.865514	0
Os.10057.1.S1_at	GTP binding protein, putative, expressed	LOC_Os12g42370.1	Os.10057.1.S1_at				-1.34064	0.00100822	0.997903	-6.8677	5.33056e-11	1	-1.40154	0.00709682	0.9865				-1.05277	0.703941	0				-1.32332	0.000639254	0.998348	-6.35702	1.89293e-13	1							1.06562	0.501182	0
Os.10058.1.S1_at	polcalcin Jun o 2, putative, expressed	LOC_Os05g31620.1	Os.10058.1.S1_at	4.07959	2.44523e-11	1	-1.29997	0.00922688	0.987185	-31.7003	3.06786e-11	1							-1.77436	0.0222203	0	1.6782	1.15175e-05	0.99445	5.18682	4.51861e-13	1	-24.4597	9.32587e-15	1							1.01707	0.885602	0
Os.10059.1.S1_at	csAtPR5, putative, expressed	LOC_Os10g34614.1	Os.10059.1.S1_at				-1.46659	0.0094038	0.986985	-1.81878	0.00408847	0.997154	-1.48666	0.0114337	0.980214				1.01521	0.922492	0				-1.37584	0.0283554	0.962629	-1.29432	0.0645981	0.969832							1.09423	0.531207	0
Os.10059.2.S1_at	csAtPR5, putative, expressed	LOC_Os10g34614.4	Os.10059.2.S1_at																-1.02546	0.44241	0																1.24167	0.0869987	0
Os.10060.1.S1_at	RING zinc finger protein-related, putative, expressed	LOC_Os09g28110.1	Os.10060.1.S1_at							1.48973	0.00142524	0.998884							-1.00134	0.989669	0				-1.41075	0.0118011	0.981729	1.68894	0.000261495	0.999803							1.00687	0.950889	0
Os.10061.1.S1_at	chitin-inducible gibberellin-responsive protein 2, putative, expressed	LOC_Os07g39470.1	Os.10061.1.S1_at	3.04333	8.31663e-07	0.999953	3.5572	1.31795e-06	0.999991	-6.14108	1.08735e-07	1							-1.07406	0.634702	0				10.3284	3.42371e-12	1	-4.63106	4.71462e-11	1							1.04156	0.708536	0
Os.10062.1.S1_at	UBP25, putative, expressed	LOC_Os05g43480.1	Os.10062.1.S1_at							1.38612	0.0109532	0.993166							-1.00265	0.979742	0							2.27143	5.38833e-08	1							-1.13906	0.209635	0
Os.10063.1.S1_at	expressed protein	LOC_Os05g14010.1	Os.10063.1.S1_at							2.67025	2.9671e-06	0.999995							1.09552	0.460077	0							2.76772	2.47945e-06	0.999997							1.19429	0.194429	0
Os.10063.2.S1_at	hydrolase or acyltransferase, putative, expressed	LOC_Os04g31240.1	Os.10063.2.S1_at							1.55361	0.00856022	0.994511	1.46977	0.0266858	0.961085				1.41026	0.0420549	0																1.09057	0.612946	0
Os.10065.1.S1_at	protein binding protein, putative, expressed	LOC_Os07g31850.1	Os.10065.1.S1_at				1.30289	0.00353362	0.994152							-1.2528	0.00327566	0.965257	-1.00527	0.945564	0																-1.0789	0.353833	0
Os.10066.1.A1_x_at			Os.10066.1.A1_x_at																-1.04481	0.595319	0							1.22136	0.00662188	0.996238							-1.01839	0.812077	0
Os.10066.2.S1_at			Os.10066.2.S1_at				-1.34628	0.00324673	0.994543										-1.09784	0.367769	0				-1.33747	0.00207272	0.995634										-1.10858	0.254428	0
Os.10068.1.S1_at	zinc finger, C3HC4 type family protein, expressed	LOC_Os11g39130.1	Os.10068.1.S1_at				1.63374	9.13827e-06	0.999955										-1.03092	0.738785	0							1.1898	0.0294842	0.985278							1.0248	0.774185	0
Os.10074.1.S1_at	expressed protein	LOC_Os11g06810.1	Os.10074.1.S1_at				1.93763	1.72331e-05	0.999925										-1.05502	0.576308	0							2.69953	4.64227e-10	1							-1.00937	0.925548	0
Os.10075.1.S1_at	actin-depolymerizing factor 1, putative, expressed	LOC_Os07g30090.1	Os.10075.1.S1_at							1.12152	0.0153001	0.9908							-1.03836	0.10255	0																1.00022	0.991206	0
Os.10076.1.S1_at	polypyrimidine tract-binding protein homolog 1, putative, expressed	LOC_Os08g33830.1	Os.10076.1.S1_at							-1.17386	0.0774577	0.960938				-1.32278	0.0017865	0.97541	1.01077	0.911618	0				-1.25706	0.00410726	0.992326							-1.26889	0.00133403	0.979417	1.1217	0.135522	0
Os.10077.2.S1_at	actin associated protein, putative, expressed	LOC_Os02g26370.1	Os.10077.2.S1_at							1.2061	0.0236924	0.986422							1.02318	0.761486	0				-1.27005	0.00355026	0.993194	1.45292	1.6731e-05	0.999984							1.02615	0.681822	0
Os.10078.1.S1_at	DNA binding protein, putative, expressed	LOC_Os09g31470.1	Os.10078.1.S1_at				1.51918	0.027157	0.969	1.77852	0.00115104	0.999077	-1.77132	0.000388463	0.998701				1.0463	0.74499	0							2.46361	7.73502e-07	0.999999							1.06642	0.650829	0
Os.10079.1.S1_at	ATP binding protein, putative, expressed	LOC_Os03g13820.1	Os.10079.1.S1_at				-1.75395	0.0144498	0.981507	-1.611	0.0108046	0.993248	1.32615	0.0275064	0.960136				1.21402	0.0358905	0				2.03637	0.000744193	0.998127	-5.28247	1.33187e-07	1	1.76374	9.19051e-05	0.999437				1.05575	0.731433	0
Os.10080.1.S1_at	SSE1, putative, expressed	LOC_Os02g03070.1	Os.10080.1.S1_at				-1.4225	3.59212e-05	0.999863	-1.63941	3.0017e-05	0.999964							1.06139	0.474355	0				-1.26917	0.0117275	0.981822	-2.46586	9.50089e-10	1	1.36585	0.000743017	0.997052				1.0571	0.50935	0
Os.10081.1.S1_at	gamma-glutamyl hydrolase precursor, putative, expressed	LOC_Os05g44130.1	Os.10081.1.S1_at				-1.85784	5.15485e-05	0.999816	2.29019	7.49538e-07	0.999999	1.3715	0.00322223	0.992844	-1.43505	0.00176044	0.975616	1.11178	0.43301	0				-1.43181	0.003808	0.992789	-2.57922	2.12542e-07	1							-1.04409	0.753078	0
Os.10082.1.S1_at	GDP-mannose 3,5-epimerase 2, putative, expressed	LOC_Os11g37890.1	Os.10082.1.S1_at							7.54441	6.33937e-13	1							-1.05311	0.519437	0				-1.38638	0.00451016	0.991711	6.04037	3.16536e-12	1							1.00104	0.990241	0
Os.10083.1.S1_at	gtk16 protein, putative, expressed	LOC_Os04g50216.1	Os.10083.1.S1_at				-1.32509	0.00819317	0.988371	-1.3145	0.0229446	0.986804	1.55064	0.000222081	0.999173				-1.00553	0.958601	0							-1.33836	0.00135886	0.999114							1.22133	0.06976	0
Os.10084.1.A1_at	NIN-like protein 2, putative, expressed	LOC_Os11g16290.1	Os.10084.1.A1_at	-1.24367	0.0023108	0.980333				-3.08229	7.87048e-09	1	-1.42072	0.0031356	0.992999				1.01848	0.878565	0				-1.35022	0.00404201	0.992426	-2.5066	6.7294e-09	1							-1.08517	0.500698	0
Os.10084.2.A1_at			Os.10084.2.A1_at							-1.11854	0.0248929	0.985811							-1.01203	0.558186	0																-1.00765	0.734836	0
Os.10084.3.S1_at	NIN-like protein 2, putative, expressed	LOC_Os11g16290.3	Os.10084.3.S1_at							-1.38955	0.0348466	0.980852							1.03838	0.23794	0																-1.03384	0.330895	0
Os.10085.1.S1_at	expressed protein	LOC_Os04g41700.1	Os.10085.1.S1_at				1.74614	1.05876e-05	0.99995	-2.17613	3.17601e-07	0.999999	-1.43672	0.00041843	0.998621	-1.3901	0.00339651	0.964536	1.05787	0.600745	0													-1.4642	1.36092e-05	0.998734	1.02617	0.748308	0
Os.10086.1.S1_at	isoamylase-type starch debranching enzyme ISO2, putative, expressed	LOC_Os05g08110.1	Os.10086.1.S1_at				-2.98488	4.54807e-08	0.999999	-5.63224	3.93167e-06	0.999994							1.20212	0.15633	0				-1.69447	0.00112007	0.997374	-11.1305	3.8174e-11	1							-1.0336	0.806455	0
Os.10087.1.S1_at	DAG protein, chloroplast precursor, putative, expressed	LOC_Os04g51280.1	Os.10087.1.S1_at				-1.79058	5.50825e-07	0.999996	-1.49827	0.0001492	0.99985							-1.05382	0.506256	0				-1.18295	0.0259225	0.965257	-2.17117	7.63931e-10	1							-1.02165	0.798128	0
Os.10088.1.S1_a_at	lipase precursor, putative, expressed	LOC_Os01g71010.1	Os.10088.1.S1_a_at				-1.37182	0.0064804	0.9904	-2.94523	6.73802e-07	0.999999	1.96999	0.000106259	0.999544				1.14896	0.23597	0				-1.34402	0.0143604	0.978543	-2.41825	1.2207e-07	1							1.07963	0.59403	0
Os.10091.1.S1_at	long cell-linked locus protein, putative, expressed	LOC_Os03g19070.1	Os.10091.1.S1_at	64.9906	4.32987e-14	1	1.76412	7.45277e-05	0.999751	-3.30914	1.5036e-07	1							-1.51208	0.00026203	0	11.8398	6.25293e-10	0.999977	14.4826	6.56708e-12	1	-5.93637	1.04641e-10	1	-2.15819	0.000445942	0.998032				1.16961	0.281491	0
Os.10093.1.A1_at	expressed protein	LOC_Os01g35789.1	Os.10093.1.A1_at				2.93066	5.13548e-07	0.999996				-1.31912	0.00947598	0.982977				1.0247	0.834046	0				2.44935	1.92443e-07	0.999998	1.73002	1.51405e-06	0.999998							1.0237	0.830024	0
Os.10093.2.S1_at	expressed protein	LOC_Os07g13460.2	Os.10093.2.S1_at							1.55392	0.0050322	0.996577							1.06583	0.717339	0							1.77736	0.0010494	0.9993							-1.26449	0.0718505	0
Os.10093.3.S1_x_at	expressed protein	LOC_Os07g13460.1	Os.10093.3.S1_x_at										-1.35573	0.00108698	0.997019				1.02047	0.835454	0										-1.22782	0.011079	0.975174				1.04697	0.600918	0
Os.10093.4.S1_s_at	expressed protein	LOC_Os01g35789.1	Os.10093.4.S1_s_at										-1.30376	0.00456678	0.990526				-1.09651	0.289649	0				-1.2768	0.00286652	0.994295	1.76317	6.91002e-08	1	-1.35338	0.000143187	0.9992				1.01735	0.83114	0
Os.10093.4.S1_x_at	expressed protein	LOC_Os01g35789.1	Os.10093.4.S1_x_at							-1.73115	1.09597e-05	0.999985	-1.50093	0.000130044	0.999463				-1.01705	0.87634	0							-1.4096	0.00047593	0.99966	-1.33273	0.00554668	0.985582				1.09676	0.32743	0
Os.10094.1.S1_at	TGF-beta-inducible nuclear protein 1, putative, expressed	LOC_Os07g47580.1	Os.10094.1.S1_at				-1.16434	0.00423346	0.993221				-1.24729	0.00100524	0.997201				-1.01247	0.8605	0																1.05542	0.322479	0
Os.10095.1.S1_at	expressed protein	LOC_Os03g60340.1	Os.10095.1.S1_at																1.01112	0.75668	0																1.0242	0.374111	0
Os.10096.1.S1_a_at	expressed protein	LOC_Os01g05830.1	Os.10096.1.S1_a_at				-2.21046	5.19815e-09	1	-4.71491	1.25523e-09	1							1.0265	0.825603	0				-1.42221	0.000249024	0.999243	-10.3148	2.90545e-13	1							1.03611	0.801417	0
Os.10096.1.S1_at	expressed protein	LOC_Os01g05830.1	Os.10096.1.S1_at				-1.81013	1.93627e-05	0.999917										1.01832	0.84934	0				-1.58028	2.66243e-05	0.999881	-2.76252	8.8543e-10	1	-1.45519	0.00124652	0.995561				1.00942	0.948974	0
Os.10096.2.S1_x_at	expressed protein	LOC_Os01g05830.1	Os.10096.2.S1_x_at				-1.8669	3.95497e-07	0.999997	-4.07398	4.18158e-08	1							-1.02061	0.874776	0							-7.01335	7.80254e-12	1							1.1052	0.499188	0
Os.10097.1.S1_at	farnesylated protein 1, putative, expressed	LOC_Os04g17100.1	Os.10097.1.S1_at							-7.91244	1.11022e-16	1	-3.44732	7.78776e-07	0.999991				-1.27914	0.0388097	0							-13.9867	2.77556e-15	1	-5.79236	1.67687e-08	0.999999				-1.01194	0.939061	0
Os.10098.1.S1_at	peptide chain release factor 2, putative, expressed	LOC_Os03g19300.1	Os.10098.1.S1_at							2.03548	3.38893e-05	0.99996	-1.36988	0.00927592	0.983266				-1.10101	0.475261	0																-1.01391	0.923365	0
Os.10099.1.S1_at	expressed protein	LOC_Os03g13870.1	Os.10099.1.S1_at	2.76426	1.97862e-08	0.999997	-1.91704	1.55985e-06	0.999989	-2.43622	3.47309e-07	0.999999							1.22672	0.196371	0				2.68011	2.97634e-08	1	-6.38522	6.80406e-11	1	2.16815	0.000183332	0.999027	-2.57687	3.44389e-05	0.997768	1.39077	0.0617281	0
Os.10099.2.S1_at	expressed protein	LOC_Os03g13870.1	Os.10099.2.S1_at	2.20137	0.000698998	0.992016	-2.15106	0.000894099	0.998099	-1.21292	0.0107923	0.993255							-1.02477	0.212517	0				1.78664	0.00400729	0.99248	-2.66499	5.32869e-05	0.999954							-1.02322	0.243968	0
Os.10101.1.S1_at	plant-specific domain TIGR01568 family protein, expressed	LOC_Os05g36990.1	Os.10101.1.S1_at				-1.81499	0.000455707	0.998905	1.86678	0.00130449	0.998969	4.30474	7.76377e-06	0.999945	-2.23283	0.000695614	0.98571	1.79781	0.00180299	0							2.33661	5.51618e-05	0.999952	2.17026	3.7577e-05	0.999723				1.1634	0.278169	0
Os.10102.1.S1_at		-	Os.10102.1.S1_at							14.1243	0.000191096	0.999813	1.97902	0.000441707	0.998559				1.19913	0.0709843	0							3.81927	1.39003e-05	0.999986	3.49618	2.17135e-08	0.999999				-1.0534	0.67441	0
Os.10104.1.S1_at	acid phosphatase/vanadium-dependent haloperoxidase related, putative, expressed	LOC_Os04g40980.1	Os.10104.1.S1_at							-2.17048	5.5684e-07	0.999999	1.93701	2.91506e-05	0.99984				1.0816	0.477345	0							-2.05482	1.70272e-07	1	1.27127	0.0133356	0.971294				1.08051	0.441009	0
Os.10105.1.S1_at	expressed protein	LOC_Os01g13160.1	Os.10105.1.S1_at																-1.03714	0.708821	0				-1.34051	0.00242728	0.995026										1.05724	0.47624	0
Os.10105.2.S1_at	expressed protein	LOC_Os01g13160.1	Os.10105.2.S1_at																-1.01162	0.63956	0							-1.1286	0.0355501	0.982531							-1.01126	0.616639	0
Os.10105.3.A1_at	expressed protein	LOC_Os01g13160.1	Os.10105.3.A1_at																1.05412	0.633717	0				-1.62597	0.0106865	0.983156	1.37338	0.00204225	0.998715				1.79225	0.000694295	0.986119	1.14077	0.563357	0
Os.10105.3.S1_x_at	expressed protein	LOC_Os01g13160.1	Os.10105.3.S1_x_at							-1.32489	0.0142831	0.991346							1.00887	0.922821	0				-1.28889	0.0084462	0.986113										1.02264	0.8269	0
Os.10107.1.S1_at	ATP binding protein, putative, expressed	LOC_Os04g58700.1	Os.10107.1.S1_at							4.83211	2.66235e-08	1							1.02427	0.859166	0							3.59089	9.6127e-08	1							1.01027	0.947105	0
Os.10107.2.S1_x_at	ATP binding protein, putative, expressed	LOC_Os04g58700.1	Os.10107.2.S1_x_at							2.7932	4.90879e-09	1							1.05409	0.587252	0							2.48	7.66653e-09	1	1.26231	0.00824038	0.980319				-1.06999	0.460873	0
Os.10109.1.S1_at	OsIAA30 - Auxin-responsive Aux/IAA gene family member, expressed	LOC_Os12g40890.1	Os.10109.1.S1_at	-1.27591	0.00502431	0.964936	2.33178	4.55627e-07	0.999996	4.65327	5.35239e-12	1							1.01437	0.836273	0							8.762	3.33067e-16	1							1.04905	0.368952	0
Os.10110.1.S1_at			Os.10110.1.S1_at				-2.08983	3.42282e-07	0.999997	3.89863	3.15315e-06	0.999995	3.01986	4.80844e-10	1	-1.40781	0.000109405	0.995121	1.16098	0.148005	0				-1.26986	0.0183299	0.973806	1.37226	0.00364099	0.997821	3.80698	9.79439e-13	1				-1.00982	0.919703	0
Os.10111.1.S1_at	nucleolar protein NOP5, putative, expressed	LOC_Os03g22740.1	Os.10111.1.S1_at				-1.47474	1.83359e-05	0.999921	1.89773	2.30891e-07	1				1.27549	0.00141615	0.978476	-1.06081	0.403257	0				-1.26238	0.00436543	0.99193	1.51585	1.48656e-05	0.999986							-1.04295	0.558466	0
Os.10112.1.S1_at	60S ribosomal protein L17-1, putative, expressed	LOC_Os08g41810.1	Os.10112.1.S1_at				-1.18408	0.0185173	0.977346	1.20697	0.0102969	0.993531				1.20726	0.00235298	0.971218	1.02528	0.65128	0																1.00816	0.883883	0
Os.10113.1.S1_at	serine--glyoxylate aminotransferase, putative, expressed	LOC_Os08g39300.1	Os.10113.1.S1_at							-1.49524	0.0148471	0.991042	2.86781	4.75986e-05	0.999762				-1.08976	0.497134	0				1.37187	0.0176712	0.974577	1.62621	0.00370158	0.997788	2.65105	0.000324552	0.99847	1.68474	0.00256122	0.969565	-1.08605	0.587051	0
Os.10116.1.S1_at			Os.10116.1.S1_at				1.19553	0.00953264	0.986839				-1.26941	0.00240586	0.994344				-1.05263	0.455216	0							1.10326	0.0778655	0.964212							-1.05095	0.418667	0
Os.10117.1.S1_at	membrane transporter D1, putative, expressed	LOC_Os04g41460.1	Os.10117.1.S1_at				-1.51556	0.00152995	0.99705										-1.06151	0.622923	0				-1.40973	0.00720166	0.987817	-2.31716	3.42901e-06	0.999996							1.108	0.457719	0
Os.10118.1.S1_at	UTP--glucose-1-phosphate uridylyltransferase, putative, expressed	LOC_Os09g38030.1	Os.10118.1.S1_at							1.73649	9.6826e-08	1	-1.19023	0.00559321	0.988849				-1.01103	0.870773	0							1.87645	5.4732e-10	1							1.05784	0.312173	0
Os.10119.1.S1_a_at	PRP38 pre-mRNA processing factor 38 domain containing B, putative, expressed	LOC_Os05g08600.1	Os.10119.1.S1_a_at							-2.63121	1.52017e-08	1	-1.36507	0.00158387	0.995962	-1.35792	0.00370072	0.96277	1.09472	0.348902	0							-1.93661	8.59887e-08	1							1.07322	0.509859	0
Os.10120.1.S1_at	40S ribosomal protein S24, putative, expressed	LOC_Os06g36160.1	Os.10120.1.S1_at				-1.37481	5.23842e-05	0.999813	1.59217	1.40943e-06	0.999998							-1.02365	0.655599	0				-1.24828	0.00239075	0.995088	1.27672	0.00128565	0.999158							1.02496	0.642422	0
Os.10120.1.S2_a_at	expressed protein	LOC_Os11g02424.2	Os.10120.1.S2_a_at				-1.33906	0.0104022	0.985866	5.69396	8.08242e-13	1	1.67895	1.83744e-07	0.999997				1.06615	0.396509	0				-1.21755	0.0241826	0.967167	2.7938	1.86567e-09	1							-1.0187	0.805666	0
Os.10120.3.S1_at	40S ribosomal protein S24, putative, expressed	LOC_Os02g13530.1	Os.10120.3.S1_at							1.17815	0.0325894	0.981961							-1.02515	0.740963	0													-1.23845	0.0029206	0.967082	1.09499	0.162654	0
Os.10121.1.S1_at	metal tolerance protein C3, putative, expressed	LOC_Os01g62070.1	Os.10121.1.S1_at							1.35109	0.0192751	0.9887	-1.534	0.000869784	0.99751				1.00274	0.985089	0							-1.44167	0.00396754	0.997643	-1.74382	0.000334701	0.998432				1.09246	0.549674	0
Os.10122.1.S1_at	farnesylated protein 2, putative, expressed	LOC_Os01g32330.1	Os.10122.1.S1_at				-1.90747	2.34954e-08	1	-11.5166	1.24999e-11	1				-1.83951	0.00280399	0.968195	1.01943	0.931443	0				-1.43447	3.0283e-06	0.99998	-88.2063	3.33067e-16	1	-3.58529	1.25143e-06	0.999981				1.06371	0.623592	0
Os.10123.1.S1_at	expressed protein	LOC_Os01g58114.1	Os.10123.1.S1_at				-1.33724	0.00538446	0.991749	-1.89921	1.1369e-05	0.999985							1.01795	0.837591	0							-2.53153	2.76457e-11	1							1.07029	0.469041	0
Os.10123.2.S1_x_at	expressed protein	LOC_Os01g58114.1	Os.10123.2.S1_x_at				-1.26113	0.00761458	0.989047	-2.31552	7.31302e-07	0.999999							1.06876	0.49587	0							-2.82577	7.14922e-10	1							1.07058	0.471473	0
Os.10124.3.S1_x_at	protein binding protein, putative, expressed	LOC_Os07g26490.1	Os.10124.3.S1_x_at	1.68313	2.0401e-07	0.999984	1.64482	2.21886e-05	0.999908	-4.10896	6.16193e-10	1	-1.32019	0.00585888	0.988426				1.02401	0.789704	0				3.62988	2.55904e-11	1	-4.656	4.01168e-12	1							1.04296	0.639913	0
Os.10125.1.S1_a_at	omega-6 fatty acid desaturase, endoplasmic reticulum isozyme 2, putative, expressed	LOC_Os02g48560.1	Os.10125.1.S1_a_at				1.71142	7.17716e-07	0.999994	1.93598	6.44237e-09	1							1.04688	0.513804	0							2.81263	2.05453e-11	1							1.01537	0.800634	0
Os.10126.1.S1_at			Os.10126.1.S1_at	2.47645	2.34495e-07	0.999982	-1.92296	4.88266e-05	0.999824	-3.14318	4.78014e-06	0.999993	-1.62329	0.000556551	0.998263	-1.59388	0.00191356	0.974424	-1.15584	0.292909	0							-8.41434	1.44275e-10	1							-1.03404	0.90062	0
Os.10128.1.S1_at	sorbitol dehydrogenase, putative, expressed	LOC_Os08g43190.1	Os.10128.1.S1_at							-2.2086	5.42767e-07	0.999999	-1.30887	0.00149275	0.99615				1.12447	0.228908	0							-1.21136	0.014124	0.992486							1.12203	0.195856	0
Os.10129.1.S1_at	expressed protein	LOC_Os04g01540.1	Os.10129.1.S1_at							2.04343	6.83288e-06	0.99999	3.31798	4.78488e-10	1	-1.30447	0.00410275	0.960534	1.06664	0.439842	0							1.76744	2.82758e-05	0.999974	1.99526	7.04703e-07	0.999988				1.11901	0.206251	0
Os.10130.3.S1_a_at	S-adenosylmethionine synthetase 1, putative, expressed	LOC_Os05g04510.1	Os.10130.3.S1_a_at							1.45143	3.20847e-05	0.999962				-1.23158	0.00204819	0.97341	1.03281	0.657258	0							1.25683	0.00322168	0.998051							-1.01738	0.771802	0
Os.10131.1.S1_a_at			Os.10131.1.S1_a_at							-33.7038	1.00808e-13	1							1.11038	0.569419	0				1.17016	0.0250235	0.966241	-5.63933	5.32907e-15	1							1.04361	0.608043	0
Os.10131.3.A1_at			Os.10131.3.A1_at							-3.06552	0.00121714	0.99903							-1.00641	0.776924	0							-3.54234	2.95096e-06	0.999997							1.15055	0.00792706	0
Os.10132.1.S1_at	lon protease homolog 1, mitochondrial precursor, putative, expressed	LOC_Os09g36300.1	Os.10132.1.S1_at							-1.51777	3.68644e-05	0.999957	-1.82044	2.92003e-07	0.999996	1.4349	0.000449751	0.988898	-1.11267	0.259784	0				-1.29237	0.00321413	0.99373	-1.74662	9.97747e-07	0.999999				1.43883	0.000206241	0.993353	-1.18709	0.0754017	0
Os.10134.1.S1_at	60S ribosomal protein L10-1, putative, expressed	LOC_Os11g11390.1	Os.10134.1.S1_at							1.25808	0.00228316	0.998304							-1.03278	0.666179	0																1.00842	0.898765	0
Os.10135.1.S1_at	expressed protein	LOC_Os01g48930.1	Os.10135.1.S1_at				-1.25625	0.00107007	0.997798	-2.91976	3.59573e-10	1	-1.63195	1.54063e-05	0.999904				1.00484	0.967586	0							-1.94936	1.97623e-09	1							1.02794	0.717152	0
Os.10136.1.S1_at	expressed protein	LOC_Os05g48630.1	Os.10136.1.S1_at				-2.10677	0.000104582	0.999671	-3.4096	0.000724322	0.999389	12.3014	2.23002e-11	1	-1.59379	0.000160926	0.993891	-1.42398	0.00376743	0							-3.71004	1.23525e-08	1	2.07082	1.21431e-05	0.999887				1.20054	0.257022	0
Os.10137.1.S1_a_at	clathrin assembly protein, putative, expressed	LOC_Os06g07830.1	Os.10137.1.S1_a_at				3.04044	0.000565791	0.998692	6.31151	2.57893e-10	1	1.48315	4.31725e-05	0.99978	-1.50683	5.68232e-06	0.999134	1.15285	0.115658	0				1.51591	0.00143558	0.996776	6.64544	2.93543e-13	1	1.83206	8.79193e-07	0.999986				1.11731	0.286737	0
Os.10138.2.S1_a_at	40S ribosomal protein SA, putative, expressed	LOC_Os03g08440.1	Os.10138.2.S1_a_at				-1.153	0.00819377	0.988371	1.82224	2.58326e-09	1							-1.01438	0.746875	0							1.40278	7.29905e-07	0.999999							1.03261	0.369701	0
Os.10139.1.S1_s_at	polyubiquitin containing 7 ubiquitin monomers, putative, expressed	LOC_Os06g46770.1	Os.10139.1.S1_s_at	1.30526	1.98207e-05	0.99947	2.3195	2.46025e-13	1	-1.36644	1.55225e-06	0.999997	-1.26814	0.000138233	0.999436				1.04413	0.455925	0				2.06191	1.48936e-11	1	-1.19654	0.00155372	0.998999							1.02405	0.59585	0
Os.10140.1.S1_at	expressed protein	LOC_Os08g43060.1	Os.10140.1.S1_at				1.1927	0.0321337	0.964414	1.35512	0.000671109	0.999429							1.01061	0.887174	0				-1.28877	0.00242028	0.995038	1.94559	8.81415e-09	1							-1.16865	0.0501145	0
Os.10141.1.S1_at	narf-like protein, putative, expressed	LOC_Os03g53750.1	Os.10141.1.S1_at				-1.30184	0.00163444	0.996886	-8.14599	2.10547e-11	1	-1.45152	0.00445737	0.990709				-1.1532	0.248032	0							-9.62757	1.20348e-13	1	-1.4467	0.00110617	0.995961				1.03801	0.774914	0
Os.10143.1.S1_at	pyruvate dehydrogenase E1 component alpha subunit, mitochondrial precursor, putative, expressed	LOC_Os02g50620.1	Os.10143.1.S1_at				2.08547	5.39534e-08	0.999999	1.70391	7.25818e-07	0.999999							-1.05558	0.498262	0				1.35995	0.000934333	0.997739	1.74502	6.0512e-08	1							-1.04851	0.537038	0
Os.10144.1.S1_at	glutamate-1-semialdehyde 2,1-aminomutase, chloroplast precursor, putative, expressed	LOC_Os08g41990.1	Os.10144.1.S1_at				1.2465	0.0345725	0.962213	1.61658	4.96713e-05	0.999943	1.33895	0.00123745	0.996691				-1.03857	0.655068	0							1.35082	0.0010167	0.99932	1.38814	0.000901044	0.996566				1.0002	0.998216	0
Os.10146.1.S1_at	expressed protein	LOC_Os03g59320.1	Os.10146.1.S1_at				1.84259	0.000122125	0.999627	-40.1208	6.01043e-10	1	-1.80169	0.000485469	0.998445				-1.01162	0.775429	0							-16.7172	1.17906e-13	1	-2.67564	0.000478964	0.997918				-1.06789	0.157874	0
Os.10148.1.S1_at	dnaJ protein, putative, expressed	LOC_Os04g46390.1	Os.10148.1.S1_at				-1.36464	0.000137343	0.999589	-2.92853	7.22872e-11	1							1.02447	0.824578	0							-2.36944	1.71574e-12	1							-1.08604	0.487693	0
Os.10149.1.S1_at	transport inhibitor response 1 protein, putative, expressed	LOC_Os04g32460.2	Os.10149.1.S1_at				-2.03602	0.00479682	0.992493	-1.47598	0.0689803	0.96478							-1.03762	0.530252	0				-1.83351	0.0218481	0.969773										-1.15351	0.151575	0
Os.10149.1.S1_x_at	transport inhibitor response 1 protein, putative, expressed	LOC_Os04g32460.1	Os.10149.1.S1_x_at				-1.22225	0.013281	0.98274	-1.35452	0.00534268	0.99639	-1.24981	0.0187412	0.970632				-1.03106	0.710821	0				-1.41583	8.02513e-05	0.999703	-1.1494	0.0765481	0.964766							-1.05173	0.514725	0
Os.10149.2.S1_at	transport inhibitor response 1 protein, putative, expressed	LOC_Os04g32460.1	Os.10149.2.S1_at				-1.23366	0.00498301	0.992255	-1.51535	2.70176e-05	0.999967							1.02131	0.791172	0				-1.4525	3.04918e-05	0.999867										-1.02762	0.704525	0
Os.10150.1.S1_at	branched-chain-amino-acid aminotransferase, putative, expressed	LOC_Os03g12890.1	Os.10150.1.S1_at				-2.12226	8.39199e-07	0.999994	2.83418	1.02804e-05	0.999986	2.57679	3.84402e-08	0.999999				1.23673	0.0132496	0							3.1398	9.2759e-07	0.999999	2.35339	1.96149e-09	1				1.10439	0.23562	0
Os.10151.1.S1_at	serine hydroxymethyltransferase, mitochondrial precursor, putative, expressed	LOC_Os11g26860.1	Os.10151.1.S1_at				1.35868	0.00266285	0.99536	4.61607	4.86922e-12	1	-1.22041	0.0134458	0.977474				-1.11857	0.200588	0							4.96516	2.61791e-13	1	1.27766	0.000510025	0.997811				1.08229	0.285289	0
Os.10152.1.S1_at	profilin-2, putative, expressed	LOC_Os06g05880.1	Os.10152.1.S1_at				1.26817	0.000380867	0.999054	1.27669	0.000235861	0.999774							-1.03145	0.533024	0							1.40017	2.59127e-06	0.999997							1.01778	0.690254	0
Os.10153.1.S1_at	auxilin-like protein, putative, expressed	LOC_Os12g36180.1	Os.10153.1.S1_at	-2.12542	0.00595503	0.960256	1.62317	6.60071e-05	0.999775										-1.57429	0.0258962	0							1.55738	2.11997e-05	0.99998							-1.37919	0.00819297	0
Os.10153.1.S2_at	auxilin-like protein, putative, expressed	LOC_Os12g36180.1	Os.10153.1.S2_at				1.60872	0.000561076	0.998701	1.35285	0.0060301	0.99598							-1.02134	0.792666	0							2.16607	7.11692e-09	1							-1.02608	0.759277	0
Os.10154.1.S1_at	DNA binding protein, putative, expressed	LOC_Os10g32540.1	Os.10154.1.S1_at	-1.34536	0.00462153	0.967037	-2.02836	6.92434e-06	0.999964										1.03435	0.759176	0				-1.60961	0.000637771	0.998351	-1.25161	0.0573363	0.97295							-1.02382	0.8557	0
Os.10155.1.S1_at	amino acid selective channel protein, putative, expressed	LOC_Os05g02060.1	Os.10155.1.S1_at				-1.80492	3.72276e-06	0.999979										-1.0048	0.960733	0				-1.23647	0.0301028	0.96077	-2.63118	9.63608e-08	1							-1.02778	0.815354	0
Os.10156.1.S1_a_at	50S ribosomal protein L18, chloroplast precursor, putative, expressed	LOC_Os03g61260.1	Os.10156.1.S1_a_at							20.3093	9.34721e-09	1	3.19634	2.06605e-10	1				1.07059	0.450999	0							8.39287	6.81899e-12	1	2.68684	8.80209e-11	1	1.24811	0.00328912	0.964666	1.14153	0.120984	0
Os.10158.1.S1_at	transcription elongation factor 1, putative, expressed	LOC_Os07g43730.1	Os.10158.1.S1_at				-1.165	0.0153533	0.980566	-2.14344	2.58147e-09	1							1.00373	0.962392	0							-2.04468	6.26815e-11	1							-1.01475	0.870532	0
Os.10159.1.S1_at	protein kinase Pti1, putative, expressed	LOC_Os03g62700.1	Os.10159.1.S1_at				2.37074	4.06501e-08	0.999999	-1.25888	0.014132	0.991427							-1.00939	0.919092	0				1.90743	5.86526e-08	0.999999										-1.06304	0.443126	0
Os.10160.1.S1_at	tubby-related protein 1, putative, expressed	LOC_Os05g43850.1	Os.10160.1.S1_at				-1.36373	0.00160917	0.996926	-3.87764	3.23805e-08	1	-1.28427	0.00508212	0.989676				1.0395	0.667491	0				-1.25145	0.00205198	0.99567	-3.37405	2.3781e-13	1							1.03907	0.628386	0
Os.10162.1.S1_at	PRAS-rich protein, putative, expressed	LOC_Os01g28790.1	Os.10162.1.S1_at	18.07	2.51399e-12	1	-1.38198	0.00197792	0.996361	-4.2325	2.38692e-10	1	1.78637	0.00460681	0.990459	-1.97935	0.00354332	0.963675	-1.78559	0.0217777	0	4.13099	8.70472e-09	0.999899	12.2205	4.75257e-11	1	-8.0409	1.17161e-10	1							-1.13382	0.557595	0
Os.10164.1.S1_at	salt tolerance-like protein, putative, expressed	LOC_Os09g35880.1	Os.10164.1.S1_at							-4.98629	4.50808e-11	1	1.62733	5.63286e-05	0.999727				-1.63944	2.0964e-05	0							-2.40179	2.87595e-10	1	1.26432	0.00632066	0.984022				-1.07372	0.342895	0
Os.10167.1.S1_at			Os.10167.1.S1_at				-1.29811	0.00452889	0.992837	-2.52749	2.01206e-07	1							-1.03308	0.76402	0							-2.8039	1.16083e-10	1							1.09036	0.454491	0
Os.10167.1.S1_s_at			Os.10167.1.S1_s_at				-1.30704	0.00249832	0.995595	-2.01045	4.3194e-07	0.999999				1.36741	0.00277984	0.968351	1.05034	0.586021	0							-2.04447	1.32595e-07	1							-1.00569	0.947467	0
Os.10167.1.S1_x_at			Os.10167.1.S1_x_at				-1.25908	0.0125017	0.983573	-2.46036	3.32529e-08	1							-1.03871	0.70594	0							-2.77655	3.67491e-10	1							1.0345	0.691638	0
Os.10168.1.S1_at	histone H2A.2, putative, expressed	LOC_Os12g25120.1	Os.10168.1.S1_at	1.36189	0.000215543	0.996732				1.97422	8.44094e-08	1							1.11718	0.266661	0							1.24874	0.00422788	0.997503							-1.06645	0.340083	0
Os.10169.1.S1_at	lysosomal Pro-X carboxypeptidase precursor, putative, expressed	LOC_Os06g43930.1	Os.10169.1.S1_at							2.32754	0.000896044	0.999261	7.53853	4.41866e-10	1	-1.71059	0.00100476	0.982332	1.50128	0.0849467	0																-1.21361	0.298555	0
Os.10171.1.S1_at	cortical cell-delineating protein precursor, putative, expressed	LOC_Os03g01300.1	Os.10171.1.S1_at							33.9813	2.13339e-09	1	5.86992	6.89841e-07	0.999992				-1.20626	0.506562	0							1.20658	0.0011942	0.999212							-1.05488	0.270877	0
Os.10172.1.S1_at	myb-related protein Myb4, putative, expressed	LOC_Os02g41510.1	Os.10172.1.S1_at				2.35778	0.000623765	0.998584				-1.70342	0.00424224	0.991071				-1.07681	0.307486	0													-1.41009	5.28524e-05	0.997101	1.2042	0.0172253	0
Os.10175.1.S1_at	mybHv5, putative, expressed	LOC_Os05g35500.1	Os.10175.1.S1_at	5.46979	3.91301e-05	0.999109	-2.60786	0.00147131	0.997143	-2.04251	0.00557229	0.996252	1.36042	0.0195987	0.969565				1.18493	0.299146	0				4.43872	1.10362e-06	0.999991	-5.25079	4.62319e-07	0.999999							-1.07244	0.507068	0
Os.10175.2.A1_at	mybHv5, putative, expressed	LOC_Os05g35500.1	Os.10175.2.A1_at																-1.00745	0.824792	0							-1.35831	0.0330582	0.983654							-1.0161	0.703909	0
Os.10176.1.S1_at	CESA8 - cellulose synthase, expressed	LOC_Os07g10770.1	Os.10176.1.S1_at	-1.40308	0.000892846	0.990391	1.61569	2.19876e-05	0.999908	8.61102	3.26184e-13	1							1.00927	0.895371	0				-1.40633	0.000837282	0.997935	8.80238	5.70655e-14	1							1.03041	0.702244	0
Os.10177.1.S1_at	expressed protein	LOC_Os02g01360.1	Os.10177.1.S1_at							-2.23795	5.88842e-09	1							1.09298	0.343738	0							-1.59069	2.76924e-06	0.999997							1.21557	0.0210052	0
Os.10178.1.S1_a_at	CESA3 - cellulose synthase, expressed	LOC_Os07g24190.1	Os.10178.1.S1_a_at							5.67118	6.64724e-12	1	1.50991	2.44787e-05	0.999861				1.19325	0.0716466	0							3.54214	1.56925e-09	1	1.6292	1.75484e-05	0.999849				1.15074	0.331315	0
Os.10178.2.S1_a_at	CESA3 - cellulose synthase, expressed	LOC_Os07g24190.1	Os.10178.2.S1_a_at	-1.29901	0.00256132	0.978758				4.94597	2.77267e-12	1	1.35779	0.000230932	0.999147				1.19589	0.0437493	0				-1.42799	0.000612333	0.998406	2.86967	4.62075e-11	1	1.49314	2.73963e-06	0.999965				1.01081	0.900491	0
Os.10179.1.S1_at	protein binding protein, putative, expressed	LOC_Os06g03640.1	Os.10179.1.S1_at							51.4951	1.85205e-11	1	1.35514	0.00199767	0.995131				1.10789	0.321677	0							18.485	2.40918e-13	1	1.867	6.93105e-07	0.999988				1.14075	0.209594	0
Os.10183.1.S1_at	CESA1 - cellulose synthase, expressed	LOC_Os05g08370.1	Os.10183.1.S1_at				4.5851	1.58078e-07	0.999998	2.87426	6.32814e-09	1				-1.59555	4.00949e-05	0.997285	1.02035	0.821357	0				2.78667	1.69391e-07	0.999998	3.15423	1.09732e-09	1	1.23659	0.0130094	0.971845	-2.24742	9.01355e-08	0.999941	1.32565	0.140427	0
Os.10183.1.S2_at	CESA1 - cellulose synthase, expressed	LOC_Os05g08370.1	Os.10183.1.S2_at				3.32219	9.9076e-09	1	2.53421	1.28681e-09	1							1.0109	0.895751	0				1.45083	3.09318e-05	0.999865	3.21673	1.1926e-12	1							1.01302	0.820572	0
Os.10184.1.S1_s_at	pro-resilin precursor, putative, expressed	LOC_Os06g12580.1	Os.10184.1.S1_s_at				-1.30501	0.000674703	0.99849	-1.51641	5.41812e-05	0.999939							1.01239	0.87275	0							-1.79692	4.07709e-08	1							1.00614	0.934683	0
Os.10185.1.S1_at	expressed protein	LOC_Os11g31470.1	Os.10185.1.S1_at				-1.72518	9.40717e-06	0.999954				-1.42624	0.000494238	0.998422				1.01202	0.923127	0				-1.53428	3.89866e-05	0.999837	-1.38863	0.000744232	0.999489							-1.15012	0.18204	0
Os.10186.1.S1_s_at	oxidoreductase, putative, expressed	LOC_Os08g32170.1	Os.10186.1.S1_s_at	1.77706	0.00262671	0.978353	5.37898	1.63551e-07	0.999998	2.69019	1.64761e-08	1							-1.10331	0.300091	0				7.64877	9.41713e-12	1	3.2998	7.68477e-10	1	-1.45004	0.000288685	0.998606				-1.08242	0.321669	0
Os.10187.1.S1_at	expressed protein	LOC_Os01g21440.1	Os.10187.1.S1_at				-1.34654	0.000112076	0.999652	1.45003	1.26592e-05	0.999983							-1.00167	0.980862	0							1.30939	0.000311825	0.999769							1.02402	0.73688	0
Os.10188.1.S1_at	co-chaperone protein SBA1, putative, expressed	LOC_Os08g27070.1	Os.10188.1.S1_at							-1.15804	0.0304665	0.983012							1.04992	0.57783	0							-1.31706	0.000140987	0.999888	-1.32228	0.000623611	0.997434				-1.13336	0.0521006	0
Os.10189.1.S1_at	expressed protein	LOC_Os02g39180.1	Os.10189.1.S1_at				-1.18164	0.0096626	0.986693	-1.43848	4.47107e-05	0.999949	-1.40127	3.00363e-05	0.999836	1.38238	0.000325968	0.990789	-1.10452	0.212732	0							-1.54305	7.08338e-07	0.999999	-1.2664	0.000823637	0.996802	1.23658	0.00108106	0.981865	-1.09434	0.148138	0
Os.10190.1.S1_at	NEDD8-activating enzyme E1 catalytic subunit, putative, expressed	LOC_Os01g16540.1	Os.10190.1.S1_at							1.42186	0.000986388	0.999196	-1.25411	0.00725965	0.986252				1.01688	0.864021	0							1.47943	6.46612e-05	0.999945	-1.22575	0.0168608	0.965514				-1.15924	0.113192	0
Os.10192.1.S1_at		LOC_Os03g46940.1	Os.10192.1.S1_at							1.93501	0.00329266	0.997652							1.23757	0.184618	0							1.47746	0.0242105	0.987705							1.54295	0.0159954	0
Os.10193.1.S1_at	aconitate hydratase, cytoplasmic, putative, expressed	LOC_Os08g09200.1	Os.10193.1.S1_at				-1.49646	0.00811162	0.988466	1.97731	9.66678e-06	0.999987							1.05035	0.611446	0				-1.4148	0.00656199	0.988714	1.69009	4.42589e-05	0.999961							1.08877	0.417301	0
Os.10196.1.S1_at	expressed protein	LOC_Os01g58320.1	Os.10196.1.S1_at										2.69565	2.9545e-05	0.999838				-1.00091	0.994692	0							-1.90188	0.000275265	0.999794	1.69126	0.00469916	0.987347	1.70767	0.00220853	0.972146	1.2595	0.183919	0
Os.10197.1.S1_at	transmembrane transport protein-like, putative, expressed	LOC_Os11g24060.1	Os.10197.1.S1_at				2.44619	0.00127833	0.997453	8.04426	2.92229e-09	1	-4.46268	2.24475e-08	1				-1.14043	0.425214	0							5.03381	4.93395e-08	1	-1.54786	0.00403436	0.98878				1.03565	0.788542	0
Os.10198.1.S1_at	vacuolar protein sorting 29, putative, expressed	LOC_Os02g16550.1	Os.10198.1.S1_at							1.77495	2.92412e-06	0.999995							1.08165	0.315343	0							1.46743	3.93117e-05	0.999965							1.03935	0.63125	0
Os.10200.1.S1_at	cytochrome P450 89A2, putative, expressed	LOC_Os08g05620.1	Os.10200.1.S1_at							1.26865	0.0141098	0.991439	-1.30839	0.00443249	0.990751				-1.00619	0.854923	0																1.00354	0.923019	0
Os.10201.1.S1_at	expressed protein	LOC_Os06g09020.2	Os.10201.1.S1_at										-1.28448	0.00423921	0.991076				-1.00715	0.929528	0							1.33033	0.000909074	0.999386	-1.38854	0.000179044	0.999045				-1.02062	0.774449	0
Os.10202.1.S1_at	cell division cycle 5-like protein, putative, expressed	LOC_Os04g28090.1	Os.10202.1.S1_at							1.40365	0.000467317	0.999586							-1.03427	0.718221	0				-1.50574	0.000229262	0.999293	1.9647	5.38354e-08	1	-1.20502	0.0160532	0.966812				-1.07963	0.342895	0
Os.10203.1.S1_at	expressed protein	LOC_Os10g38970.1	Os.10203.1.S1_at							1.23906	0.014971	0.990976							-1.00778	0.930196	0							1.30046	0.00205365	0.998708							1.0332	0.674879	0
Os.10204.1.S1_at	typical P-type R2R3 Myb protein, putative, expressed	LOC_Os01g09590.1	Os.10204.1.S1_at				-2.85192	5.08034e-07	0.999996	-3.39021	0.000100456	0.999894	1.58139	0.00718586	0.986364				1.07624	0.713732	0							-9.46175	1.6922e-09	1							-1.10056	0.383824	0
Os.10208.1.S1_at	expressed protein	LOC_Os07g07890.1	Os.10208.1.S1_at				-1.5236	6.34815e-05	0.999782	-1.61075	0.000241021	0.99977	-1.24415	0.0252234	0.962791				-1.04933	0.652207	0							-1.81517	3.40161e-07	1							1.02403	0.808141	0
Os.10209.1.S1_x_at	IQ calmodulin-binding motif family protein, expressed	LOC_Os06g01500.1	Os.10209.1.S1_x_at	-1.23516	0.00450553	0.967652				2.91603	5.67663e-10	1							-1.00612	0.949182	0				-1.5812	1.92097e-06	0.999986	2.78016	8.26961e-12	1							-1.00863	0.920128	0
Os.10209.2.S1_at	IQ calmodulin-binding motif family protein, expressed	LOC_Os06g01500.1	Os.10209.2.S1_at							3.99319	1.41346e-10	1							1.07526	0.493266	0				-1.38415	0.0119255	0.981571	4.63007	1.08269e-12	1							1.05785	0.488246	0
Os.10209.3.S1_x_at	IQ calmodulin-binding motif family protein, expressed	LOC_Os06g01500.1	Os.10209.3.S1_x_at				-1.26005	0.0243507	0.971651	3.59689	1.12571e-10	1							-1.03455	0.748508	0				-1.60038	4.54424e-05	0.999815	3.1776	4.04848e-11	1							-1.00016	0.998946	0
Os.1021.1.S1_at	LSD1 zinc finger family protein, expressed	LOC_Os01g42710.1	Os.1021.1.S1_at							1.58086	0.0029496	0.997871	-1.45737	0.00522314	0.989446				1.08642	0.527555	0							1.64781	2.67626e-05	0.999975							1.02585	0.827129	0
Os.10211.1.S1_at	tubulin-specific chaperone C, putative, expressed	LOC_Os02g35110.1	Os.10211.1.S1_at				1.68082	0.00394202	0.993605	-1.75004	0.00165859	0.998723							1.05021	0.720981	0																1.0338	0.822803	0
Os.10212.1.S1_at	expressed protein	LOC_Os01g07750.1	Os.10212.1.S1_at							-1.439	0.017913	0.989414							1.01305	0.913141	0							-1.40875	0.00332071	0.997997							1.03181	0.780385	0
Os.10214.1.S1_at	expressed protein	LOC_Os01g69870.1	Os.10214.1.S1_at				-1.59792	0.000173121	0.999504	-2.88551	7.67015e-06	0.999989	1.29548	0.00997328	0.982265	-1.74134	2.34464e-05	0.998016	1.04409	0.768166	0				-1.36547	0.000155626	0.999487	-1.3775	0.000307267	0.999772				-1.60376	5.43276e-06	0.999278	1.08421	0.414266	0
Os.10215.1.S1_at	L-lactate dehydrogenase A, putative, expressed	LOC_Os02g01510.1	Os.10215.1.S1_at				5.00201	2.65073e-05	0.999893	7.6808	1.11982e-11	1	2.99829	1.95328e-11	1	1.33219	0.000292736	0.991347	-1.11335	0.177816	0				4.47164	1.79898e-05	0.999914	9.70612	7.59593e-11	1							1.17186	0.240408	0
Os.10215.2.A1_at	L-lactate dehydrogenase A, putative, expressed	LOC_Os02g01510.1	Os.10215.2.A1_at																-1.00884	0.579805	0																1.00065	0.955491	0
Os.10216.1.S1_at	SEC13-related protein, putative, expressed	LOC_Os03g61630.1	Os.10216.1.S1_at				1.30049	0.00634724	0.990562				-1.24475	0.00641603	0.98755				1.01298	0.882145	0							1.43772	9.02535e-05	0.999925							1.00274	0.973719	0
Os.10217.1.S1_a_at	argonaute-like protein, putative, expressed	LOC_Os04g06770.1	Os.10217.1.S1_a_at	-1.31396	0.000645209	0.992486	-1.65394	1.80934e-06	0.999988	1.98757	4.39559e-08	1							-1.03585	0.681051	0				-1.53913	1.97036e-05	0.999907	1.52902	1.74237e-05	0.999983							-1.06326	0.42604	0
Os.10219.1.S1_at	S-adenosylmethionine-dependent methyltransferase/ catalytic, putative, expressed	LOC_Os02g54000.1	Os.10219.1.S1_at																-1.14376	0.335733	0																1.03094	0.800675	0
Os.10220.1.S1_at	transcription factor HBP-1b, putative, expressed	LOC_Os07g48820.1	Os.10220.1.S1_at				-1.40809	0.00484821	0.992427				1.27934	0.0234664	0.964869				-1.14738	0.178421	0				-1.40218	0.000692157	0.998236	-1.95905	7.02208e-07	0.999999							1.09822	0.453974	0
Os.10221.1.S1_at	nudC domain-containing protein 2, putative, expressed	LOC_Os01g47770.1	Os.10221.1.S1_at				-1.39218	5.52292e-05	0.999805	-2.74964	2.46312e-09	1							-1.09155	0.279096	0							-3.67097	5.97167e-12	1							1.00051	0.995187	0
Os.10222.1.S1_s_at	PWWP domain containing protein, expressed	LOC_Os08g37280.1	Os.10222.1.S1_s_at							2.05867	3.47048e-07	0.999999	-1.39695	0.000904206	0.997431				1.02386	0.790078	0				-1.42827	0.000832582	0.997945	2.25125	1.03722e-09	1							-1.09295	0.380152	0
Os.10223.1.S1_at			Os.10223.1.S1_at	11.0998	1.07075e-09	1	2.74722	1.94872e-06	0.999987	-118.408	7.74096e-10	1							-1.0239	0.789828	0	2.8101	0.000119406	0.979802	9.60138	2.24454e-12	1	-23.6377	4.7029e-13	1	-4.35001	7.99046e-06	0.999919				-1.01675	0.871452	0
Os.10224.1.S1_at	trafficking protein particle complex protein 2, putative, expressed	LOC_Os02g40000.1	Os.10224.1.S1_at				-1.38317	0.000921027	0.998052	1.56366	8.65532e-05	0.999907	-1.25434	0.0111672	0.980584				-1.06618	0.43748	0							1.36272	0.000240504	0.999818	-1.24274	0.00518485	0.986328				1.00177	0.984864	0
Os.10226.1.A1_at	retrotransposon protein, putative, unclassified, expressed	LOC_Os07g17260.1	Os.10226.1.A1_at																-1.01679	0.756672	0																-1.00571	0.569041	0
Os.10227.1.S1_at	glucosidase 2 beta subunit precursor, putative, expressed	LOC_Os01g54880.1	Os.10227.1.S1_at				1.9409	6.2741e-05	0.999784				-1.29895	0.00983764	0.982458				-1.07395	0.53418	0							1.41247	0.00345409	0.997923							-1.03528	0.735845	0
Os.10232.1.A1_at		LOC_Os12g06640.1	Os.10232.1.A1_at										-1.47078	0.00510901	0.989632				-1.00082	0.989529	0																1.01133	0.856926	0
Os.10234.1.S1_at	SEC13-related protein, putative, expressed	LOC_Os07g14280.1	Os.10234.1.S1_at				1.64249	9.33632e-06	0.999955	1.64607	1.39069e-06	0.999998							1.04929	0.513989	0							2.58156	7.46826e-11	1							1.0103	0.876183	0
Os.10238.1.S1_at	cyanogenic beta-glucosidase precursor, putative, expressed	LOC_Os04g39814.1	Os.10238.1.S1_at							2.37044	1.72878e-06	0.999997	-1.55572	0.000452785	0.99853				-1.00531	0.967226	0							1.29943	0.0653726	0.969502	-1.56644	0.00216366	0.993137				-1.03354	0.807718	0
Os.10240.1.S1_at	4,5-DOPA dioxygenase extradiol, putative, expressed	LOC_Os01g65680.1	Os.10240.1.S1_at							2.88835	4.86995e-06	0.999993	2.20501	3.32302e-07	0.999996	-1.36253	0.0027306	0.968671	1.11223	0.320741	0				5.53773	5.60225e-07	0.999995	-1.86233	0.00141597	0.99908	1.64422	0.0031477	0.990774				-1.09933	0.542909	0
Os.10241.1.S1_at	50S ribosomal protein L14, putative, expressed	LOC_Os12g42180.1	Os.10241.1.S1_at																-1.00945	0.910837	0				-1.16291	0.0152751	0.977431										1.00312	0.952496	0
Os.10244.1.S1_s_at	glycerol-3-phosphate acyltransferase 8, putative, expressed	LOC_Os02g02340.1	Os.10244.1.S1_s_at																1.00286	0.956907	0							1.20769	0.0218509	0.988805	1.65548	0.00286021	0.991445				-1.41447	0.146782	0
Os.10245.1.S1_at	expressed protein	LOC_Os04g37700.1	Os.10245.1.S1_at	2.35253	0.000846606	0.99077	-2.0287	0.00273245	0.995261	-1.48729	0.0459646	0.975487	2.44643	0.000124765	0.999481				1.32709	0.0729142	0				2.91721	1.12735e-05	0.999942	-4.88672	2.69369e-07	1							1.14552	0.451693	0
Os.10246.1.S1_at	actin-related protein 2/3 complex subunit 3, putative, expressed	LOC_Os02g14000.1	Os.10246.1.S1_at				1.7682	7.09782e-06	0.999964							1.305	0.00151766	0.977604	-1.01697	0.818289	0							1.5614	1.31116e-05	0.999987	-1.36865	0.000614481	0.997464	1.27712	0.000619433	0.987045	-1.03633	0.649576	0
Os.10246.2.S1_at	histone H3, putative, expressed	LOC_Os05g36280.1	Os.10246.2.S1_at				-1.73563	2.43125e-05	0.9999	1.93115	0.00133638	0.998946	2.34664	1.67899e-07	0.999998				1.19851	0.132673	0							-114.293	6.66134e-16	1	12.3722	3.54649e-05	0.999735				1.21348	0.189984	0
Os.10246.3.S1_at	histone H3, putative, expressed	LOC_Os06g06460.1	Os.10246.3.S1_at				-1.69793	0.000119923	0.999633	6.94196	1.29404e-09	1	1.55589	0.000137379	0.999439				1.12735	0.131235	0							-24.8886	6.92779e-14	1	6.25555	8.40068e-06	0.999916	1.77736	0.00337046	0.964148	-1.06207	0.64662	0
Os.10246.4.S1_x_at	histone H3, putative, expressed	LOC_Os06g06510.1	Os.10246.4.S1_x_at				-1.74794	6.89795e-05	0.999766	8.76093	1.09106e-09	1	1.81352	1.80775e-06	0.999983				-1.0084	0.92518	0							-18.7443	1.73195e-14	1	9.86788	2.47804e-08	0.999999				1.0264	0.802996	0
Os.10246.5.S1_at	U-box domain containing protein, expressed	LOC_Os06g06490.1	Os.10246.5.S1_at							7.3355	4.04658e-07	0.999999	1.97298	1.38715e-06	0.999986				1.05479	0.572928	0				2.82236	4.3842e-09	1	-96.1103	1.60982e-14	1	16.7752	5.65391e-11	1				1.00614	0.96358	0
Os.10247.1.S1_a_at	expressed protein	LOC_Os07g11290.1	Os.10247.1.S1_a_at	-1.30771	0.00218064	0.981169	-1.2773	0.00300975	0.994871	-2.60167	2.54723e-08	1							-1.09725	0.404074	0				-1.26392	0.0037299	0.992911	-2.11414	1.77586e-09	1	-1.25852	0.00368439	0.989554				-1.22851	0.113046	0
Os.10251.1.S1_at	acyltransferase, putative, expressed	LOC_Os10g33370.1	Os.10251.1.S1_at				3.49186	0.000121958	0.999627	8.03113	4.65783e-10	1	1.66401	3.70257e-06	0.99997	-1.31445	0.00280373	0.968196	1.26893	0.0272363	0							42.415	1.44329e-15	1	1.45002	8.28187e-05	0.999482				1.1074	0.231676	0
Os.10252.1.S1_s_at	expressed protein	LOC_Os02g20950.1	Os.10252.1.S1_s_at										-2.33027	6.34618e-06	0.999953				-1.08674	0.631067	0				-1.65553	0.00323178	0.993701	1.80467	6.20221e-05	0.999947	-2.47596	6.03978e-07	0.99999				1.10076	0.678692	0
Os.10253.1.S1_at	salicylic acid-induced fragment 1 protein, putative, expressed	LOC_Os02g12760.1	Os.10253.1.S1_at				-1.49358	0.000790509	0.998281	2.27284	4.03579e-07	0.999999	1.58537	5.11399e-06	0.999961				1.28413	0.0106679	0				-1.53236	0.00143802	0.996771										1.14481	0.205262	0
Os.10254.1.S1_at	copine-6, putative, expressed	LOC_Os08g38600.1	Os.10254.1.S1_at				3.46928	0.00021841	0.9994	2.29468	2.50548e-05	0.999969				1.83393	0.000105045	0.995236	-1.11566	0.381979	0				1.79447	0.0123486	0.981037	7.06491	6.66907e-10	1	1.50447	0.00121416	0.995652				1.10748	0.36566	0
Os.10255.1.S1_s_at			Os.10255.1.S1_s_at	17.639	6.19726e-13	1	1.30428	0.0228605	0.97308	-57.7672	1.95554e-10	1							-1.20234	0.0414881	0	6.01809	0.000112129	0.980486	7.56073	5.71883e-09	1	-81.484	3.57271e-10	1							-1.08004	0.573172	0
Os.10256.1.S1_at	40S ribosomal protein S6, putative, expressed	LOC_Os03g27260.1	Os.10256.1.S1_at							1.66711	1.52784e-07	1							1.00352	0.960069	0							1.4934	6.39906e-07	0.999999	-1.20137	0.005214	0.986268				1.0303	0.619001	0
Os.10257.1.S1_at	SART-1 family protein, expressed	LOC_Os02g30730.2	Os.10257.1.S1_at				-1.31825	0.027773	0.968425							1.42135	0.00352007	0.96381	1.05982	0.564698	0				-1.40594	0.00974942	0.984377										-1.00057	0.995516	0
Os.10257.1.S1_x_at	SART-1 family protein, expressed	LOC_Os02g30730.1	Os.10257.1.S1_x_at	-1.41843	0.000249847	0.996344				-1.61717	0.000164603	0.999836							1.00754	0.938507	0				-1.49652	0.000163305	0.999466	-1.32824	0.00179415	0.998858							-1.03473	0.723868	0
Os.10258.1.S1_at	HYS1, putative, expressed	LOC_Os01g68970.1	Os.10258.1.S1_at				-1.25464	0.0106791	0.985559	-1.53945	0.000502653	0.999558							-1.0038	0.969698	0				-1.21644	0.0115562	0.98204	-1.36695	0.000191597	0.999852							1.16225	0.147667	0
Os.10259.1.S1_at	heat shock protein 81-1, putative, expressed	LOC_Os08g39140.1	Os.10259.1.S1_at				-1.28809	0.000708237	0.998429	1.23721	0.0152076	0.990849	1.22582	0.00460077	0.990469				-1.02158	0.795876	0				-1.2454	0.00250845	0.994889	1.29351	0.000323966	0.999761				-1.43492	5.37511e-06	0.999283	1.10285	0.321627	0
Os.10260.1.S1_at	expressed protein	LOC_Os02g51700.1	Os.10260.1.S1_at				-1.27419	0.00800231	0.988593										-1.02807	0.765257	0							-1.44102	3.30674e-05	0.99997							-1.02998	0.70428	0
Os.10261.1.S1_at	tyrosyl-tRNA synthetase, putative, expressed	LOC_Os08g05490.1	Os.10261.1.S1_at				-1.42602	0.000204451	0.999431	1.3129	0.0106541	0.993332							-1.04423	0.608836	0				-1.26292	0.00790702	0.986845				-1.32495	0.00111553	0.995934				1.0855	0.31659	0
Os.10262.1.S1_at	STIP1 homology and U box-containing protein 1, expressed	LOC_Os08g02140.1	Os.10262.1.S1_at							-2.28055	9.34278e-07	0.999998							1.05131	0.671304	0							-2.90335	7.26365e-10	1							1.10128	0.462723	0
Os.10263.1.S1_at	expressed protein	LOC_Os11g34910.1	Os.10263.1.S1_at																1.08616	0.464475	0				1.47202	0.00394744	0.992572										1.08096	0.445923	0
Os.10264.1.S1_at	expressed protein	LOC_Os06g06014.2	Os.10264.1.S1_at							1.95481	0.000520745	0.999544							1.10867	0.416473	0							1.33299	0.0573212	0.972957	1.61013	0.00523961	0.986214				1.18161	0.223971	0
Os.10264.2.S1_at	expressed protein	LOC_Os06g06014.1	Os.10264.2.S1_at				-2.16886	1.03998e-05	0.99995				-1.487	0.00374231	0.991928				-1.02418	0.842013	0				-1.41357	0.00354183	0.993207	-1.23905	0.0351096	0.982729	-1.33168	0.0141756	0.969888				1.06852	0.603215	0
Os.10266.1.S1_at	expressed protein	LOC_Os03g43100.2	Os.10266.1.S1_at							-1.12421	0.00788531	0.994897							-1.00545	0.714724	0				1.59453	0.000729164	0.998158	-1.61493	0.000583544	0.99959							-1.0017	0.880485	0
Os.10271.1.S1_x_at			Os.10271.1.S1_x_at				-2.26655	2.04573e-05	0.999914	-4.07437	1.46109e-05	0.999981							-1.00093	0.992479	0				-1.92389	0.000859573	0.99789	-4.14084	2.14957e-06	0.999998							-1.01003	0.928835	0
Os.10271.2.S1_x_at	pre-mRNA-splicing factor prp1, putative, expressed	LOC_Os01g15860.1	Os.10271.2.S1_x_at							-3.06825	2.02149e-07	1							-1.11187	0.304085	0				-1.22779	0.0286487	0.962316	-1.97792	6.21451e-07	0.999999							-1.22843	0.150374	0
Os.10272.1.S1_at	chloride channel-like protein CLC-g, putative, expressed	LOC_Os08g20570.1	Os.10272.1.S1_at							2.90078	0.00200934	0.998486	5.16153	1.26145e-08	1				1.41235	0.0332749	0										2.24201	7.29712e-06	0.999924				1.26447	0.138921	0
Os.10273.1.S1_at	VQ motif family protein, expressed	LOC_Os08g31660.1	Os.10273.1.S1_at				4.73545	1.18046e-09	1				-1.73767	8.19896e-05	0.99963				1.05003	0.631514	0							2.36845	1.42384e-07	1	-1.28554	0.0125615	0.972607				1.04584	0.722833	0
Os.10274.1.S1_a_at			Os.10274.1.S1_a_at				1.76353	7.73021e-05	0.999743				-1.35158	0.00270906	0.993776				1.07541	0.481497	0				-1.41154	0.00585428	0.989725	2.81291	5.84038e-09	1							1.0074	0.952069	0
Os.10274.3.S1_at			Os.10274.3.S1_at																-1.02514	0.419658	0																1.00056	0.983705	0
Os.10274.4.S1_at			Os.10274.4.S1_at																-1.02247	0.679962	0																-1.00093	0.982839	0
Os.10275.1.S1_at	geranylgeranyl hydrogenase, putative, expressed	LOC_Os02g51080.1	Os.10275.1.S1_at							3.5113	7.10358e-11	1				-1.29946	0.00168176	0.976246	-1.44043	0.000625927	0				-1.60942	1.91581e-05	0.999909	6.55038	9.07052e-14	1				-1.24822	0.00392392	0.960753	-1.08527	0.317291	0
Os.10276.1.S1_at	ADP-ribosylation factor 1, putative, expressed	LOC_Os07g12200.1	Os.10276.1.S1_at							2.14817	6.15188e-11	1	-1.13658	0.0220508	0.966567				1.02098	0.684041	0							1.84643	2.25439e-09	1							1.00501	0.923004	0
Os.10276.2.S1_at	ADP-ribosylation factor 1, putative, expressed	LOC_Os07g12170.1	Os.10276.2.S1_at							1.63405	3.62611e-07	0.999999	-1.15274	0.022227	0.966354				1.03322	0.602347	0							1.9028	6.40009e-10	1							1.01244	0.827182	0
Os.10277.1.S1_at	caffeic acid 3-O-methyltransferase, putative, expressed	LOC_Os04g09654.1	Os.10277.1.S1_at				-1.22815	0.0287123	0.967552	6.58373	5.90742e-06	0.999991	4.70306	1.37761e-09	1				1.40587	0.00335439	0							6.18124	3.68755e-08	1	2.6972	1.62415e-05	0.999858				1.12022	0.35866	0
Os.10279.1.S1_at	uricase, putative, expressed	LOC_Os01g64520.1	Os.10279.1.S1_at							4.61621	1.63447e-12	1	-1.48144	1.89516e-05	0.999887				-1.10785	0.305794	0										2.21435	1.50702e-06	0.999978				1.18248	0.0688583	0
Os.10280.1.A1_at		LOC_Os02g04510.1	Os.10280.1.A1_at				6.18464	9.22475e-07	0.999993	-1.97265	0.00137495	0.998919	-3.98143	2.49555e-06	0.999978				-1.0128	0.825653	0							5.25762	2.30551e-08	1	-5.54255	1.72828e-08	0.999999				-1.04119	0.58593	0
Os.10281.1.S1_at	sulfate transporter 4.1, chloroplast precursor, putative, expressed	LOC_Os09g06499.1	Os.10281.1.S1_at							2.33204	1.74482e-05	0.999978							-1.06331	0.556985	0							2.1167	6.4181e-06	0.999993							1.00761	0.94387	0
Os.10281.2.S1_x_at	sulfate transporter 4.1, chloroplast precursor, putative, expressed	LOC_Os09g06499.1	Os.10281.2.S1_x_at																-1.00677	0.834909	0																1.12883	0.0977666	0
Os.10283.1.S1_at	expressed protein	LOC_Os04g01240.1	Os.10283.1.S1_at				-1.39636	0.000108832	0.999661				-1.23941	0.0060776	0.98808				-1.0482	0.537187	0							-1.78486	7.36635e-08	1	-1.34384	0.000608889	0.997482				1.03605	0.711242	0
Os.10287.1.S1_at	peroxidase 1 precursor, putative, expressed	LOC_Os07g01370.1	Os.10287.1.S1_at										8.73569	3.85463e-07	0.999995				1.28016	0.0636448	0										1.70459	0.00353923	0.98988				1.60162	0.0222694	0
Os.10289.1.S1_at	26S proteasome non-ATPase regulatory subunit 14, putative, expressed	LOC_Os05g30800.1	Os.10289.1.S1_at				-1.23893	0.00866476	0.987827	-1.36986	0.00134056	0.998943				1.33591	0.00191766	0.974392	-1.00748	0.933824	0							-1.26272	0.00201514	0.99873							1.07914	0.27859	0
Os.10290.1.S1_at	calmodulin, putative, expressed	LOC_Os05g41210.1	Os.10290.1.S1_at				-1.23471	0.0119232	0.984197	-1.22474	0.0198094	0.988422							-1.01072	0.89075	0							-1.23547	0.00219125	0.998629							-1.00119	0.986975	0
Os.10292.1.S1_at	carbohydrate transporter/ sugar porter/ transporter, putative, expressed	LOC_Os01g16260.1	Os.10292.1.S1_at							1.50644	0.000712045	0.999398	-1.80769	3.2067e-06	0.999973				-1.13777	0.287653	0										-1.54724	0.000189404	0.999001				1.04638	0.664891	0
Os.10293.1.S1_at	ethylene response element binding protein, putative, expressed	LOC_Os07g42510.1	Os.10293.1.S1_at				1.51867	0.0043944	0.993011	12.3408	4.3167e-07	0.999999	1.59259	0.00161671	0.995894	1.80582	2.14807e-06	0.99951	1.07485	0.399502	0				1.64405	1.23479e-05	0.999937	8.23303	2.27166e-07	1	2.11946	2.9895e-05	0.999769				1.04706	0.665163	0
Os.10294.1.S1_at	N-rich protein, putative, expressed	LOC_Os05g51590.1	Os.10294.1.S1_at	3.0295	2.69406e-08	0.999997	1.84482	1.07738e-05	0.999949	-9.47155	3.4251e-11	1							-1.04112	0.764376	0				3.70818	4.45845e-10	1	-6.81242	1.70806e-11	1	-1.32031	0.00941138	0.978155				-1.02724	0.86141	0
Os.10295.1.S1_at		LOC_Os12g07300.1	Os.10295.1.S1_at							1.17043	0.0240999	0.986214	-1.17798	0.0108232	0.981064				1.00207	0.959652	0				-1.26396	0.0102031	0.983783	1.38062	0.000926689	0.999375	-1.24855	0.0106254	0.975974				-1.16637	0.09183	0
Os.10298.1.S1_at	h/ACA ribonucleoprotein complex subunit 1-like protein 1, putative, expressed	LOC_Os11g37080.1	Os.10298.1.S1_at				-1.18141	0.0303703	0.966024	1.55863	1.72757e-05	0.999978							-1.01338	0.841952	0							1.4277	8.93878e-06	0.999991							-1.01492	0.821359	0
Os.10299.1.S1_at	pre-mRNA-splicing factor SF2, putative, expressed	LOC_Os05g30140.1	Os.10299.1.S1_at				-1.53151	0.000267044	0.999293	1.34353	0.0124987	0.992314	-1.35735	0.00242563	0.994306	-1.41624	0.000365069	0.990163	-1.06054	0.520548	0				-1.35898	0.000908417	0.997791	1.30503	0.000978256	0.999344	-1.25683	0.0082456	0.980309	-1.39687	0.000756184	0.985384	-1.05261	0.564368	0
Os.10303.1.S1_at	expressed protein	LOC_Os03g01350.1	Os.10303.1.S1_at				1.86789	0.00169164	0.996798	-3.01376	1.98209e-05	0.999975	-2.1025	0.000236032	0.999131				1.01482	0.903327	0				-1.46557	0.0265488	0.964576				-2.45936	4.67172e-05	0.999671				1.15477	0.427295	0
Os.10303.1.S2_at	expressed protein	LOC_Os03g01350.1	Os.10303.1.S2_at							-6.06557	3.4693e-07	0.999999							1.01378	0.867073	0							-3.78698	3.35673e-07	1							1.03092	0.883259	0
Os.10303.1.S3_at	expressed protein	LOC_Os03g01350.1	Os.10303.1.S3_at							-3.3482	4.95784e-05	0.999944							-1.00638	0.874948	0							-2.61299	0.000247377	0.999813							1.06074	0.318931	0
Os.10305.1.S1_at	nucleotide pyrophosphatase/phosphodiesterase, putative, expressed	LOC_Os08g41880.1	Os.10305.1.S1_at							2.20095	0.00104408	0.999154	6.22912	2.20277e-07	0.999997				1.25228	0.250023	0																1.15107	0.186147	0
Os.10306.2.S1_x_at	expressed protein	LOC_Os01g24480.1	Os.10306.2.S1_x_at				-1.53389	0.000173367	0.999503	-3.4236	3.56823e-08	1	1.36978	0.0100959	0.98209				1.35178	0.0168991	0							-3.55694	1.14749e-09	1							1.01268	0.916155	0
Os.10307.1.S1_at	GTP-binding protein lepA, putative, expressed	LOC_Os06g05250.1	Os.10307.1.S1_at							1.73799	4.11579e-05	0.999952							-1.0379	0.743151	0							1.52301	7.52435e-05	0.999937							-1.12252	0.220988	0
Os.10308.1.S1_at	DNA repair protein RAD23, putative, expressed	LOC_Os06g15360.1	Os.10308.1.S1_at				-1.17375	0.03598	0.960955										-1.01682	0.815123	0							-1.20145	0.00686725	0.996111							1.11285	0.148855	0
Os.10309.1.S1_at	proton pump interactor, putative, expressed	LOC_Os09g17730.1	Os.10309.1.S1_at							-1.35335	0.000215777	0.999792	-1.31696	0.000351982	0.9988				1.01381	0.863758	0				-1.2765	0.000221093	0.999314				-1.39371	8.09036e-06	0.999918				-1.0758	0.359161	0
Os.10311.1.S1_a_at	calcium binding EF-hand protein, putative, expressed	LOC_Os06g14324.1	Os.10311.1.S1_a_at																-1.03534	0.683455	0							1.25782	0.0726382	0.966416	1.776	0.00806274	0.980653				1.18566	0.353149	0
Os.10311.2.A1_x_at	calcium binding EF-hand protein, putative, expressed	LOC_Os06g14324.1	Os.10311.2.A1_x_at																-1.02539	0.690422	0																-1.16345	0.247062	0
Os.10312.1.S1_at	cytochrome c, putative, expressed	LOC_Os05g34770.1	Os.10312.1.S1_at				1.12988	0.0240061	0.97198	1.22667	0.000737939	0.999378							-1.04178	0.367223	0							1.22348	0.000604724	0.999577	-1.20572	0.00273291	0.991747				-1.01456	0.784409	0
Os.10314.1.S1_a_at	expressed protein	LOC_Os02g55200.1	Os.10314.1.S1_a_at							-1.59009	0.0006393	0.999453							-1.02121	0.846084	0				-1.31326	0.00566863	0.989994	-1.83142	9.58119e-06	0.99999							1.07174	0.501951	0
Os.10315.1.S1_at	cytokinin-N-glucosyltransferase 1, putative, expressed	LOC_Os11g25454.1	Os.10315.1.S1_at				2.86784	0.00123353	0.997526	11.951	2.17382e-12	1	-2.28528	5.55278e-08	0.999999				-1.17162	0.118676	0							30.4514	7.13873e-14	1	-2.06937	1.31358e-07	0.999997				1.02695	0.869853	0
Os.10316.1.S1_at	helix-loop-helix DNA-binding domain containing protein, expressed	LOC_Os01g39330.1	Os.10316.1.S1_at							8.66592	3.93604e-10	1	1.7732	2.743e-06	0.999976	-1.45777	0.000583115	0.987096	-1.02089	0.865409	0							5.12176	8.31953e-08	1	2.46228	1.4539e-05	0.99987				-1.16662	0.255459	0
Os.10317.1.S1_at	pot1-like protein, putative, expressed	LOC_Os04g39280.1	Os.10317.1.S1_at							1.32061	0.051313	0.972957	7.31302	7.93274e-09	1				-1.0615	0.704654	0										1.61753	0.0134454	0.971109				-1.10341	0.272917	0
Os.10319.1.S1_at	tetratricopeptide-like helical, putative, expressed	LOC_Os12g06650.1	Os.10319.1.S1_at							2.88786	0.0001198	0.999876							1.04908	0.761222	0							2.95772	1.03377e-05	0.99999							-1.17389	0.290424	0
Os.10320.1.S1_x_at	transferase, putative, expressed	LOC_Os01g15490.1	Os.10320.1.S1_x_at							1.2544	0.0200459	0.988299	-1.46685	0.000104077	0.999552				1.00578	0.948033	0				-1.25513	0.0279232	0.963093	1.33051	0.00148695	0.999038	-1.22454	0.0154113	0.967854				1.00524	0.956914	0
Os.10321.1.S1_at	transposon protein, putative, Pong sub-class, expressed	LOC_Os09g06634.1	Os.10321.1.S1_at				1.50308	0.00434575	0.993075				-1.28605	0.0076105	0.985721				1.05057	0.641864	0							2.15991	7.49633e-09	1							-1.08582	0.411886	0
Os.10322.1.S1_s_at	DNA binding protein, putative, expressed	LOC_Os07g38170.1	Os.10322.1.S1_s_at							-7.11652	8.02334e-09	1	5.94084	1.9724e-08	1	-1.89816	0.000224398	0.992586	1.66477	0.00400085	0							-2.14274	1.76891e-07	1	-2.07102	1.2718e-05	0.999883				1.36979	0.0929124	0
Os.10323.1.S1_at	protein BABY BOOM 2, putative, expressed	LOC_Os08g07440.1	Os.10323.1.S1_at	-1.2536	0.00405718	0.970071				-2.20874	6.23405e-08	1							1.04386	0.688548	0							-1.87935	1.00913e-07	1							1.00041	0.996796	0
Os.10324.1.S1_at	prunasin hydrolase isoform PHA precursor, putative, expressed	LOC_Os04g39840.1	Os.10324.1.S1_at				-1.58839	8.69619e-05	0.999717				-1.67944	6.89105e-05	0.999679				-1.08021	0.557927	0				-1.48526	0.000121148	0.999583										-1.01775	0.866551	0
Os.10326.1.S1_at	expressed protein	LOC_Os12g13674.1	Os.10326.1.S1_at	-1.34914	0.0002751	0.996066	1.59946	5.1305e-05	0.999817	3.91679	5.84726e-11	1							1.03836	0.608433	0				-1.33091	0.00914429	0.985177	7.88376	5.88418e-15	1	1.42102	6.54184e-05	0.99957				1.03789	0.49756	0
Os.10328.1.S1_at	dof domain, zinc finger family protein, expressed	LOC_Os03g55610.1	Os.10328.1.S1_at				7.11397	6.09115e-05	0.999789	-1.74548	0.0284501	0.984018							1.49634	0.0188145	0				2.08032	0.00199573	0.995768										1.21765	0.242112	0
Os.10333.1.S1_at	myb-like DNA-binding domain, SHAQKYF class family protein, expressed	LOC_Os07g02800.1	Os.10333.1.S1_at	1.54023	2.17943e-07	0.999983				-2.89082	1.74107e-09	1	-2.3007	4.81598e-08	0.999999				-1.08971	0.417931	0				1.83257	4.87383e-08	0.999999	-3.68707	1.61959e-12	1							1.08228	0.473741	0
Os.10334.1.S1_at	serine/threonine-protein kinase SAPK8, putative, expressed	LOC_Os03g55600.1	Os.10334.1.S1_at																1.12582	0.171189	0				-1.21842	0.0113128	0.98235	-1.25525	0.00272983	0.998325							1.00738	0.924779	0
Os.10335.1.S1_at	expressed protein	LOC_Os01g38190.1	Os.10335.1.S1_at																1.00501	0.792938	0																-1.00972	0.529969	0
Os.10336.1.S1_at	protein binding protein, putative, expressed	LOC_Os03g49900.1	Os.10336.1.S1_at				1.89125	2.45004e-05	0.9999	-2.35351	1.63361e-06	0.999997							-1.01162	0.88344	0				2.05417	4.03643e-09	1	-2.61801	2.83361e-11	1							1.0554	0.453165	0
Os.10337.1.S1_x_at	OsPP2Ac-3 - Phosphatase 2A isoform 3 belonging to family 1, expressed	LOC_Os02g12580.1	Os.10337.1.S1_x_at							-1.49567	7.70658e-05	0.999917							-1.00924	0.906536	0							-1.2751	0.00202348	0.998726							1.02021	0.770755	0
Os.10337.2.S1_at	OsPP2Ac-3 - Phosphatase 2A isoform 3 belonging to family 1, expressed	LOC_Os02g12580.1	Os.10337.2.S1_at							-1.77459	7.95721e-06	0.999989							1.02889	0.780469	0				-1.26418	0.00536976	0.99043										1.10108	0.283559	0
Os.10338.2.S1_at	aspartic proteinase oryzasin-1 precursor, putative, expressed	LOC_Os05g49200.1	Os.10338.2.S1_at				-2.75093	0.0173465	0.978525							1.67046	0.000755075	0.985016	1.20032	0.191507	0							-2.33784	0.00088483	0.999401							1.77058	0.112744	0
Os.10339.1.S1_at	beta-amylase, putative, expressed	LOC_Os03g04770.1	Os.10339.1.S1_at				-1.73334	1.64569e-05	0.999928	-13.412	1.13184e-09	1	-5.87341	5.85851e-07	0.999993	-2.19462	0.00197556	0.973953	-1.07376	0.470274	0				-1.75199	3.01378e-06	0.99998	-7.38949	2.62768e-12	1	-19.8193	3.10962e-12	1				-1.54683	0.000180855	0
Os.10340.1.S1_at	RHM1, putative, expressed	LOC_Os03g17000.1	Os.10340.1.S1_at				1.50454	0.000109366	0.999659										1.09034	0.350226	0				1.38981	0.0067798	0.988407				-1.51554	0.000274651	0.99866	1.45322	7.33173e-05	0.99646	-1.0916	0.374308	0
Os.10342.1.S1_at	NADH-ubiquinone oxidoreductase 39 kDa subunit, mitochondrial precursor, putative, expressed	LOC_Os02g57180.1	Os.10342.1.S1_at				-1.50526	0.00240001	0.995738	3.89126	9.85311e-11	1	1.53239	1.28425e-05	0.999917				1.02659	0.743726	0				-1.34495	0.015663	0.976964	1.80242	8.50955e-07	0.999999							1.05445	0.583011	0
Os.10342.1.S1_s_at	NADH-ubiquinone oxidoreductase 39 kDa subunit, mitochondrial precursor, putative, expressed	LOC_Os02g57180.1	Os.10342.1.S1_s_at				-1.39518	0.000738475	0.998374	3.54383	1.4449e-10	1	1.26987	0.00435994	0.990872				1.03224	0.695868	0				-1.25318	0.0121857	0.981242	1.83737	1.77148e-07	1							1.03	0.703493	0
Os.10344.1.S1_at	carbohydrate transporter/ sugar porter, putative, expressed	LOC_Os12g32760.1	Os.10344.1.S1_at				-1.40012	0.000383752	0.999048	-1.49876	0.00261212	0.998089	-3.67598	1.26563e-07	0.999998				-1.35511	0.0320794	0				-1.41266	0.000218135	0.999321	-6.25703	2.45137e-13	1	-2.95902	1.67678e-07	0.999996				-1.16084	0.370344	0
Os.10346.1.S1_at	cytochrome P450 72A1, putative, expressed	LOC_Os01g52790.1	Os.10346.1.S1_at							1.41084	0.043193	0.976811	-1.86762	0.000198092	0.999246				-1.27758	0.174987	0																-1.00562	0.971454	0
Os.10348.1.S1_at	flavonol-3-O-glycoside-7-O-glucosyltransferase 1, putative, expressed	LOC_Os01g41430.1	Os.10348.1.S1_at				2.54968	0.0167489	0.979132	7.26167	4.25773e-08	1	2.78536	3.90485e-09	1				-1.07625	0.422508	0				10.2604	7.90927e-08	0.999999	4.59353	1.20964e-09	1	1.64495	1.37604e-05	0.999875	1.34988	0.000816067	0.984695	-1.14841	0.255283	0
Os.10351.1.S1_a_at	calcium-transporting ATPase 9, plasma membrane-type, putative, expressed	LOC_Os08g40530.1	Os.10351.1.S1_a_at				2.10282	1.46572e-05	0.999934	2.61189	2.32357e-09	1							1.0165	0.869348	0				1.76306	7.97787e-05	0.999705	3.57714	3.6497e-11	1							-1.09465	0.322799	0
Os.10352.1.S1_at	methionine S-methyltransferase, putative, expressed	LOC_Os05g01470.1	Os.10352.1.S1_at				1.83167	0.00806002	0.988526	16.889	2.02929e-10	1	1.99643	3.16013e-07	0.999996				1.15427	0.138352	0				2.1908	0.000218154	0.999321	9.22253	7.20117e-11	1	2.71421	2.13021e-09	1	1.32955	0.000584906	0.987487	1.15161	0.126182	0
Os.10353.1.S1_at	WD-repeat domain phosphoinositide-interacting protein 3, putative, expressed	LOC_Os01g07400.1	Os.10353.1.S1_at							-1.7219	8.13247e-05	0.999912							-1.05106	0.573758	0							-1.2385	0.0195933	0.989867							1.0718	0.488047	0
Os.10356.1.S1_at	pnFL-2, putative, expressed	LOC_Os03g08320.1	Os.10356.1.S1_at	1.83611	0.00310352	0.975481	2.3841	0.000110483	0.999656	7.72077	1.51568e-12	1	-8.16725	1.13287e-12	1				-1.4636	0.00834337	0				5.38489	2.672e-10	1	-6.84202	8.85823e-11	1	-2.58782	0.000207901	0.998925				1.11872	0.643223	0
Os.10358.1.A1_at	protein GOS9, putative, expressed	LOC_Os10g04270.1	Os.10358.1.A1_at				4.88985	2.23253e-07	0.999998	2.47946	2.06038e-07	1	2.00473	1.85523e-05	0.999889				1.12527	0.35659	0							6.07007	1.91814e-09	1	-1.44722	0.0065207	0.983626	1.58063	0.0030156	0.966448	1.08259	0.541047	0
Os.10359.1.S1_at	protein binding protein, putative, expressed	LOC_Os03g17240.1	Os.10359.1.S1_at				-1.85876	3.69001e-07	0.999997	-2.36639	1.76972e-06	0.999997	1.28978	0.00502721	0.989765				1.09147	0.394856	0				-1.33835	0.00107464	0.997462	-2.67567	1.50354e-11	1							1.02821	0.74425	0
Os.10360.1.S1_at	cytochrome P450 94A2, putative, expressed	LOC_Os10g38110.1	Os.10360.1.S1_at				1.60887	0.0221218	0.973795	-1.51871	0.0334736	0.981526	2.22327	2.91561e-05	0.99984				1.40659	0.0186352	0										2.0128	8.44746e-05	0.999473				-1.22787	0.242847	0
Os.10361.1.S1_at	expressed protein	LOC_Os12g06640.1	Os.10361.1.S1_at				1.56862	0.00140713	0.997245				-1.37888	0.0106802	0.981265				1.05902	0.613507	0							1.5693	0.000922049	0.999378	-1.45612	0.00202837	0.993478				-1.05485	0.710347	0
Os.10369.1.S1_a_at	BRASSINOSTEROID INSENSITIVE 1-associated receptor kinase 1 precursor, putative, expressed	LOC_Os01g59440.1	Os.10369.1.S1_a_at							1.59773	4.53141e-06	0.999993							1.01508	0.827962	0							1.29811	0.000907237	0.999387	-1.37352	0.000216325	0.998891				-1.00537	0.936365	0
Os.10370.2.S1_at	ultraviolet-B-repressible protein, putative, expressed	LOC_Os07g47640.1	Os.10370.2.S1_at				-1.59125	0.0126949	0.983365				3.51376	5.20864e-07	0.999994				-1.27575	0.219646	0							-1.60108	0.0140839	0.992506							1.0689	0.610583	0
Os.10370.2.S1_x_at	ultraviolet-B-repressible protein, putative, expressed	LOC_Os07g47640.1	Os.10370.2.S1_x_at										3.94504	3.12153e-07	0.999996	-2.10024	0.000187389	0.993325	-1.49047	0.0307231	0																1.02859	0.786739	0
Os.10371.1.S1_at	expressed protein	LOC_Os11g13810.1	Os.10371.1.S1_at							4.12476	2.72836e-10	1							-1.02957	0.819657	0																1.0548	0.665279	0
Os.10373.1.S1_at	EGG APPARATUS-1 protein, putative, expressed	LOC_Os07g41410.1	Os.10373.1.S1_at	1.44661	0.00593577	0.960351	2.43289	8.6668e-07	0.999993	-1.35132	0.0101529	0.993612	-1.68472	3.2319e-05	0.999826				-1.1786	0.105392	0				1.97188	1.70832e-05	0.999918	2.8154	1.81225e-10	1	-1.86723	1.42529e-07	0.999997				-1.05925	0.652375	0
Os.10374.1.S1_at			Os.10374.1.S1_at				2.01937	0.000826769	0.998217	5.39931	6.23557e-12	1							1.05475	0.577126	0				2.63222	7.58249e-06	0.999958	4.52306	1.2109e-10	1							1.08596	0.32201	0
Os.10374.2.S1_at	catalytic/ hydrolase, putative, expressed	LOC_Os12g02589.1	Os.10374.2.S1_at	-1.31014	0.000701015	0.991998	-1.38121	0.000957078	0.99799	1.55219	8.21667e-05	0.999912	-1.43759	0.00015037	0.999397				-1.06376	0.506728	0				-1.7199	4.54545e-06	0.999972				-1.62614	1.1021e-06	0.999983	1.31052	0.00140075	0.978804	-1.10225	0.27335	0
Os.10375.1.S1_at			Os.10375.1.S1_at				1.57399	0.00234359	0.99582	1.55324	0.000269394	0.999746	-1.75048	3.86968e-06	0.999969				-1.02849	0.781995	0							3.8835	2.26041e-12	1	-1.60004	4.15471e-06	0.999952				-1.04484	0.599814	0
Os.10376.1.S1_at	recessive suppressor of secretory defect, putative, expressed	LOC_Os02g34884.1	Os.10376.1.S1_at				2.09978	1.14765e-06	0.999992										1.00688	0.941857	0				1.44035	0.000521967	0.998603	1.3186	0.00255652	0.998422							1.1384	0.149564	0
Os.10377.1.S1_at	ribonuclease 2 precursor, putative, expressed	LOC_Os01g67180.1	Os.10377.1.S1_at				-1.31624	0.00403626	0.993481	1.82653	6.32521e-07	0.999999							1.03948	0.621993	0																1.0898	0.292332	0
Os.10378.1.A1_at	expressed protein	LOC_Os01g72570.2	Os.10378.1.A1_at																-1.02217	0.803513	0							-1.39028	0.0702887	0.967411							1.21739	0.0625763	0
Os.10378.2.A1_s_at	expressed protein	LOC_Os01g72570.1	Os.10378.2.A1_s_at																1.05905	0.616527	0							-1.67797	0.000217662	0.999834							1.09212	0.516564	0
Os.10378.3.S1_s_at	expressed protein	LOC_Os01g72570.1	Os.10378.3.S1_s_at													-1.71656	0.00175644	0.975648	-1.01811	0.910984	0							-1.98286	2.915e-05	0.999973							-1.098	0.567171	0
Os.10379.1.S1_at	ABA induced plasma membrane protein PM 19, putative, expressed	LOC_Os02g49860.1	Os.10379.1.S1_at																-1.00388	0.780969	0							1.52121	0.0010379	0.999307							-1.08548	0.403327	0
Os.10380.1.S1_at	ABC-type transport protein, putative, expressed	LOC_Os09g19680.1	Os.10380.1.S1_at				-1.45347	0.0333346	0.963327	2.44044	4.21957e-06	0.999994	-1.50401	0.00286175	0.993495				-1.05425	0.688271	0							1.57278	0.00229294	0.998571							-1.21274	0.198875	0
Os.10381.1.S1_at	serine esterase family protein, putative, expressed	LOC_Os06g06080.1	Os.10381.1.S1_at							3.32233	1.44231e-08	1	-3.63116	4.41752e-09	1	-1.69407	0.00182154	0.975135	-1.30461	0.090949	0				-1.4271	0.0233299	0.968113	5.01832	1.79212e-12	1	-3.33616	3.64991e-11	1	-1.51523	0.00191387	0.974435	-1.24591	0.111416	0
Os.10382.1.S1_at	TSO1, putative, expressed	LOC_Os07g07974.1	Os.10382.1.S1_at				-1.20707	0.0224366	0.97349	-3.73129	1.0232e-09	1	-1.27766	0.0258165	0.962097				1.05157	0.639328	0							-5.84665	4.21885e-14	1							-1.03746	0.735425	0
Os.10383.1.S1_at	expressed protein	LOC_Os07g10300.1	Os.10383.1.S1_at				-1.25628	0.0237272	0.972247	2.1887	5.4511e-07	0.999999							-1.0269	0.750171	0				-1.38991	0.000640587	0.998345	2.15713	5.574e-09	1							-1.03851	0.649742	0
Os.10384.1.S1_at	catalytic/ protein phosphatase type 2C, putative, expressed	LOC_Os03g10950.1	Os.10384.1.S1_at	1.66854	9.5553e-05	0.998241	-1.50514	0.00068536	0.99847	-41.6631	5.36766e-10	1							-1.07702	0.641414	0				1.25937	0.0120798	0.981376	-28.4704	9.99201e-16	1							1.13591	0.440645	0
Os.10385.1.S1_at	tipA protein, putative, expressed	LOC_Os03g55270.1	Os.10385.1.S1_at				-1.43952	0.000258898	0.99931	-2.04748	8.89212e-07	0.999998							1.05001	0.586851	0							-1.97865	9.85312e-09	1							1.10736	0.260355	0
Os.10386.1.S1_at	RAN guanine nucleotide release factor, putative, expressed	LOC_Os04g38610.1	Os.10386.1.S1_at				-1.56709	4.73408e-06	0.999974	-2.21036	2.8333e-07	0.999999							-1.12039	0.229983	0				-1.17748	0.0268626	0.964236	-2.58947	9.80196e-11	1				1.31558	0.000305523	0.99156	1.00418	0.960268	0
Os.10387.1.S1_a_at	serine/threonine-protein phosphatase PP1, putative, expressed	LOC_Os02g57450.1	Os.10387.1.S1_a_at				1.97924	1.34089e-06	0.999991	1.64007	5.03091e-06	0.999993							1.00014	0.998715	0							2.00819	1.36054e-08	1	1.24943	0.0017291	0.994251				-1.06287	0.531804	0
Os.10388.1.S1_at			Os.10388.1.S1_at				-1.83285	0.0115637	0.984588	-2.31422	0.00256009	0.998122							1.57339	0.000579859	0							-2.71408	0.000361764	0.999735				2.06253	0.000174602	0.993994	1.03009	0.841996	0
Os.10389.1.S1_at	aspartate-semialdehyde dehydrogenase, putative, expressed	LOC_Os03g55280.1	Os.10389.1.S1_at				2.39379	3.14613e-09	1	1.22756	0.0087812	0.994385							-1.08035	0.572581	0				2.4391	1.62648e-11	1	3.01905	1.45883e-13	1				-1.19648	0.00100439	0.982652	1.02918	0.595859	0
Os.10390.1.S1_at	expressed protein	LOC_Os03g55430.1	Os.10390.1.S1_at	20.7908	1.88572e-08	0.999997	-1.53847	0.00941848	0.986968	-4.28361	1.81931e-07	1							-1.21301	0.232618	0	4.8447	4.51883e-05	0.988164	14.1263	7.21667e-10	1	-6.44202	3.7044e-09	1	2.04148	0.002039	0.993451				1.02653	0.884522	0
Os.10391.1.S1_a_at	HYP1, putative, expressed	LOC_Os05g51630.1	Os.10391.1.S1_a_at							-2.86168	4.39032e-08	1	-1.51163	0.00042231	0.99861				-1.41856	0.00197878	0							-1.98869	1.9028e-07	1	-1.21441	0.0146117	0.969166				1.00676	0.93779	0
Os.10392.1.S1_at	expressed protein	LOC_Os02g57600.1	Os.10392.1.S1_at							-2.16118	9.08538e-07	0.999998							1.08264	0.339921	0							-2.26878	2.54307e-09	1	1.41586	6.9615e-05	0.999548	1.47481	5.12265e-05	0.997156	1.03531	0.68817	0
Os.10393.1.S1_at	acetylornithine deacetylase, putative, expressed	LOC_Os02g46520.1	Os.10393.1.S1_at				-1.49107	0.000318505	0.999183	1.95538	5.43473e-07	0.999999							1.1039	0.307934	0				-1.50195	0.000124026	0.999575	1.47846	9.90965e-05	0.999919							1.00217	0.979391	0
Os.10394.1.S1_at		-	Os.10394.1.S1_at				-2.00846	0.0120433	0.984067	-1.60853	0.0137312	0.991644							-1.02122	0.759576	0							-2.39195	0.000626086	0.999563							-1.0612	0.387478	0
Os.10394.2.S1_at	peroxidase 73 precursor, putative, expressed	LOC_Os08g42030.1	Os.10394.2.S1_at	1.28993	7.16402e-06	0.999756	7.0625	8.75631e-06	0.999957	12.7465	7.45737e-13	1	1.29973	0.00612817	0.988				-1.0873	0.425144	0				2.72389	3.22064e-05	0.999861	29.7483	1.5743e-13	1	-1.31401	0.00433879	0.988118				1.16682	0.12149	0
Os.10398.1.S1_at	SAP-like protein BP-73, putative, expressed	LOC_Os03g08480.1	Os.10398.1.S1_at							1.82108	1.16198e-05	0.999984							1.02181	0.807702	0							1.71238	2.70356e-06	0.999997	1.37916	0.00110573	0.995962				-1.01467	0.873915	0
Os.10398.1.S2_at	SAP-like protein BP-73, putative, expressed	LOC_Os03g08480.2	Os.10398.1.S2_at																1.25107	0.172937	0							2.35857	8.53896e-06	0.999991							-1.05222	0.712484	0
Os.10399.1.S1_at	soluble inorganic pyrophosphatase, putative, expressed	LOC_Os05g02310.1	Os.10399.1.S1_at				2.26854	0.00053221	0.998756	30.7056	2.66454e-14	1	-2.53167	5.49501e-10	1				-1.24962	0.0856242	0							2.79416	9.89214e-07	0.999999	-1.44361	0.00529275	0.986105				-1.08146	0.538914	0
Os.10400.1.S1_at	SNARE-interacting protein KEULE, putative, expressed	LOC_Os02g25580.1	Os.10400.1.S1_at				2.71081	1.3196e-07	0.999999	-1.59232	0.0002987	0.999722							-1.03585	0.701417	0				3.09733	3.72591e-12	1	-1.68314	1.12007e-07	1							-1.07051	0.44608	0
Os.10401.1.S1_s_at	MTN3, putative, expressed	LOC_Os08g42350.1	Os.10401.1.S1_s_at				2.12612	0.00442566	0.992971	4.86487	1.28426e-07	1	3.04468	6.53739e-08	0.999999				1.56055	0.00360829	0							9.94568	2.93173e-08	1				1.80584	0.00019742	0.993528	-1.06083	0.66001	0
Os.10402.1.S1_x_at	expressed protein	LOC_Os01g70720.1	Os.10402.1.S1_x_at				1.47439	6.31464e-05	0.999783	-1.89605	6.39609e-07	0.999999	-1.90952	4.64265e-06	0.999964				1.14082	0.305455	0				-1.29104	0.00377814	0.992836	1.19031	0.0279801	0.985966	-1.50392	5.50493e-05	0.999625				1.0081	0.925275	0
Os.10403.1.S1_at	subtilisin-like protease precursor, putative, expressed	LOC_Os03g55350.1	Os.10403.1.S1_at				6.54383	1.55453e-12	1				-2.23707	4.84852e-08	0.999999				-1.01517	0.853066	0				1.7183	5.18293e-07	0.999995	3.62197	6.00631e-14	1	-2.24411	3.7617e-11	1				-1.07784	0.317494	0
Os.10404.1.S1_at	expressed protein	LOC_Os07g01950.1	Os.10404.1.S1_at							1.25788	0.0221995	0.987186							-1.00656	0.938282	0							1.21628	0.0104338	0.994302							1.06311	0.480129	0
Os.10405.1.S1_at		-	Os.10405.1.S1_at							1.51422	4.90287e-05	0.999944							-1.02552	0.756881	0							1.33637	0.000233353	0.999823							-1.00443	0.953975	0
Os.10406.1.S1_at	60S ribosomal protein L24, putative, expressed	LOC_Os05g40820.1	Os.10406.1.S1_at				-1.21425	0.00673178	0.990097	1.68727	1.31302e-06	0.999998							-1.00791	0.911656	0							1.18	0.00618995	0.996463							-1.10225	0.163659	0
Os.10409.1.A1_at		-	Os.10409.1.A1_at				1.83011	0.0155446	0.980368	11.5949	1.20068e-10	1							1.26953	0.0284664	0							14.9354	9.53015e-13	1	1.68567	7.64562e-06	0.999922				1.10364	0.397303	0
Os.1041.1.S1_x_at	autophagy-related protein 7, putative, expressed	LOC_Os01g42850.1	Os.1041.1.S1_x_at							-1.22651	0.0576043	0.970016							1.00993	0.931843	0							-1.32156	0.0090863	0.994978							-1.06152	0.657596	0
Os.10411.1.S1_at	PEThy, putative, expressed	LOC_Os01g62190.1	Os.10411.1.S1_at	5.94374	2.44579e-08	0.999997	1.50287	0.00223451	0.995979	-24.3199	3.80819e-11	1							-1.03116	0.849081	0	2.39902	0.000292079	0.967132	4.90759	4.34262e-11	1	-12.0162	9.50462e-13	1							-1.12648	0.513878	0
Os.10416.1.S1_at		LOC_Os01g61850.1	Os.10416.1.S1_at	1.49824	0.00011966	0.997912	-1.85008	3.12164e-06	0.999981	4.4733	2.3614e-09	1	-1.93151	6.02823e-06	0.999955	-1.46432	0.000330672	0.990713	1.1417	0.270095	0							-4.56161	9.9607e-12	1	2.50982	2.27237e-07	0.999995				1.25521	0.107686	0
Os.10417.1.S1_at	pumilio domain-containing protein PPD1, putative, expressed	LOC_Os08g40830.3	Os.10417.1.S1_at				-1.30607	0.0044668	0.992918	-3.09838	2.96006e-08	1							-1.02067	0.841792	0				-1.55625	7.35157e-06	0.999959	-2.78682	9.38067e-10	1							-1.01263	0.881236	0
Os.10419.1.S1_a_at			Os.10419.1.S1_a_at																1.01158	0.685345	0																-1.00947	0.678282	0
Os.10422.1.S1_at	expressed protein	LOC_Os05g40630.1	Os.10422.1.S1_at							1.22383	3.03632e-05	0.999964	1.33136	0.0194599	0.969737	-1.54872	0.0014221	0.978424	1.02414	0.244048	0							4.98825	2.39357e-07	1	-2.08901	0.000531462	0.997739	-2.22066	0.00142496	0.978585	1.07186	0.112173	0
Os.10423.1.S1_at	ETHYLENE-INSENSITIVE3-like 1 protein, putative, expressed	LOC_Os07g48630.1	Os.10423.1.S1_at	1.83499	3.56061e-05	0.999171	2.70117	2.88357e-05	0.999886	-1.6134	0.00726113	0.995258	-1.57108	0.00157979	0.99597				-1.04937	0.640062	0				6.2253	4.01021e-11	1	-5.45209	6.59315e-11	1							1.05891	0.656753	0
Os.10423.1.S1_s_at	ETHYLENE-INSENSITIVE3-like 1 protein, putative, expressed	LOC_Os07g48630.1	Os.10423.1.S1_s_at	1.5373	8.8412e-05	0.998342	2.33445	2.87044e-05	0.999886	-1.68489	0.0016057	0.99876	-1.57556	0.000161955	0.999359				-1.01975	0.838805	0				5.42385	1.0929e-11	1	-5.40094	1.13785e-11	1							1.06249	0.589109	0
Os.10424.1.S1_at	omega-6 fatty acid desaturase, chloroplast precursor, putative, expressed	LOC_Os08g34220.1	Os.10424.1.S1_at				1.53924	0.00259296	0.995459	2.1758	3.15503e-07	0.999999	-1.54522	7.1234e-05	0.99967				-1.09254	0.326028	0							3.31421	4.31183e-11	1	-1.48095	3.42779e-05	0.999742				-1.0401	0.684077	0
Os.10425.1.S1_at	expressed protein	LOC_Os03g57349.1	Os.10425.1.S1_at																1.11905	0.474106	0																1.0812	0.621177	0
Os.10426.1.S1_at	expressed protein	LOC_Os03g04470.1	Os.10426.1.S1_at							5.89611	9.54836e-12	1	-1.72169	2.38169e-06	0.999979				-1.02158	0.828394	0							4.26291	6.2318e-09	1							1.04339	0.648128	0
Os.10427.1.S1_a_at	saccharopine dehydrogenase and related proteins, putative, expressed	LOC_Os12g04260.1	Os.10427.1.S1_a_at	-1.59833	0.0031606	0.975146							-3.04327	1.00652e-07	0.999998				-1.11511	0.501524	0				-1.68138	0.01438	0.978519	1.8762	7.08205e-05	0.99994	-3.41615	3.95776e-08	0.999999				-1.33723	0.0913609	0
Os.10428.1.S1_at	peroxidase precursor, putative, expressed	LOC_Os02g14170.1	Os.10428.1.S1_at							19.386	1.04301e-10	1	1.79007	2.97722e-05	0.999837				-1.0491	0.609222	0							26.2734	1.29474e-12	1	1.40163	0.00242699	0.992485				1.22318	0.095888	0
Os.10429.1.S1_at	transposon protein, putative, Mutator sub-class, expressed	LOC_Os08g03650.1	Os.10429.1.S1_at							1.55392	0.0104858	0.993426	1.66857	0.000237721	0.999126				1.04821	0.712945	0				-1.47059	0.0247539	0.966537	2.03317	1.03016e-05	0.99999	1.41204	0.00622864	0.984205				1.28825	0.112636	0
Os.1043.1.S1_at			Os.1043.1.S1_at							3.29204	7.59646e-05	0.999918							-1.64411	0.0116186	0																1.09218	0.546462	0
Os.10430.1.S1_at	cytochrome P450 81E1, putative, expressed	LOC_Os03g55260.1	Os.10430.1.S1_at							5.99052	1.65102e-07	1				1.76755	0.00112736	0.981121	1.14257	0.366063	0										3.26978	1.45457e-06	0.999979				1.06654	0.649611	0
Os.10433.1.S1_at	endonuclease/ nucleic acid binding protein, putative, expressed	LOC_Os03g07370.1	Os.10433.1.S1_at				-1.38639	0.00188436	0.996502	1.63137	2.42223e-05	0.99997	-1.20653	0.019446	0.969754				-1.0378	0.701658	0							1.21232	0.0213379	0.989046	-1.28575	0.00599576	0.984672				1.08702	0.383876	0
Os.10434.1.S1_at			Os.10434.1.S1_at				2.05142	7.11481e-05	0.99976	-1.53407	0.00356772	0.997478							-1.06334	0.650457	0							1.84746	0.000152821	0.999879	-1.89098	9.31539e-05	0.999431				1.14981	0.360873	0
Os.10435.1.S1_at	IAA-amino acid hydrolase ILR1 precursor, putative, expressed	LOC_Os03g62060.1	Os.10435.1.S1_at							14.4409	0.000137855	0.99986	19.1083	2.09111e-12	1				1.24635	0.257621	0																-1.12106	0.271985	0
Os.10437.1.S1_at	DEX1, putative, expressed	LOC_Os03g61050.1	Os.10437.1.S1_at							2.59455	2.39064e-09	1	-1.26684	0.00593072	0.988312				1.02673	0.78133	0				-1.64812	4.36842e-06	0.999973	3.38774	6.89582e-11	1	-1.20803	0.0189836	0.962168				-1.05896	0.427378	0
Os.10438.1.S1_at	rickettsia 17 kDa surface antigen family protein, expressed	LOC_Os08g02080.1	Os.10438.1.S1_at				-1.23415	0.0124329	0.983647	1.26147	0.0095741	0.993936	1.31436	0.000588586	0.998183				1.09666	0.280864	0																1.03966	0.554381	0
Os.1044.1.S1_at	10-deacetylbaccatin III 10-O-acetyltransferase, putative, expressed	LOC_Os01g42870.1	Os.1044.1.S1_at				-1.37683	0.000416675	0.998982	3.91334	7.46037e-12	1							1.03902	0.685356	0				-1.30189	0.0018445	0.996035										-1.04717	0.593345	0
Os.10440.1.S1_a_at	nuclear transcription factor Y subunit A-8, putative, expressed	LOC_Os03g29760.1	Os.10440.1.S1_a_at										-1.79457	5.49297e-05	0.999733				-1.05458	0.633725	0				-1.54983	0.000603309	0.998425										1.06682	0.624337	0
Os.10441.1.S1_at			Os.10441.1.S1_at				5.71067	0.000111783	0.999653	-2.33315	0.00372679	0.997379							-2.04285	0.00896709	0				9.30499	1.88852e-10	1	2.71045	1.00076e-08	1	-1.42855	0.000964176	0.996377				1.07049	0.463235	0
Os.10442.1.S1_at			Os.10442.1.S1_at	1.1501	0.0038406	0.971266	-1.2034	0.00206026	0.996238	1.45616	5.74351e-06	0.999992							-1.02817	0.579877	0							1.14377	0.0305215	0.984805							-1.05012	0.362002	0
Os.10442.1.S2_at			Os.10442.1.S2_at																-1.56906	0.0576288	0																-1.17477	0.387333	0
Os.10443.1.S1_at	D-erythro-sphingosine kinase/ diacylglycerol kinase, putative, expressed	LOC_Os07g37580.1	Os.10443.1.S1_at							-1.51738	0.0386782	0.978985							-1.0535	0.714917	0							-2.32766	4.0548e-05	0.999964							1.07951	0.610546	0
Os.10446.1.S1_at			Os.10446.1.S1_at				2.06637	0.000936811	0.998025	-2.13627	0.000698341	0.999408							-1.05123	0.0780069	0							-1.48849	0.0384181	0.981246				1.24012	5.38957e-05	0.997066	-1.21059	0.000288676	0
Os.10447.1.S1_at	myb-like DNA-binding domain containing protein, expressed	LOC_Os05g03550.1	Os.10447.1.S1_at				1.2438	0.0144867	0.981468	-1.86847	9.31923e-07	0.999998	-1.23618	0.00849663	0.984402				1.00467	0.954254	0							-1.20592	0.0122365	0.993409							-1.0871	0.319078	0
Os.10449.1.S1_a_at	maspardin, putative, expressed	LOC_Os10g08840.1	Os.10449.1.S1_a_at																1.04463	0.631624	0							1.29449	0.004267	0.997482	1.33783	0.00486844	0.986989				1.11123	0.221039	0
Os.10450.1.S1_at	proton pump interactor, putative, expressed	LOC_Os08g30060.1	Os.10450.1.S1_at	-1.20192	0.0025313	0.978944	-1.26655	0.00542025	0.991704										1.02963	0.727134	0				-1.37204	0.000149336	0.999504	1.14278	0.0364366	0.982133							-1.06532	0.464578	0
Os.10451.1.S1_at	expressed protein	LOC_Os07g31260.1	Os.10451.1.S1_at				-1.69098	9.3415e-06	0.999954	-1.97401	3.42464e-06	0.999995							1.01313	0.881731	0				-1.4818	7.24709e-05	0.999727	-2.8424	1.12318e-10	1							1.01774	0.850151	0
Os.10451.2.S1_at	expressed protein	LOC_Os07g31260.1	Os.10451.2.S1_at				-1.60386	2.71317e-05	0.999891	-2.78073	3.0539e-07	0.999999							1.04759	0.650424	0				-1.22267	0.0229647	0.96852	-3.89907	4.56409e-11	1							1.08208	0.520326	0
Os.10452.1.S1_at	expressed protein	LOC_Os03g13720.1	Os.10452.1.S1_at							-1.53595	0.0262051	0.985146							1.39097	0.0464317	0				-1.65764	0.0153877	0.977295							1.60842	0.00294689	0.966906	-1.04301	0.790353	0
Os.10453.1.S1_at	T-complex protein 1 subunit epsilon, putative, expressed	LOC_Os06g36700.1	Os.10453.1.S1_at	-1.14971	0.00353526	0.972982	-1.18147	0.0102021	0.986088	1.37162	0.000370204	0.999663							-1.03117	0.657856	0				-1.28295	0.000467045	0.998726	1.30167	0.0001038	0.999915							-1.02823	0.63604	0
Os.10454.1.S1_a_at	phosphoenolpyruvate carboxylase 2, putative, expressed	LOC_Os08g27840.1	Os.10454.1.S1_a_at				-1.60789	0.0211545	0.974737										1.00818	0.856382	0							-1.26141	0.0144129	0.992346							1.07245	0.0142106	0
Os.10455.1.S1_at	expressed protein	LOC_Os07g33650.1	Os.10455.1.S1_at				1.56908	0.00173614	0.996729	2.65823	1.53598e-08	1	-1.32563	0.00479405	0.990149				-1.01503	0.863206	0							2.11678	5.13119e-07	0.999999	-1.372	0.00458062	0.987599				1.009	0.940912	0
Os.10456.1.S1_at	expressed protein	LOC_Os09g30260.1	Os.10456.1.S1_at				1.71044	0.00708867	0.98967	-14.0586	1.04019e-07	1							-1.03619	0.517016	0				2.23547	4.15015e-05	0.999828	-11.6398	1.50256e-09	1							-1.02655	0.57514	0
Os.10457.1.S1_at			Os.10457.1.S1_at							1.77214	0.000151952	0.999847							1.01544	0.873044	0				-1.36468	0.0151527	0.977579	2.515	9.06376e-10	1							1.02512	0.777028	0
Os.10458.1.S1_at	snRNP core Sm protein Sm-X5-like protein, putative, expressed	LOC_Os08g05850.1	Os.10458.1.S1_at				-1.27269	0.00143438	0.997202	-1.27994	0.00795452	0.994858	-1.26434	0.00676362	0.987011				-1.05517	0.485593	0				-1.1849	0.0184243	0.973696	-1.14599	0.0489487	0.976594							1.00896	0.900636	0
Os.10459.1.S1_at			Os.10459.1.S1_at																1.02693	0.672377	0																-1.00569	0.945941	0
Os.10460.1.S1_at	expressed protein	LOC_Os07g46710.1	Os.10460.1.S1_at							1.57452	0.000132336	0.999865							1.03404	0.733232	0							2.37546	4.89319e-10	1							-1.12714	0.183587	0
Os.10464.1.S1_at	protein binding protein, putative, expressed	LOC_Os10g05230.1	Os.10464.1.S1_at				-1.4766	7.00174e-05	0.999763	-1.7088	1.19647e-05	0.999984	-1.32259	0.00220789	0.994722				1.10707	0.210711	0				-1.31864	0.000569782	0.998498	-2.5545	2.818e-10	1							-1.07934	0.354952	0
Os.10465.1.S1_at			Os.10465.1.S1_at																1.01334	0.890865	0							-1.51656	2.99347e-05	0.999973							1.03487	0.703991	0
Os.10466.1.S1_at	erwinia induced protein 2, putative, expressed	LOC_Os03g13750.1	Os.10466.1.S1_at							-1.40644	0.000282904	0.999735	1.33559	0.000474988	0.998472				1.02675	0.760034	0							-1.5508	7.74725e-07	0.999999							1.05653	0.436425	0
Os.10468.1.S1_at	expressed protein	LOC_Os03g51470.1	Os.10468.1.S1_at	1.61217	7.95147e-06	0.999736				-2.10664	6.00749e-07	0.999999	1.36824	0.00290267	0.993421				1.04076	0.711636	0	1.5406	3.53231e-05	0.98967				-1.38623	0.000509306	0.999638							1.02114	0.806416	0
Os.10469.1.S1_at			Os.10469.1.S1_at				-1.31189	0.0110842	0.985112	-1.39737	0.00169776	0.998697	1.41819	0.0003951	0.998683				1.06734	0.507175	0				-1.28139	0.00372398	0.992921	-1.92503	9.26607e-08	1							-1.00035	0.996771	0
Os.10470.1.S1_s_at			Os.10470.1.S1_s_at							4.15479	1.60364e-09	1	1.28409	0.0201445	0.968891				1.06929	0.548515	0							3.89896	8.02669e-11	1				1.35651	0.000125562	0.995086	-1.01563	0.85725	0
Os.10471.1.S1_a_at	elongation factor 1-gamma 3, putative, expressed	LOC_Os06g37440.1	Os.10471.1.S1_a_at				-1.20555	0.0105957	0.985651	1.83646	5.38879e-08	1							-1.01546	0.790887	0							1.46875	6.04786e-06	0.999994	1.16889	0.0183427	0.963169				1.02939	0.60724	0
Os.10472.1.S1_a_at	fiber protein Fb11, putative, expressed	LOC_Os01g50934.1	Os.10472.1.S1_a_at							1.38182	0.000500108	0.99956							1.03623	0.666905	0							1.35754	8.66468e-05	0.999928	1.216	0.00819453	0.980405				1.04066	0.578127	0
Os.10472.1.S1_at	fiber protein Fb11, putative, expressed	LOC_Os01g50934.1	Os.10472.1.S1_at							2.21756	9.53329e-08	1							-1.00554	0.952132	0							2.89883	3.69385e-11	1							-1.00294	0.971529	0
Os.10472.2.S1_x_at	fiber protein Fb11, putative, expressed	LOC_Os01g50934.1	Os.10472.2.S1_x_at				-1.20747	0.0274088	0.968765	1.22533	0.030054	0.983217							-1.01061	0.911473	0							1.33781	0.00133402	0.999129	1.20418	0.0126796	0.972406				1.02635	0.735518	0
Os.10473.1.S1_at	UDP-glucose 6-dehydrogenase, putative, expressed	LOC_Os12g25690.1	Os.10473.1.S1_at				4.85357	8.5869e-10	1	5.45745	9.9506e-12	1	-1.53757	2.42119e-05	0.999862				-1.00858	0.92184	0				1.75238	3.87303e-06	0.999976	12.3097	3.5083e-14	1	-1.37785	0.000221816	0.998868				-1.01361	0.838163	0
Os.10474.1.S1_s_at	esterase precursor, putative, expressed	LOC_Os05g33270.1	Os.10474.1.S1_s_at				-1.68025	0.001078	0.997785	5.88697	1.51188e-11	1							-1.03593	0.657187	0				-1.31432	0.0273296	0.963732	1.48783	0.000512589	0.999636	1.31868	0.00709925	0.982494	1.52036	7.6335e-05	0.996372	1.07882	0.430178	0
Os.10475.1.A1_at	expressed protein	LOC_Os10g36400.1	Os.10475.1.A1_at				1.50048	0.000456728	0.998903	-1.6776	5.1562e-05	0.999942	1.22477	0.0148326	0.975635				-1.0065	0.939976	0				1.32656	0.00415993	0.992245	-1.82984	1.12827e-06	0.999999							-1.11199	0.254894	0
Os.10476.1.S1_at	ubiquitin-protein ligase/ zinc ion binding protein, putative, expressed	LOC_Os11g35870.1	Os.10476.1.S1_at							-1.68298	2.82716e-05	0.999966	-1.39116	0.00157025	0.99599				-1.08894	0.300069	0							-2.27335	9.79828e-10	1	-1.39706	0.00032146	0.998482				-1.03446	0.752904	0
Os.10477.1.S1_a_at	gibberellin 2-beta-dioxygenase 1, putative, expressed	LOC_Os05g11810.1	Os.10477.1.S1_a_at				1.90187	4.51681e-06	0.999975	1.44355	0.0034342	0.997562	-1.40943	0.00345415	0.992432				-1.03107	0.708067	0				1.28794	0.0111246	0.982592	2.59885	9.51943e-10	1				-1.30403	0.00366033	0.962343	-1.06978	0.426081	0
Os.10477.1.S1_at	gibberellin 2-beta-dioxygenase 1, putative, expressed	LOC_Os05g11810.1	Os.10477.1.S1_at				2.19179	9.92738e-09	1	1.51725	5.06281e-05	0.999943	-1.39626	0.000484744	0.998447				1.0459	0.622236	0				1.30208	0.00228452	0.995269	3.03435	3.32334e-12	1							-1.09631	0.227019	0
Os.10477.2.S1_x_at	gibberellin 2-beta-dioxygenase 1, putative, expressed	LOC_Os05g11810.1	Os.10477.2.S1_x_at				2.53501	5.7872e-07	0.999995				-1.36541	0.000745609	0.997801	-1.40819	0.000123043	0.994775	1.06637	0.459195	0				1.56454	7.03081e-05	0.999734	2.43704	6.50368e-10	1				-1.33666	0.000662705	0.986505	-1.01479	0.879922	0
Os.10478.1.S1_at	expressed protein	LOC_Os06g51400.1	Os.10478.1.S1_at				-1.58951	0.00333727	0.994419										1.04874	0.692778	0										-1.29222	0.00781079	0.98113				1.04387	0.756511	0
Os.10483.1.S1_at	C2 domain containing protein, expressed	LOC_Os07g39620.1	Os.10483.1.S1_at				1.34158	0.00621512	0.990722	-1.7837	4.08358e-05	0.999953				-1.27427	0.00406971	0.960713	1.04965	0.594311	0				1.60775	4.26348e-06	0.999974				-1.20368	0.00615263	0.984357				1.00447	0.955091	0
Os.10486.1.S1_at	expressed protein	LOC_Os01g45470.1	Os.10486.1.S1_at																-1.01751	0.715861	0																1.35129	0.0577697	0
Os.10487.1.S1_at	oral cancer overexpressed protein 1, putative, expressed	LOC_Os07g34610.1	Os.10487.1.S1_at				-1.24508	0.0126119	0.983454	-4.33738	6.53742e-10	1	-1.39988	0.00704388	0.986581				-1.09246	0.468296	0							-3.63642	7.60569e-12	1	-1.31466	0.00237176	0.992621				1.00734	0.947055	0
Os.10488.1.S1_at	expressed protein	LOC_Os05g43680.1	Os.10488.1.S1_at				-1.39669	4.80834e-05	0.999826	-3.43126	5.55885e-10	1	-1.47604	0.000763361	0.997759				-1.00854	0.931899	0							-3.46932	4.24145e-11	1	-1.21839	0.0142219	0.969811				-1.03814	0.689561	0
Os.10489.1.S1_at			Os.10489.1.S1_at				3.01071	3.48248e-08	1										1.25701	0.0204093	0				1.66416	0.000217186	0.999324	2.4237	5.07084e-09	1	1.41923	0.000428884	0.998092				1.04786	0.582166	0
Os.10490.1.S1_at	plant-specific domain TIGR01615 family protein, expressed	LOC_Os03g58230.1	Os.10490.1.S1_at	1.47807	0.000110769	0.998031	-3.3355	3.5562e-11	1	-14.3902	4.02084e-09	1							1.02291	0.894069	0				-1.72421	2.22584e-05	0.999897	-8.84904	1.9811e-11	1	1.54871	0.00653948	0.983589				1.14353	0.368387	0
Os.10491.1.S1_at	expressed protein	LOC_Os03g04690.1	Os.10491.1.S1_at				3.81563	5.78769e-06	0.999969	2.89273	2.10124e-07	1	1.37596	0.00298318	0.993274				1.04415	0.637519	0							13.29	1.00364e-13	1							-1.00091	0.99176	0
Os.10492.1.S1_at	expressed protein	LOC_Os08g01880.1	Os.10492.1.S1_at	1.80867	2.90217e-05	0.999291				-2.76983	1.00132e-05	0.999986	1.91192	2.12767e-05	0.999876				1.04871	0.732143	0				2.22851	1.92829e-06	0.999986	-2.97486	9.39019e-08	1	1.37159	0.0161215	0.966702				1.05624	0.682194	0
Os.10493.1.S1_at	aldehyde dehydrogenase 3B1, putative, expressed	LOC_Os02g43280.1	Os.10493.1.S1_at							11.0444	3.52317e-08	1	1.81392	4.51418e-05	0.999772	-1.60476	0.000141296	0.994337	1.58024	0.00470488	0							2.46068	5.96693e-05	0.999949	2.62536	1.38248e-05	0.999875				-1.10345	0.518073	0
Os.10494.1.S1_at	glucan endo-1,3-beta-glucosidase 4 precursor, putative, expressed	LOC_Os01g14140.1	Os.10494.1.S1_at				10.787	2.99636e-09	1	3.60711	2.1144e-10	1							-1.0175	0.833411	0				4.49915	1.35479e-09	1	24.2012	5.14033e-14	1	-1.66372	1.10949e-06	0.999983				-1.0644	0.388175	0
Os.10495.1.S1_at	expressed protein	LOC_Os02g54080.1	Os.10495.1.S1_at							-1.66995	6.09414e-05	0.999932	1.51798	0.000175156	0.999317				1.09954	0.330589	0							-1.64453	9.38884e-06	0.999991	1.49312	8.38557e-05	0.999476				1.11451	0.291672	0
Os.10496.1.S1_at	ATP synthase beta chain, mitochondrial precursor, putative, expressed	LOC_Os01g49190.1	Os.10496.1.S1_at				-1.35423	0.000828724	0.998213	2.60334	1.77505e-10	1	1.39821	1.58273e-05	0.999902				-1.00614	0.931157	0				-1.43595	0.000263339	0.999207	1.74884	1.26863e-07	1	1.24787	0.00136876	0.99522				1.07672	0.174941	0
Os.10496.2.S1_x_at	ATP synthase beta chain, mitochondrial precursor, putative, expressed	LOC_Os01g49190.1	Os.10496.2.S1_x_at	-1.2167	0.00331389	0.974252				2.05525	7.16587e-08	1	1.25101	0.00255737	0.994059				-1.00617	0.931518	0				-1.22593	0.00996462	0.984095	1.50884	1.64788e-06	0.999998	1.20433	0.00974921	0.977543				-1.04024	0.536276	0
Os.10499.1.S1_at	glioma tumor suppressor candidate region gene 2 protein, putative, expressed	LOC_Os05g05220.1	Os.10499.1.S1_at				-1.45816	5.59719e-06	0.99997	-1.32831	0.00233439	0.99827	-1.35605	0.000881752	0.997482	1.31279	0.0024497	0.970549	-1.06279	0.519369	0				-1.25722	0.00285465	0.994314	-1.23292	0.00652257	0.99629	-1.21225	0.00696234	0.98276				-1.13152	0.0933654	0
Os.10500.1.S1_at	protein binding protein, putative, expressed	LOC_Os05g39610.1	Os.10500.1.S1_at	2.24184	4.71508e-08	0.999995	1.68076	5.28823e-05	0.999812	-1.7797	1.06663e-05	0.999986							-1.05864	0.526602	0				3.48249	1.16016e-11	1	-1.86692	3.16381e-08	1							-1.11848	0.21439	0
Os.10501.1.S1_at	mTERF family protein, expressed	LOC_Os07g39430.1	Os.10501.1.S1_at				-1.89595	2.20484e-05	0.999908	-1.7138	0.000195043	0.999809	-1.58929	0.000185249	0.999286				1.05423	0.680408	0				-1.54362	0.00537256	0.990426	-1.96029	8.81915e-06	0.999991							1.08973	0.476483	0
Os.10502.1.S1_at	expressed protein	LOC_Os07g28614.1	Os.10502.1.S1_at				-2.22973	8.05175e-06	0.99996	-8.0758	1.02672e-07	1							-1.06396	0.619687	0				-1.85757	8.16733e-05	0.999699	-13.0041	2.19889e-10	1				1.60821	0.000910406	0.98365	1.24076	0.211314	0
Os.10503.1.S1_at	4F5 protein family protein, expressed	LOC_Os11g23854.1	Os.10503.1.S1_at							-1.47858	3.20728e-06	0.999995	-1.17213	0.0125276	0.978713				1.06437	0.38306	0							-1.32598	2.74035e-05	0.999975							1.00364	0.94545	0
Os.10504.1.S1_at	transmembrane protein 56, putative, expressed	LOC_Os05g43540.1	Os.10504.1.S1_at				1.45691	0.00132067	0.997384	-2.29191	8.13522e-07	0.999999							-1.07236	0.482771	0				1.64248	7.11076e-06	0.99996	-2.33465	2.32221e-09	1							1.19372	0.110534	0
Os.10505.1.S1_a_at	ATP binding protein, putative, expressed	LOC_Os10g39010.1	Os.10505.1.S1_a_at				4.60208	1.66109e-07	0.999998	1.50798	0.00261883	0.998084	-1.50933	0.00126412	0.996633				1.00852	0.936768	0				2.40731	0.000167193	0.999455	4.65792	8.79428e-11	1	-1.29068	0.0101907	0.976749				1.1636	0.171055	0
Os.10505.1.S1_at	ATP binding protein, putative, expressed	LOC_Os10g39010.1	Os.10505.1.S1_at				3.28128	2.3929e-08	1	1.7082	1.5355e-05	0.99998	-1.55948	0.000109996	0.999531				1.08554	0.44439	0				1.92266	0.00115979	0.997297	3.63721	1.50007e-08	1				1.34338	0.001203	0.980659	-1.13415	0.199929	0
Os.10505.1.S2_a_at	ATP binding protein, putative, expressed	LOC_Os10g39010.1	Os.10505.1.S2_a_at										-1.65851	9.46651e-05	0.999585				-1.09114	0.556888	0							1.44526	0.000339223	0.99975	-1.41491	0.000592956	0.997534	-1.32985	0.00402	0.960185	-1.16895	0.185613	0
Os.10506.1.S1_at	disease resistance protein, putative, expressed	LOC_Os07g17220.1	Os.10506.1.S1_at							-1.53109	0.00211992	0.998412							1.01292	0.699472	0							-1.64545	0.00126523	0.99917							-1.0088	0.787348	0
Os.10507.1.S1_at	ankyrin protein kinase-like, putative, expressed	LOC_Os02g45310.1	Os.10507.1.S1_at							7.23928	2.60765e-08	1	2.09678	1.72856e-07	0.999997				1.03098	0.75953	0				1.71374	0.000606136	0.998419	25.0304	7.99361e-15	1				1.21232	0.000650681	0.986653	-1.12114	0.0683019	0
Os.10509.1.S1_at	expressed protein	LOC_Os04g21650.1	Os.10509.1.S1_at				-1.50725	0.00586496	0.991152	-1.56757	0.0118324	0.99268							-1.03399	0.820314	0				-1.37797	0.0206881	0.971088				-1.44051	0.0106382	0.975952				1.04307	0.77262	0
Os.10509.2.S1_x_at	expressed protein	LOC_Os04g21650.1	Os.10509.2.S1_x_at				1.96172	0.00287155	0.995064	-1.55528	0.0233479	0.986598							1.06851	0.658132	0																1.10973	0.50198	0
Os.10510.1.S1_at	flavonol synthase/flavanone 3-hydroxylase, putative, expressed	LOC_Os03g03034.1	Os.10510.1.S1_at	-1.40821	0.00266249	0.978133	6.90937	1.14325e-05	0.999946	28.9713	2.30926e-14	1	-1.41411	0.000150511	0.999396				-1.19375	0.231972	0				1.90479	0.00681224	0.988362	89.4743	5.22915e-14	1							1.01984	0.811969	0
Os.10512.1.S1_at	thioredoxin-like 4, putative, expressed	LOC_Os04g53740.1	Os.10512.1.S1_at							-10.0069	2.10942e-14	1	1.83555	1.20064e-06	0.999988				-1.13238	0.221225	0							-3.75217	3.19744e-14	1	1.69475	1.41266e-07	0.999997				1.0663	0.358597	0
Os.10514.1.S1_at	expressed protein	LOC_Os11g28600.1	Os.10514.1.S1_at				1.31298	0.00754611	0.989128	1.46246	0.000160511	0.99984	-1.43689	0.000125304	0.999479				-1.06295	0.557087	0				-1.30949	0.0263339	0.96481	2.25872	3.04558e-09	1							-1.04533	0.638643	0
Os.10515.1.S1_at			Os.10515.1.S1_at				1.85166	0.02027	0.975605										1.01007	0.948959	0				2.57765	5.5387e-05	0.999782	-1.72842	0.00200793	0.998734							1.22234	0.251513	0
Os.10515.1.S1_s_at	peptidyl-prolyl isomerase, putative, expressed	LOC_Os11g05090.1	Os.10515.1.S1_s_at				1.31834	0.0345033	0.962275										1.01528	0.879339	0																1.07154	0.655793	0
Os.10518.1.S1_at	inositol 1, 3, 4-trisphosphate 5/6-kinase family protein, expressed	LOC_Os09g34300.1	Os.10518.1.S1_at				-2.14809	5.53366e-09	1	-3.91154	7.14407e-09	1	1.47202	0.00188085	0.995362				1.10406	0.383992	0				-1.37516	0.000157684	0.999481	-9.97486	2.29816e-14	1	1.49746	0.00069838	0.997193				-1.00526	0.96153	0
Os.10521.1.S1_at	leucoanthocyanidin dioxygenase, putative, expressed	LOC_Os02g17940.1	Os.10521.1.S1_at				-1.61867	0.0129565	0.983085	23.3547	1.19625e-10	1							-1.03872	0.760308	0				-1.50407	0.0201644	0.971686	12.6262	3.87168e-12	1							1.1631	0.226479	0
Os.10522.1.S1_at	expressed protein	LOC_Os05g22614.4	Os.10522.1.S1_at																-1.06351	0.491197	0																-1.00471	0.968786	0
Os.10523.1.S1_at			Os.10523.1.S1_at																1.01065	0.905685	0				-2.32411	0.00114475	0.997326	1.29435	0.0610928	0.971333							-1.10897	0.469182	0
Os.10526.1.S1_a_at	expressed protein	LOC_Os10g35710.1	Os.10526.1.S1_a_at				-1.53008	0.000150629	0.999557	-2.3867	6.57905e-07	0.999999							1.00938	0.929258	0							-2.98526	4.36922e-11	1							-1.01205	0.900126	0
Os.10527.1.S1_a_at	brefeldin A-inhibited guanine nucleotide-exchange protein 2, putative, expressed	LOC_Os03g14260.1	Os.10527.1.S1_a_at				1.51141	0.000759667	0.998336	1.91749	0.0166428	0.990085							-1.23415	0.283215	0				1.29901	0.0263771	0.964763	2.97333	4.58253e-06	0.999995				-2.18315	0.000445685	0.989387	1.14781	0.478591	0
Os.10527.1.S2_a_at	brefeldin A-inhibited guanine nucleotide-exchange protein 2, putative, expressed	LOC_Os03g14260.1	Os.10527.1.S2_a_at				2.38336	0.000879813	0.998124	1.44468	0.0408007	0.97796							-1.14008	0.42594	0							3.06081	9.23142e-08	1				-1.60697	0.00315683	0.96552	-1.11518	0.522856	0
Os.10527.1.S3_a_at	brefeldin A-inhibited guanine nucleotide-exchange protein 2, putative, expressed	LOC_Os03g14260.1	Os.10527.1.S3_a_at				1.55407	7.98339e-05	0.999737	2.17619	2.00516e-08	1							-1.00447	0.954625	0				-1.45653	0.000873429	0.997862	4.80268	1.0506e-12	1							-1.0661	0.366605	0
Os.10528.1.S1_s_at	carboxylic ester hydrolase/ hydrolase, acting on ester bonds, putative, expressed	LOC_Os09g39430.1	Os.10528.1.S1_s_at				18.8963	7.704e-09	1	17.9432	1.49458e-12	1							-1.01353	0.862727	0							230.673	2.22045e-16	1	-2.18242	7.7377e-10	1				-1.13553	0.267455	0
Os.10529.1.S1_s_at	expressed protein	LOC_Os11g05140.1	Os.10529.1.S1_s_at																-1.10705	0.51847	0																-1.20912	0.218291	0
Os.10530.1.S1_at	GTPase activator protein of Rab-like small GTPases-like protein, putative, expressed	LOC_Os08g43380.1	Os.10530.1.S1_at																1.00176	0.989311	0				-1.5529	0.00186176	0.996004	-1.43093	0.00339839	0.997954							1.03883	0.785665	0
Os.10531.1.S1_at			Os.10531.1.S1_at				1.67466	1.20219e-05	0.999944	1.59908	1.40052e-05	0.999982				1.23478	0.00226546	0.971834	1.00121	0.98637	0							2.51	1.18875e-11	1							1.05491	0.435209	0
Os.10532.1.S1_s_at	expressed protein	LOC_Os12g32992.1	Os.10532.1.S1_s_at				-1.70232	1.73192e-06	0.999989	-1.81334	1.70973e-05	0.999978							-1.00576	0.949875	0							-2.34147	7.45595e-10	1	1.28711	0.00698172	0.982722				1.15543	0.10732	0
Os.10533.1.S1_at	esterase precursor, putative, expressed	LOC_Os01g11710.1	Os.10533.1.S1_at				-1.5768	0.00611198	0.990848	5.47635	7.32901e-08	1	1.84378	4.05688e-06	0.999967				1.37417	0.0010667	0							2.47381	2.56175e-07	1	2.77221	2.39333e-09	1				1.10231	0.295018	0
Os.10536.1.S1_at	metal ion binding protein, putative, expressed	LOC_Os07g40480.1	Os.10536.1.S1_at							4.24598	1.21255e-07	1							1.12205	0.273461	0							2.69143	1.37299e-06	0.999998	1.47184	0.00597722	0.984709				-1.01158	0.931511	0
Os.10537.1.S1_at			Os.10537.1.S1_at				1.22202	0.0226382	0.973295										-1.06463	0.526906	0							1.27885	0.00287508	0.998244				1.21512	0.00218466	0.972326	1.04429	0.55557	0
Os.10539.1.S1_at	expressed protein	LOC_Os11g35350.1	Os.10539.1.S1_at							26.2337	0.000168501	0.999833	7.51671	6.10512e-12	1				1.06881	0.596708	0							1.76531	0.000372871	0.999728	2.27678	0.000698606	0.997192				-1.18791	0.40779	0
Os.1054.1.A1_at	HGA6, putative, expressed	LOC_Os01g02900.1	Os.1054.1.A1_at							146.284	5.16787e-12	1	1.74338	1.5017e-05	0.999906	-1.43525	0.000603779	0.986833	1.05128	0.533723	0				-1.29542	0.00427552	0.992067	33.6605	7.81863e-12	1	2.0924	1.26301e-07	0.999997				1.21495	0.127937	0
Os.10541.1.S1_at	ABA response element binding factor, putative, expressed	LOC_Os01g64000.1	Os.10541.1.S1_at	-1.2074	0.00501158	0.965002	1.27587	0.0169256	0.978952	-5.33189	2.47325e-09	1	-8.47216	4.34698e-07	0.999995				-1.09629	0.452445	0				-1.21355	0.0238349	0.967552	-4.9609	1.82521e-13	1	-3.31018	1.46136e-08	0.999999				-1.2145	0.352319	0
Os.10542.1.S1_at	protein binding protein, putative, expressed	LOC_Os12g02620.1	Os.10542.1.S1_at							1.37799	0.0532272	0.972059							-1.06673	0.598645	0							1.6058	0.00127908	0.999162							1.14909	0.229346	0
Os.10542.1.S1_s_at			Os.10542.1.S1_s_at				2.14556	2.46479e-06	0.999985	-2.11588	2.60863e-06	0.999996							1.06053	0.610068	0				1.40247	0.00221765	0.995383										-1.04256	0.705463	0
Os.10542.2.S1_at	protein binding protein, putative, expressed	LOC_Os12g02620.1	Os.10542.2.S1_at	-1.86425	0.00149108	0.985849	-3.10921	1.81921e-05	0.999921	-1.45134	0.0333205	0.981601							-1.06842	0.432032	0				-3.73652	1.51349e-06	0.999989	-1.92089	0.00479974	0.997196							1.19855	0.0763056	0
Os.10543.1.S1_at	diphosphomevalonate decarboxylase, putative, expressed	LOC_Os02g01920.1	Os.10543.1.S1_at				-1.47368	0.00747855	0.989207	6.2705	1.05275e-11	1							1.0067	0.936361	0				-1.48554	0.00173626	0.996228	4.14825	2.9756e-11	1	1.31369	0.00249275	0.992325				-1.05858	0.454867	0
Os.10544.1.S1_at	DNA binding protein, putative, expressed	LOC_Os03g53630.1	Os.10544.1.S1_at																-1.12924	0.476307	0													-1.8806	0.00046583	0.989098	1.19848	0.452628	0
Os.10544.1.S2_at	DNA binding protein, putative, expressed	LOC_Os03g53630.1	Os.10544.1.S2_at	-1.28533	0.00145056	0.986139	-1.36738	0.00174874	0.99671										-1.04031	0.675103	0				-1.77451	1.9298e-06	0.999986										1.03732	0.732141	0
Os.10545.1.S1_at	mo-molybdopterin cofactor sulfurase, putative, expressed	LOC_Os09g38777.1	Os.10545.1.S1_at				-1.97131	6.15212e-05	0.999787	-1.50496	0.0195114	0.988577							1.04983	0.727386	0				-1.584	0.00233598	0.995181	-2.7503	1.08513e-06	0.999999							-1.1164	0.472329	0
Os.10546.1.S1_s_at	indole-3-acetate beta-glucosyltransferase, putative, expressed	LOC_Os09g34230.1	Os.10546.1.S1_s_at	3.26072	1.40527e-05	0.999592	2.50842	1.37845e-06	0.99999	-61.3547	3.0049e-11	1							-1.15485	0.361381	0				5.83974	5.35127e-14	1	-66.5524	8.88178e-16	1				-1.65656	0.00247832	0.970157	1.21545	0.13176	0
Os.10547.1.S1_at	RING finger protein 5, putative, expressed	LOC_Os03g47500.1	Os.10547.1.S1_at							-1.61168	0.00108742	0.999123	1.38248	0.00902785	0.983625				-1.02087	0.863078	0							-2.15854	2.04662e-07	1							1.21197	0.146128	0
Os.10548.1.S1_s_at	serine carboxypeptidase K10B2.2 precursor, putative, expressed	LOC_Os02g55130.1	Os.10548.1.S1_s_at				1.79365	0.0157396	0.980167	24.219	1.61648e-13	1							1.10239	0.365553	0							63.1083	1.28786e-14	1	-1.98871	3.38816e-08	0.999999	-1.3139	0.00397499	0.960451	1.06301	0.632207	0
Os.10549.1.S1_at	alpha-1,3-mannosyltransferase ALG2, putative, expressed	LOC_Os04g49960.1	Os.10549.1.S1_at				-1.23801	0.0159248	0.979976	-1.197	0.0677333	0.965349	-1.26768	0.0135346	0.977355	1.32092	0.00127166	0.979767	-1.04947	0.566984	0																1.06407	0.453619	0
Os.10550.1.S1_x_at	serine/threonine-protein kinase receptor precursor, putative, expressed	LOC_Os07g36544.1	Os.10550.1.S1_x_at																-1.02576	0.474384	0										1.79069	0.00461115	0.987534				1.27552	0.181645	0
Os.10551.1.S1_at	chaperonin CPN60-1, mitochondrial precursor, putative, expressed	LOC_Os10g32550.1	Os.10551.1.S1_at	-1.25881	0.00154148	0.98549	-1.31749	0.00134987	0.997337	3.17087	2.72127e-09	1							-1.05156	0.475287	0				-1.23235	0.00399886	0.992493	3.75794	1.24345e-14	1	-1.25049	0.000365994	0.998317	-1.44927	1.87023e-06	0.999624	-1.12962	0.316754	0
Os.10552.1.S1_at	GPI transamidase subunit PIG-U family protein, expressed	LOC_Os02g46350.1	Os.10552.1.S1_at							2.74009	2.6033e-09	1							1.02502	0.769265	0				-1.25713	0.0192336	0.972757	3.55067	6.61982e-12	1							1.05192	0.525197	0
Os.10553.1.S1_s_at	COV1-like protein, putative, expressed	LOC_Os01g64780.1	Os.10553.1.S1_s_at				2.2495	5.84377e-07	0.999995	-1.26033	0.0328669	0.981825	-1.22465	0.0244705	0.963677				-1.02543	0.763201	0				1.65122	1.06236e-05	0.999944										-1.03038	0.684789	0
Os.10555.1.S1_a_at	RNA-binding protein cabeza, putative, expressed	LOC_Os02g10920.1	Os.10555.1.S1_a_at							2.94856	3.40001e-10	1				1.27144	0.00303927	0.966704	1.04604	0.565522	0							2.12815	9.24144e-09	1				1.33818	5.06938e-05	0.997174	1.09105	0.216312	0
Os.10556.1.S1_at	expressed protein	LOC_Os02g15860.1	Os.10556.1.S1_at							3.26199	1.36029e-05	0.999982	3.94255	8.12953e-09	1				1.15365	0.496492	0																-1.00452	0.932875	0
Os.10557.1.S1_at	myristoyl-acyl carrier protein thioesterase, chloroplast precursor, putative, expressed	LOC_Os02g43090.1	Os.10557.1.S1_at							1.88977	3.21689e-05	0.999962							1.04179	0.642995	0							2.17696	3.70038e-07	1							-1.04202	0.678112	0
Os.10560.1.S1_at	expressed protein	LOC_Os07g36450.1	Os.10560.1.S1_at				-1.46013	6.48393e-05	0.999778	-1.85114	6.55299e-06	0.999991	-1.41991	0.000783634	0.997711				-1.08419	0.355859	0							-1.79693	2.89782e-08	1							1.00135	0.986858	0
Os.10561.1.S1_at	dolichyl-diphosphooligosaccharide--protein glycosyltransferase 48 kDasubunit precursor, putative, expressed	LOC_Os07g10830.1	Os.10561.1.S1_at							2.89169	4.51501e-11	1							-1.02901	0.729566	0				-1.20273	0.0292027	0.961725	3.63653	7.83373e-13	1	-1.19165	0.0110528	0.97522				1.0166	0.794359	0
Os.10564.1.A1_at			Os.10564.1.A1_at																1.1089	0.325775	0										-2.07713	0.000300961	0.998559				-1.08964	0.576955	0
Os.10566.1.S1_at	proteasome subunit alpha type 2, putative, expressed	LOC_Os02g42320.1	Os.10566.1.S1_at							1.40801	4.56252e-05	0.999948							-1.03432	0.668091	0							1.40952	5.25943e-06	0.999994							1.03864	0.576668	0
Os.10568.1.S1_at	esterase/lipase/thioesterase, putative, expressed	LOC_Os12g18860.1	Os.10568.1.S1_at							-1.70432	8.85597e-05	0.999906							1.01202	0.880818	0				1.45554	2.73503e-05	0.999878	-1.41302	6.09656e-05	0.999948							-1.0173	0.803194	0
Os.10570.1.S1_at	heat shock factor protein 3, putative, expressed	LOC_Os06g35960.1	Os.10570.1.S1_at				-2.23333	3.93445e-08	0.999999	-3.65423	6.85989e-07	0.999999							1.01717	0.866948	0				-1.752	0.000173613	0.999438	-24.2321	9.06971e-10	1	-1.66909	0.0119466	0.973663				1.14344	0.420031	0
Os.10572.1.S1_at	remorin, putative, expressed	LOC_Os03g59360.1	Os.10572.1.S1_at				-2.05094	5.04979e-09	1	-13.0416	4.63685e-10	1	3.24522	5.91181e-10	1	-1.85038	6.47522e-06	0.999065	1.54011	0.0182863	0				-1.46709	7.19687e-05	0.999729	-64.1182	4.44089e-15	1							1.41893	0.0800072	0
Os.10574.1.S1_at	glycosyl hydrolases family 16 protein, expressed	LOC_Os10g02770.1	Os.10574.1.S1_at	-1.1941	0.00223041	0.980848	1.78685	0.0170681	0.978807	6.80321	3.94165e-07	0.999999							1.15255	0.29612	0				-1.34784	0.00149106	0.996673	11.6478	6.64242e-11	1							-1.11189	0.430451	0
Os.10575.1.S1_at	GAGA-binding transcriptional activator, putative, expressed	LOC_Os06g04010.1	Os.10575.1.S1_at							-1.68768	0.00174615	0.998664							-1.12668	0.412241	0							-2.00807	1.4008e-05	0.999986							1.23263	0.126912	0
Os.10576.1.S1_at	VAMP protein SEC22, putative, expressed	LOC_Os02g33550.1	Os.10576.1.S1_at							1.95924	0.0020966	0.998428	44.4183	3.86544e-09	1	-2.13448	0.000103631	0.995273	1.66293	0.0330006	0																-1.1292	0.285273	0
Os.10577.1.S1_x_at	RNA recognition motif family protein, expressed	LOC_Os01g65530.1	Os.10577.1.S1_x_at				1.78608	3.83355e-05	0.999855	-1.49787	0.000989456	0.999193	-1.26533	0.0169596	0.972882				1.12613	0.288018	0							1.51672	3.16173e-05	0.999971	-1.20639	0.0196769	0.961094	-1.39367	0.000437556	0.989504	1.01693	0.872655	0
Os.10578.1.A1_at	alpha-N-arabinofuranosidase 1 precursor, putative, expressed	LOC_Os03g20420.1	Os.10578.1.A1_at							3.92237	0.000116261	0.99988	9.70579	4.56524e-13	1				1.66319	0.000120451	0							2.16283	2.81227e-05	0.999974	2.7277	1.70365e-06	0.999976	1.59884	0.00350695	0.96329	-1.02844	0.871031	0
Os.10579.1.S1_at	fructose-bisphosphate aldolase cytoplasmic isozyme, putative, expressed	LOC_Os08g02700.1	Os.10579.1.S1_at							8.40897	6.70746e-08	1	4.0574	7.62146e-07	0.999992				-1.3036	0.290385	0				1.74045	0.0301896	0.960678	15.3822	5.44283e-10	1	4.61746	4.20984e-09	1				-1.10439	0.489182	0
Os.10580.1.S1_at	expressed protein	LOC_Os01g34790.1	Os.10580.1.S1_at				-1.21998	0.0245783	0.971434										-1.00977	0.663708	0																-1.00333	0.857084	0
Os.10583.1.S1_at	zinc finger protein, putative, expressed	LOC_Os06g04920.1	Os.10583.1.S1_at				-1.6823	0.00621104	0.990727	-2.32061	0.00101524	0.999175	-1.55874	0.0243882	0.963775				1.26309	0.161314	0							-2.52176	1.51189e-05	0.999985							-1.15565	0.377376	0
Os.10583.1.S1_s_at	zinc finger protein, putative, expressed	LOC_Os06g04920.1	Os.10583.1.S1_s_at				-2.15517	2.09316e-05	0.999912	-2.07369	0.00119552	0.999046							1.06484	0.678944	0	1.90666	0.00029118	0.967186	-1.99332	4.21666e-05	0.999826	-2.09852	6.68766e-05	0.999943							-1.11314	0.474776	0
Os.10585.1.A1_at	1-deoxy-D-xylulose-5-phosphate synthase, chloroplast precursor, putative, expressed	LOC_Os06g05100.1	Os.10585.1.A1_at				-1.55175	0.000211763	0.999415										1.02456	0.789446	0																-1.1421	0.205758	0
Os.10585.1.A1_x_at	1-deoxy-D-xylulose-5-phosphate synthase, chloroplast precursor, putative, expressed	LOC_Os06g05100.1	Os.10585.1.A1_x_at				-1.43403	0.000850048	0.998176	-1.60332	7.74162e-05	0.999916							1.00356	0.971816	0				-1.37841	0.0012349	0.997153	-1.43148	0.000405073	0.999706	1.3076	0.00314768	0.990774				1.04803	0.649795	0
Os.10590.1.S1_at	expressed protein	LOC_Os08g01370.1	Os.10590.1.S1_at							-33.189	2.29528e-12	1	-2.5161	0.000277526	0.99901				-1.03074	0.832723	0							-9.17302	6.72795e-14	1	-4.92431	1.68368e-06	0.999976				-1.18958	0.299266	0
Os.10590.1.S1_s_at	expressed protein	LOC_Os08g01370.1	Os.10590.1.S1_s_at	1.09174	0.00120906	0.987917	-1.19006	6.80418e-08	0.999999	-23.6319	0	1	-6.92076	1.88073e-10	1				-1.30391	0.150653	0							-7.30474	0	1	-4.85256	1.66384e-06	0.999977				-1.38399	0.00111298	0
Os.10591.1.S1_at	nucleic acid binding protein, putative, expressed	LOC_Os04g50790.1	Os.10591.1.S1_at																-1.03079	0.72762	0													1.34856	0.000546719	0.987988	-1.08331	0.345163	0
Os.10592.1.S1_at	disease resistance RPP13-like protein 1, putative, expressed	LOC_Os03g40194.1	Os.10592.1.S1_at							-1.67935	0.000240961	0.99977							-1.01584	0.889546	0							-5.49651	3.84781e-12	1							1.01771	0.914807	0
Os.10593.1.S1_at	peptidyl-prolyl isomerase, putative, expressed	LOC_Os08g41390.1	Os.10593.1.S1_at				-1.40952	9.08314e-05	0.999707	2.00743	3.44948e-08	1							-1.00887	0.908031	0				-1.29556	0.000441714	0.998783	1.78568	8.24846e-09	1	-1.2716	0.000486009	0.997893	-1.43593	5.03107e-06	0.999311	-1.09153	0.516067	0
Os.10594.1.S1_at	expressed protein	LOC_Os02g47000.1	Os.10594.1.S1_at				-1.3451	0.00230013	0.995883	-2.98999	1.18412e-09	1							1.02376	0.815708	0				-1.20681	0.0125366	0.980801	-4.55547	3.49165e-13	1							1.14813	0.185277	0
Os.10595.1.S1_at	global transcription factor group E, putative, expressed	LOC_Os02g38980.1	Os.10595.1.S1_at	1.39564	4.7313e-05	0.998971	1.37335	0.00618139	0.990764	-2.85262	2.28043e-07	1	-1.2507	0.00537721	0.989196				1.02482	0.77052	0				1.55113	2.61312e-06	0.999983	-2.02233	5.51447e-09	1							-1.01027	0.895869	0
Os.10595.2.S1_at	global transcription factor group E, putative, expressed	LOC_Os02g38980.5	Os.10595.2.S1_at	4.43791	9.3904e-07	0.999948				-5.03687	4.92216e-06	0.999993							-1.01633	0.759843	0				5.38322	1.11242e-07	0.999999	-6.26803	4.31736e-08	1							-1.01885	0.748674	0
Os.10595.3.S1_x_at	CBS domain protein, putative, expressed	LOC_Os03g52690.1	Os.10595.3.S1_x_at	2.53298	7.50852e-07	0.999956				-3.1605	3.39866e-05	0.99996				-1.73705	0.00251684	0.970092	1.06747	0.691676	0				3.79225	5.3598e-09	1	-3.41156	8.02959e-09	1				-2.36441	3.6347e-06	0.999435	1.47436	0.0665098	0
Os.10597.1.S1_at	anthocyanidin 5,3-O-glucosyltransferase, putative, expressed	LOC_Os01g53350.1	Os.10597.1.S1_at				3.11036	6.52985e-05	0.999777	-1.68141	0.0117509	0.992725	2.25493	0.000456374	0.998521				1.17324	0.505401	0				2.00665	0.00114971	0.997316	1.66203	0.0150448	0.99204	-2.50395	0.000379893	0.998267	2.19265	0.00288032	0.967354	-1.67891	0.0233142	0
Os.10598.1.S1_at	9,10-9,10 carotenoid cleavage dioxygenase 1, putative, expressed	LOC_Os12g44310.1	Os.10598.1.S1_at				-1.9237	6.46602e-05	0.999778	2.3528	9.48555e-07	0.999998							1.16332	0.0961422	0				-1.37408	0.00629325	0.989096										1.00791	0.947894	0
Os.10599.1.S1_x_at	expressed protein	LOC_Os01g56640.1	Os.10599.1.S1_x_at				-1.67172	0.000400879	0.999014										1.01837	0.884536	0				-1.47369	0.00451906	0.991697	-1.28365	0.0524282	0.975077							-1.21918	0.103654	0
Os.106.1.S1_at	RNA binding protein, putative, expressed	LOC_Os01g16090.1	Os.106.1.S1_at																-1.00398	0.961532	0																-1.14654	0.169706	0
Os.10600.1.S1_a_at	respiratory burst oxidase 2, putative, expressed	LOC_Os01g25820.1	Os.10600.1.S1_a_at	-1.38159	0.000244009	0.996409	-2.08543	1.58909e-07	0.999998	2.40427	5.42706e-08	1							1.0777	0.374692	0				-1.7134	2.57873e-06	0.999983	-2.47404	1.88232e-09	1	1.38776	0.000781559	0.996932				1.08671	0.372324	0
Os.10603.1.S1_at	coatomer subunit gamma-2, putative, expressed	LOC_Os03g12590.1	Os.10603.1.S1_at							2.07755	1.7148e-07	1							-1.03643	0.667959	0				-1.41315	0.000502262	0.998647	2.33748	1.16724e-08	1							1.0056	0.944147	0
Os.10604.1.S1_at	26S proteasome non-ATPase regulatory subunit 12, putative, expressed	LOC_Os03g63430.1	Os.10604.1.S1_at							1.22567	0.0361524	0.980213							-1.01243	0.879507	0							1.29187	0.000317246	0.999765							1.03427	0.791256	0
Os.10604.1.S2_at	26S proteasome non-ATPase regulatory subunit 12, putative, expressed	LOC_Os03g63430.1	Os.10604.1.S2_at							1.26285	0.00831882	0.994649							1.024	0.775805	0							1.36686	9.45818e-05	0.999922							-1.03558	0.615955	0
Os.10606.1.S1_a_at	fiber protein Fb2, putative, expressed	LOC_Os01g48190.1	Os.10606.1.S1_a_at							-4.02353	3.12101e-10	1	-1.32987	0.00642843	0.98753				-1.00088	0.992406	0				1.67946	3.28282e-07	0.999997	-2.78667	2.7542e-11	1							1.13666	0.0934633	0
Os.10606.3.S1_at	fiber protein Fb2, putative, expressed	LOC_Os01g48190.2	Os.10606.3.S1_at																-1.0137	0.39212	0				1.16026	0.00441089	0.991861	-1.18012	0.00121045	0.999203							-1.00622	0.661695	0
Os.10606.3.S1_x_at		LOC_Os01g48190.1	Os.10606.3.S1_x_at							-1.36725	0.0242286	0.986148							-1.00159	0.97806	0				2.07423	0.000816508	0.997977	-2.22724	0.000316402	0.999766							-1.0248	0.755671	0
Os.10607.1.S1_at	cell division control protein 48 homolog E, putative, expressed	LOC_Os10g30580.1	Os.10607.1.S1_at																1.0136	0.872292	0				-1.14995	0.0242202	0.967126	1.16127	0.0123609	0.993348	-1.20719	0.00424995	0.98831				1.01102	0.850113	0
Os.10609.1.S1_at	OsAPx4 - Peroxisomal Ascorbate Peroxidase encoding gene, expressed	LOC_Os08g43560.1	Os.10609.1.S1_at				-1.24379	0.0258193	0.970257										-1.06303	0.579917	0							-1.30438	0.0213044	0.989062							-1.02864	0.764406	0
Os.10611.1.S1_at			Os.10611.1.S1_at				1.36406	0.0128604	0.983188				-1.29279	0.0108675	0.981002				1.00775	0.944164	0																1.07735	0.532398	0
Os.10612.1.S1_at	ferredoxin-3, chloroplast precursor, putative, expressed	LOC_Os03g61960.1	Os.10612.1.S1_at				1.45125	8.70157e-05	0.999717	2.26645	4.36774e-11	1							-1.02877	0.636518	0				1.3494	9.1408e-05	0.999669	1.76237	1.7073e-08	1				-1.23881	0.000550524	0.987937	1.01419	0.831774	0
Os.10613.1.S1_at	coenzyme F420 hydrogenase/dehydrogenase beta subunit, putative, expressed	LOC_Os04g25400.2	Os.10613.1.S1_at				1.30641	0.0234296	0.972532	1.94524	1.31127e-06	0.999998	-1.50172	0.00015293	0.999388	-1.43046	0.00143694	0.978296	1.01359	0.895189	0				-1.38631	0.00819115	0.986458	4.08482	9.1199e-11	1	-1.37298	0.00126362	0.995513				-1.07371	0.520714	0
Os.10614.1.S1_at	expressed protein	LOC_Os07g32670.1	Os.10614.1.S1_at				2.47882	1.13129e-05	0.999947				-1.26364	0.0130874	0.977955				-1.07	0.495354	0				2.65165	1.22625e-08	1	2.64759	2.90469e-10	1							-1.14567	0.0881127	0
Os.10615.1.S1_s_at			Os.10615.1.S1_s_at				-1.6001	0.000740967	0.99837	5.52578	6.40602e-10	1	2.65921	4.57012e-10	1				-1.10106	0.237054	0							-3.58064	1.40604e-07	1	-2.23314	0.00282853	0.99152				-1.68315	0.0117514	0
Os.10615.1.S1_x_at	nonspecific lipid-transfer protein 2 precursor, putative, expressed	LOC_Os12g02310.1	Os.10615.1.S1_x_at				-1.85781	0.000621716	0.998588	6.77049	1.62172e-10	1	2.23758	5.26827e-07	0.999994				-1.17093	0.147235	0							-4.00348	5.90432e-07	0.999999	-1.95265	0.00218338	0.993087				-1.36166	0.0173599	0
Os.10616.1.S1_a_at	lysine ketoglutarate reductase trans-splicing related 1, putative, expressed	LOC_Os01g73970.1	Os.10616.1.S1_a_at				1.21529	0.0345473	0.962236	-1.49033	0.000352563	0.999678	-1.2364	0.0145508	0.976005				-1.02034	0.837557	0							-1.23682	0.007449	0.995811	-1.27298	0.00784821	0.981059				-1.14239	0.118464	0
Os.10616.2.S1_x_at	lysine ketoglutarate reductase trans-splicing related 1, putative, expressed	LOC_Os01g73970.1	Os.10616.2.S1_x_at				1.39635	0.00063314	0.998566	-1.94153	6.56821e-07	0.999999	-1.35472	0.00219892	0.994739				-1.0409	0.649646	0				1.21297	0.0233549	0.968085	-1.34962	0.000386543	0.999719							-1.08425	0.364407	0
Os.10617.1.S1_at	lysine-specific histone demethylase 1, putative, expressed	LOC_Os04g57560.1	Os.10617.1.S1_at				2.37141	4.336e-06	0.999976	2.22927	3.72048e-08	1	1.20558	0.0189929	0.970318				1.25581	0.0883963	0				2.48212	3.68156e-09	1	1.61212	2.60723e-06	0.999997	1.2942	0.00110739	0.995958				-1.10962	0.240813	0
Os.10618.1.S1_s_at	squamosa promoter-binding-like protein 16, putative, expressed	LOC_Os08g40260.1	Os.10618.1.S1_s_at				1.351	0.00217649	0.996065	-1.27116	0.0082049	0.994714							-1.0359	0.623896	0							1.49946	1.37797e-05	0.999987							-1.05687	0.437028	0
Os.10619.1.S1_at	receptor-like protein kinase 5 precursor, putative, expressed	LOC_Os05g44770.1	Os.10619.1.S1_at																-1.00477	0.967603	0				1.92662	0.00710732	0.987949										-1.1196	0.525804	0
Os.10619.1.S2_at			Os.10619.1.S2_at	2.25672	5.15191e-08	0.999994	1.42163	0.0123076	0.983782	-1.33712	0.0325277	0.981992							-1.06377	0.619981	0				4.71692	4.20461e-08	0.999999				1.5487	0.00015636	0.999142				-1.01406	0.914996	0
Os.10620.1.S1_at	lactoylglutathione lyase, putative, expressed	LOC_Os05g07940.1	Os.10620.1.S1_at				-1.82492	1.26849e-07	0.999999				-2.86122	5.89018e-09	1				-1.34951	0.0120952	0				-1.60216	4.6305e-07	0.999996	-6.26973	5.9952e-15	1				-2.14218	5.36681e-06	0.999283	1.47303	0.000451454	0
Os.10620.2.S1_at	lactoylglutathione lyase, putative, expressed	LOC_Os05g07940.1	Os.10620.2.S1_at																1.01911	0.641668	0				-1.42361	0.0255	0.965719	-1.20853	0.00619844	0.996458							1.0166	0.635798	0
Os.10623.1.S1_x_at	expressed protein	LOC_Os08g12449.1	Os.10623.1.S1_x_at				-1.32711	0.00423738	0.993216	-16.619	3.10408e-10	1	-3.6502	4.34162e-05	0.999779				-1.08507	0.581124	0							-34.8589	2.37588e-14	1	-1.90509	0.00849109	0.97985				-1.05832	0.681334	0
Os.10623.2.S1_a_at	expressed protein	LOC_Os08g12449.1	Os.10623.2.S1_a_at				-1.74757	1.91217e-07	0.999998	-12.6464	3.42324e-11	1	-17.7535	2.1255e-06	0.999981				-1.0893	0.00354841	0				-1.35524	0.000154699	0.999489	-25.2992	3.33067e-15	1	-10.7489	3.8676e-06	0.999954				-1.10027	0.041707	0
Os.10626.4.A1_s_at			Os.10626.4.A1_s_at				-2.39699	0.00263616	0.995398										-1.01895	0.609826	0							-1.29327	0.0264206	0.986683							-1.01178	0.732321	0
Os.10627.1.S1_a_at	expressed protein	LOC_Os02g11970.1	Os.10627.1.S1_a_at	3.54915	0.00325047	0.974621	5.49924	1.20464e-06	0.999991	-1.66956	0.00437773	0.996976	1.83074	1.96715e-05	0.999883				-1.53869	0.266028	0				41.5756	2.44196e-11	1	6.92147	1.32339e-13	1							-1.06419	0.396774	0
Os.10628.1.S1_at	SWIb domain-containing protein, putative, expressed	LOC_Os02g03730.1	Os.10628.1.S1_at																-1.01453	0.872861	0							-1.19776	0.0203152	0.989527							-1.04757	0.519706	0
Os.10633.1.S1_at	GTP-binding protein SAR1A, putative, expressed	LOC_Os01g15010.1	Os.10633.1.S1_at							-1.63542	4.17742e-06	0.999994							1.07145	0.396246	0							-1.37284	4.79507e-05	0.999958							1.17093	0.0375112	0
Os.10635.1.S1_s_at	ataxin-2 C-terminal region family protein, expressed	LOC_Os03g08270.1	Os.10635.1.S1_s_at				-1.65552	0.000647598	0.99854	6.16113	3.84652e-11	1	1.24325	0.0232419	0.965137				1.08515	0.387773	0							6.30875	7.84883e-12	1	1.47963	4.58887e-05	0.999675				-1.0179	0.834916	0
Os.10636.1.A1_at	heat shock protein STI, putative, expressed	LOC_Os06g06470.1	Os.10636.1.A1_at				-1.67023	6.11204e-05	0.999788	-3.82416	8.13243e-08	1							-1.06671	0.698105	0				-1.47767	0.00269716	0.994574	-4.4101	6.42398e-10	1	-1.51589	0.00688648	0.982908				1.02865	0.8484	0
Os.10636.2.A1_x_at	heat shock protein STI, putative, expressed	LOC_Os06g06470.1	Os.10636.2.A1_x_at				-1.45089	0.000533299	0.998754	-4.93574	1.51504e-08	1	-1.87604	0.000102931	0.999556				-1.2453	0.220011	0							-6.33516	6.87672e-13	1	-1.53702	0.00292031	0.991304				-1.18629	0.286006	0
Os.10646.1.S1_at			Os.10646.1.S1_at				-1.26856	0.0209426	0.974944	-2.97393	3.6714e-07	0.999999							1.12367	0.429415	0							-5.66493	4.14224e-13	1	-1.62209	0.000329435	0.998452				-1.0487	0.773678	0
Os.10647.2.S1_at	RNA-binding region RNP-1, putative, expressed	LOC_Os09g02400.2	Os.10647.2.S1_at				1.50719	0.0123868	0.983696	-2.79708	3.02535e-06	0.999995							1.07776	0.620234	0							-1.84742	0.00696779	0.996059							-1.19751	0.273004	0
Os.10650.1.S1_at			Os.10650.1.S1_at				2.84081	0.00295498	0.994947	-2.97146	0.00238559	0.998237							1.12862	0.0705689	0							-1.34617	0.0364406	0.982131							1.13186	0.179189	0
Os.10651.1.S1_at	low-molecular-weight cysteine-rich protein LCR69 precursor, putative, expressed	LOC_Os02g41904.1	Os.10651.1.S1_at							36.8948	1.08318e-06	0.999998	4.04471	2.84506e-12	1				1.04576	0.529977	0							85.9404	1.6056e-12	1	2.42829	1.64615e-11	1				1.01558	0.730825	0
Os.10652.1.S1_at	flower-specific gamma-thionin precursor, putative, expressed	LOC_Os03g03810.1	Os.10652.1.S1_at				-1.43714	3.58194e-05	0.999863	-148.785	4.98401e-12	1							-1.01422	0.899825	0							-67.4267	3.94129e-14	1	-2.49969	0.000241267	0.99879				-1.17	0.306509	0
Os.10654.1.S1_s_at			Os.10654.1.S1_s_at							1.96189	0.0017173	0.998683	6.84684	1.12993e-08	1				-1.04206	0.715366	0													1.91602	0.00119836	0.980704	-1.46959	0.046188	0
Os.10655.1.S1_at	zinc-binding protein, putative, expressed	LOC_Os03g20630.1	Os.10655.1.S1_at				-1.40843	0.000137008	0.99959	1.7774	2.25898e-06	0.999996							1.00867	0.917954	0				-1.20525	0.0101382	0.983868	1.17268	0.0426142	0.979381							1.00999	0.894048	0
Os.10656.1.S1_at	carbohydrate kinase, PfkB, putative, expressed	LOC_Os05g09370.1	Os.10656.1.S1_at				-1.8126	4.1674e-05	0.999845										-1.03588	0.760481	0				-1.5704	0.000925625	0.997757	1.29193	0.0121814	0.993436	-1.26401	0.0171746	0.965014				-1.10319	0.404399	0
Os.10657.1.S1_at	regulatory protein, putative, expressed	LOC_Os03g63280.1	Os.10657.1.S1_at				2.22462	3.67845e-06	0.999979	1.61379	5.56306e-05	0.999938							-1.01434	0.874452	0							5.4454	5.24913e-13	1	-1.4174	0.000178702	0.999046				1.03885	0.669834	0
Os.10659.1.S1_at	expressed protein	LOC_Os07g26100.1	Os.10659.1.S1_at																1.1342	0.381106	0				-1.33155	0.0088267	0.985601	-1.63676	8.37057e-05	0.99993							1.11274	0.496085	0
Os.10659.1.S1_s_at			Os.10659.1.S1_s_at																1.15648	0.261282	0							-1.4524	0.000200476	0.999846							1.03598	0.79415	0
Os.10660.1.S1_at	expressed protein	LOC_Os07g06834.1	Os.10660.1.S1_at							-1.29509	0.0023118	0.998285							-1.01605	0.486705	0										-1.34152	0.000295349	0.99858				1.22896	0.0626557	0
Os.10662.1.S1_at	rapid alkalinization factor 1 precursor, putative, expressed	LOC_Os01g15320.1	Os.10662.1.S1_at				1.54631	0.0202427	0.975632	149.795	8.22453e-13	1	-2.19511	3.39892e-07	0.999996				1.31229	0.0382146	0							17.0787	8.10063e-11	1	-2.21363	2.01197e-06	0.999973				1.09745	0.582431	0
Os.10663.1.S1_at	oleosin 16 kDa, putative, expressed	LOC_Os04g46200.1	Os.10663.1.S1_at				-1.20328	0.0058665	0.99115	-280.365	2.22045e-15	1	-2.8124	6.23205e-05	0.999704				-1.00496	0.915616	0				-1.18662	0.0070473	0.988032	-382.905	0	1	-2.32573	0.0020414	0.993445				-1.00225	0.975338	0
Os.10664.1.S1_at	brain protein 44, putative, expressed	LOC_Os08g25590.1	Os.10664.1.S1_at							2.65655	1.75908e-08	1	1.6088	1.08531e-05	0.999928				-1.10028	0.310779	0							1.9008	1.8597e-07	1	1.31742	0.000967952	0.996366				1.0571	0.472157	0
Os.10665.1.S1_at	sialyltransferase-like protein, putative, expressed	LOC_Os12g05550.1	Os.10665.1.S1_at				3.37805	1.17132e-05	0.999945	2.95973	1.41079e-06	0.999998	1.3402	0.00736166	0.986097				1.22379	0.0853553	0				5.53739	3.58949e-06	0.999977	2.429	3.15065e-07	1							1.24023	0.0536095	0
Os.10666.1.S1_at	dynein light chain LC6, flagellar outer arm, putative, expressed	LOC_Os01g15260.1	Os.10666.1.S1_at																1.03102	0.673481	0							1.464	7.99788e-06	0.999992	1.22937	0.00247748	0.992362				-1.00481	0.950735	0
Os.10667.1.S1_at	rapid alkalinization factor preproprotein, putative, expressed	LOC_Os01g25560.1	Os.10667.1.S1_at				1.86123	0.00741148	0.989287	17.894	1.82468e-10	1	2.82821	6.6814e-10	1				1.06713	0.407243	0							10.7872	3.11869e-10	1	1.40816	0.000783118	0.996927				-1.00252	0.979995	0
Os.10669.1.S1_at	4-coumarate--CoA ligase 1, putative, expressed	LOC_Os02g08100.1	Os.10669.1.S1_at				-1.28396	0.0243838	0.971619	28.3251	4.78407e-10	1				-1.46176	0.000977321	0.982612	-1.08163	0.50052	0							-1.27882	0.00501064	0.997084							-1.0021	0.967058	0
Os.10671.1.S1_at	photosystem II 22 kDa protein, chloroplast precursor, putative, expressed	LOC_Os01g64960.1	Os.10671.1.S1_at				-2.7166	1.32835e-05	0.999939	-3.24718	0.000120623	0.999876							-1.03063	0.578322	0							-8.76954	1.45867e-07	1							1.02123	0.700827	0
Os.10672.1.S1_at	expressed protein	LOC_Os03g10080.1	Os.10672.1.S1_at							2.53944	2.83412e-07	0.999999							1.04902	0.657489	0							2.63983	2.98534e-09	1	1.54327	2.10201e-05	0.999825	1.2815	0.00249356	0.970048	1.07691	0.405957	0
Os.10673.1.S1_at	ACT domain containing protein, expressed	LOC_Os12g05650.1	Os.10673.1.S1_at				-1.41502	0.000472955	0.998871	3.17033	6.33856e-08	1	1.81454	9.41711e-07	0.99999				1.09647	0.278345	0				-1.36586	0.00146878	0.996715	1.84131	1.35497e-06	0.999998	1.69475	4.35718e-07	0.999992				-1.01835	0.787216	0
Os.10674.1.S1_at	palmitoyltransferase swf1, putative, expressed	LOC_Os03g24900.1	Os.10674.1.S1_at				-1.27328	0.015003	0.98093	1.39511	0.0020065	0.998488							1.02381	0.769401	0				-1.21651	0.0168833	0.975507										1.10259	0.262199	0
Os.10675.1.A1_at	expressed protein	LOC_Os01g68140.1	Os.10675.1.A1_at				1.85624	0.000903142	0.998083	2.77668	9.03689e-05	0.999904	3.43223	8.15365e-07	0.999991				1.11716	0.430506	0							6.04452	2.10733e-06	0.999998	2.52804	5.49127e-06	0.99994				1.10693	0.506357	0
Os.10676.1.S1_a_at	nucleic acid binding protein, putative, expressed	LOC_Os06g11170.1	Os.10676.1.S1_a_at				-1.36203	0.000349615	0.999118										1.06153	0.552218	0							1.21485	0.0141006	0.992498							-1.0482	0.544786	0
Os.10677.1.A1_at	ubiquitin conjugation factor E4 A, putative, expressed	LOC_Os03g31400.1	Os.10677.1.A1_at							1.23463	0.0276392	0.984424							-1.10283	0.277688	0				-1.33386	0.00144159	0.996765	1.37587	0.000293919	0.999781							-1.10153	0.240426	0
Os.10677.2.S1_at	ubiquitin conjugation factor E4 A, putative, expressed	LOC_Os03g31400.1	Os.10677.2.S1_at							1.28414	0.0386979	0.978976							-1.04201	0.71933	0							1.38083	0.00754752	0.995761							-1.10712	0.482659	0
Os.10678.1.S1_at	proline-rich protein, putative, expressed	LOC_Os10g05990.1	Os.10678.1.S1_at										20.0694	1.37446e-08	1	-2.66049	5.8385e-05	0.996618	4.21371	0.00144075	0																-1.03058	0.383702	0
Os.10679.1.S1_at	glutamine amidotransferase subunit pdxT, putative, expressed	LOC_Os02g03740.1	Os.10679.1.S1_at										-1.27303	0.00575263	0.988595	-1.3607	0.000814156	0.98435	-1.09898	0.297297	0							-1.4595	0.000356837	0.999739	-1.42033	0.000794557	0.996891				-1.14228	0.150263	0
Os.10680.1.S1_at	negatively light-regulated protein, putative, expressed	LOC_Os05g49160.1	Os.10680.1.S1_at				-1.31226	0.00978759	0.986552	1.92174	5.43743e-07	0.999999							-1.0123	0.886522	0				-1.28942	0.0122621	0.981146	1.23114	0.00621683	0.996449	-1.28712	0.00203612	0.993458				1.0167	0.864016	0
Os.10681.1.S1_at	expressed protein	LOC_Os02g18784.1	Os.10681.1.S1_at																1.05374	0.653359	0																-1.07795	0.53234	0
Os.10682.1.S1_at			Os.10682.1.S1_at				1.43871	0.000342973	0.999132	-2.44808	3.13129e-08	1				1.71715	4.00545e-07	0.999817	-1.04121	0.684488	0				1.34835	0.00216831	0.995468	2.23512	1.56735e-08	1	-1.37623	0.00115965	0.995808				-1.03115	0.678762	0
Os.10683.1.A1_s_at	protein BABY BOOM 2, putative, expressed	LOC_Os02g51300.1	Os.10683.1.A1_s_at				-1.26239	0.008826	0.987642	-2.60845	7.79359e-08	1				-1.43281	0.00212525	0.972843	1.11298	0.373209	0				-1.53942	1.48046e-05	0.999927	-2.92834	1.78851e-09	1	-1.54231	0.00271029	0.991801				1.00878	0.952721	0
Os.10684.1.S1_at	mRNA 3-UTR binding protein, putative, expressed	LOC_Os08g40880.1	Os.10684.1.S1_at							2.89905	3.53786e-10	1							1.04481	0.59989	0				-1.42479	0.00170836	0.996278	4.16904	8.07354e-13	1							1.03129	0.646105	0
Os.10686.1.S1_at	bZIP transcription factor protein, putative, expressed	LOC_Os06g41770.1	Os.10686.1.S1_at	2.33351	1.50004e-08	0.999998	2.09035	3.37823e-07	0.999997	-3.71208	6.99279e-10	1	-1.64717	7.12862e-05	0.99967	1.44218	0.00398622	0.961171	-1.03709	0.748062	0	1.49107	0.000305403	0.96633	3.46812	6.80234e-13	1	-2.03771	9.71654e-10	1							1.12053	0.214407	0
Os.10688.1.S1_at	expressed protein	LOC_Os07g15530.1	Os.10688.1.S1_at																-1.01993	0.601009	0																1.00143	0.972289	0
Os.10689.1.S1_at	cytochrome P450 88A1, putative, expressed	LOC_Os06g02019.1	Os.10689.1.S1_at							3.85411	6.88314e-08	1	2.34538	6.57248e-06	0.999952	-1.52498	0.00399753	0.961109	1.03163	0.823368	0							4.91208	3.11799e-08	1	-1.74264	0.00140557	0.995119	1.64943	0.00288249	0.967339	1.02868	0.854374	0
Os.10691.1.S1_at	USP family protein, putative, expressed	LOC_Os05g06500.1	Os.10691.1.S1_at				-1.61382	5.46279e-07	0.999996	-1.19689	0.0696482	0.964476	1.5858	4.71967e-05	0.999763				1.10682	0.224528	0							-2.0165	8.13325e-09	1	1.74396	7.33651e-08	0.999998	1.23195	0.0028945	0.967258	1.11987	0.19101	0
Os.10693.1.S1_at	expressed protein	LOC_Os02g07980.1	Os.10693.1.S1_at																1.01937	0.889728	0				-1.86275	0.00976294	0.984359										1.17908	0.352708	0
Os.10693.2.S1_at	expressed protein	LOC_Os02g07980.1	Os.10693.2.S1_at							-1.41485	0.00137157	0.998922	1.28115	0.00383662	0.991765				1.08145	0.361081	0							-1.50594	1.06557e-05	0.999989	1.33297	0.000484813	0.997898				1.08661	0.297137	0
Os.10695.1.S1_at	uridylate kinase, putative, expressed	LOC_Os02g53790.2	Os.10695.1.S1_at				2.51828	0.000487652	0.998842	4.05937	3.43386e-10	1							1.03662	0.756568	0				1.79763	0.000927768	0.997752	5.54606	1.53106e-09	1	-1.58183	0.000523627	0.997765	1.44417	0.000283948	0.991927	-1.14302	0.187676	0
Os.10695.1.S1_s_at	uridylate kinase, putative, expressed	LOC_Os02g53790.1	Os.10695.1.S1_s_at				2.71925	8.83548e-08	0.999999	2.92569	3.5886e-10	1							1.03767	0.737718	0				1.56953	0.00217665	0.995454	4.34852	8.37863e-12	1	-1.48358	6.1936e-05	0.999588	1.31225	0.000352591	0.990793	-1.03388	0.659499	0
Os.10696.1.S1_at	ferredoxin--NADP reductase, leaf isozyme, chloroplast precursor, putative, expressed	LOC_Os06g01850.1	Os.10696.1.S1_at										1.65307	0.0054671	0.989052				1.08271	0.542184	0							1.16313	0.0217945	0.988832	1.38803	0.0042708	0.988265				1.19168	0.282823	0
Os.1070.1.S1_at	leucyl-tRNA synthetase, putative, expressed	LOC_Os01g03020.1	Os.1070.1.S1_at				-1.67119	0.010157	0.986139	1.39212	0.0557864	0.970862							-1.01596	0.915707	0				-3.37018	2.08461e-05	0.999903	1.42551	0.0406356	0.980259	-1.62197	0.00518707	0.986323				-1.26964	0.203837	0
Os.10700.1.S1_at	protease Do-like 2, chloroplast precursor, putative, expressed	LOC_Os05g05480.1	Os.10700.1.S1_at				-2.8738	2.07505e-05	0.999913	2.79935	1.64398e-05	0.999979							1.1154	0.425548	0				-2.21353	0.000154202	0.99949	1.58677	0.00341273	0.997946							-1.24231	0.1124	0
Os.10701.1.S1_at	endo-1,4-beta-glucanase Cel1, putative, expressed	LOC_Os03g52630.1	Os.10701.1.S1_at							7.60798	8.21787e-13	1	1.39575	0.000103025	0.999555				1.10808	0.280655	0							3.63819	1.05262e-11	1	1.59711	5.7863e-07	0.99999				-1.05678	0.513699	0
Os.10703.1.S1_a_at	ATP synthase gamma chain, mitochondrial precursor, putative, expressed	LOC_Os10g17280.1	Os.10703.1.S1_a_at				-1.2065	0.0164823	0.979405	1.49375	6.90438e-05	0.999924	1.32672	0.000432411	0.998584				1.04322	0.603799	0				-1.20989	0.0137198	0.979329	1.40068	0.000148383	0.999883							1.03053	0.651588	0
Os.10703.2.S1_x_at	ATP synthase gamma chain, mitochondrial precursor, putative, expressed	LOC_Os10g17280.1	Os.10703.2.S1_x_at	-1.17136	0.00427138	0.968906				1.24714	0.0115859	0.992816							-1.01487	0.856064	0																1.00236	0.968029	0
Os.10705.1.S1_at	histone H1, putative, expressed	LOC_Os03g58470.1	Os.10705.1.S1_at	1.55767	3.99693e-05	0.999095	1.57115	5.40051e-05	0.999809	-1.65774	2.44871e-05	0.99997	1.2165	0.0225425	0.965975				1.11705	0.261825	0				2.34453	6.67318e-09	1	-1.9365	1.33565e-08	1	-1.32964	0.000809324	0.996846	-1.28331	0.00301623	0.966444	-1.02789	0.728022	0
Os.10706.1.S1_a_at	expressed protein	LOC_Os01g56900.1	Os.10706.1.S1_a_at				1.72117	0.000153733	0.99955	-2.04982	1.04002e-05	0.999986							1.09217	0.490595	0																1.03261	0.789733	0
Os.10707.2.S1_x_at		LOC_Os10g11034.1	Os.10707.2.S1_x_at				1.62389	0.00330267	0.994466	-1.38234	0.0262309	0.985133							1.0023	0.982192	0				1.50213	0.00976092	0.984362										1.09636	0.449222	0
Os.10707.3.S1_x_at	caffeine-induced death protein 1, putative, expressed	LOC_Os10g11034.1	Os.10707.3.S1_x_at	-1.31875	0.00404318	0.970147	2.04445	9.43197e-07	0.999993	-1.41596	0.00133944	0.998944	-1.32832	0.00347139	0.992401				-1.08465	0.43285	0				1.87082	3.28877e-07	0.999997										-1.09954	0.356466	0
Os.10708.1.S1_a_at	histone deacetylase, putative, expressed	LOC_Os06g38470.1	Os.10708.1.S1_a_at				-1.27762	0.00787636	0.98874	1.38771	0.00342013	0.997571							-1.03234	0.691426	0				-1.33795	0.00903853	0.985318	1.75528	4.58005e-06	0.999995							-1.11253	0.221736	0
Os.10708.1.S1_at	histone deacetylase, putative, expressed	LOC_Os06g38470.1	Os.10708.1.S1_at				-1.27	0.00355772	0.99412	1.42952	0.000120267	0.999876	-1.19146	0.0201049	0.96894				1.00936	0.916782	0				-1.18843	0.0247443	0.966548	1.57445	1.35794e-06	0.999998							-1.05662	0.482346	0
Os.10709.1.S1_at	expressed protein	LOC_Os03g22720.1	Os.10709.1.S1_at				1.82907	1.77826e-05	0.999923	2.51868	6.16805e-09	1	-1.25091	0.00657381	0.987304				1.0098	0.91246	0							7.205	6.66134e-15	1				-1.24187	0.00127461	0.979974	-1.00206	0.976176	0
Os.1071.1.S1_at	expressed protein	LOC_Os01g03040.1	Os.1071.1.S1_at																1.09038	0.563142	0																1.17488	0.312266	0
Os.10713.1.S1_at	expressed protein	LOC_Os05g05330.1	Os.10713.1.S1_at							-2.14523	0.00589331	0.996061							-1.00126	0.971349	0				-1.98884	0.00319304	0.993764	-1.65309	0.0253887	0.98716							-1.0735	0.182738	0
Os.10714.1.S1_s_at	gamma-glutamyltranspeptidase 1 precursor, putative, expressed	LOC_Os04g38450.1	Os.10714.1.S1_s_at										3.68004	5.53742e-07	0.999993				1.26853	0.268533	0																-1.00107	0.978225	0
Os.10715.1.S1_a_at	expressed protein	LOC_Os01g49219.1	Os.10715.1.S1_a_at				-1.60603	0.0152379	0.980686										1.06961	0.67077	0				-1.62456	0.00475136	0.991347	1.41076	0.00827616	0.995389							1.01574	0.917986	0
Os.10716.1.S1_at	SAG20, putative, expressed	LOC_Os01g61060.1	Os.10716.1.S1_at				1.60669	0.0267067	0.969422	-1.95631	0.00373344	0.997375	-1.5029	0.00780294	0.985432				-1.08847	0.693941	0				3.73695	1.27449e-07	0.999999				2.20763	3.32891e-05	0.999748				-1.17061	0.304517	0
Os.10719.1.S1_at	beta-catenin-like protein 1, putative, expressed	LOC_Os02g58460.1	Os.10719.1.S1_at																-1.00967	0.916464	0				-1.21421	0.0305526	0.960295										-1.09746	0.416788	0
Os.10721.1.S1_at			Os.10721.1.S1_at				2.20293	0.0176084	0.97826	5.90841	1.57758e-09	1				-1.52092	0.00150419	0.977718	1.13712	0.341646	0							6.95301	1.73132e-10	1							-1.23166	0.132004	0
Os.10723.1.S1_at	cytochrome P450 87A3, putative, expressed	LOC_Os04g48200.1	Os.10723.1.S1_at										1.07722	0.0129569	0.978131				-1.01144	0.773835	0																-1.00927	0.485145	0
Os.10726.1.S1_a_at	FHA domain containing protein, expressed	LOC_Os06g16430.1	Os.10726.1.S1_a_at																1.08771	0.454181	0				-1.4154	0.00290736	0.994228										-1.17414	0.20244	0
Os.10726.2.S1_at	FHA domain containing protein, expressed	LOC_Os06g16430.1	Os.10726.2.S1_at																-1.05114	0.718785	0				-1.61637	0.00884948	0.985571										1.02991	0.868674	0
Os.10726.2.S1_x_at	FHA domain containing protein, expressed	LOC_Os06g16430.1	Os.10726.2.S1_x_at																1.06903	0.585892	0				-1.50652	0.00178238	0.996145										-1.20884	0.216013	0
Os.10727.1.S1_at	methionine aminopeptidase 1B, chloroplast precursor, putative, expressed	LOC_Os04g52100.1	Os.10727.1.S1_at				-2.34388	1.40132e-06	0.99999	2.98478	1.7827e-06	0.999997				1.39952	0.00112485	0.981145	-1.09989	0.337768	0													1.63563	8.96281e-06	0.999019	-1.15025	0.150567	0
Os.10728.1.S1_at	serine carboxypeptidase 1 precursor, putative, expressed	LOC_Os02g46260.1	Os.10728.1.S1_at							54.5049	4.04121e-14	1	-6.87165	6.72129e-13	1				-1.35717	0.00469703	0				-1.74005	0.00763005	0.987225	39.5746	9.54792e-15	1	-5.45281	8.00471e-13	1	-1.50969	0.00337108	0.964144	-1.02474	0.838482	0
Os.10731.1.A1_a_at	hypothetical protein	LOC_Os02g27920.1	Os.10731.1.A1_a_at							-3.21264	0.000656017	0.99944							1.15744	0.0189723	0							-1.99465	0.00333539	0.997989	-1.79923	6.43778e-05	0.999575	1.1771	0.0038213	0.961367	1.21387	0.0815491	0
Os.10732.1.S1_s_at	CP12-2, putative, expressed	LOC_Os03g19380.1	Os.10732.1.S1_s_at	-1.44842	0.00280205	0.977282	-2.03694	4.20619e-05	0.999844	1.45832	0.0115555	0.992832	3.28997	2.29106e-09	1				1.24969	0.088701	0							1.40565	0.0032865	0.998016	3.67423	8.61777e-12	1				-1.00529	0.959109	0
Os.10733.1.S1_at	polygalacturonase inhibitor 1 precursor, putative, expressed	LOC_Os07g38130.1	Os.10733.1.S1_at							5.33427	4.11227e-13	1				-1.211	0.00339178	0.964564	1.00131	0.986203	0				-1.37308	0.000782715	0.998047	4.66988	7.10543e-15	1							1.03635	0.567109	0
Os.10735.1.S1_at	acyl carrier protein 2, chloroplast precursor, putative, expressed	LOC_Os09g36860.1	Os.10735.1.S1_at				1.7593	4.6366e-07	0.999996	2.98626	1.01429e-10	1							1.04499	0.437924	0				1.37389	0.000176	0.999432	3.66308	3.56382e-14	1							1.01656	0.801823	0
Os.10736.1.S1_at	expressed protein	LOC_Os06g05440.1	Os.10736.1.S1_at				-2.28254	1.1676e-08	1	-69.6494	2.99515e-09	1	2.14649	0.000202324	0.999233				1.34376	0.324434	0				-1.64737	1.50654e-05	0.999926	-15.9009	3.77365e-13	1	1.80358	3.5454e-05	0.999735				1.07732	0.544154	0
Os.10737.1.S1_at	generative cell specific-1, putative, expressed	LOC_Os05g18730.1	Os.10737.1.S1_at							1.19098	0.0784428	0.960495							-1.07015	0.142871	0																-1.10819	0.0906022	0
Os.10742.1.S1_at	expressed protein	LOC_Os03g06390.1	Os.10742.1.S1_at	2.04835	2.02375e-09	1				-1.53394	0.000224546	0.999784				1.32286	0.000717446	0.985453	-1.1158	0.257549	0				2.76188	3.88362e-10	1	1.12791	0.0875644	0.960159							1.03605	0.576345	0
Os.10743.1.S1_at	expressed protein	LOC_Os06g33200.1	Os.10743.1.S1_at							14.5547	7.88616e-07	0.999999	2.47835	0.000180813	0.9993	-1.94383	0.000924827	0.983156	1.07069	0.527703	0				1.86113	0.0142572	0.978669	5.3915	4.4244e-06	0.999995	-1.79206	0.00945966	0.978068				1.31104	0.394429	0
Os.10745.1.S1_at	nucleolar complex protein 4, putative, expressed	LOC_Os04g49580.1	Os.10745.1.S1_at							1.72038	9.11049e-06	0.999987							1.00459	0.956239	0				-1.22497	0.0272979	0.963766	1.90076	3.37305e-08	1				1.25774	0.00135684	0.979206	1.05162	0.479755	0
Os.10746.1.S1_a_at	serine/threonine-protein kinase SAPK7, putative, expressed	LOC_Os04g35240.1	Os.10746.1.S1_a_at							2.81635	7.19036e-09	1	-1.46185	0.000393356	0.998688				-1.0492	0.569497	0							3.54478	1.14202e-11	1	-1.27645	0.00287737	0.991405				1.05586	0.52496	0
Os.10747.1.S1_s_at	dof zinc finger protein MNB1A, putative, expressed	LOC_Os08g38220.1	Os.10747.1.S1_s_at				-1.1875	0.0272751	0.96889	-2.59393	7.34394e-09	1	-1.42008	0.00251857	0.994131				-1.17448	0.154946	0							-1.18251	0.0155456	0.991798	-1.39573	3.01067e-05	0.999768	-1.24374	0.00145926	0.978276	-1.02179	0.776404	0
Os.10748.1.S1_at			Os.10748.1.S1_at				1.89006	0.00142702	0.997213	-6.31848	4.78461e-07	0.999999							1.20846	0.111469	0							-4.98841	2.34076e-07	1							-1.06874	0.64227	0
Os.10750.1.S1_at	expressed protein	LOC_Os07g09150.1	Os.10750.1.S1_at				-1.59092	0.00034108	0.999136										1.03737	0.75375	0				-1.41662	0.00077919	0.998054	-1.18294	0.0571804	0.973018							1.20964	0.0638225	0
Os.10753.1.S1_a_at	PINHEAD protein, putative, expressed	LOC_Os04g47870.1	Os.10753.1.S1_a_at				-1.63311	0.000118073	0.999637	2.27125	1.02777e-07	1							1.08385	0.354017	0				-1.32135	0.0154009	0.97728	1.40365	0.000827833	0.999436	1.32472	0.00713954	0.982416				-1.0434	0.673447	0
Os.10753.1.S2_a_at	PINHEAD protein, putative, expressed	LOC_Os04g47870.1	Os.10753.1.S2_a_at				-1.42938	9.59245e-05	0.999694	1.83369	4.84035e-07	0.999999							-1.00386	0.962638	0				-1.53446	2.39297e-05	0.999891	1.13686	0.0748134	0.965497	1.33764	0.00115479	0.995821				-1.02545	0.779418	0
Os.10754.1.S1_at	sulfate transporter 3.1, putative, expressed	LOC_Os03g06520.1	Os.10754.1.S1_at							2.05709	0.00531122	0.996409	3.27688	6.91276e-06	0.99995				1.32294	0.143709	0							-1.11293	0.0811783	0.962823							1.01955	0.815492	0
Os.10755.1.S1_at	holocarboxylase synthetase, putative, expressed	LOC_Os09g19640.1	Os.10755.1.S1_at							-2.06226	1.29954e-06	0.999998							1.22465	0.07783	0							-3.4844	1.44356e-11	1							1.13916	0.25651	0
Os.10756.1.S1_at	enolase 2, putative, expressed	LOC_Os03g14450.1	Os.10756.1.S1_at				-1.27169	0.00113968	0.997681	2.47631	1.91918e-08	1	1.54574	1.17394e-05	0.999923				1.09376	0.229873	0							2.51369	1.34195e-10	1							-1.03953	0.596138	0
Os.10758.1.S1_a_at	protein GCN20, putative, expressed	LOC_Os02g58020.1	Os.10758.1.S1_a_at				-1.53413	9.1979e-06	0.999955				-1.2883	0.00141969	0.996303				-1.0204	0.848056	0				-1.39587	8.8561e-05	0.999678	-1.12796	0.0662688	0.969119	-1.28926	0.000501684	0.99784				-1.0815	0.427053	0
Os.10759.1.S1_at	metal ion transporter, putative, expressed	LOC_Os03g53110.1	Os.10759.1.S1_at							-1.49936	0.000339794	0.999688							1.04051	0.629063	0							-1.31487	0.000938755	0.999368							1.05904	0.520287	0
Os.10760.1.S1_at	expressed protein	LOC_Os01g62110.1	Os.10760.1.S1_at							2.97238	0.000120836	0.999875	3.86286	1.85308e-07	0.999997				1.8924	0.0540033	0																-1.12133	0.00503596	0
Os.10761.1.S1_at	organic anion transporter, putative, expressed	LOC_Os03g17740.1	Os.10761.1.S1_at				2.10917	8.15472e-07	0.999994	1.32915	0.00281679	0.997956	-1.2194	0.0103274	0.981762				-1.02844	0.727644	0				1.64435	3.86515e-07	0.999996	1.58413	1.18104e-06	0.999999	-1.25851	0.00150292	0.994854				-1.0697	0.397402	0
Os.10763.1.S1_at			Os.10763.1.S1_at				1.90975	0.00696446	0.989818	1.77837	0.0026585	0.998058							-1.00555	0.967277	0							2.44534	1.37913e-05	0.999987							1.0028	0.984301	0
Os.10763.2.S1_x_at			Os.10763.2.S1_x_at							1.42232	0.0232619	0.986642	-1.6245	0.00210151	0.994928				1.06203	0.740263	0							1.81098	0.000419755	0.999697	-1.43938	0.00974177	0.977556				-1.17522	0.208635	0
Os.10765.1.S1_at	anthranilate N-benzoyltransferase protein 1, putative, expressed	LOC_Os11g07960.1	Os.10765.1.S1_at				1.43162	0.000434346	0.998947	2.11048	4.88838e-08	1	1.45822	3.38719e-05	0.999819				-1.04764	0.616448	0							6.14328	3.59712e-14	1							1.04834	0.466709	0
Os.10766.1.A1_at	calmodulin binding protein, putative, expressed	LOC_Os06g06160.1	Os.10766.1.A1_at							3.50561	4.74445e-10	1	1.68741	3.00705e-06	0.999974				1.22847	0.0317754	0							2.62149	1.39422e-09	1	1.57216	3.27504e-06	0.99996				1.11358	0.404127	0
Os.10767.1.S1_at	carbonyl reductase 1, putative, expressed	LOC_Os02g42810.1	Os.10767.1.S1_at							3.0758	1.68647e-06	0.999997	-1.70508	0.000575286	0.998216	-1.58948	0.00179663	0.97533	1.09216	0.589711	0							2.95649	2.57594e-07	1	-1.58148	0.000974228	0.996347				1.0544	0.732583	0
Os.10767.2.S1_x_at	carbonyl reductase 1, putative, expressed	LOC_Os02g42810.1	Os.10767.2.S1_x_at							1.73041	6.60116e-05	0.999927	-1.66486	0.000127208	0.999473				-1.00267	0.908215	0							1.32726	0.00321194	0.998057	-1.47906	0.000121832	0.999296				-1.01111	0.634411	0
Os.10772.1.S1_at	alpha-L-fucosidase 2 precursor, putative, expressed	LOC_Os06g06250.1	Os.10772.1.S1_at				1.90375	0.0040504	0.993462	9.07099	8.65534e-10	1	2.56344	1.1766e-05	0.999923				1.33727	0.0650754	0				1.57291	0.0228015	0.968702	1.59139	0.00648453	0.99631	1.61012	0.0132675	0.971409				-1.0391	0.844358	0
Os.10772.1.S1_x_at	alpha-L-fucosidase 2 precursor, putative, expressed	LOC_Os06g06250.1	Os.10772.1.S1_x_at							11.2954	4.50109e-09	1	2.8619	8.49221e-07	0.999991	-1.739	0.000303798	0.991159	1.15484	0.228681	0				1.81594	0.00102924	0.997551	2.33111	7.17415e-05	0.99994	1.86155	0.00174497	0.994209				1.19284	0.21996	0
Os.10774.1.S1_at	monodehydroascorbate reductase, chloroplast precursor, putative, expressed	LOC_Os08g05570.1	Os.10774.1.S1_at							1.51014	0.000136811	0.999861							-1.04846	0.560966	0																1.03311	0.708885	0
Os.10776.1.S1_at	UDP-glucuronic acid/UDP-N-acetylgalactosamine transporter, putative, expressed	LOC_Os02g40030.1	Os.10776.1.S1_at				2.01211	1.32668e-05	0.999939	-2.0492	1.55113e-05	0.99998							1.02329	0.811489	0				2.15975	1.83473e-08	1	-1.93315	5.23536e-08	1							1.02402	0.768557	0
Os.10778.1.S1_at	histone-arginine methyltransferase CARM1, putative, expressed	LOC_Os07g47500.1	Os.10778.1.S1_at				-1.43012	0.000953954	0.997995	1.25689	0.0174811	0.989641	-1.32718	0.00313254	0.993004				1.01714	0.83872	0				-1.27858	0.00647945	0.988831										1.02009	0.839035	0
Os.10779.1.S1_at	vacuolar ATP synthase 91 kDa subunit, putative, expressed	LOC_Os03g14690.1	Os.10779.1.S1_at				1.45617	0.00278318	0.995189	1.82699	3.46389e-06	0.999995	-1.88667	3.88926e-07	0.999995				1.09021	0.421377	0				-1.48346	0.00123104	0.99716	3.79025	3.5459e-11	1	-2.06264	5.93757e-08	0.999998	-1.37925	0.000865827	0.984138	1.00238	0.982141	0
Os.10781.1.S1_at	ATP synthase D chain, mitochondrial, putative, expressed	LOC_Os08g37320.1	Os.10781.1.S1_at																1.01822	0.829762	0							-1.56122	8.44346e-07	0.999999							-1.02005	0.712376	0
Os.10783.1.S1_at	VAMP-like protein YKT62, putative, expressed	LOC_Os01g64650.1	Os.10783.1.S1_at				1.26207	0.00480225	0.992486	1.28193	0.00592007	0.996045	-1.44212	0.000101768	0.99956				-1.06636	0.455844	0							1.56428	4.34735e-06	0.999995	-1.70012	1.34591e-07	0.999997				1.03023	0.652436	0
Os.10783.2.S1_x_at	VAMP-like protein YKT62, putative, expressed	LOC_Os01g64650.1	Os.10783.2.S1_x_at				1.32489	0.00261991	0.995421				-1.51208	9.93324e-05	0.999568				-1.09375	0.356265	0				1.23085	0.00594206	0.989599	1.19141	0.0213081	0.98906	-1.46778	6.38939e-05	0.999578				1.02099	0.803621	0
Os.10784.1.S1_at	SHR5-receptor-like kinase, putative, expressed	LOC_Os05g17604.1	Os.10784.1.S1_at				-1.14287	0.0108589	0.98536	-1.84788	1.74333e-08	1	-1.23791	0.0152265	0.975119				1.00439	0.959123	0							-1.4913	4.91853e-07	0.999999							1.0024	0.967616	0
Os.10785.2.S1_at	metal-dependent phosphohydrolase, HD subdomain, putative, expressed	LOC_Os10g34470.1	Os.10785.2.S1_at							-2.61454	0.00096361	0.999212							1.02096	0.675477	0							-1.43435	0.0328183	0.983763							-1.01843	0.585578	0
Os.10785.3.S1_at			Os.10785.3.S1_at																1.009	0.92207	0							1.6453	0.0318013	0.984224	1.67632	0.0153843	0.967898				1.24583	0.216082	0
Os.10785.4.S1_s_at			Os.10785.4.S1_s_at				-1.45268	0.000200429	0.999441				-1.44405	0.000761624	0.997763				1.05235	0.554233	0							-1.18033	0.0158512	0.991651	-1.6055	2.02678e-06	0.999973				-1.08013	0.34499	0
Os.10786.1.S1_at	xanthine dehydrogenase/oxidase, putative, expressed	LOC_Os03g31550.1	Os.10786.1.S1_at				-1.83424	2.81597e-07	0.999997	-2.25521	2.43091e-07	1							-1.26405	0.0193769	0				-1.60599	1.27841e-06	0.99999	-7.58632	1.50102e-13	1	-2.18012	1.12327e-07	0.999997				-1.05845	0.622057	0
Os.10787.1.S1_at	stem-specific protein TSJT1, putative, expressed	LOC_Os03g53270.1	Os.10787.1.S1_at																-1.02761	0.710009	0																1.02985	0.646253	0
Os.10790.1.A1_at	F-box domain containing protein, expressed	LOC_Os04g39080.1	Os.10790.1.A1_at	1.78467	2.27257e-05	0.999411				-5.03274	2.5042e-10	1							-1.00912	0.943191	0				2.32997	9.41856e-08	0.999999	-4.0768	6.94989e-11	1	-1.31411	0.0122932	0.973066				-1.02583	0.847134	0
Os.10792.1.S1_at	transcription factor TFIIF, putative, expressed	LOC_Os06g04580.1	Os.10792.1.S1_at				-1.40739	0.00107935	0.997782										1.08793	0.300766	0				-1.33338	0.00392918	0.992601	-1.22877	0.0220958	0.988691							1.06911	0.554783	0
Os.10794.2.S1_at	palmitoyltransferase TIP1, putative, expressed	LOC_Os02g09130.1	Os.10794.2.S1_at				-1.92825	0.00413502	0.993351	3.08437	8.92516e-07	0.999998							-1.10334	0.475742	0							2.55564	3.77403e-05	0.999966	-1.47211	0.0183766	0.963116	1.71703	0.000930892	0.983429	-1.02484	0.860318	0
Os.10794.2.S1_x_at	palmitoyltransferase TIP1, putative, expressed	LOC_Os02g09130.1	Os.10794.2.S1_x_at	-1.37561	0.00349582	0.973207				1.28144	0.0243148	0.986105							1.05505	0.55495	0				-1.2947	0.021113	0.970604	1.55615	0.000100295	0.999918							1.0705	0.472403	0
Os.10796.1.S1_at	expressed protein	LOC_Os11g14120.1	Os.10796.1.S1_at				1.46002	0.0191778	0.976687	1.75359	0.000123943	0.999873	-1.35389	0.00513488	0.989589				1.00955	0.932272	0							3.23145	3.094e-09	1	1.27402	0.0169185	0.965422				-1.07448	0.497624	0
Os.10797.1.S1_at	expressed protein	LOC_Os02g01380.1	Os.10797.1.S1_at										-1.41664	0.000398229	0.998675				1.01749	0.847736	0							-1.55634	1.95677e-05	0.999982							1.08678	0.401191	0
Os.10798.1.S1_at	BRASSINOSTEROID INSENSITIVE 1-associated receptor kinase 1 precursor, putative, expressed	LOC_Os03g16010.1	Os.10798.1.S1_at				1.29801	0.0111381	0.985053	3.0128	7.26823e-11	1							1.15679	0.153515	0							2.92338	2.26704e-10	1							1.00754	0.923549	0
Os.10799.1.S1_at			Os.10799.1.S1_at							3.68445	7.65259e-08	1	1.35587	0.0184812	0.970957				-1.0334	0.770587	0													1.7358	0.00261957	0.969152	1.03445	0.806507	0
Os.10800.1.S1_at	uroporphyrinogen decarboxylase, putative, expressed	LOC_Os03g21900.1	Os.10800.1.S1_at							3.09899	5.39475e-10	1	1.43634	4.85843e-05	0.999758				-1.09227	0.264292	0							1.33768	0.00275973	0.998308	1.52117	3.40791e-05	0.999744	1.26366	0.0017518	0.975757	1.10529	0.251018	0
Os.10801.1.S1_a_at	organic anion transporter, putative, expressed	LOC_Os03g49570.1	Os.10801.1.S1_a_at				1.75162	0.000719042	0.998409	1.97859	3.67458e-06	0.999994	-1.26027	0.0185088	0.970923				-1.06062	0.498088	0							4.41178	1.17346e-11	1	-1.50701	6.41816e-05	0.999576	1.41767	0.00027823	0.992026	-1.10819	0.288815	0
Os.10803.1.S1_at	pyruvate decarboxylase isozyme 2, putative, expressed	LOC_Os03g18220.1	Os.10803.1.S1_at				3.62025	4.98632e-09	1	-3.14617	7.12044e-09	1	1.6554	1.24672e-06	0.999987				-1.19188	0.229671	0				4.72765	3.63043e-14	1	1.13259	0.0804645	0.963122				-1.29119	0.000316507	0.991377	1.00325	0.967541	0
Os.10803.1.S2_at	pyruvate decarboxylase isozyme 2, putative, expressed	LOC_Os03g18220.1	Os.10803.1.S2_at				1.83474	1.19547e-08	1	-1.80176	3.72502e-09	1	1.30887	0.0002247	0.999165				-1.06952	0.37548	0				2.26098	1.6656e-10	1										-1.02797	0.545724	0
Os.10804.1.S1_at	charged multivesicular body protein 2a, putative, expressed	LOC_Os07g13270.1	Os.10804.1.S1_at																-1.01136	0.908369	0							-1.4174	0.000382321	0.999722				1.32009	0.00127058	0.980012	1.0638	0.481631	0
Os.10805.1.S1_at	serologically defined breast cancer antigen NY-BR-84, putative, expressed	LOC_Os03g20520.1	Os.10805.1.S1_at							1.2257	0.0358856	0.980344	-1.24755	0.0101064	0.982075				-1.0244	0.767545	0							1.42221	2.77761e-05	0.999975	-1.29728	0.000409673	0.99816				1.07403	0.303088	0
Os.10806.1.S1_at	expressed protein	LOC_Os05g08980.1	Os.10806.1.S1_at				-1.25644	0.00505658	0.992162										1.0639	0.447691	0				-1.2106	0.00980022	0.98431	-1.20112	0.0234319	0.988067							-1.04273	0.543605	0
Os.10808.1.S1_at	SRR1-like protein, putative, expressed	LOC_Os05g02690.1	Os.10808.1.S1_at							1.48233	0.0125902	0.992264							1.11869	0.41932	0																1.00185	0.990161	0
Os.10810.1.S1_at	charged multivesicular body protein 4b, putative, expressed	LOC_Os06g40620.1	Os.10810.1.S1_at							-1.57357	0.000357813	0.999673							-1.05976	0.468093	0							-1.45196	1.0396e-05	0.99999							-1.01955	0.817077	0
Os.10811.1.S1_at	expressed protein	LOC_Os01g09230.1	Os.10811.1.S1_at				-1.97313	0.0109138	0.9853	-1.28106	0.0489429	0.974075							-1.00434	0.864899	0				-2.49445	0.000917381	0.997773	-1.74373	0.0071435	0.995969							-1.0289	0.104398	0
Os.10813.1.S1_at	LSTK-1-like kinase, putative, expressed	LOC_Os03g43590.1	Os.10813.1.S1_at				8.62984	8.20302e-07	0.999994	-3.06833	4.48245e-05	0.999948	-1.45688	0.0192564	0.96999				-1.35418	0.107662	0							1.76054	0.0162932	0.991439							-1.20498	0.222599	0
Os.10814.1.S1_a_at	ATP-binding cassette sub-family B member 7, mitochondrial, putative, expressed	LOC_Os06g03770.1	Os.10814.1.S1_a_at	-1.33019	0.00518007	0.964137				1.64003	2.57617e-05	0.999968							-1.07932	0.57523	0							2.94674	3.65667e-10	1	-1.22875	0.0131853	0.971547				1.03833	0.677563	0
Os.10815.1.S1_at	carrier/ steroid binding protein, putative, expressed	LOC_Os03g27320.1	Os.10815.1.S1_at				-1.22237	0.011228	0.984954										1.01711	0.815131	0				-1.22699	0.00861416	0.985886	-1.36087	0.000357398	0.999738							1.10676	0.177334	0
Os.10816.1.S1_at			Os.10816.1.S1_at							-2.42098	5.36895e-05	0.999939	-1.3889	0.0272443	0.960439				1.09928	0.514864	0							-1.36776	0.0192714	0.99002							-1.09378	0.526602	0
Os.10817.1.S1_a_at	auxin response factor 2, putative, expressed	LOC_Os11g32110.1	Os.10817.1.S1_a_at										1.29208	0.0027918	0.993624				1.07347	0.347608	0				-1.23865	0.00796963	0.98676										1.0036	0.96481	0
Os.10817.3.S1_x_at	auxin response factor 2, putative, expressed	LOC_Os11g32110.1	Os.10817.3.S1_x_at										1.34755	0.0016034	0.995922				1.11021	0.276637	0																-1.04739	0.656141	0
Os.10818.1.S1_at	translocon-associated protein beta containing protein, expressed	LOC_Os01g01307.1	Os.10818.1.S1_at				1.23329	0.0151416	0.980786	2.26112	9.78697e-09	1							-1.05541	0.540287	0							3.35172	4.51417e-13	1	-1.3996	1.65385e-05	0.999855				1.03702	0.638149	0
Os.10819.1.S1_x_at	vesicle-associated membrane protein 714, putative, expressed	LOC_Os10g06540.1	Os.10819.1.S1_x_at				-1.25349	0.00495521	0.992291	-2.35272	2.31148e-07	1							1.07133	0.424512	0							-2.55077	1.23093e-11	1							1.05351	0.519395	0
Os.1082.1.S1_a_at			Os.1082.1.S1_a_at							1.28545	2.17805e-05	0.999973	1.11309	0.0180978	0.971439				-1.01959	0.665718	0																-1.00033	0.993911	0
Os.1082.1.S1_at	60S ribosomal protein L29, putative, expressed	LOC_Os05g28750.1	Os.1082.1.S1_at				-1.19305	0.00250293	0.995589	1.20024	0.00756529	0.995082	1.18046	0.0144648	0.976119				-1.07216	0.253979	0				-1.16683	0.0156618	0.976965										-1.0117	0.829301	0
Os.1082.1.S1_x_at	60S ribosomal protein L29, putative, expressed	LOC_Os05g28750.1	Os.1082.1.S1_x_at							1.19533	0.00689888	0.995469	1.1433	0.0208973	0.967968				-1.04964	0.351496	0																-1.0055	0.923876	0
Os.1082.2.S1_at	60S ribosomal protein L29, putative, expressed	LOC_Os01g19840.1	Os.1082.2.S1_at							2.25143	3.4655e-09	1							-1.0439	0.57139	0							2.00208	4.03255e-09	1	-1.21125	0.00702811	0.982632				-1.03477	0.633037	0
Os.10820.1.S1_at	tobamovirus multiplication 3, putative, expressed	LOC_Os10g39220.1	Os.10820.1.S1_at							-5.82879	1.21925e-12	1	-1.34623	0.000723942	0.997853				1.0607	0.517201	0							-4.89569	5.83977e-14	1	-1.32572	0.00134149	0.995296				1.07257	0.428094	0
Os.10821.1.S1_at	vesicle-associated membrane protein 725, putative, expressed	LOC_Os07g09600.1	Os.10821.1.S1_at																-1.02003	0.79399	0				-1.21681	0.0123946	0.980979	1.32499	0.000253233	0.999809							1.05166	0.460707	0
Os.10822.1.S1_at	expressed protein	LOC_Os11g40070.1	Os.10822.1.S1_at				-1.54257	0.000333504	0.999151	-1.28787	0.0715252	0.963622	1.65375	0.000378459	0.998728				1.09555	0.366204	0							-1.70033	1.01025e-05	0.99999							1.17259	0.121402	0
Os.10823.1.S1_x_at	expressed protein	LOC_Os05g40890.1	Os.10823.1.S1_x_at							-4.99294	8.82121e-06	0.999988	-1.50422	0.0134536	0.977463				1.26419	0.0499984	0							-9.19686	2.43686e-10	1							1.32076	0.166004	0
Os.10823.2.S1_at	expressed protein	LOC_Os05g40890.2	Os.10823.2.S1_at	1.37302	0.000687846	0.992112				-5.84635	7.5336e-11	1	-1.43829	0.0196738	0.969472				1.02265	0.866241	0							-7.43154	2.63754e-09	1							1.32072	0.129852	0
Os.10824.1.S1_at	peroxin Pex14, putative, expressed	LOC_Os05g50220.1	Os.10824.1.S1_at				-1.46771	0.000132267	0.999602	-2.06493	2.18845e-06	0.999996	-1.26994	0.0231627	0.965231				-1.00607	0.957728	0				-1.2499	0.0128192	0.980447	-4.10773	1.09553e-11	1	-1.36965	0.00278119	0.991632				-1.09087	0.49836	0
Os.10825.1.S1_at	thioredoxin domain-containing protein 9, putative, expressed	LOC_Os05g16630.1	Os.10825.1.S1_at				1.23372	0.0303457	0.966046	1.21542	0.0417297	0.977513	-1.36696	0.00045836	0.998515				-1.00156	0.984505	0							2.14965	1.40564e-09	1	-1.18033	0.0188382	0.962394				1.05272	0.527302	0
Os.10826.1.S1_at	translation initiation factor eIF-2B epsilon subunit, putative, expressed	LOC_Os02g56740.1	Os.10826.1.S1_at				-2.36511	0.00476845	0.992529	-1.64342	0.0100561	0.993666							-1.00043	0.989308	0				-1.98834	0.00750705	0.987394	-2.48196	0.0116472	0.9937							1.00849	0.802274	0
Os.10828.1.S1_at	transposon protein, putative, unclassified, expressed	LOC_Os06g29630.1	Os.10828.1.S1_at																-1.04631	0.692693	0				-1.45505	0.000721208	0.998175	1.52043	2.43267e-05	0.999977				-1.28459	0.00170766	0.976125	-1.08504	0.38116	0
Os.10829.1.S1_at	delta-7-sterol-C5, putative, expressed	LOC_Os01g04260.1	Os.10829.1.S1_at							8.87057	9.56124e-13	1	1.5298	9.67599e-06	0.999934				1.04074	0.674044	0							11.6293	2.91989e-14	1	1.86238	1.27253e-07	0.999997				1.13214	0.0784847	0
Os.10829.2.S1_x_at	delta-7-sterol-C5, putative, expressed	LOC_Os01g04260.1	Os.10829.2.S1_x_at							9.55102	5.33507e-12	1	1.48706	1.83367e-05	0.99989				1.06056	0.605314	0							14.9814	8.9373e-14	1	2.05292	1.54833e-08	0.999999				1.21475	0.00445708	0
Os.10830.1.S1_at	BHLH transcription factor, putative, expressed	LOC_Os08g41320.1	Os.10830.1.S1_at				2.75109	5.70876e-05	0.9998	2.6813	1.8844e-07	1	1.47234	0.000523609	0.998347				1.06154	0.534316	0				3.37333	2.31288e-06	0.999984	1.95109	6.25801e-06	0.999993							-1.03761	0.745645	0
Os.10833.1.S1_at	vesicle-associated membrane protein 727, putative, expressed	LOC_Os08g44430.1	Os.10833.1.S1_at							-2.05918	7.96933e-07	0.999999							1.00835	0.928829	0							-2.75565	2.30751e-11	1							1.09737	0.234472	0
Os.10835.1.S1_at	ATP binding protein, putative, expressed	LOC_Os05g15890.1	Os.10835.1.S1_at				-1.50062	0.0137229	0.982271	-1.50595	0.0175655	0.989597							-1.00553	0.967514	0				-1.57614	0.00546601	0.990289										-1.03764	0.797826	0
Os.10836.1.S1_a_at	DNA polymerase III, epsilon subunit, putative, expressed	LOC_Os04g53200.1	Os.10836.1.S1_a_at							2.86498	2.46114e-06	0.999996							1.06349	0.59388	0							2.82375	3.46659e-07	1							-1.068	0.554118	0
Os.10836.1.S1_at	DNA polymerase III, epsilon subunit, putative, expressed	LOC_Os04g53200.2	Os.10836.1.S1_at							1.4926	0.0153667	0.990764							1.16343	0.237417	0							1.53058	0.00381416	0.997727							1.09788	0.492945	0
Os.10836.2.S1_at	DNA polymerase III, epsilon subunit, putative, expressed	LOC_Os04g53200.1	Os.10836.2.S1_at																1.01609	0.548223	0																-1.00635	0.824672	0
Os.10838.1.S1_a_at	ubiquitin-activating enzyme E1 domain-containing protein 1, putative, expressed	LOC_Os02g30310.1	Os.10838.1.S1_a_at				-1.33112	0.0105301	0.985724	3.22093	1.40268e-10	1							1.08566	0.382939	0				-1.33544	0.0186552	0.973427	3.13815	1.09842e-10	1	1.34287	0.00036607	0.998317				1.06758	0.381495	0
Os.10839.1.S1_at	DNA-binding protein, putative, expressed	LOC_Os03g16350.1	Os.10839.1.S1_at	1.25698	0.00149793	0.9858	1.72634	1.90234e-05	0.999919							-1.28437	0.00391904	0.961543	-1.04178	0.659721	0				1.61341	5.94403e-07	0.999995	1.16478	0.0444332	0.978578	-1.24694	0.00700336	0.98268				-1.07468	0.405462	0
Os.10841.1.S1_at	wound-induced protein 1, putative, expressed	LOC_Os03g18770.1	Os.10841.1.S1_at	1.63052	0.00273466	0.977691				1.75369	2.96366e-05	0.999964	-1.43482	0.000828316	0.997606	-2.12368	3.08551e-07	0.999843	1.1238	0.333923	0				2.25002	5.08649e-06	0.99997	1.29073	0.00993411	0.994552	1.68605	0.000129899	0.999259				-1.03446	0.754352	0
Os.10842.1.S1_at	grancalcin, putative, expressed	LOC_Os12g04240.1	Os.10842.1.S1_at				1.56489	0.00135265	0.997333	-1.94208	6.97285e-05	0.999924	1.57434	0.000744066	0.997805				1.05359	0.620572	0				2.08405	1.79083e-05	0.999914	-2.26229	2.7449e-06	0.999997							1.02104	0.847443	0
Os.10842.1.S1_x_at			Os.10842.1.S1_x_at				1.58804	6.86929e-06	0.999965	-1.87063	2.98074e-07	0.999999	1.30478	0.000981179	0.997256				-1.03868	0.642769	0				2.26131	1.35351e-10	1	-1.68229	4.85481e-08	1							1.05491	0.427723	0
Os.10842.2.S1_at	grancalcin, putative, expressed	LOC_Os11g04480.1	Os.10842.2.S1_at	1.40596	0.0010261	0.989325	3.63565	1.93734e-09	1	-1.98479	1.63123e-06	0.999997	1.2655	0.00460847	0.990456				1.03301	0.69621	0				4.66073	2.88699e-11	1	-1.41786	0.000249626	0.999811	-1.21641	0.0122878	0.973076				1.06063	0.50333	0
Os.10843.1.S1_at	aspartic proteinase Asp1 precursor, putative, expressed	LOC_Os02g49800.1	Os.10843.1.S1_at				1.4112	0.000238762	0.999354	1.35643	0.000698207	0.999408							1.00158	0.98576	0				1.17678	0.0270751	0.964007	2.38508	1.81124e-11	1							-1.03903	0.618311	0
Os.10844.1.S1_at	protein farnesyltransferase/geranylgeranyltransferase type I alphasubunit, putative, expressed	LOC_Os09g33930.1	Os.10844.1.S1_at				-1.59995	1.31129e-05	0.99994	-1.49699	0.00162713	0.998745							1.06807	0.464409	0				-1.22103	0.0125227	0.980818	-1.9029	1.93289e-08	1							1.15209	0.130301	0
Os.10845.1.S1_s_at	acid phosphatase, putative, expressed	LOC_Os03g60370.1	Os.10845.1.S1_s_at				-1.6288	1.96598e-06	0.999987	-4.4828	4.72656e-10	1							1.04165	0.574411	0				-1.4041	0.000115087	0.9996	-7.30995	5.41345e-13	1							1.07121	0.503969	0
Os.10846.1.S1_at	expressed protein	LOC_Os09g29750.1	Os.10846.1.S1_at							1.20596	0.0738707	0.962558	-1.26888	0.0227457	0.965731				1.04024	0.684043	0				-1.32755	0.00956571	0.984619	1.41469	0.000245496	0.999814							1.03901	0.6641	0
Os.10848.1.A1_x_at	ROOT HAIRLESS 1, putative, expressed	LOC_Os07g07580.1	Os.10848.1.A1_x_at				-1.6482	1.74487e-05	0.999924	2.52935	1.15313e-08	1	-1.40107	0.000669517	0.997984				1.07073	0.460595	0				-1.39747	0.00118578	0.997247	1.91048	3.61943e-07	1							-1.00858	0.92973	0
Os.10849.1.S1_at	mitochondrial prohibitin complex protein 2, putative, expressed	LOC_Os03g62490.1	Os.10849.1.S1_at				1.48811	0.00393452	0.993615	1.59387	0.000685077	0.999418							-1.11934	0.275924	0							1.75347	1.56359e-05	0.999985	-1.41259	0.00429947	0.988203				1.01393	0.906382	0
Os.10850.1.S1_at	expressed protein	LOC_Os05g25210.1	Os.10850.1.S1_at	3.5724	3.91949e-09	0.999999	2.25622	7.53152e-07	0.999994	-7.31429	2.60265e-10	1	1.95354	1.02645e-05	0.999931				1.01963	0.860876	0				10.5494	1.68119e-10	1	-11.3801	1.3827e-10	1	1.41119	0.00407665	0.988687	1.42209	0.00323777	0.964995	-1.0381	0.735619	0
Os.10851.1.S1_at	transcription initiation factor IIB, putative, expressed	LOC_Os09g36440.1	Os.10851.1.S1_at				-1.3291	0.000933255	0.998031	-2.85917	8.0137e-09	1	-1.49284	0.000211299	0.999206				1.05402	0.634658	0							-1.83191	1.62562e-08	1							-1.00594	0.939647	0
Os.10852.1.S1_at	carbamoyl-phosphate synthase small chain, putative, expressed	LOC_Os02g47850.1	Os.10852.1.S1_at																-1.20884	0.214902	0																-1.00653	0.969378	0
Os.10852.1.S1_s_at	carbamoyl-phosphate synthase small chain, putative, expressed	LOC_Os02g47850.1	Os.10852.1.S1_s_at				-1.47812	6.61784e-05	0.999774										1.00671	0.936265	0				-1.36572	0.000143255	0.999521	-1.3122	0.000353244	0.999741							-1.08606	0.423631	0
Os.10853.1.S1_at	OsTIL-1 - Oryza sativa Temperature-induced lipocalin-1, expressed	LOC_Os02g39930.1	Os.10853.1.S1_at	1.49081	6.45642e-05	0.998695	1.70526	2.00199e-05	0.999915	-21.8204	1.11636e-11	1	-1.51872	0.00125234	0.996658				-1.09763	0.488346	0							-2.94635	5.14011e-10	1	-6.68874	1.46285e-10	1				-1.09904	0.510741	0
Os.10854.1.S1_a_at	chaperone protein dnaJ 13, putative, expressed	LOC_Os10g36370.1	Os.10854.1.S1_a_at				-1.26388	0.0178341	0.978032	1.37389	0.00491738	0.996646							-1.04731	0.637671	0							1.52689	3.93844e-05	0.999965							-1.07285	0.586816	0
Os.10854.1.S2_a_at	chaperone protein dnaJ 13, putative, expressed	LOC_Os10g36370.1	Os.10854.1.S2_a_at				-1.37801	0.00138297	0.997284	1.44866	0.000882624	0.999271							-1.01198	0.879148	0				-1.35794	0.00129563	0.997038	1.68571	5.99001e-07	0.999999							-1.04334	0.587083	0
Os.10854.2.S1_x_at	chaperone protein dnaJ 13, putative, expressed	LOC_Os10g36370.1	Os.10854.2.S1_x_at				-1.31616	0.00228358	0.995907	1.39675	0.00142239	0.998886							-1.01711	0.823365	0				-1.32432	0.000564289	0.99851	1.6064	1.90067e-06	0.999998							-1.08396	0.425961	0
Os.10855.1.S1_at	CSLC9 - cellulose synthase-like family C, expressed	LOC_Os03g56060.1	Os.10855.1.S1_at	2.91681	9.58673e-06	0.999695	6.17646	3.95938e-10	1	-2.18267	8.55218e-07	0.999998							-1.06364	0.622444	0				24.5483	1.0097e-11	1	1.40049	0.000266781	0.9998							1.02219	0.791686	0
Os.10856.1.S1_at	peptidase C12B10.05, putative, expressed	LOC_Os12g37640.1	Os.10856.1.S1_at							1.41477	0.00372419	0.99738							-1.0057	0.955712	0							1.41852	0.000379681	0.999723				1.30877	0.00158039	0.97721	-1.09864	0.3436	0
Os.10857.1.S1_at	expressed protein	LOC_Os05g05320.1	Os.10857.1.S1_at				-1.38259	0.000136078	0.999592	2.39401	8.66575e-10	1							-1.00653	0.935015	0				-1.23569	0.017079	0.975275	2.16004	4.37881e-10	1							-1.05385	0.479016	0
Os.10858.1.S1_at	pollen-specific kinase partner protein, putative, expressed	LOC_Os09g37270.1	Os.10858.1.S1_at							2.0984	1.3577e-06	0.999998							1.01844	0.862694	0				-1.45993	0.00977244	0.984347	2.6191	6.09521e-09	1							1.08583	0.425907	0
Os.10859.1.S1_a_at	expressed protein	LOC_Os01g67290.1	Os.10859.1.S1_a_at							1.73042	0.000148635	0.99985	1.33268	0.00770352	0.985581				1.0198	0.845287	0																-1.00952	0.921946	0
Os.10860.2.S1_at	transposon protein, putative, unclassified, expressed	LOC_Os04g44320.1	Os.10860.2.S1_at				50.1339	5.90652e-10	1	2.35321	1.5791e-08	1							-1.14795	0.37924	0				25.29	1.78751e-11	1	10.5543	6.66134e-15	1	1.33436	0.00197122	0.993623				1.02411	0.829219	0
Os.10861.1.S1_at	aspartic proteinase Asp1 precursor, putative, expressed	LOC_Os11g08100.1	Os.10861.1.S1_at	1.35277	0.000945701	0.989964	1.98628	1.59775e-07	0.999998	-1.81388	3.39678e-06	0.999995							1.0442	0.657761	0				3.15913	6.93399e-11	1	-1.43017	8.10276e-05	0.999932							1.07788	0.394349	0
Os.10862.1.S1_at	expressed protein	LOC_Os06g05410.1	Os.10862.1.S1_at	12.886	2.90724e-07	0.999979	1.6382	0.0018242	0.996594	-19.9571	1.23126e-10	1							-1.03653	0.550703	0				12.7012	3.03647e-07	0.999997	-13.6992	2.60009e-07	1	-2.05648	0.00438098	0.988027				-1.11288	0.134364	0
Os.10864.1.S1_at	F-box domain containing protein, expressed	LOC_Os10g05240.1	Os.10864.1.S1_at							-2.71582	1.22005e-05	0.999984	-1.66409	0.00533341	0.989267				-1.30437	0.0993474	0							-1.56404	0.0149608	0.992081	-1.70633	0.00255824	0.992166				1.05462	0.787153	0
Os.10866.1.S1_at	proteasome subunit beta type 3, putative, expressed	LOC_Os02g08520.1	Os.10866.1.S1_at							1.38366	0.00257124	0.998115							1.01641	0.85187	0							1.26331	0.00473912	0.997228							1.09169	0.360993	0
Os.10868.1.S1_at	jmjC domain containing protein, expressed	LOC_Os05g10770.1	Os.10868.1.S1_at				1.6733	3.16639e-05	0.999876	-1.27634	0.0127368	0.992184							-1.00717	0.937799	0				1.22219	0.0193737	0.972595	1.32732	0.00112334	0.999255							1.03238	0.708928	0
Os.10869.1.S1_at	TBC domain containing protein, expressed	LOC_Os02g48000.1	Os.10869.1.S1_at				1.60615	2.91084e-05	0.999885	-2.2401	8.46662e-08	1							1.04347	0.650091	0				1.6235	3.59747e-06	0.999977	-2.40575	1.65404e-10	1							1.05392	0.545633	0
Os.10870.1.S1_at	RNA-binding region-containing protein 1, putative, expressed	LOC_Os02g51890.1	Os.10870.1.S1_at	9.33124	8.44243e-09	0.999999	6.071	3.37276e-08	1				1.26693	0.00339996	0.992528				1.02591	0.798929	0				46.9314	5.81757e-14	1				1.22571	0.0189338	0.962245	1.33759	0.000566805	0.987723	-1.07326	0.351805	0
Os.10871.1.S1_at	polyadenylate-binding protein 2, putative, expressed	LOC_Os08g22354.1	Os.10871.1.S1_at				-1.47912	1.60754e-05	0.999929	2.37265	3.01399e-09	1	1.23848	0.00615853	0.987953				1.03192	0.678276	0				-1.35984	0.000550925	0.998539	2.32372	6.01516e-10	1	1.41062	4.4705e-05	0.999682				1.01278	0.816096	0
Os.10872.1.S1_at	ATPase 2, putative, expressed	LOC_Os07g09420.1	Os.10872.1.S1_at	2.05065	1.63337e-09	1	2.19036	1.86662e-09	1	-3.34928	1.27359e-11	1	-2.43665	6.50698e-09	1				-1.44185	0.00208092	0				3.96399	3.04645e-13	1	-2.88313	4.15556e-12	1							-1.05183	0.716207	0
Os.10873.1.S1_at	heat shock 70 kDa protein, mitochondrial precursor, putative, expressed	LOC_Os02g53420.1	Os.10873.1.S1_at				-1.25914	0.00102099	0.997881				-1.47716	1.52797e-05	0.999905				-1.05592	0.495294	0				-1.26991	0.00082782	0.997954				-1.61791	5.71706e-08	0.999998				-1.09872	0.260535	0
Os.10875.2.S1_at	expressed protein	LOC_Os02g15880.1	Os.10875.2.S1_at																1.00121	0.992975	0																-1.16847	0.252095	0
Os.10875.2.S1_x_at	expressed protein	LOC_Os02g15880.1	Os.10875.2.S1_x_at							-1.59789	0.000181416	0.999821							-1.00637	0.955065	0				1.27965	0.0100296	0.98401	-1.56548	9.21398e-06	0.999991							1.02406	0.802599	0
Os.10876.1.S1_at	nuclear transcription factor Y subunit C-2, putative, expressed	LOC_Os02g07450.1	Os.10876.1.S1_at				-1.21369	0.00785903	0.988761	-1.54769	2.12274e-05	0.999973	-1.41199	0.000117016	0.999507				1.03114	0.773533	0							-1.35947	7.80976e-05	0.999935	1.18053	0.019629	0.961168	-1.39096	4.90389e-05	0.99723	1.1592	0.0416286	0
Os.10877.1.S1_at	zinc finger, C3HC4 type family protein, expressed	LOC_Os01g72480.1	Os.10877.1.S1_at				-1.35774	0.000956953	0.99799	-2.68039	7.99958e-08	1							-1.04497	0.637421	0							-2.8827	8.6029e-12	1							1.05183	0.539947	0
Os.10878.1.S1_at	expressed protein	LOC_Os04g02680.1	Os.10878.1.S1_at										2.08256	4.04772e-06	0.999968				-1.01558	0.90792	0							-2.60417	1.4838e-06	0.999998	1.58294	0.00275084	0.991704				1.18011	0.247454	0
Os.10880.1.S1_at	pepsin A, putative, expressed	LOC_Os04g45270.1	Os.10880.1.S1_at				-1.78406	0.0001564	0.999543	1.65869	0.00160691	0.998759							-1.07887	0.542109	0							-1.28288	0.0309565	0.984607	2.91762	1.71357e-08	0.999999				1.16949	0.100586	0
Os.10883.1.S1_at	NEDD8-conjugating enzyme Ubc12-like, putative, expressed	LOC_Os08g28680.1	Os.10883.1.S1_at							-2.02356	1.21586e-07	1	-1.41681	0.000224348	0.999166				-1.03459	0.713099	0							-1.74132	1.81844e-07	1	-1.33175	0.00108141	0.996033				1.0129	0.871028	0
Os.10884.1.S1_at	ATPase 3, putative, expressed	LOC_Os03g58790.1	Os.10884.1.S1_at	2.79313	4.9938e-10	1	2.64749	1.2924e-10	1	-6.85758	1.00919e-13	1							-1.14979	0.133861	0	1.6306	8.71135e-05	0.98301	3.78354	1.31307e-11	1	-2.71462	2.25631e-10	1	-1.7686	1.88468e-06	0.999974	1.32428	0.000695444	0.986105	-1.13856	0.106851	0
Os.10884.2.S1_at	ATPase 3, putative, expressed	LOC_Os03g58790.1	Os.10884.2.S1_at																-1.00986	0.791919	0																1.05934	0.235127	0
Os.10885.1.S1_at	F-box protein interaction domain containing protein, expressed	LOC_Os09g20650.1	Os.10885.1.S1_at	1.30632	0.000790399	0.991237	-1.92374	1.31564e-07	0.999999	-2.53273	1.37997e-07	1							1.03021	0.804741	0							-2.66995	1.18046e-10	1							1.1937	0.0648494	0
Os.10888.1.S1_at	expressed protein	LOC_Os01g66200.1	Os.10888.1.S1_at				-1.17871	0.0340495	0.962683	-2.25058	9.5152e-08	1	2.29048	1.03006e-08	1				1.1665	0.0757582	0				-1.29353	0.00298598	0.994099	-4.37356	7.92766e-12	1	1.9142	1.39918e-07	0.999997				-1.02988	0.756912	0
Os.10889.1.S1_at	coiled-coil domain-containing protein 94, putative, expressed	LOC_Os02g21880.1	Os.10889.1.S1_at							-1.926	1.60259e-07	1	-1.35794	0.000430091	0.99859				-1.0009	0.991683	0				-1.16902	0.01548	0.977184	-1.46649	3.46434e-06	0.999996							-1.0047	0.952369	0
Os.10891.1.S1_at	mitochondrial-processing peptidase beta subunit, mitochondrial precursor, putative, expressed	LOC_Os03g11410.1	Os.10891.1.S1_at																-1.00486	0.942006	0																1.00082	0.989258	0
Os.10892.1.S1_at	expressed protein	LOC_Os05g05354.1	Os.10892.1.S1_at	-2.66331	0.000247854	0.996366													1.09517	0.343354	0																-1.17274	0.362071	0
Os.10894.1.S1_at	tubulin beta-7 chain, putative, expressed	LOC_Os03g56810.1	Os.10894.1.S1_at				1.35476	6.17355e-05	0.999787	-1.48386	1.43751e-05	0.999981	1.46355	0.00012587	0.999477				-1.03663	0.658868	0				1.2235	0.00472498	0.991387	-1.14656	0.0309261	0.984621	1.33712	0.000489919	0.99788				1.05179	0.417778	0
Os.10894.1.S1_s_at	tubulin beta-7 chain, putative, expressed	LOC_Os03g56810.1	Os.10894.1.S1_s_at	1.24877	0.00375219	0.971759	1.2045	0.0281747	0.968051	-1.44021	0.000388862	0.999648	1.40425	0.000120954	0.999494				-1.03593	0.684144	0				1.19514	0.0166035	0.975839	-1.18765	0.0191179	0.990092	1.25835	0.000875995	0.996642				1.07444	0.337576	0
Os.10895.1.S1_at	ybaK/prolyl-tRNA synthetase associated region, putative, expressed	LOC_Os02g52880.1	Os.10895.1.S1_at							3.31767	3.50429e-10	1							-1.02342	0.796929	0							3.72607	6.36713e-13	1							1.04684	0.565369	0
Os.10898.1.S1_at	expressed protein	LOC_Os03g12720.1	Os.10898.1.S1_at				-1.35307	0.0201659	0.975708	1.76983	5.11814e-05	0.999942							-1.03152	0.729839	0							1.49327	0.000499224	0.999645							-1.00903	0.928307	0
Os.10899.1.S1_at	transposon protein, putative, unclassified, expressed	LOC_Os03g62660.1	Os.10899.1.S1_at																1.03182	0.777018	0				-1.58981	0.0011342	0.997346	1.76877	6.28356e-05	0.999946							-1.02569	0.80791	0
Os.10900.1.S1_at	MUTL protein homolog 1, putative, expressed	LOC_Os01g72880.1	Os.10900.1.S1_at				-1.80962	8.40027e-05	0.999725	1.62426	0.000385316	0.999651	-1.53058	0.000680109	0.997958				-1.12001	0.388289	0				-1.62589	0.00146485	0.996722	1.31968	0.0174018	0.990908	-1.41759	0.000482648	0.997905				-1.09016	0.488133	0
Os.10901.1.S1_a_at	LHY protein, putative, expressed	LOC_Os08g06110.1	Os.10901.1.S1_a_at				-1.33953	0.00157282	0.996983	2.28082	3.309e-08	1	-1.32274	0.00143461	0.996271	-1.47628	2.54962e-05	0.997916	-2.14445	1.52207e-06	0				-1.67143	4.14842e-06	0.999974	3.59075	6.45262e-13	1	-1.50136	3.02356e-06	0.999962	-1.31121	0.000725352	0.985747	-1.6163	2.99308e-05	0
Os.10904.1.S1_at	dihydrolipoyllysine-residue acetyltransferase component of pyruvatedehydrogenase complex, mitochondrial precursor, putative, expressed	LOC_Os07g22720.1	Os.10904.1.S1_at				-1.38546	0.0020269	0.996287	4.15738	4.38072e-11	1	1.43585	0.000234738	0.999135				1.03978	0.640333	0				-1.56708	9.34649e-05	0.999663	2.64743	1.25952e-09	1							-1.11503	0.152216	0
Os.10905.1.S1_x_at	ATP binding protein, putative, expressed	LOC_Os07g31450.1	Os.10905.1.S1_x_at	-1.70931	0.00565584	0.961736	-1.83872	1.68814e-05	0.999926	-1.6352	0.00159224	0.998769							-1.56107	0.122379	0				-1.72659	9.86112e-06	0.999948	-1.82175	4.7027e-06	0.999995				1.53519	0.00014044	0.994739	-1.4156	0.00609585	0
Os.10905.2.S1_at			Os.10905.2.S1_at	-1.30371	0.00318341	0.975012	-1.36846	0.000488139	0.998841	1.19644	0.0521026	0.972586	-1.20773	0.0248496	0.96323				-1.00122	0.989026	0				-1.87727	3.62578e-08	0.999999	1.31641	0.000890144	0.999398							-1.08353	0.326186	0
Os.10906.1.S1_at	expressed protein	LOC_Os11g16390.1	Os.10906.1.S1_at	-1.22039	0.00334134	0.974094	-1.519	2.11784e-05	0.999911	-1.54148	0.000297743	0.999723	-1.65145	1.89736e-05	0.999887				-1.07532	0.609088	0				-1.27712	0.00157449	0.99652	-11.3144	2.10942e-14	1	-1.69273	0.000157162	0.999139				-1.48481	0.0195797	0
Os.10908.1.S1_a_at	alpha-amylase isozyme 3D precursor, putative, expressed	LOC_Os08g36910.1	Os.10908.1.S1_a_at				1.39942	0.0255748	0.970488										1.04506	0.896056	0							186.29	2.15306e-08	1	-1.64502	0.0132662	0.971411	-2.4047	0.00182631	0.975143	2.09065	0.00948776	0
Os.10908.4.S1_at	alpha-amylase isozyme 3D precursor, putative, expressed	LOC_Os08g36910.1	Os.10908.4.S1_at							-1.11825	0.0471266	0.974935							1.00193	0.912236	0							-1.07067	0.0820002	0.962479							-1.01041	0.477136	0
Os.10910.1.A1_at	cyclic nucleotide-gated ion channel 14, putative, expressed	LOC_Os02g54760.1	Os.10910.1.A1_at				1.54908	0.00223879	0.995973	1.63927	0.000113138	0.999883							1.06353	0.52351	0							3.32996	7.67348e-10	1							1.04244	0.682274	0
Os.10912.1.S1_at	protein translocase/ protein transporter, putative, expressed	LOC_Os10g22039.1	Os.10912.1.S1_at				-1.37969	0.000345625	0.999126	-1.35924	0.00216685	0.998381							-1.05665	0.567317	0							-1.50347	7.34151e-06	0.999992							1.11352	0.170124	0
Os.10915.1.S1_at	myosin XI, putative, expressed	LOC_Os03g48140.1	Os.10915.1.S1_at							1.38499	0.00125414	0.999004							1.09368	0.314493	0				-1.38147	0.000587725	0.998459	1.27682	0.00342245	0.997941	1.382	0.000501866	0.997839				-1.07838	0.383022	0
Os.10916.1.S1_at	EMB1011, putative, expressed	LOC_Os07g48602.1	Os.10916.1.S1_at				-1.46807	0.0155275	0.980386	1.27928	0.0608773	0.968499	-1.37633	0.0062239	0.98785				-1.05692	0.672388	0				-1.7301	0.000507327	0.998635	1.50414	0.00441301	0.997403							-1.19528	0.132896	0
Os.10917.1.S1_at	translocon-associated protein alpha subunit precursor, putative, expressed	LOC_Os06g50154.1	Os.10917.1.S1_at																1.04039	0.588225	0							1.27777	0.000574007	0.999597							-1.00347	0.95206	0
Os.10918.1.S1_at	developmentally-regulated GTP-binding protein 1, putative, expressed	LOC_Os07g43470.1	Os.10918.1.S1_at				-1.2716	0.0028517	0.995092										1.01698	0.845181	0				-1.27659	0.0018731	0.995984										-1.00881	0.932466	0
Os.10920.2.A1_a_at	CID11, putative, expressed	LOC_Os06g35030.1	Os.10920.2.A1_a_at										-1.28819	0.00278349	0.993639	-1.36761	0.000301956	0.99119	1.01047	0.897552	0							1.13329	0.0763589	0.964846				-1.26679	0.000927387	0.983467	1.00443	0.956076	0
Os.10922.1.S1_at	amidohydrolase family protein, putative, expressed	LOC_Os12g28270.1	Os.10922.1.S1_at				-2.25406	8.24919e-06	0.999959	5.18039	2.18754e-10	1	1.56644	8.51452e-05	0.999619				1.04123	0.666986	0				-1.51429	0.0128199	0.980446	2.11876	6.07938e-06	0.999994	1.55507	4.31833e-05	0.999691				-1.03865	0.706724	0
Os.10923.1.S1_at			Os.10923.1.S1_at																-1.14054	0.33394	0																-1.05091	0.731221	0
Os.10924.1.S1_at	expressed protein	LOC_Os03g13960.1	Os.10924.1.S1_at				-1.34712	0.0185564	0.977307	-1.61757	0.00188008	0.998573	-1.53297	0.00351598	0.992323				1.1543	0.362241	0				-1.53399	0.00301322	0.994055	-1.56932	0.000687844	0.999524							-1.09168	0.491132	0
Os.10925.1.S1_at	CHD3-type chromatin remodeling factor PICKLE, putative, expressed	LOC_Os06g08480.1	Os.10925.1.S1_at	-1.20223	0.00383437	0.9713	-1.63503	1.23426e-06	0.999991	-2.54373	2.82199e-08	1	-1.23196	0.023521	0.964804				-1.01964	0.825459	0				-1.66443	3.06003e-07	0.999997	-2.3717	1.62735e-10	1							-1.12751	0.220445	0
Os.10926.1.S1_at	CESA6 - cellulose synthase, expressed	LOC_Os07g14850.1	Os.10926.1.S1_at	2.50101	6.00335e-07	0.999963	3.4328	1.1403e-08	1	6.07867	8.92619e-14	1	-1.59434	1.93286e-06	0.999982				-1.00704	0.928167	0				5.80243	1.27558e-11	1	6.10051	7.88258e-15	1	-1.47851	1.89933e-06	0.999974				-1.03812	0.630873	0
Os.10927.1.S1_x_at	expressed protein	LOC_Os07g31440.1	Os.10927.1.S1_x_at																1.1689	0.172324	0				-1.44014	0.0020221	0.995722	1.33975	0.00550464	0.996822							-1.21384	0.108701	0
Os.10927.2.S1_at	expressed protein	LOC_Os07g31440.3	Os.10927.2.S1_at							1.50539	0.00533681	0.996393							-1.04528	0.664479	0							2.50977	2.54414e-06	0.999997							-1.26238	0.0484628	0
Os.10928.1.S1_at			Os.10928.1.S1_at	1.40026	0.00475055	0.966359				5.33766	2.52078e-05	0.999969							-1.00051	0.997085	0				1.42968	0.00584374	0.989741	5.00274	1.11819e-07	1							-1.14642	0.359407	0
Os.10929.1.S1_at			Os.10929.1.S1_at																-1.04893	0.554485	0							1.63198	7.91628e-06	0.999992	-1.26079	0.00649744	0.983672				-1.11073	0.136781	0
Os.10930.1.S1_at	phenylalanine ammonia-lyase, putative, expressed	LOC_Os02g41670.1	Os.10930.1.S1_at							7.43091	2.08062e-09	1							-1.06875	0.676056	0																-1.15053	0.135091	0
Os.10931.1.S1_at	ADP-ribosylation factor, putative, expressed	LOC_Os05g41060.1	Os.10931.1.S1_at							-1.27028	0.00011995	0.999876							1.02027	0.697398	0							-1.13493	0.0103888	0.994325							1.02688	0.53402	0
Os.10933.1.S1_at	late embryogenesis abundant protein, group 3, putative, expressed	LOC_Os01g50910.1	Os.10933.1.S1_at				-1.24243	7.33998e-06	0.999963	-6.58826	7.77156e-16	1	-12.6928	1.29825e-09	1				-1.77094	0.0334186	0							-17.159	0	1	-8.67745	4.1892e-12	1				-1.39294	0.0241158	0
Os.10934.1.S1_at	protein SEY1, putative, expressed	LOC_Os01g39310.1	Os.10934.1.S1_at	-1.27082	0.00183302	0.983471				1.2466	0.0123633	0.992388							1.05247	0.543535	0				-1.22668	0.0196576	0.972268	1.73523	6.09293e-08	1							-1.10977	0.262919	0
Os.10937.1.S1_at	inositol-3-phosphate synthase, putative, expressed	LOC_Os03g09250.1	Os.10937.1.S1_at				-1.5335	4.0954e-05	0.999847	-2.62857	1.3026e-07	1							1.05344	0.580692	0				-1.23115	0.00514716	0.990758				-1.6375	9.23737e-07	0.999985				1.03228	0.663059	0
Os.10941.1.S1_at	MADS-box transcription factor 1, putative, expressed	LOC_Os03g11614.1	Os.10941.1.S1_at				-1.60922	0.00645239	0.990434										-1.00785	0.873147	0							-2.38043	0.000490771	0.99965							1.02432	0.299008	0
Os.10942.1.S1_a_at	heat shock factor protein HSF30, putative, expressed	LOC_Os10g28340.1	Os.10942.1.S1_a_at				-2.61513	0.00024624	0.999338	-5.38407	8.02137e-06	0.999989	1.62216	0.00234614	0.994457				-1.02923	0.39639	0							-11.7843	4.53156e-08	1							1.07381	0.0839352	0
Os.10942.2.S1_x_at	expressed protein	LOC_Os05g02410.1	Os.10942.2.S1_x_at							1.79785	4.03555e-05	0.999953							-1.00923	0.921841	0							1.40035	0.000134469	0.999893							-1.1466	0.171138	0
Os.10946.1.S1_at	expressed protein	LOC_Os10g32850.1	Os.10946.1.S1_at							-3.6077	1.74481e-09	1							1.03381	0.780734	0							-2.37602	3.24581e-09	1							1.03463	0.73	0
Os.10947.1.S1_at			Os.10947.1.S1_at				1.72081	3.29021e-06	0.999981	3.08392	1.61495e-11	1	-1.18297	0.0182108	0.971297				1.00117	0.988879	0				-1.32943	0.00068048	0.99826	5.69881	1.62093e-14	1							1.03664	0.598747	0
Os.10949.1.S1_at	guanine nucleotide exchange factor, putative, expressed	LOC_Os03g21080.1	Os.10949.1.S1_at	-1.31876	0.00253381	0.978929				2.65098	7.07849e-10	1	-1.19221	0.0224122	0.966131				1.11911	0.210883	0				-1.82881	4.73176e-07	0.999996	3.31442	1.52651e-10	1							-1.04226	0.672985	0
Os.10951.1.S1_at	protein brittle-1, chloroplast precursor, putative, expressed	LOC_Os01g16040.1	Os.10951.1.S1_at										-1.39882	0.000752584	0.997784				1.0397	0.71656	0																-1.01996	0.833458	0
Os.10952.1.S1_at	cytochrome c1, heme protein, mitochondrial precursor, putative, expressed	LOC_Os05g23620.1	Os.10952.1.S1_at				-1.1635	0.0323873	0.964184	1.75677	7.10529e-07	0.999999	1.37722	0.000222825	0.999171				1.02912	0.715702	0				-1.20833	0.0225108	0.969028	1.68467	1.40182e-07	1							1.03941	0.555229	0
Os.10953.1.A1_at		LOC_Os02g32430.1	Os.10953.1.A1_at				1.841	2.79562e-06	0.999983	-1.7798	7.89931e-06	0.999989	-1.35252	0.00355425	0.992256				-1.02358	0.807918	0																1.06731	0.521815	0
Os.10954.1.S1_at	glycosyltransferase sugar-binding region containing DXD motif, putative, expressed	LOC_Os07g37990.1	Os.10954.1.S1_at				1.32616	0.00569178	0.991366										-1.01056	0.906078	0							1.37228	0.000136738	0.999891	-1.28221	0.00227245	0.992866				1.02063	0.833423	0
Os.10955.1.S1_at	eukaryotic translation initiation factor 3 subunit 4, putative, expressed	LOC_Os02g54700.1	Os.10955.1.S1_at							-1.72261	5.03899e-07	0.999999							-1.01612	0.827529	0							-1.75862	3.4787e-09	1							1.0317	0.602977	0
Os.10956.1.S1_at	expressed protein	LOC_Os01g62370.1	Os.10956.1.S1_at				-2.52579	9.4333e-10	1	-5.89348	6.59447e-10	1	2.07215	1.05199e-05	0.99993				1.20592	0.0888462	0				-1.49103	2.32266e-05	0.999894	-9.03851	6.35048e-14	1	1.292	0.00797577	0.980817				1.16074	0.185687	0
Os.10958.1.S1_at	expressed protein	LOC_Os09g39270.1	Os.10958.1.S1_at				1.76909	7.15368e-05	0.999759	-2.10182	5.0446e-06	0.999993	-1.30227	0.00858698	0.98427				1.1076	0.321444	0				-1.23079	0.022027	0.969571										-1.06993	0.509275	0
Os.10960.1.S1_at	retinol dehydrogenase 14, putative, expressed	LOC_Os09g39670.1	Os.10960.1.S1_at				-2.85413	0.000137949	0.999588	4.32876	9.34567e-09	1	1.56559	0.000407391	0.99865				1.27254	0.0542855	0																1.01332	0.919398	0
Os.10962.1.S1_at	flavonol synthase/flavanone 3-hydroxylase, putative, expressed	LOC_Os10g40934.1	Os.10962.1.S1_at				1.78769	1.18538e-06	0.999992	-6.97993	5.1128e-12	1	1.31535	0.00425215	0.991054				-1.03884	0.699886	0				1.9018	1.13344e-08	1	-4.524	4.10783e-14	1	-1.21098	0.0112804	0.974821				-1.23048	0.0298394	0
Os.10962.2.S1_x_at	PB1 domain containing protein, expressed	LOC_Os02g38050.1	Os.10962.2.S1_x_at				1.60025	9.75717e-07	0.999993	-8.18626	4.04121e-14	1							-1.02504	0.803103	0				1.81361	7.82584e-07	0.999994	-5.67082	8.01581e-13	1							-1.17867	0.0578415	0
Os.10963.1.S1_at	expressed protein	LOC_Os01g55030.1	Os.10963.1.S1_at							11.6328	3.5864e-10	1	1.67494	1.81205e-05	0.999891				1.12556	0.218018	0							7.39426	1.59783e-12	1	1.61278	4.37707e-05	0.999687	1.37251	0.000307388	0.991529	1.11531	0.20456	0
Os.10964.1.S1_at	PX domain containing protein, expressed	LOC_Os05g27920.1	Os.10964.1.S1_at							-1.54494	0.000618747	0.999468							1.08609	0.520999	0				-1.51723	0.000306698	0.9991	-1.20971	0.0348678	0.982838	-1.28511	0.00943765	0.978108				1.01256	0.912734	0
Os.10968.1.S1_at	transcription initiation factor IIF beta subunit, putative, expressed	LOC_Os01g56550.1	Os.10968.1.S1_at							-2.52298	2.72014e-08	1							-1.06487	0.538921	0							-2.42506	3.97335e-10	1							1.0966	0.322678	0
Os.10969.1.S1_at	MAR-binding protein, putative, expressed	LOC_Os12g20410.1	Os.10969.1.S1_at				-1.32313	0.000919165	0.998055	1.18415	0.0453988	0.975757	-1.37558	9.54633e-05	0.999582				1.01117	0.888016	0				-1.22975	0.00534799	0.990462										-1.16592	0.0956026	0
Os.10970.1.S1_at	expressed protein	LOC_Os03g54920.1	Os.10970.1.S1_at				-1.20167	0.0252489	0.970797										-1.10191	0.282709	0				-1.2496	0.00877274	0.985674										1.01569	0.839198	0
Os.10971.1.S1_a_at	N-terminal acetyltransferase complex ARD1 subunit homolog A, putative, expressed	LOC_Os04g54330.1	Os.10971.1.S1_a_at				1.33558	0.00158311	0.996967										-1.02334	0.787489	0																-1.0188	0.821435	0
Os.10971.1.S1_at	N-terminal acetyltransferase complex ARD1 subunit homolog A, putative, expressed	LOC_Os04g54330.1	Os.10971.1.S1_at																1.02156	0.8048	0							1.16578	0.0284201	0.985765							1.0399	0.607647	0
Os.10971.2.S1_at	N-terminal acetyltransferase complex ARD1 subunit homolog A, putative, expressed	LOC_Os04g54330.2	Os.10971.2.S1_at							-1.89283	6.74708e-06	0.99999	-2.08423	1.00221e-07	0.999998				-1.06827	0.546595	0				-1.32851	0.00237245	0.995119	-1.26354	0.00779064	0.995636	-1.70991	9.97731e-06	0.999903				1.06997	0.655564	0
Os.10972.1.S1_at	amino acid transporter, putative, expressed	LOC_Os01g65670.1	Os.10972.1.S1_at				3.11868	2.45945e-08	1	-2.4828	4.52729e-07	0.999999	-1.60268	0.00125902	0.996644				1.00965	0.937688	0				1.92	6.67875e-06	0.999962	1.48681	0.000615768	0.99957	-4.78835	3.31264e-10	1				1.16522	0.293954	0
Os.10972.2.S1_x_at	amino acid transporter, putative, expressed	LOC_Os01g65670.1	Os.10972.2.S1_x_at				2.65063	0.000358908	0.999099	-3.48725	3.83728e-05	0.999955							-1.05807	0.653391	0				1.84307	0.00892472	0.98547				-2.7394	0.000247373	0.998766				1.11366	0.423978	0
Os.10973.1.S1_at	asparaginyl-tRNA synthetase, cytoplasmic 3, putative, expressed	LOC_Os01g27520.1	Os.10973.1.S1_at				1.37362	0.00174513	0.996715	3.64698	3.96699e-10	1							-1.05052	0.565406	0							3.75209	1.12621e-12	1							-1.11825	0.172202	0
Os.10975.1.S1_at	expressed protein	LOC_Os11g39020.1	Os.10975.1.S1_at				1.22847	0.0173841	0.978487	-1.45281	0.000595024	0.999487	-1.97875	1.66002e-06	0.999984				-1.12048	0.327898	0							1.99174	1.78582e-08	1	-2.40031	8.86835e-10	1				-1.18763	0.122389	0
Os.10976.1.A1_at	expressed protein	LOC_Os07g44820.1	Os.10976.1.A1_at				-1.53257	1.04604e-05	0.99995	-2.74214	4.62289e-09	1	-1.23739	0.0195774	0.969592				1.03259	0.842961	0							-1.62962	4.01526e-06	0.999996							1.12062	0.245278	0
Os.10976.1.A1_x_at	expressed protein	LOC_Os07g44820.1	Os.10976.1.A1_x_at				-1.56656	3.88478e-06	0.999978	-2.81086	1.08177e-08	1							-1.00064	0.996991	0							-1.89428	5.80535e-08	1							1.06646	0.507388	0
Os.10977.1.S1_at	expressed protein	LOC_Os04g02670.1	Os.10977.1.S1_at				1.58612	3.37431e-05	0.99987	2.47243	3.4867e-09	1							1.02287	0.774363	0							2.96323	8.32423e-12	1							-1.00463	0.947226	0
Os.10978.1.S1_at	eukaryotic translation initiation factor 5A-2, putative, expressed	LOC_Os12g32240.1	Os.10978.1.S1_at				-1.25471	0.00262943	0.995407	3.10796	1.55691e-11	1	-1.5083	7.68091e-06	0.999945				-1.01621	0.830335	0							1.90118	5.72983e-10	1							-1.07747	0.213452	0
Os.10979.1.S1_at	ribosome biogenesis regulatory protein, putative, expressed	LOC_Os04g58830.1	Os.10979.1.S1_at										-1.24205	0.0130495	0.978006				-1.14565	0.150045	0										-1.29271	0.00053495	0.997727				-1.11154	0.212944	0
Os.10980.1.S1_at	expressed protein	LOC_Os08g09300.1	Os.10980.1.S1_at	-1.82215	0.001112	0.988657				-1.3428	0.0642734	0.966935	-1.82977	0.000545677	0.998291				1.45869	0.0452196	0				-2.10372	0.000174335	0.999436				-1.64461	0.000920106	0.996509				-1.18161	0.235631	0
Os.10981.1.S1_at	expressed protein	LOC_Os11g34810.1	Os.10981.1.S1_at							-2.34297	1.00971e-06	0.999998							-1.01992	0.86271	0				-1.37849	0.000505482	0.998639	1.21278	0.0210994	0.989158							1.08776	0.383117	0
Os.10982.1.S1_at		-	Os.10982.1.S1_at	2.62787	1.34927e-10	1	-1.84781	2.7729e-07	0.999997	-3.40139	4.87982e-09	1							-1.07678	0.485019	0	1.44729	0.00025154	0.969686	2.1035	1.07418e-06	0.999992	-3.66708	3.30689e-09	1							1.0396	0.704535	0
Os.10983.1.S1_at	expressed protein	LOC_Os03g58650.1	Os.10983.1.S1_at				-1.39081	0.00932989	0.987068	-1.53409	0.00328931	0.997654	-1.42434	0.00853691	0.984343				-1.23776	0.176427	0							-2.09189	3.1744e-06	0.999996							-1.23781	0.102159	0
Os.10984.1.S1_at	GTP-binding protein SAR1A, putative, expressed	LOC_Os01g23620.1	Os.10984.1.S1_at				2.18197	5.51608e-08	0.999999	1.36242	0.00025887	0.999755	-1.24823	0.00118849	0.996797				1.00161	0.983484	0				1.20887	0.00857301	0.985942	2.57642	1.71396e-12	1							1.05136	0.432461	0
Os.10985.1.S1_at	OsPDIL1-1 - Oryza sativa protein disulfide isomerase, expressed	LOC_Os11g09280.1	Os.10985.1.S1_at				-1.20241	0.00280817	0.995154	1.9553	1.47049e-10	1							1.01768	0.736531	0				-1.21377	0.00201885	0.995728	1.90187	1.78816e-08	1							-1.02035	0.685163	0
Os.10987.1.S1_at	elongation factor Tu, mitochondrial precursor, putative, expressed	LOC_Os03g63410.1	Os.10987.1.S1_at							2.14317	3.43279e-08	1							-1.04311	0.59439	0				-1.19897	0.00709446	0.987967	1.90593	7.835e-10	1							1.01531	0.816916	0
Os.10989.1.S1_a_at	transformer-2 protein, putative, expressed	LOC_Os06g50890.1	Os.10989.1.S1_a_at				-1.2817	0.00701425	0.989758	-1.54204	8.63091e-05	0.999908	-1.4713	0.000150888	0.999395				-1.05555	0.572556	0							-1.93875	2.19893e-07	1	-1.61573	2.44337e-05	0.999803				1.00035	0.997321	0
Os.10989.2.S1_at	transformer-2 protein, putative, expressed	LOC_Os06g50890.1	Os.10989.2.S1_at							-3.84697	3.96228e-05	0.999954							-1.01525	0.615575	0							-6.27483	3.85753e-06	0.999996							-1.01101	0.756172	0
Os.10990.1.S1_at	microsomal signal peptidase 21 kDa subunit, putative, expressed	LOC_Os06g16260.1	Os.10990.1.S1_at							1.6396	0.00214807	0.998394							-1.02965	0.817787	0							2.34515	1.82683e-06	0.999998	-1.38567	0.00771606	0.98131				1.05592	0.651827	0
Os.10991.1.S1_at	pyrophosphate--fructose 6-phosphate 1-phosphotransferase beta subunit, putative, expressed	LOC_Os06g13810.1	Os.10991.1.S1_at				2.6167	4.20144e-09	1	1.31003	0.000783853	0.999344	1.18133	0.011461	0.980176				-1.11325	0.318704	0				2.82415	8.12439e-12	1	2.84305	4.69402e-13	1							-1.05635	0.333453	0
Os.10994.1.S1_at	structural constituent of ribosome, putative, expressed	LOC_Os03g48840.1	Os.10994.1.S1_at							1.47774	0.00185739	0.998588							-1.01732	0.874179	0							1.40691	0.000423081	0.999695				1.28484	0.00312617	0.96572	1.02402	0.802736	0
Os.10995.1.S1_at	proteasome subunit beta type 5 precursor, putative, expressed	LOC_Os06g06030.1	Os.10995.1.S1_at							1.4927	6.989e-05	0.999923							1.04124	0.614927	0							1.27858	0.00110215	0.999268	-1.19487	0.0116532	0.974171				1.07787	0.295685	0
Os.11000.2.S1_x_at	transposon protein, putative, unclassified, expressed	LOC_Os07g17360.1	Os.11000.2.S1_x_at				1.48287	0.000287256	0.999249	-2.20115	1.59887e-07	1							1.02404	0.80872	0				1.70087	6.68453e-07	0.999994	-2.14632	9.38192e-10	1							1.0525	0.49474	0
Os.11002.1.S1_at	dihydroneopterin aldolase, putative, expressed	LOC_Os08g44210.1	Os.11002.1.S1_at				-1.4566	0.00453467	0.99283	3.46741	8.31789e-09	1							-1.06867	0.410136	0							1.226	0.0631975	0.970431							1.0352	0.722838	0
Os.11003.1.S1_at	protein UXT, putative, expressed	LOC_Os07g40460.1	Os.11003.1.S1_at				-1.82001	8.34574e-05	0.999727	-2.99894	9.81289e-06	0.999987							-1.10277	0.547971	0				-1.26265	0.028376	0.962607	-3.58923	1.03084e-09	1							1.0879	0.564176	0
Os.11004.1.S1_at	expressed protein	LOC_Os09g32150.1	Os.11004.1.S1_at							2.74088	8.19284e-08	1	-1.7677	1.35051e-05	0.999914				-1.12956	0.387502	0				-1.39588	0.0208757	0.970874	1.76574	7.59116e-05	0.999936							1.01021	0.936189	0
Os.11005.1.S1_at	expressed protein	LOC_Os05g03150.1	Os.11005.1.S1_at				-1.21299	0.00623702	0.990696				1.15282	0.0222761	0.966295				-1.0348	0.629622	0																-1.0371	0.543182	0
Os.11006.1.S1_at	expressed protein	LOC_Os07g04330.1	Os.11006.1.S1_at							-1.20139	0.0416953	0.977529	-1.10777	0.0241187	0.964094				-1.00798	0.623943	0				-1.21732	0.00051392	0.998621										1.05071	0.0811626	0
Os.11007.1.S1_at	RING finger and CHY zinc finger domain-containing protein 1, putative, expressed	LOC_Os12g35320.1	Os.11007.1.S1_at				3.03403	2.06701e-07	0.999998	1.83146	4.15167e-06	0.999994							-1.05911	0.472554	0							6.36004	4.37428e-14	1	-1.3207	0.000478111	0.997921				-1.12927	0.0847263	0
Os.11008.1.S1_at			Os.11008.1.S1_at										-1.2041	0.0271286	0.960572				1.02192	0.799713	0							-1.34714	0.000120395	0.999903				-1.30096	0.000180013	0.993881	1.0736	0.379006	0
Os.11010.1.S1_at	lactoylglutathione lyase, putative, expressed	LOC_Os05g22970.1	Os.11010.1.S1_at				-1.31256	0.000997068	0.997922	1.83121	2.38055e-07	1							-1.03117	0.671822	0				-1.19697	0.0273393	0.963721	1.26499	0.00181154	0.998848							1.01042	0.884166	0
Os.11012.1.S1_at	RING-box protein 1a, putative, expressed	LOC_Os02g47870.1	Os.11012.1.S1_at							-1.95113	3.16e-06	0.999995							-1.00957	0.908803	0							-2.09646	9.40412e-10	1							-1.0378	0.651453	0
Os.11014.1.S1_at	early fruit mRNA, putative, expressed	LOC_Os05g08730.1	Os.11014.1.S1_at							-4.25929	1.61057e-09	1	1.29068	0.0238323	0.964433				1.13493	0.283351	0							-3.54873	7.9866e-11	1				1.50245	0.000610811	0.987154	-1.0582	0.625252	0
Os.11015.1.S1_at	expressed protein	LOC_Os03g56070.1	Os.11015.1.S1_at										21.9195	1.08063e-09	1				1.17683	0.180327	0																1.09117	0.644682	0
Os.11016.1.S1_x_at	expressed protein	LOC_Os02g35610.1	Os.11016.1.S1_x_at				-1.20686	0.00359017	0.994076				1.4483	2.45713e-05	0.99986				1.06594	0.392405	0				-1.14999	0.0246156	0.966689	-1.26163	0.00107121	0.999287							1.04941	0.477521	0
Os.11018.1.S1_at	ribonuclease 3 precursor, putative, expressed	LOC_Os08g33710.1	Os.11018.1.S1_at				31.6811	6.35791e-08	0.999999	-1.60335	0.0104645	0.993437				-3.13418	0.00183856	0.975002	-1.32647	0.141506	0				3.81943	0.000658776	0.998306	7.77764	1.26687e-08	1	-2.46734	1.89592e-05	0.999839				1.21887	0.613218	0
Os.11019.1.S1_at	salicylic acid-induced fragment 1 protein, putative, expressed	LOC_Os04g21320.1	Os.11019.1.S1_at				-1.50957	6.95567e-05	0.999765	-1.65999	1.3007e-05	0.999983							1.09023	0.40137	0				-1.33127	0.00605483	0.989437	-3.74384	3.5073e-08	1							-1.01969	0.843781	0
Os.11021.1.S1_s_at	60S ribosomal protein L10-3, putative, expressed	LOC_Os05g07700.1	Os.11021.1.S1_s_at							-1.13411	0.0136764	0.991673							-1.01525	0.758669	0							-1.26561	3.40906e-05	0.999969							-1.02004	0.678874	0
Os.11021.2.A1_at	60S ribosomal protein L10-3, putative, expressed	LOC_Os05g07700.1	Os.11021.2.A1_at																-1.01261	0.377272	0																-1.0099	0.603459	0
Os.11021.2.S1_x_at			Os.11021.2.S1_x_at				1.13389	0.0176777	0.97819	-1.1241	0.0240207	0.986254							-1.06721	0.216494	0				1.17163	0.00456515	0.991627	-1.2614	0.000132886	0.999894							-1.00026	0.997058	0
Os.11022.1.S1_at	FK506-binding protein 2-1 precursor, putative, expressed	LOC_Os09g32526.1	Os.11022.1.S1_at							1.57547	2.13745e-05	0.999973	-1.41398	8.17629e-05	0.999631				-1.00862	0.911739	0							1.8037	2.46649e-08	1	-1.4017	1.28198e-05	0.999882				1.0566	0.393768	0
Os.11022.1.S1_x_at	FK506-binding protein 2-1 precursor, putative, expressed	LOC_Os09g32526.1	Os.11022.1.S1_x_at							1.86027	2.67755e-07	0.999999	-1.31039	0.000969954	0.997281				1.04019	0.65335	0				-1.23011	0.00713021	0.987917	1.94909	9.91587e-09	1	-1.45725	3.30287e-05	0.99975				1.09887	0.239469	0
Os.11023.1.S1_a_at	inositol-1,4,5-trisphosphate 5-Phosphatase, putative, expressed	LOC_Os01g51890.1	Os.11023.1.S1_a_at	2.30896	4.46546e-09	0.999999				-5.465	3.77619e-08	1							-1.01088	0.957812	0				6.66531	2.75109e-11	1	-5.34574	5.8487e-11	1	1.32926	0.0141335	0.969958				-1.0766	0.575986	0
Os.11023.1.S2_a_at	inositol-1,4,5-trisphosphate 5-Phosphatase, putative, expressed	LOC_Os01g51890.1	Os.11023.1.S2_a_at	2.09438	7.73924e-09	0.999999				-4.64365	1.41691e-09	1	-1.43904	0.00456528	0.990528				-1.06718	0.709073	0				4.2749	2.18592e-11	1	-4.74051	9.91474e-12	1							-1.15463	0.193247	0
Os.11024.1.S1_at	disease resistance RPP13-like protein 1, putative, expressed	LOC_Os10g07400.1	Os.11024.1.S1_at				6.39716	2.03269e-07	0.999998	-2.74714	2.28272e-05	0.999972	-1.63305	0.00814352	0.984924				-1.0207	0.930905	0				4.54851	1.57035e-06	0.999989				-1.65219	0.00880583	0.979266				-1.38571	0.056023	0
Os.11025.1.S1_at	GTP binding protein, putative, expressed	LOC_Os11g47800.1	Os.11025.1.S1_at				-1.64814	0.00135483	0.997329	-1.369	0.0369016	0.979848							-1.04796	0.71941	0				-1.43554	0.00322366	0.993714				-1.37955	0.0120094	0.973555				-1.07779	0.572981	0
Os.11026.1.S1_at	xylose isomerase, putative, expressed	LOC_Os07g47290.1	Os.11026.1.S1_at				-1.77455	2.43548e-07	0.999998	1.45387	0.000508947	0.999553	1.3754	0.000625882	0.998091				1.08768	0.265859	0				-1.43724	3.4401e-05	0.999853	-1.44483	3.08176e-05	0.999972	1.55771	2.79748e-06	0.999965				1.00643	0.937726	0
Os.11028.1.S1_at	BSD domain containing protein, expressed	LOC_Os08g25060.1	Os.11028.1.S1_at							-1.3155	0.00900203	0.99426	-1.67869	8.03936e-05	0.999636				-1.02858	0.789083	0							-1.26065	0.00430049	0.997463							-1.00037	0.99723	0
Os.11029.1.S1_at	heat shock cognate 70 kDa protein 2, putative, expressed	LOC_Os03g16860.1	Os.11029.1.S1_at				2.13729	2.39157e-08	1	1.25891	0.005613	0.996228							-1.03534	0.657583	0				1.458	0.000167597	0.999454	1.94286	1.62861e-09	1							1.10079	0.26788	0
Os.11030.1.S1_at			Os.11030.1.S1_at				2.67374	2.72887e-08	1	-1.28801	0.0107495	0.993279	-1.21909	0.0275203	0.960121				-1.04709	0.562844	0				2.15363	7.21862e-07	0.999994	1.5683	0.000236285	0.999821							-1.12851	0.183588	0
Os.11030.2.S1_x_at	dymeclin, putative, expressed	LOC_Os01g56630.1	Os.11030.2.S1_x_at				2.40291	3.90924e-08	0.999999										-1.04939	0.517575	0				2.1812	1.62051e-08	1	1.54059	1.25862e-05	0.999988							1.00088	0.9913	0
Os.11032.1.S1_at	transposon protein, putative, Ac/Ds sub-class, expressed	LOC_Os05g34260.1	Os.11032.1.S1_at													-1.37682	0.00354738	0.963652	-1.00833	0.935024	0				-1.35067	0.00414823	0.992263	1.29223	0.00812395	0.995466							-1.13138	0.244471	0
Os.11033.1.S1_at	nicalin precursor, putative, expressed	LOC_Os08g01180.1	Os.11033.1.S1_at				-1.35883	0.000644191	0.998546	1.53408	9.06587e-05	0.999904							1.07745	0.365119	0				-1.54401	2.33509e-05	0.999893	1.74266	1.74103e-07	1	-1.37898	7.14898e-05	0.999539				-1.10035	0.227083	0
Os.11034.1.S1_at	plant-specific domain TIGR01589 family protein, expressed	LOC_Os02g04450.1	Os.11034.1.S1_at							-1.19479	0.0597494	0.969021							-1.05608	0.583544	0																1.07619	0.361603	0
Os.11035.1.S1_at	expressed protein	LOC_Os01g68500.1	Os.11035.1.S1_at				1.75726	0.00352579	0.994163				1.92717	9.35616e-06	0.999936				1.04143	0.688158	0				3.6107	1.76188e-08	1				1.43097	0.00400338	0.988848				1.11885	0.359965	0
Os.11036.1.S1_at	auxin response factor 4, putative, expressed	LOC_Os05g48870.1	Os.11036.1.S1_at							-1.65993	2.22324e-05	0.999972	-1.42146	0.000536524	0.998314				-1.07669	0.419546	0							-1.35074	0.000478262	0.999658							-1.09166	0.241826	0
Os.11037.1.S1_a_at	thioredoxin H-type, putative, expressed	LOC_Os07g08840.1	Os.11037.1.S1_a_at							-3.43479	4.04019e-11	1							-1.05778	0.495858	0							-4.17268	3.9968e-14	1	-2.03763	1.04977e-08	1				1.1229	0.180781	0
Os.11038.1.S1_at	stress-related protein, putative, expressed	LOC_Os07g47510.1	Os.11038.1.S1_at				-1.23623	0.00121731	0.997553	-3.62607	7.7881e-12	1							1.01264	0.880128	0							-3.45007	1.61759e-13	1				-1.29115	0.000679288	0.986301	1.17649	0.052543	0
Os.11039.1.S1_s_at	heat shock protein 82, putative, expressed	LOC_Os04g01740.1	Os.11039.1.S1_s_at				-1.92296	0.000103895	0.999673	-61.8756	1.31524e-09	1	-3.4619	2.07649e-06	0.999981				-1.08853	0.281623	0				-1.46671	0.00283012	0.994354	-42.4204	5.24025e-14	1	-4.82166	6.25398e-08	0.999998				-1.06956	0.473692	0
Os.11039.2.S1_x_at	heat shock protein 82, putative, expressed	LOC_Os04g01740.1	Os.11039.2.S1_x_at				-2.31373	8.47361e-09	1	-32.4616	1.11704e-09	1	-1.73256	0.00581437	0.988496				-1.01619	0.885394	0				-1.64324	0.000903801	0.9978	-38.628	6.57141e-13	1	-1.54872	0.00609802	0.984466				1.03989	0.646439	0
Os.11039.3.S1_at	heat shock protein 82, putative, expressed	LOC_Os04g01740.1	Os.11039.3.S1_at				-3.31952	5.88106e-09	1	-34.1103	6.09208e-08	1	-1.1822	0.00550296	0.988994				-1.02457	0.559855	0				-2.44117	0.000172239	0.999442	-38.4037	1.23235e-13	1	-1.55848	0.00461866	0.987518				-1.00252	0.948107	0
Os.11040.1.S1_x_at	glycine-rich cell wall structural protein 2 precursor, putative, expressed	LOC_Os10g31320.1	Os.11040.1.S1_x_at				4.00861	4.6115e-09	1	5.47407	7.26086e-14	1	-1.40417	2.91289e-05	0.99984	-1.51079	5.00794e-06	0.999196	-1.11062	0.232839	0							36.588	0	1				-1.37078	0.000749431	0.985463	-1.01003	0.889397	0
Os.11041.1.S1_s_at	expressed protein	LOC_Os11g26890.1	Os.11041.1.S1_s_at				-1.82948	4.83855e-07	0.999996	-2.86433	3.8465e-07	0.999999							-1.0314	0.775961	0				-1.37538	0.000445951	0.998773	-3.2582	7.76379e-12	1							1.03444	0.752356	0
Os.11042.1.S1_at	expressed protein	LOC_Os05g37930.1	Os.11042.1.S1_at	1.97191	4.08192e-08	0.999995	2.91359	7.54909e-07	0.999994	-2.62811	1.89859e-06	0.999997							-1.08092	0.266554	0				3.81849	6.36236e-12	1	-1.84125	1.19987e-07	1	-1.71551	4.14489e-06	0.999952				-1.06303	0.493116	0
Os.11043.1.S1_x_at	60S ribosomal protein L34, putative, expressed	LOC_Os09g24690.1	Os.11043.1.S1_x_at				1.27901	0.00525028	0.991917	2.1311	6.05979e-09	1							-1.01338	0.859739	0							2.30081	4.57572e-10	1							-1.06075	0.375125	0
Os.11043.2.S1_at	60S ribosomal protein L34, putative, expressed	LOC_Os09g24690.1	Os.11043.2.S1_at				1.29287	0.00450327	0.99287	2.72164	9.04515e-10	1							-1.0233	0.779775	0							2.83424	1.38711e-12	1							-1.05473	0.454862	0
Os.11045.1.S1_s_at	thioredoxin H-type, putative, expressed	LOC_Os05g07690.1	Os.11045.1.S1_s_at				-1.38397	0.00192912	0.996435	-4.01697	9.40209e-09	1							-1.07849	0.419207	0							-6.0775	4.84759e-11	1							1.06827	0.474892	0
Os.11045.2.S1_s_at	thioredoxin H-type, putative, expressed	LOC_Os05g07690.1	Os.11045.2.S1_s_at				-1.28955	0.00843103	0.988096	-3.50196	3.38291e-08	1							-1.09439	0.296432	0							-6.93395	2.99344e-11	1							1.06743	0.536808	0
Os.11046.1.S1_at	endothelial differentiation-related factor 1, putative, expressed	LOC_Os06g39240.1	Os.11046.1.S1_at	1.56913	7.99741e-06	0.999735	1.86331	2.2516e-05	0.999907	-2.61005	9.52935e-07	0.999998	3.32958	3.8933e-06	0.999969				-1.41708	0.127817	0				5.25907	4.23906e-10	1	2.55195	3.67299e-10	1	1.40874	0.000165037	0.999105				1.08091	0.320555	0
Os.11047.1.S1_at	expressed protein	LOC_Os05g36186.1	Os.11047.1.S1_at	1.31394	0.000721714	0.99182	-1.4201	0.000540538	0.99874	-7.74336	5.50293e-10	1	-3.19076	4.16771e-09	1				-1.71764	0.0631161	0	1.54319	6.42909e-07	0.998888	-1.19921	0.00534378	0.990468	-6.602	5.4623e-14	1	-1.61875	3.50878e-06	0.999958				-1.02995	0.808679	0
Os.11048.1.A1_at	RING E3 ligase protein, putative, expressed	LOC_Os05g32570.1	Os.11048.1.A1_at				-1.29716	0.00566659	0.991397	-1.18656	0.063541	0.967271	-1.20541	0.0210778	0.967748				1.01362	0.89846	0				-1.80791	1.55307e-06	0.999989	-1.21949	0.0147742	0.992171							-1.04848	0.668137	0
Os.11049.1.S1_at	40S ribosomal protein S2, putative, expressed	LOC_Os03g59310.1	Os.11049.1.S1_at																1.00837	0.874628	0							-1.13917	0.0194463	0.989937							1.02353	0.678737	0
Os.11053.1.S1_at	protein HVA22, putative, expressed	LOC_Os08g36440.1	Os.11053.1.S1_at				-1.17577	0.0289515	0.967331	-198.305	1.42741e-12	1	-2.73299	6.87993e-05	0.999679				1.05934	0.520178	0							-115.124	9.99201e-16	1	-3.38916	1.2088e-05	0.999887				1.10066	0.575214	0
Os.11053.1.S1_s_at	protein HVA22, putative, expressed	LOC_Os08g36440.1	Os.11053.1.S1_s_at				-1.39808	0.001065	0.997806	-139.617	3.53445e-10	1	-1.62391	0.010009	0.982214				1.13032	0.330381	0				-1.18661	0.00993439	0.984134	-157.032	1.11022e-15	1							1.18529	0.156972	0
Os.11054.1.S1_at	protein binding protein, putative, expressed	LOC_Os07g27950.1	Os.11054.1.S1_at																1.01151	0.894021	0							-1.46389	0.000262768	0.999802							1.00795	0.917817	0
Os.11055.1.S1_at	SEC6, putative, expressed	LOC_Os02g51430.1	Os.11055.1.S1_at				-1.81299	3.06589e-05	0.99988	1.74885	1.80423e-05	0.999977							-1.04598	0.631889	0				-1.63734	0.000276129	0.999175							1.34727	0.00351865	0.963217	-1.09026	0.406545	0
Os.11057.1.S1_at	heterogeneous nuclear ribonucleoprotein A3, putative, expressed	LOC_Os06g37000.1	Os.11057.1.S1_at				1.76478	5.72863e-06	0.99997	-1.31567	0.00761316	0.995054	-1.39687	0.000777525	0.997725				-1.01554	0.850702	0										-1.49346	2.05142e-05	0.999829				-1.08657	0.236901	0
Os.11058.1.S1_x_at	glycosyltransferase, putative, expressed	LOC_Os02g22380.1	Os.11058.1.S1_x_at				3.74395	9.32178e-09	1	2.03639	1.5291e-07	1	-1.39027	0.000326811	0.99887				1.02936	0.774723	0				1.77446	0.00050883	0.998632	3.30895	5.60464e-10	1							-1.02607	0.830517	0
Os.11059.1.S1_at	signal peptide peptidase-like 3, putative, expressed	LOC_Os10g25360.1	Os.11059.1.S1_at				1.3429	0.0012446	0.997508	1.51264	4.65924e-05	0.999947	-1.59979	6.96453e-06	0.99995				1.01068	0.902035	0							2.76445	5.12212e-12	1							1.04037	0.594978	0
Os.11061.1.S1_at	F-box domain containing protein, expressed	LOC_Os10g05210.1	Os.11061.1.S1_at				-1.90781	3.79986e-06	0.999978				-1.33004	0.0116704	0.979886				1.06723	0.577079	0				-1.56428	0.000110655	0.999613										1.05036	0.663501	0
Os.11062.1.S1_at			Os.11062.1.S1_at	1.44246	0.00014229	0.997618	2.36837	1.68124e-06	0.999989	1.37689	0.00193067	0.998539							-1.04022	0.626414	0				2.05948	1.06822e-07	0.999999	2.98939	1.74072e-11	1							-1.12301	0.0521011	0
Os.11064.1.S1_a_at	caltractin, putative, expressed	LOC_Os10g25010.1	Os.11064.1.S1_a_at				-2.00995	1.88781e-07	0.999998	-9.9087	1.47294e-09	1							1.01814	0.897104	0				-1.46298	0.000552292	0.998536	-11.5917	5.40101e-12	1	-1.46947	0.00493808	0.986843				-1.02922	0.845116	0
Os.11064.2.S1_at	caltractin, putative, expressed	LOC_Os10g25010.1	Os.11064.2.S1_at																1.00135	0.955926	0																-1.02435	0.415628	0
Os.11066.1.S1_at			Os.11066.1.S1_at																-1.02612	0.786847	0																-1.00648	0.945788	0
Os.11068.1.S1_a_at	holocarboxylase synthetase, putative, expressed	LOC_Os01g40690.1	Os.11068.1.S1_a_at				-1.30541	0.000479083	0.998859	-2.29761	2.01176e-08	1							1.03247	0.715819	0				-1.2794	0.000865597	0.997877	-1.87761	4.08086e-08	1							1.12391	0.0916576	0
Os.11068.3.S1_at	serine/threonine-protein kinase AtPK19, putative, expressed	LOC_Os07g48290.1	Os.11068.3.S1_at										-1.51367	0.0123796	0.978914				1.12937	0.421429	0							-3.42368	2.15924e-06	0.999998							1.17181	0.322146	0
Os.11068.4.S1_x_at	holocarboxylase synthetase, putative, expressed	LOC_Os01g40690.1	Os.11068.4.S1_x_at				-1.2897	0.00108535	0.997772	-3.30325	7.02263e-10	1							1.04443	0.649782	0							-2.67538	8.0147e-11	1	1.25974	0.00287449	0.991411				1.2018	0.032805	0
Os.11069.1.S1_at	NADH-ubiquinone oxidoreductase 24 kDa subunit, mitochondrial precursor, putative, expressed	LOC_Os05g43360.1	Os.11069.1.S1_at				-1.27244	0.00711965	0.989633	1.46852	0.000102559	0.999892	1.16865	0.0202782	0.968727				1.09805	0.200138	0							1.20802	0.0079413	0.995559							1.0611	0.446251	0
Os.1107.1.S1_at	expressed protein	LOC_Os01g21860.1	Os.1107.1.S1_at							-1.27907	0.0511966	0.973012							1.00947	0.93801	0																-1.03217	0.791232	0
Os.1107.2.S1_s_at	expressed protein	LOC_Os01g21860.1	Os.1107.2.S1_s_at							-1.96112	3.8677e-05	0.999955							1.00496	0.965944	0							-2.17788	1.35123e-07	1							-1.07235	0.519105	0
Os.11071.1.A1_at	NADH-ubiquinone oxidoreductase 20 kDa subunit, mitochondrial precursor, putative, expressed	LOC_Os01g52214.1	Os.11071.1.A1_at							2.66904	5.91191e-06	0.999991	1.52824	0.0025782	0.99402	1.52114	0.00103515	0.982026	1.14446	0.238124	0							2.0854	0.000224063	0.999829							1.10677	0.478607	0
Os.11071.1.A1_s_at	NADH-ubiquinone oxidoreductase 20 kDa subunit, mitochondrial precursor, putative, expressed	LOC_Os01g52214.1	Os.11071.1.A1_s_at							1.73953	1.47107e-06	0.999998	1.28889	0.0031051	0.993054				-1.00363	0.963479	0							1.1308	0.0815778	0.962656	1.23065	0.0127525	0.972281				1.07327	0.342556	0
Os.11076.1.S1_at	ras-related protein RHN1, putative, expressed	LOC_Os12g43550.1	Os.11076.1.S1_at	1.37656	0.000173363	0.997231	1.39956	0.00107138	0.997796	-3.31897	2.9477e-09	1							-1.022	0.806883	0				1.70458	1.68099e-06	0.999988	-3.01613	4.39206e-11	1							-1.05709	0.459551	0
Os.11078.1.S1_a_at			Os.11078.1.S1_a_at				-2.50772	3.47574e-05	0.999867	4.15319	0.000644881	0.999449	8.65472	1.85185e-13	1	-1.36246	0.000324737	0.99081	-1.17305	0.0643629	0							-2.68141	4.83489e-06	0.999995	3.91532	2.86232e-08	0.999999				1.05938	0.639011	0
Os.11083.1.S1_at	ATP-binding cassette sub-family F member 2, putative, expressed	LOC_Os08g45010.1	Os.11083.1.S1_at				-1.21171	0.00439866	0.993006	-1.48932	4.0906e-05	0.999952	-1.33392	0.000274143	0.99902				-1.02887	0.731007	0				-1.20456	0.00233235	0.995187	-1.57454	4.05137e-07	0.999999							-1.01108	0.878349	0
Os.11084.1.S1_at	expressed protein	LOC_Os12g20310.1	Os.11084.1.S1_at							-1.93534	2.99483e-06	0.999995							-1.08192	0.395804	0							-1.22688	0.00994551	0.994546							-1.02831	0.728204	0
Os.11084.2.S1_at			Os.11084.2.S1_at							-1.9066	3.247e-05	0.999961							-1.02128	0.846708	0							-1.45142	0.000205225	0.999842							1.00851	0.931078	0
Os.11084.2.S1_x_at			Os.11084.2.S1_x_at							-1.6523	0.000133941	0.999864							1.0122	0.909908	0							-1.22552	0.0375672	0.981627							1.00475	0.96356	0
Os.11085.1.S1_at	myb-like DNA-binding domain, SHAQKYF class family protein, expressed	LOC_Os06g35140.1	Os.11085.1.S1_at				2.8322	0.000636515	0.99856	1.74158	0.00568892	0.996183							-1.00495	0.972426	0				1.43711	0.0261002	0.965064	3.73898	1.44669e-06	0.999998							-1.06018	0.688903	0
Os.11087.1.A1_at	vesicle-associated membrane protein-associated protein B, putative, expressed	LOC_Os04g45190.1	Os.11087.1.A1_at				1.53785	0.0019935	0.996338	3.5755	7.68236e-10	1	1.34253	0.000854527	0.997545				1.1008	0.344778	0							4.59497	4.72833e-12	1							1.01056	0.907003	0
Os.11088.1.S1_at	ras-related protein ARA-3, putative, expressed	LOC_Os05g38630.1	Os.11088.1.S1_at							3.24572	1.41685e-10	1							1.00594	0.937855	0				-1.2092	0.0194591	0.972496	4.43417	3.04201e-14	1				-1.22539	0.00314112	0.965622	1.04618	0.487175	0
Os.11089.1.S1_at	expressed protein	LOC_Os06g49030.1	Os.11089.1.S1_at				-1.58666	1.11736e-05	0.999947	1.35012	0.0089648	0.994281							-1.01179	0.889877	0																-1.16992	0.0913293	0
Os.11090.1.S1_at			Os.11090.1.S1_at							5.19481	8.93501e-05	0.999905	3.90732	5.6502e-08	0.999999				1.03987	0.802053	0																1.11055	0.286494	0
Os.11092.1.S1_at	calnexin homolog precursor, putative, expressed	LOC_Os04g32950.1	Os.11092.1.S1_at				1.3598	0.000387554	0.99904	1.72029	2.92021e-07	0.999999							1.00242	0.976917	0				-1.22233	0.0124627	0.980894	2.22386	1.74072e-09	1							1.03903	0.587089	0
Os.11093.1.S1_at	tubulin beta-5 chain, putative, expressed	LOC_Os02g07060.1	Os.11093.1.S1_at				1.51729	0.000227592	0.999379	4.48589	5.9952e-15	1							1.00375	0.940528	0				-1.35502	0.00069159	0.998237	7.24344	1.9984e-15	1							1.01234	0.811192	0
Os.11094.1.A1_at	ethylene-responsive transcription factor 2, putative, expressed	LOC_Os04g46220.1	Os.11094.1.A1_at	7.72701	6.4837e-14	1	-1.50228	2.63057e-05	0.999894	-4.29057	1.06536e-10	1							-1.07394	0.663943	0				6.17554	9.22462e-11	1	-8.6699	1.82516e-11	1	1.349	0.00263855	0.991973				1.0358	0.77107	0
Os.11096.1.S1_at	expressed protein	LOC_Os05g34240.2	Os.11096.1.S1_at																-1.0259	0.334618	0																1.00219	0.919758	0
Os.11097.1.S1_at	U2 small nuclear ribonucleoprotein A, putative, expressed	LOC_Os02g13990.1	Os.11097.1.S1_at				-1.19355	0.028437	0.967808	1.27156	0.00964698	0.993895	-1.22991	0.00856304	0.984305				-1.03109	0.707245	0				-1.19025	0.0135278	0.979566	1.26941	0.000706608	0.999512	-1.25706	0.00080982	0.996844				-1.05407	0.451381	0
Os.11098.1.S1_at	calcium homeostasis regulator CHoR1, putative, expressed	LOC_Os05g45030.1	Os.11098.1.S1_at				1.30089	0.0287123	0.967552	1.3752	0.0143027	0.991335	1.5129	0.0003204	0.998888				-1.11316	0.443913	0				1.32413	0.0103499	0.983592	3.58864	5.22866e-11	1	-1.59466	7.69341e-06	0.999921				-1.04539	0.57025	0
Os.11099.1.S1_x_at	prolamin precursor, putative, expressed	LOC_Os07g10570.1	Os.11099.1.S1_x_at	2.45307	0.00264534	0.978239				-3.53656	7.79088e-05	0.999916							1.01165	0.91448	0							-2.58042	0.0100332	0.994502	3.70007	0.00303342	0.991039	-7.63137	0.000590207	0.987418	1.45488	0.135351	0
Os.11099.2.S1_x_at	prolamin precursor, putative, expressed	LOC_Os07g10570.1	Os.11099.2.S1_x_at	2.84272	2.20289e-05	0.999425				-7.14145	4.12375e-05	0.999952							-1.02055	0.258408	0							-2.24682	0.013989	0.992552	2.32649	0.0157418	0.967316	-8.96887	0.000389762	0.990215	1.00047	0.998384	0
Os.11100.1.S1_at	RNA polymerase II transcriptional coactivator KIWI, putative, expressed	LOC_Os02g34840.1	Os.11100.1.S1_at				-1.55078	3.75209e-06	0.999978										1.00705	0.930019	0							-1.39548	7.16382e-05	0.99994							1.04878	0.494874	0
Os.11101.1.S1_a_at	inorganic pyrophosphatase, putative, expressed	LOC_Os02g52940.1	Os.11101.1.S1_a_at				-1.64447	1.19084e-05	0.999944	1.22373	0.0436513	0.976591	1.36237	0.000996599	0.997221				-1.02048	0.832247	0				-1.26147	0.00258684	0.994758	-1.83863	3.07936e-08	1							-1.01636	0.84436	0
Os.11104.1.S1_at	60S ribosomal protein L6, putative, expressed	LOC_Os02g37862.1	Os.11104.1.S1_at							1.26695	0.000584947	0.999494							1.00207	0.967988	0																-1.02181	0.687317	0
Os.11106.1.S1_at	phosphosulfolactate synthase-related protein, putative, expressed	LOC_Os06g46900.1	Os.11106.1.S1_at				-1.54912	2.54712e-05	0.999897	-30.3886	1.75406e-10	1	1.39383	0.00979446	0.98252	-1.86703	3.52941e-05	0.99748	1.22301	0.157654	0				-1.19284	0.0176674	0.974582	-16.432	7.99361e-15	1	-1.63784	0.000128439	0.999266	-1.7087	0.000330222	0.991152	1.30288	0.0926448	0
Os.11107.1.S1_at	hydroquinone glucosyltransferase, putative, expressed	LOC_Os11g38650.1	Os.11107.1.S1_at				2.53665	7.76282e-06	0.999961	-1.67926	0.00076526	0.999358	4.2462	8.62836e-10	1				1.30237	0.324582	0							-2.91946	1.916e-05	0.999982							1.13391	0.386645	0
Os.11109.1.S1_at	gibberellin receptor GID1L2, putative, expressed	LOC_Os09g28750.1	Os.11109.1.S1_at				2.96955	2.13167e-07	0.999998	1.32161	0.00803701	0.99481							-1.02939	0.779725	0							4.96569	1.86262e-12	1	-1.42986	0.000125576	0.999279				1.03964	0.629903	0
Os.11111.1.S1_at	phosphatidylinositol 3-kinase, root isoform, putative, expressed	LOC_Os05g08810.1	Os.11111.1.S1_at																-1.02462	0.857395	0																1.07643	0.667777	0
Os.11111.1.S2_at	phosphatidylinositol 3-kinase, root isoform, putative, expressed	LOC_Os05g08810.1	Os.11111.1.S2_at				-1.4519	0.00513505	0.992063										1.02607	0.814449	0				-1.50918	0.0010843	0.997443										-1.02108	0.850762	0
Os.11112.1.S1_s_at	expressed protein	LOC_Os08g40910.1	Os.11112.1.S1_s_at				-2.13757	6.05267e-06	0.999968	-29.5071	3.29355e-07	0.999999	1.43548	0.0171581	0.972629				-1.05517	0.6487	0				-1.32984	0.0247752	0.966514	-45.5111	1.40932e-12	1							1.07374	0.588495	0
Os.11114.1.S1_at	acyl-desaturase, chloroplast precursor, putative, expressed	LOC_Os01g69080.1	Os.11114.1.S1_at				-1.50575	7.8576e-06	0.99996	-23.9631	1.39067e-12	1	1.70525	9.76497e-05	0.999574				-1.09534	0.411296	0				-1.16722	0.0116216	0.981957	-41.3297	2.22045e-16	1	-1.45723	0.00365366	0.989623				-1.02794	0.841839	0
Os.11115.1.S1_x_at	domain of unknown function DUF614 containing protein, expressed	LOC_Os03g01210.1	Os.11115.1.S1_x_at				-1.37187	0.000412644	0.99899										1.00125	0.989533	0				-1.19468	0.0194987	0.972451										1.03132	0.670024	0
Os.11115.2.S1_at	domain of unknown function DUF614 containing protein, expressed	LOC_Os03g01210.1	Os.11115.2.S1_at				1.37156	0.0289973	0.967289	2.72334	2.89267e-07	0.999999							1.04257	0.669912	0							4.01791	1.73979e-09	1				1.34504	0.00201431	0.97364	1.00898	0.917899	0
Os.11117.1.S1_at	splicing factor, arginine/serine-rich 2, putative, expressed	LOC_Os07g43050.1	Os.11117.1.S1_at				-1.31	0.00215293	0.9961	-2.36474	1.63709e-07	1	-1.6303	2.5853e-05	0.999855				-1.15813	0.0992006	0							-4.34653	9.14935e-13	1	-1.49755	0.00026007	0.998716				1.00548	0.962667	0
Os.11117.1.S2_at	splicing factor, arginine/serine-rich 2, putative, expressed	LOC_Os07g43050.1	Os.11117.1.S2_at							-5.53643	5.06342e-09	1							1.02412	0.847762	0							-1.8391	5.50377e-07	0.999999	-1.29892	0.00645402	0.983758				-1.11595	0.265579	0
Os.11118.1.S1_at	phosphoglycerate kinase, cytosolic, putative, expressed	LOC_Os06g45710.1	Os.11118.1.S1_at				-1.35056	3.67258e-05	0.99986	-1.30959	0.00291662	0.997892							1.02356	0.805547	0							1.18632	0.00765269	0.995707							1.07421	0.319446	0
Os.11119.1.S1_a_at			Os.11119.1.S1_a_at				-1.57982	1.36319e-05	0.999938	-2.33164	7.9834e-08	1							-1.0092	0.924972	0							-2.19791	1.03721e-08	1							1.01921	0.80503	0
Os.11120.1.S1_at	transcription factor EREBP, putative, expressed	LOC_Os03g08460.1	Os.11120.1.S1_at				13.2258	1.74505e-12	1	2.36935	3.3244e-10	1							1.03045	0.673083	0				21.3878	1.87628e-14	1	3.039	1.36846e-12	1	1.18103	0.0125058	0.972702				-1.00043	0.994493	0
Os.11121.1.S1_at			Os.11121.1.S1_at							-1.80962	1.75662e-05	0.999978	-1.54023	0.000107464	0.99954				-1.04214	0.631792	0				-1.27038	0.00278314	0.994432	-1.5743	7.84427e-07	0.999999							-1.00819	0.921622	0
Os.11122.1.S1_at	flavonol synthase/flavanone 3-hydroxylase, putative, expressed	LOC_Os08g37456.1	Os.11122.1.S1_at										-3.10264	6.68765e-06	0.999951	3.15154	0.000101221	0.995338	-1.22483	0.378902	0				1.91542	0.00105809	0.997494	-2.67769	1.33094e-05	0.999987	1.55334	0.0182598	0.963299				-1.3019	0.113843	0
Os.11123.1.S1_at	expressed protein	LOC_Os07g43070.1	Os.11123.1.S1_at				1.51039	0.00166494	0.996839				2.0291	1.72211e-07	0.999997				1.13163	0.343634	0																-1.04641	0.676607	0
Os.11124.1.S1_at	FK506-binding protein 4, putative, expressed	LOC_Os05g38370.1	Os.11124.1.S1_at				-1.23234	0.00497628	0.992264	-1.34859	0.00188025	0.998573	-1.26267	0.0114537	0.980186				1.04219	0.642376	0							-1.55283	1.20293e-05	0.999988							-1.00071	0.993127	0
Os.11125.1.S1_a_at	F-box domain containing protein, expressed	LOC_Os01g59690.1	Os.11125.1.S1_a_at	1.44221	0.000397642	0.994795				-1.39834	0.00880076	0.994374	-3.04343	3.03453e-09	1				1.00535	0.963814	0				1.74211	2.08639e-06	0.999986	-1.52581	4.65277e-06	0.999995	-2.47997	1.10146e-08	1				-1.06386	0.611584	0
Os.11129.1.S1_at	glutamyl-tRNA reductase, chloroplast precursor, putative, expressed	LOC_Os10g35840.1	Os.11129.1.S1_at	1.3618	0.000831051	0.990898	1.51007	0.000324367	0.99917	-1.47236	0.00067458	0.999426	-1.39246	0.000841992	0.997574	-1.40411	0.000247278	0.992156	-1.14412	0.125891	0				2.05463	2.63041e-09	1	-2.40043	1.6564e-10	1				-1.86198	2.45684e-07	0.999891	-1.03795	0.686525	0
Os.1113.1.S1_at	WD-40 repeat protein, putative, expressed	LOC_Os01g21940.1	Os.1113.1.S1_at				-1.29963	0.00384165	0.993739	1.18093	0.0660438	0.966122							-1.10163	0.29181	0				-1.45535	6.04896e-05	0.999765	1.18338	0.020771	0.989312	-1.18873	0.015132	0.96831				-1.02118	0.803561	0
Os.11130.1.S1_at	ubiquitin carboxyl-terminal hydrolase isozyme L3, putative, expressed	LOC_Os04g46190.1	Os.11130.1.S1_at				-1.37798	0.0046821	0.99264	1.44111	0.00226521	0.998316	1.33562	0.00243748	0.994284				1.04099	0.675697	0				-1.31669	0.0103786	0.983555				1.50117	0.000214008	0.9989				-1.02249	0.827625	0
Os.11132.1.S1_s_at	transcription factor/ zinc ion binding protein, putative, expressed	LOC_Os08g08120.1	Os.11132.1.S1_s_at							-3.55554	3.04779e-07	0.999999	1.9275	5.79801e-05	0.999721				-1.49952	0.00899589	0							-1.30963	0.0386882	0.981126	1.45581	0.00256023	0.992161				-1.13629	0.366648	0
Os.11134.1.S1_at	MRS2-10, putative, expressed	LOC_Os06g44150.1	Os.11134.1.S1_at							-1.24598	0.0729342	0.962982							-1.13826	0.239723	0																1.05538	0.627697	0
Os.11136.1.S1_at	50S ribosomal protein L31, putative, expressed	LOC_Os01g44210.1	Os.11136.1.S1_at				1.30178	0.027094	0.969059	2.25217	1.28113e-07	1							1.02923	0.7396	0							2.34045	1.13479e-08	1							1.08934	0.272914	0
Os.11138.1.S1_a_at	chromodomain-helicase-DNA-binding protein, putative, expressed	LOC_Os07g46590.1	Os.11138.1.S1_a_at	-1.62651	0.00113419	0.988486				-1.55613	0.00468403	0.996788							-1.2032	0.273068	0				-1.63142	0.000985819	0.997637				-1.33033	0.0157794	0.967255				-1.25656	0.174596	0
Os.11138.1.S2_a_at	chromodomain-helicase-DNA-binding protein, putative, expressed	LOC_Os07g46590.1	Os.11138.1.S2_a_at							-1.46585	0.000520104	0.999544	-1.35873	0.00157424	0.995981				1.15854	0.145323	0				-1.99794	2.12751e-07	0.999998										-1.06054	0.692399	0
Os.11138.2.S1_x_at	chromodomain-helicase-DNA-binding protein, putative, expressed	LOC_Os07g46590.1	Os.11138.2.S1_x_at							-1.47867	0.00075355	0.999367	-1.3487	0.00634651	0.987658				1.22487	0.0542988	0				-1.68988	1.52708e-05	0.999925										-1.00903	0.946171	0
Os.11139.1.S1_at	malate dehydrogenase, mitochondrial precursor, putative, expressed	LOC_Os05g49880.1	Os.11139.1.S1_at							6.29688	1.12577e-13	1							-1.05735	0.495294	0							5.95951	3.10862e-15	1	-1.29595	0.000395097	0.998212				-1.03824	0.55757	0
Os.11140.1.S1_at	nucleic acid binding protein, putative, expressed	LOC_Os03g49170.1	Os.11140.1.S1_at				2.12072	2.1306e-06	0.999986	-1.54365	0.000386897	0.99965							1.03418	0.702325	0							1.17805	0.0500913	0.976095							1.03942	0.647958	0
Os.11141.1.S1_at	NAC domain-containing protein 68, putative, expressed	LOC_Os08g42400.1	Os.11141.1.S1_at							1.83034	0.000112647	0.999883	1.90715	0.000584326	0.998194				1.09956	0.591723	0							1.42544	4.68665e-06	0.999995							1.06914	0.515446	0
Os.11144.1.S1_at	VPS28 protein homolog 2, putative, expressed	LOC_Os01g57260.1	Os.11144.1.S1_at							-1.70847	0.00402899	0.997191							-1.00306	0.958802	0							-1.43509	0.0528302	0.974902							1.00949	0.892358	0
Os.11146.1.S1_at	lysine decarboxylase-like protein, putative, expressed	LOC_Os05g46360.1	Os.11146.1.S1_at				-1.50131	0.0326912	0.963908	2.80017	6.97086e-06	0.99999	1.41943	0.00492739	0.989929				1.42561	0.0359918	0							-2.34761	0.000205729	0.999842	1.828	0.0025376	0.992216				1.1454	0.435656	0
Os.11147.1.S1_at			Os.11147.1.S1_at				14.9613	1.00414e-09	1	11.2354	7.53153e-12	1							-1.06862	0.445017	0				4.34668	3.1789e-06	0.999979	23.6669	1.69642e-13	1	1.48384	3.16403e-05	0.999758	1.3584	0.000493502	0.98871	1.14526	0.15725	0
Os.11148.1.S1_at	mitochondrial deoxynucleotide carrier, putative, expressed	LOC_Os01g70800.1	Os.11148.1.S1_at				1.49441	0.000335607	0.999147	-1.26975	0.0166619	0.990074	-1.83554	2.00576e-06	0.999982				-1.04679	0.636125	0							1.50876	1.58288e-05	0.999985	-1.72814	2.20264e-07	0.999995				-1.10291	0.268875	0
Os.11150.1.S1_at	expressed protein	LOC_Os03g32490.1	Os.11150.1.S1_at				-2.14592	5.09088e-08	0.999999	-16.7869	1.08178e-09	1	-3.56864	9.09439e-07	0.99999				-1.33772	0.203367	0				-1.50388	1.20542e-05	0.999938	-1.41704	0.000215085	0.999835	-2.78414	2.7389e-09	1	-1.60337	0.00106566	0.982021	-1.15704	0.16575	0
Os.11151.1.S1_a_at	expressed protein	LOC_Os01g61670.1	Os.11151.1.S1_a_at				-1.85139	5.20993e-07	0.999996	-5.58942	1.6284e-08	1	1.63122	0.000110713	0.999529				1.10803	0.440039	0				-1.32098	0.00148134	0.996691	-35.74	3.55271e-15	1	-3.11145	2.10796e-06	0.999972				1.40603	0.0440929	0
Os.11152.1.S1_at	50S ribosomal protein L13, chloroplast precursor, putative, expressed	LOC_Os01g54540.1	Os.11152.1.S1_at				-1.53265	0.00232465	0.995847	3.50346	6.74633e-09	1	2.35082	3.15143e-08	0.999999				1.02666	0.751786	0							1.76662	7.08496e-07	0.999999	1.84202	5.80816e-07	0.99999				1.07535	0.359496	0
Os.11153.1.S1_s_at		LOC_Os04g58040.1	Os.11153.1.S1_s_at							2.75233	4.81816e-06	0.999993							-1.08979	0.518121	0							1.46524	0.0187448	0.990269							-1.028	0.833132	0
Os.11154.1.S1_a_at	fatty acid elongase, putative, expressed	LOC_Os03g06700.1	Os.11154.1.S1_a_at				50.7544	1.27737e-10	1	2.77848	9.18211e-10	1							-1.16494	0.220978	0				7.82266	8.66868e-07	0.999993	36.5424	6.56142e-13	1	-1.32691	0.00315288	0.990762				-1.03554	0.64613	0
Os.11154.2.S1_x_at	fatty acid elongase, putative, expressed	LOC_Os03g06700.1	Os.11154.2.S1_x_at				44.3123	1.68734e-09	1	2.45057	1.16297e-07	1							-1.08291	0.616497	0				8.5899	9.30676e-07	0.999993	39.6717	1.44329e-15	1	-1.41594	3.59549e-05	0.999732				-1.00333	0.967575	0
Os.11155.1.S1_at	tubulin beta-8 chain, putative, expressed	LOC_Os03g45920.1	Os.11155.1.S1_at							98.4085	8.93573e-09	1	2.91797	4.14298e-10	1				1.1015	0.27601	0							34.8023	1.89848e-13	1	2.67531	1.79584e-07	0.999996	1.34513	0.00108887	0.981786	1.1968	0.0313548	0
Os.11158.1.S1_at	isochorismatase family protein rutB, putative, expressed	LOC_Os02g17640.1	Os.11158.1.S1_at				-1.48686	0.00197287	0.996369	3.50724	3.27796e-08	1	1.33357	0.00388974	0.991673				1.02144	0.829263	0							2.71696	1.82327e-09	1							-1.03931	0.651471	0
Os.11159.1.S1_at	plasminogen activator inhibitor 1 RNA-binding protein, putative, expressed	LOC_Os01g52390.1	Os.11159.1.S1_at				1.19763	0.0265281	0.96959	1.4251	0.000117664	0.999878							-1.01834	0.811356	0				-1.17701	0.0205409	0.971255	1.7384	5.42631e-09	1							-1.06915	0.297633	0
Os.11160.1.S1_at	mitochondrial 2-oxoglutarate/malate carrier protein, putative, expressed	LOC_Os05g11780.1	Os.11160.1.S1_at				1.45331	0.00146464	0.997154	3.50752	1.7683e-11	1				-1.29747	0.000813093	0.984362	1.00735	0.927635	0							4.91068	1.55875e-13	1				-1.4651	3.08e-05	0.997915	1.04095	0.613919	0
Os.11160.1.S2_at	mitochondrial 2-oxoglutarate/malate carrier protein, putative, expressed	LOC_Os05g11780.1	Os.11160.1.S2_at				1.27719	0.00411686	0.993374	2.65141	3.35607e-11	1							-1.03191	0.649512	0							4.03182	1.33227e-15	1	-1.14772	0.0089868	0.978933				-1.00691	0.922166	0
Os.11161.1.S1_at	ADP-ribosylation factor-like protein 5A, putative, expressed	LOC_Os11g37640.1	Os.11161.1.S1_at				1.58816	0.0302875	0.9661										1.06697	0.70585	0																1.13655	0.402226	0
Os.11164.1.S1_at			Os.11164.1.S1_at							201.907	3.87659e-08	1	1.50918	0.00109335	0.997005				-1.07023	0.424287	0							1.3262	0.0741874	0.965761	2.12872	0.000168443	0.99909				1.0106	0.958415	0
Os.11166.1.S1_s_at	OsGrx_A2 - glutaredoxin subgroup III, expressed	LOC_Os01g09830.1	Os.11166.1.S1_s_at				2.76289	5.07732e-09	1										1.04783	0.742442	0				2.65162	1.62045e-09	1	2.74886	2.11743e-11	1	-1.27324	0.000697209	0.997197				-1.01479	0.836464	0
Os.11168.1.S1_at	60S ribosomal protein L39, putative, expressed	LOC_Os02g55390.1	Os.11168.1.S1_at							1.12363	0.0643627	0.966894							-1.04037	0.428101	0							1.16453	0.0056364	0.996753							-1.05672	0.307841	0
Os.11168.1.S1_x_at	60S ribosomal protein L39, putative, expressed	LOC_Os02g55390.1	Os.11168.1.S1_x_at							1.21573	0.00106556	0.999138							-1.04855	0.316145	0							1.2574	0.000121339	0.999902							-1.02645	0.579987	0
Os.11169.1.S1_a_at	nonspecific lipid-transfer protein precursor, putative, expressed	LOC_Os06g49190.1	Os.11169.1.S1_a_at				-1.17109	0.00503775	0.992186	-1.35253	0.000109715	0.999886	-1.24676	0.00387855	0.991692	1.25599	0.000235443	0.992376	1.05418	0.379587	0							-1.50073	1.75126e-07	1				1.29863	8.4668e-05	0.996135	-1.12388	0.0571705	0
Os.11171.1.S1_s_at	heat- and acid-stable phosphoprotein, putative, expressed	LOC_Os01g54920.1	Os.11171.1.S1_s_at				-1.29099	0.00515094	0.992043	-1.31497	0.00746199	0.995142							1.0053	0.950017	0							-1.42078	0.000372451	0.999728	-1.38983	0.000883798	0.996618	1.36146	0.000620311	0.987034	-1.19823	0.0612683	0
Os.11171.2.S1_x_at	heat- and acid-stable phosphoprotein, putative, expressed	LOC_Os01g54920.1	Os.11171.2.S1_x_at				-1.37949	0.000850422	0.998175										-1.08315	0.340014	0							-1.40174	0.000395363	0.999713							-1.16274	0.109619	0
Os.11175.1.S1_at	eukaryotic translation initiation factor 3 subunit 7, putative, expressed	LOC_Os05g49150.1	Os.11175.1.S1_at							1.31795	0.00180849	0.998621							1.02243	0.769878	0							1.49036	6.76415e-06	0.999993							-1.03217	0.676541	0
Os.11176.1.S1_at	expressed protein	LOC_Os02g57400.1	Os.11176.1.S1_at				-1.55219	1.16857e-07	0.999999	-18.7157	1.58762e-13	1	-1.25443	0.0161708	0.973894				-1.00954	0.928844	0				-1.26008	0.00024577	0.999251	-25.2498	0	1	1.35036	0.00245957	0.992406				-1.13959	0.276158	0
Os.11178.1.S1_at	DNA methyltransferase 1-associated protein 1, putative, expressed	LOC_Os05g46330.1	Os.11178.1.S1_at	-1.3411	0.00141621	0.986387	-1.31903	0.00448642	0.992892	-1.37649	0.00601569	0.995988							-1.05241	0.668868	0				-1.36612	0.00380943	0.992787	-1.568	7.98506e-05	0.999933							1.03089	0.756682	0
Os.11179.1.S1_at	protein binding protein, putative, expressed	LOC_Os03g16780.1	Os.11179.1.S1_at				-2.17659	2.47822e-05	0.999899	5.75816	2.12221e-11	1	1.54239	2.05035e-05	0.999879				1.11146	0.29923	0							7.38994	4.93139e-12	1	1.60987	4.05859e-06	0.999953				1.00174	0.984124	0
Os.11180.1.S1_at	ER6 protein, putative, expressed	LOC_Os05g42230.1	Os.11180.1.S1_at				-1.36004	0.00110456	0.99774	-1.91698	8.83378e-06	0.999988							1.01993	0.799869	0				-1.22596	0.00584195	0.989743	-2.57943	2.2758e-10	1	1.26624	0.00237169	0.992621				1.09249	0.315868	0
Os.11182.1.S1_at	N-acetyltransferase, putative, expressed	LOC_Os03g07990.1	Os.11182.1.S1_at	1.51078	0.000511349	0.9937	2.3095	1.85086e-07	0.999998	-1.61168	9.26347e-05	0.999902							-1.19809	0.287411	0				5.38648	4.52971e-14	1	1.38493	4.14307e-05	0.999963	-1.31068	0.000490968	0.997876				1.01326	0.870624	0
Os.11183.1.S1_at	protein kinase domain containing protein, expressed	LOC_Os06g18000.1	Os.11183.1.S1_at																1.05364	0.661633	0																-1.14538	0.403551	0
Os.11183.1.S1_s_at	protein kinase domain containing protein, expressed	LOC_Os06g18000.1	Os.11183.1.S1_s_at										2.57657	2.42162e-06	0.999979	-1.55139	0.00331038	0.965049	1.2579	0.125159	0										2.64161	0.000567844	0.997617				1.39767	0.1765	0
Os.11184.1.S1_at			Os.11184.1.S1_at				-1.26335	0.0164277	0.97946	-2.71832	4.90689e-08	1	-1.43055	0.00318028	0.992919				-1.04373	0.682701	0							-3.29615	5.1784e-09	1							1.00222	0.985494	0
Os.11185.1.S1_a_at	metabolite transport protein csbC, putative, expressed	LOC_Os02g17500.1	Os.11185.1.S1_a_at				-1.53458	5.859e-07	0.999995	-2.25982	3.60692e-08	1	-1.69757	4.38703e-06	0.999965	-1.49971	7.99443e-06	0.998943	-1.14923	0.138299	0				-1.41795	5.42548e-05	0.999785	-5.20859	2.88658e-15	1	-1.6603	2.44418e-06	0.999968	-1.51599	3.07213e-05	0.997918	-1.07893	0.47599	0
Os.11186.1.S1_at	sigma factor sigB regulation protein rsbQ, putative, expressed	LOC_Os03g10620.2	Os.11186.1.S1_at				5.56455	2.02169e-10	1	-1.6911	3.97047e-05	0.999954							-1.07195	0.626083	0				2.00478	7.73799e-08	0.999999	5.64008	1.56541e-14	1				-1.32963	0.000168113	0.994131	1.06497	0.446211	0
Os.11187.1.S1_at	disease resistance protein RPM1, putative, expressed	LOC_Os08g16120.1	Os.11187.1.S1_at							1.86628	5.56934e-05	0.999937	-1.48146	0.0084518	0.984468				1.04361	0.662892	0							1.92972	0.000209098	0.99984							-1.04404	0.758377	0
Os.11188.1.S1_at	multicystatin, putative, expressed	LOC_Os05g33880.1	Os.11188.1.S1_at																1.08421	0.278642	0																1.09652	0.177456	0
Os.11189.1.S1_at	phytosulfokine receptor precursor, putative, expressed	LOC_Os06g47650.1	Os.11189.1.S1_at							1.74627	0.00658891	0.99565							1.75652	0.00379151	0																-1.02793	0.622841	0
Os.11190.1.S1_at	expressed protein	LOC_Os04g33000.1	Os.11190.1.S1_at	1.70035	0.00585495	0.960749	5.24157	8.3606e-09	1	1.9931	8.67373e-06	0.999988							1.01251	0.872396	0				1.48	0.0302767	0.960586	4.75723	1.0089e-11	1	1.32491	0.00241377	0.992517				-1.024	0.772193	0
Os.11190.1.S1_s_at	expressed protein	LOC_Os04g33000.1	Os.11190.1.S1_s_at				4.18323	1.78769e-09	1	1.44837	0.000355146	0.999675							1.04423	0.60121	0							3.9446	8.18678e-13	1	1.1833	0.0122584	0.973126				-1.00363	0.960676	0
Os.11191.1.S1_at	expressed protein	LOC_Os04g56100.1	Os.11191.1.S1_at	1.78561	0.00411659	0.969746	1.62931	0.00516921	0.99202										1.00601	0.964491	0				2.39881	1.43908e-05	0.999928										1.05861	0.699559	0
Os.11192.1.S1_at	acid phosphatase 1 precursor, putative, expressed	LOC_Os06g04790.1	Os.11192.1.S1_at																1.0074	0.915864	0				1.98285	0.00259883	0.994738	-1.51468	0.0413877	0.979925							-1.10933	0.611943	0
Os.11193.1.S1_at	cytochrome P450 81E1, putative, expressed	LOC_Os03g55240.1	Os.11193.1.S1_at				-1.46364	0.00184741	0.996559	-12.4853	7.79805e-09	1	4.24618	2.53919e-08	0.999999				1.25889	0.119099	0				2.08098	1.48591e-07	0.999998	-27.7754	2.63123e-13	1	2.28848	2.42784e-05	0.999804	1.84443	8.63077e-05	0.99609	1.14077	0.378412	0
Os.11194.1.S1_at	auxin-repressed protein, putative, expressed	LOC_Os08g35190.1	Os.11194.1.S1_at				-1.80129	1.14534e-06	0.999992	-6.02908	1.25077e-09	1							1.26683	0.285179	0				-1.71533	4.16288e-06	0.999974	-24.0695	5.973e-14	1				-1.80153	0.00190361	0.974518	1.13584	0.486101	0
Os.11195.1.S1_at	B12D protein, expressed	LOC_Os07g17330.1	Os.11195.1.S1_at	2.92298	1.50879e-05	0.999569	3.77301	1.3552e-08	1	4.22015	1.24241e-11	1	-1.72267	9.85214e-07	0.99999				-1.13171	0.280201	0				3.80575	1.44694e-07	0.999998	-1.3513	0.0236371	0.987972	-4.1205	2.19425e-07	0.999995				-1.05	0.778522	0
Os.11196.1.S1_at	expressed protein	LOC_Os08g12850.1	Os.11196.1.S1_at							-1.66241	0.000169139	0.999832							-1.08582	0.333994	0				-1.20778	0.0134126	0.979709	-1.83279	7.14131e-08	1							1.15126	0.144303	0
Os.11197.1.A1_at			Os.11197.1.A1_at				-4.42217	4.34184e-06	0.999976	-1.77681	0.00414822	0.997117							1.00256	0.900948	0				-3.96339	0.000566176	0.998506	-2.26939	0.00543099	0.996861							-1.00368	0.795434	0
Os.11197.2.S1_x_at			Os.11197.2.S1_x_at							-1.89011	0.0211822	0.98771							-1.00398	0.956826	0				4.886	6.56647e-06	0.999963	-10.6693	6.9631e-07	0.999999							-1.07652	0.328469	0
Os.11198.1.S1_a_at	glucan endo-1,3-beta-glucosidase 4 precursor, putative, expressed	LOC_Os07g43940.1	Os.11198.1.S1_a_at				-1.63718	6.829e-05	0.999768	1.23527	0.0761736	0.961517	1.67408	2.32741e-05	0.999866				1.08449	0.309659	0				-1.30277	0.00481284	0.991255				1.37495	0.00170894	0.994304				1.14822	0.187694	0
Os.11198.3.S1_x_at	glucan endo-1,3-beta-glucosidase 4 precursor, putative, expressed	LOC_Os07g43940.1	Os.11198.3.S1_x_at										1.34037	0.0218806	0.966773				1.12131	0.377255	0										1.48814	0.00114058	0.995862				1.25961	0.0783453	0
Os.1120.1.S1_at			Os.1120.1.S1_at							2.78778	1.44037e-09	1							-1.06704	0.462496	0							2.63769	9.21379e-11	1							-1.03166	0.720448	0
Os.1120.1.S1_s_at	heat shock factor binding protein 2, putative, expressed	LOC_Os06g16270.1	Os.1120.1.S1_s_at							2.05448	2.26747e-07	1							-1.03516	0.645756	0							2.35015	8.19033e-10	1							-1.00221	0.975359	0
Os.11200.1.S1_at	40S ribosomal protein S27, putative, expressed	LOC_Os04g32710.1	Os.11200.1.S1_at							1.34157	3.46696e-05	0.999959							1.01959	0.688327	0							1.26674	0.000221565	0.999831							1.00437	0.928867	0
Os.11202.1.S1_at	quercetin 3-O-methyltransferase 1, putative, expressed	LOC_Os08g06100.1	Os.11202.1.S1_at							66.9766	2.02838e-13	1	1.83296	1.88314e-07	0.999997	-1.42262	0.00018507	0.993373	1.08681	0.349163	0							2.56404	1.09446e-05	0.999989							-1.15949	0.314587	0
Os.11203.1.S1_at	teosinte glume architecture 1, putative, expressed	LOC_Os01g69830.1	Os.11203.1.S1_at							2.51959	0.000212568	0.999794	1.52657	0.00283985	0.993536				1.25767	0.116986	0							3.03335	6.6598e-07	0.999999							1.07894	0.63559	0
Os.11204.1.S1_at	protein phosphatase 2C homolog 1, putative, expressed	LOC_Os04g52000.1	Os.11204.1.S1_at	1.57642	7.14254e-07	0.999958	-1.18967	0.0190386	0.976825	-3.29686	3.45643e-10	1							-1.04312	0.707869	0				1.96378	1.39083e-08	1	-4.52256	3.01315e-13	1	-1.37835	0.00118114	0.995746				-1.08011	0.45228	0
Os.11205.1.S1_at	seed maturation protein PM27, putative, expressed	LOC_Os11g44940.1	Os.11205.1.S1_at							2.44095	1.26775e-08	1							-1.10667	0.328343	0				-1.28448	0.0116939	0.981865	3.38135	1.00628e-11	1							1.1702	0.0927392	0
Os.11208.1.S1_at			Os.11208.1.S1_at							-1.41813	0.0559105	0.970804							1.01191	0.697466	0																1.1798	0.114345	0
Os.11210.1.S1_at	ribosomal protein S6 containing protein, expressed	LOC_Os12g37610.1	Os.11210.1.S1_at				-2.00313	1.92857e-07	0.999998	-2.11755	1.0483e-05	0.999986							-1.06952	0.505638	0				-1.44962	0.000513245	0.998622	-3.5639	3.14124e-11	1							-1.1462	0.239265	0
Os.11211.1.S1_at	expressed protein	LOC_Os09g37020.1	Os.11211.1.S1_at				-1.2981	0.00729739	0.989422										-1.03853	0.692192	0							-2.016	3.10322e-08	1							1.04682	0.64957	0
Os.11212.1.S1_at	PVR3-like protein, putative, expressed	LOC_Os07g18750.1	Os.11212.1.S1_at				2.37918	0.00751361	0.989166	20.2343	3.73701e-13	1	2.31797	8.60964e-10	1				1.03953	0.756258	0							8.79683	2.922e-11	1	3.63797	8.46767e-12	1	1.47506	9.26227e-06	0.999	1.05226	0.537507	0
Os.11213.1.S1_at	transport inhibitor response 1 protein, putative, expressed	LOC_Os03g08850.1	Os.11213.1.S1_at				1.72176	0.000327555	0.999164	1.44861	0.0019511	0.998525	-1.6343	1.91319e-05	0.999886				-1.16628	0.16174	0				1.58598	7.363e-05	0.999724	2.10782	1.26546e-08	1	-1.42598	0.000198942	0.998962				-1.1509	0.131375	0
Os.11215.1.S1_a_at	squamosa promoter-binding-like protein 11, putative, expressed	LOC_Os06g49010.1	Os.11215.1.S1_a_at				1.91043	0.00794069	0.988665	5.58602	3.27006e-10	1	-1.58347	0.000608667	0.998133				1.07734	0.646469	0							5.197	8.96066e-09	1	-1.52701	0.00301755	0.991076				1.16383	0.337215	0
Os.11216.1.S1_at			Os.11216.1.S1_at				-2.63936	1.36118e-08	1										1.10923	0.303262	0				-2.01148	5.08894e-07	0.999996	-7.66207	1.4876e-11	1	2.91229	1.7176e-07	0.999996	1.42066	0.00163743	0.97672	-1.11569	0.371001	0
Os.11217.1.S1_at	VIP4, putative, expressed	LOC_Os12g38970.1	Os.11217.1.S1_at				-1.65057	2.63275e-06	0.999984				-1.26389	0.0259598	0.961929	1.35885	0.00292097	0.967447	1.02308	0.805955	0				-1.67798	2.80137e-06	0.999982				-1.27629	0.0191061	0.961977				-1.05327	0.550028	0
Os.11218.1.S1_at	peroxiredoxin, putative, expressed	LOC_Os07g44440.1	Os.11218.1.S1_at							-2.11222	0.00047965	0.999576	3.29288	2.03667e-07	0.999997				-1.09672	0.503415	0							-10.4868	1.17874e-07	1							-1.59481	0.0949367	0
Os.11219.1.S1_at			Os.11219.1.S1_at				-1.50563	0.0159147	0.979987										1.12805	0.430499	0				-1.82202	0.00188044	0.995971										-1.06407	0.64277	0
Os.11220.1.S1_at	expressed protein	LOC_Os08g20680.1	Os.11220.1.S1_at							-1.44358	0.00697707	0.995423	1.30673	0.0257528	0.962171				1.06232	0.524464	0							1.13943	0.0661048	0.969189							-1.03938	0.715976	0
Os.11221.1.S1_at			Os.11221.1.S1_at				-1.46727	0.000110196	0.999657	-2.33332	7.85477e-07	0.999999							1.09057	0.407454	0				-1.26419	0.00412214	0.992303	-1.96113	6.64226e-08	1							-1.02213	0.810152	0
Os.11222.1.S1_at	carboxy-lyase, putative, expressed	LOC_Os01g40630.1	Os.11222.1.S1_at	1.7356	0.00295988	0.976333	-1.53119	0.0328682	0.963748	-2.11934	0.0073306	0.995218	-1.76103	0.00174884	0.995626				1.04991	0.634063	0							-7.61587	3.17362e-09	1							1.33275	0.00908762	0
Os.11222.2.S1_x_at	carboxy-lyase, putative, expressed	LOC_Os01g40630.1	Os.11222.2.S1_x_at	1.80087	0.00362821	0.972455	-1.82033	0.00431025	0.993121				-1.68582	0.00317225	0.992933	-1.16919	0.00317256	0.965882	1.18768	0.000834777	0							-8.17557	5.49532e-08	1	-1.1924	0.000261412	0.998711	1.13004	0.00289344	0.967265	1.01319	0.79533	0
Os.11223.1.S1_at	casein kinase II subunit beta-4, putative, expressed	LOC_Os10g41520.1	Os.11223.1.S1_at				-1.19007	0.00448171	0.992898	-1.89563	2.08933e-08	1	-1.33983	0.000339827	0.998834				-1.02492	0.770402	0				-1.13274	0.0297097	0.961186	-1.64591	5.58584e-08	1							1.00061	0.991713	0
Os.11226.1.S1_at	expressed protein	LOC_Os03g56330.1	Os.11226.1.S1_at				1.6502	0.000194922	0.999453	1.19084	0.0751051	0.962							-1.03376	0.770036	0							2.08321	5.47297e-08	1							-1.09048	0.328095	0
Os.11230.1.S1_s_at	floral homeotic protein APETALA2, putative, expressed	LOC_Os05g03040.1	Os.11230.1.S1_s_at				5.91456	6.80478e-06	0.999965	5.95613	1.20066e-11	1	-1.54929	2.41507e-05	0.999862				1.00579	0.947095	0				2.71685	4.41975e-06	0.999973	10.2698	3.35287e-14	1				-1.30315	0.00108146	0.981861	1.0507	0.499981	0
Os.11231.1.S1_at	expressed protein	LOC_Os05g27090.1	Os.11231.1.S1_at																1.03921	0.678317	0							-1.3632	0.0209625	0.989222							-1.02655	0.55168	0
Os.11234.1.S1_at	leucine-rich repeat receptor protein kinase EXS precursor, putative, expressed	LOC_Os07g31500.1	Os.11234.1.S1_at							1.33809	0.0396317	0.978524	1.80278	0.00643115	0.987526				-1.13972	0.404825	0																-1.06687	0.251455	0
Os.11236.1.S1_at	puromycin-sensitive aminopeptidase, putative, expressed	LOC_Os02g12650.1	Os.11236.1.S1_at				-1.35312	0.00122709	0.997537	1.16777	0.0636249	0.967233							1.01662	0.85159	0				-1.49579	3.9082e-05	0.999836	1.27102	0.0015921	0.998976							-1.09763	0.282192	0
Os.11237.1.S1_at	cp protein, putative, expressed	LOC_Os03g18560.1	Os.11237.1.S1_at	1.98392	6.49631e-05	0.998689	1.3778	0.0165266	0.979359	-9.0468	3.56448e-09	1	2.40192	6.19927e-06	0.999954				-1.11872	0.544691	0				3.62454	4.51623e-10	1	-5.06767	3.02336e-12	1							-1.10352	0.521833	0
Os.11238.1.S1_at	dnajc2 protein, putative, expressed	LOC_Os08g06240.1	Os.11238.1.S1_at				1.26756	0.0132589	0.982763	-1.22501	0.0427215	0.977037	-1.38329	0.00279409	0.99362				1.00114	0.988919	0				-1.20341	0.0291101	0.961823	1.16501	0.04273	0.97933	-1.21938	0.00840685	0.980008				1.05862	0.542579	0
Os.11239.1.S1_at	expressed protein	LOC_Os02g05199.1	Os.11239.1.S1_at							1.37831	0.00913717	0.994183							-1.06653	0.563641	0							1.78306	1.54113e-06	0.999998	-1.3389	0.00235513	0.992661				-1.19339	0.0938848	0
Os.11239.1.S2_at	apospory-associated protein C, putative, expressed	LOC_Os04g56290.1	Os.11239.1.S2_at	-1.45888	0.00356465	0.972815	1.92917	0.000475713	0.998865	1.66858	0.000222959	0.999785	-1.36079	0.0028767	0.993468				-1.05895	0.567779	0							3.258	8.62108e-11	1	-1.21885	0.0199434	0.960683				-1.14078	0.194127	0
Os.11241.1.S1_at			Os.11241.1.S1_at				14.5508	3.97375e-07	0.999997	4.00832	2.05434e-10	1	-3.69852	6.60716e-11	1				1.132	0.219408	0							16.6452	2.15383e-14	1	-1.53306	1.81637e-05	0.999844				-1.06477	0.537686	0
Os.11244.2.S1_x_at	granule-bound starch synthase 1, chloroplast precursor, putative, expressed	LOC_Os06g04200.1	Os.11244.2.S1_x_at																-1.02818	0.722899	0																1.01641	0.839118	0
Os.11244.3.S1_x_at	granule-bound starch synthase 1, chloroplast precursor, putative, expressed	LOC_Os06g04200.1	Os.11244.3.S1_x_at	4.52189	6.08939e-06	0.999785	-1.91333	0.00517676	0.99201	-3.40954	0.000357158	0.999674							1.00178	0.959725	0	4.70374	6.56697e-05	0.985455				-2.97511	0.0138312	0.992629	3.12395	0.00445082	0.987877	-5.95206	0.00070837	0.98595	1.01165	0.802653	0
Os.11245.1.S1_at	dolichyl-diphosphooligosaccharide--protein glycosyltransferase 67 kDasubunit precursor, putative, expressed	LOC_Os05g23600.1	Os.11245.1.S1_at				1.3234	0.00393807	0.993611	1.94251	1.55037e-05	0.99998							-1.03279	0.681826	0							2.9641	4.544e-11	1	-1.23097	0.00600252	0.984658	-1.40977	3.86518e-05	0.997605	1.09059	0.31685	0
Os.11245.1.S2_at	dolichyl-diphosphooligosaccharide--protein glycosyltransferase 67 kDasubunit precursor, putative, expressed	LOC_Os05g23600.1	Os.11245.1.S2_at				1.25892	0.0084923	0.988026	1.85428	2.01542e-07	1							-1.00053	0.99514	0							2.81745	3.38729e-12	1	-1.18913	0.00715657	0.982383				-1.08193	0.234805	0
Os.11246.1.S1_at	glycosyltransferase, putative, expressed	LOC_Os01g02940.1	Os.11246.1.S1_at				2.52767	4.60107e-06	0.999975	13.3677	1.02141e-13	1	-1.31076	0.00119616	0.99678				-1.04692	0.596818	0							16.6018	2.12053e-14	1							-1.01089	0.893294	0
Os.11247.1.S1_at	dihydroflavonol-4-reductase, putative, expressed	LOC_Os01g45200.1	Os.11247.1.S1_at																1.03725	0.618649	0																-1.20859	0.245712	0
Os.11248.1.S1_at			Os.11248.1.S1_at							2.75777	4.22123e-09	1	1.22298	0.013415	0.977515				-1.02335	0.814241	0				-1.27168	0.011304	0.982362	2.41929	1.85213e-09	1	1.64258	4.69568e-06	0.999947				-1.0693	0.499028	0
Os.11250.1.S1_at	heat shock factor protein 1, putative, expressed	LOC_Os02g13800.1	Os.11250.1.S1_at				-1.86405	8.14886e-07	0.999994	-24.9507	5.61899e-11	1	-3.32231	1.2327e-06	0.999988				-1.13695	0.237127	0				-1.62321	4.1237e-05	0.999829	-160.696	1.6783e-11	1							1.10227	0.299538	0
Os.11252.1.S1_at	expressed protein	LOC_Os02g37160.1	Os.11252.1.S1_at										6.64303	3.53261e-09	1				1.79497	0.00197721	0				1.2357	0.0021188	0.995554	-1.15833	0.0616739	0.971084	1.26339	0.00198228	0.993595				1.01731	0.764174	0
Os.11253.1.S1_at	expressed protein	LOC_Os01g63210.1	Os.11253.1.S1_at				1.3659	0.00107312	0.997793	-1.48672	0.000301825	0.999719	-2.90118	2.44545e-09	1				-1.40522	0.0210464	0										-3.21471	2.55204e-10	1				-1.37025	0.00822984	0
Os.11255.1.S1_at	phospholipid hydroperoxide glutathione peroxidase, putative, expressed	LOC_Os04g46960.1	Os.11255.1.S1_at	1.27634	5.24223e-05	0.998887	1.56328	6.38425e-08	0.999999	-2.42715	2.04543e-11	1							-1.08765	0.217011	0				1.71414	1.83743e-07	0.999998	-2.54365	1.28218e-10	1	-1.65951	9.18499e-08	0.999998				-1.00509	0.956044	0
Os.11256.1.S1_at	expressed protein	LOC_Os03g55980.1	Os.11256.1.S1_at				2.97137	1.8075e-06	0.999988	-4.34101	2.35811e-08	1	2.05264	0.00226864	0.994605				-1.27567	0.498092	0				28.5833	3.53051e-14	1	-1.4699	0.000119221	0.999904	-1.43054	0.00152887	0.994783				1.12751	0.405107	0
Os.11257.1.S1_at			Os.11257.1.S1_at	1.6113	0.00397564	0.970518	2.20109	2.20212e-06	0.999986	1.49799	0.000254334	0.999759	-1.5304	9.28641e-05	0.999591				-1.15225	0.244876	0							3.00188	2.64343e-09	1	-1.90572	9.02009e-07	0.999986	-1.44485	0.000352962	0.990787	-1.05089	0.678313	0
Os.11258.1.S1_at			Os.11258.1.S1_at				-1.40793	0.00046795	0.99888	-2.55698	1.71881e-07	1							-1.03289	0.775497	0				-1.21959	0.0244174	0.966908	-1.85983	6.48342e-08	1	-1.58887	0.000342033	0.998405				-1.26373	0.0400237	0
Os.11258.1.S2_at			Os.11258.1.S2_at				-1.70914	0.0221644	0.973753	-2.7468	0.000187332	0.999816							-1.03118	0.189823	0				-1.49174	0.0262148	0.964939	-2.14459	4.81999e-05	0.999958							-1.00589	0.778979	0
Os.11259.1.S1_a_at	spotted leaf protein 11, putative, expressed	LOC_Os06g01304.1	Os.11259.1.S1_a_at				2.53712	3.9438e-07	0.999997	-2.02196	6.17529e-06	0.999991							-1.00256	0.97667	0				2.54674	2.53801e-08	1	-1.5871	3.50436e-05	0.999969							1.04891	0.625929	0
Os.11259.2.S1_at	spotted leaf protein 11, putative, expressed	LOC_Os06g01304.1	Os.11259.2.S1_at							2.54961	1.44867e-06	0.999998	1.50756	0.000502879	0.9984				1.13188	0.219377	0							1.95278	3.09936e-06	0.999997							1.09704	0.442362	0
Os.11260.1.S1_at	ABA induced plasma membrane protein PM 19, putative, expressed	LOC_Os05g31670.1	Os.11260.1.S1_at				-1.42697	4.17683e-06	0.999976	-66.3348	6.66134e-16	1	-5.46335	0.000313106	0.998909				-1.3584	0.0573237	0				-1.18667	0.0298084	0.961081	-88.027	4.44089e-16	1	-4.61458	8.08239e-08	0.999998				-1.24438	0.168504	0
Os.11262.1.S1_a_at	potassium transporter 1, putative, expressed	LOC_Os04g32920.1	Os.11262.1.S1_a_at							2.57186	1.37098e-06	0.999998	1.70834	2.64881e-05	0.999852				-1.03346	0.847145	0							-1.29474	0.0635813	0.970267							-1.20695	0.266632	0
Os.11262.2.S1_x_at	potassium transporter 1, putative, expressed	LOC_Os04g32920.1	Os.11262.2.S1_x_at							2.40528	1.37731e-07	1	1.73297	9.36138e-07	0.99999				1.01439	0.929644	0				1.38659	0.00362677	0.993073	-1.65816	6.47648e-05	0.999945							-1.05778	0.722718	0
Os.11263.1.A1_at	expressed protein	LOC_Os11g17930.1	Os.11263.1.A1_at	5.30828	2.82978e-10	1	3.27557	9.81596e-09	1	-3.47716	5.874e-09	1	1.25178	0.00986785	0.982415				-1.12698	0.212096	0				12.5486	2.49401e-12	1	-2.14305	8.66932e-08	1	-1.72892	5.94789e-07	0.99999				-1.10501	0.221184	0
Os.11264.1.S1_at	harpin-induced protein, putative, expressed	LOC_Os03g15630.1	Os.11264.1.S1_at				1.65304	0.00027702	0.999271				1.36521	0.000195388	0.999254	-1.30818	0.000793391	0.984582	1.05261	0.57601	0				2.35441	3.15488e-08	1	-2.07214	1.01724e-07	1	1.36439	0.000737211	0.99707				1.05002	0.545114	0
Os.11265.1.S1_at	catalytic/ hydrolase, putative, expressed	LOC_Os03g16670.1	Os.11265.1.S1_at				-1.74367	0.00407163	0.993434	16.002	5.94706e-08	1	-3.04606	1.06845e-05	0.999929				1.06243	0.722812	0				1.76235	0.0041695	0.99223				2.15529	0.000162258	0.999117				1.2969	0.114303	0
Os.11266.1.S1_at	auxin-induced protein PCNT115, putative, expressed	LOC_Os04g27060.1	Os.11266.1.S1_at							6.8351	8.7128e-05	0.999907	21.0192	1.08491e-11	1	1.52246	0.000985192	0.982531	1.14709	0.294312	0							5.72083	0.000246797	0.999813	11.0534	1.26332e-08	1	2.4118	6.10378e-07	0.99981	1.10327	0.393884	0
Os.11268.1.S1_at	expressed protein	LOC_Os02g49530.1	Os.11268.1.S1_at				-1.17984	0.0126224	0.983443	-1.69929	2.57283e-06	0.999996	-1.21696	0.0261325	0.961728				1.05675	0.50525	0							-2.04312	2.27769e-09	1							1.02677	0.721149	0
Os.11269.1.S1_at			Os.11269.1.S1_at				1.42759	0.00449825	0.992877	2.37919	3.50999e-08	1							1.08887	0.381419	0							3.7904	2.74892e-11	1							-1.06294	0.428986	0
Os.11269.1.S2_at	molybdopterin biosynthesis CNX1 protein, putative, expressed	LOC_Os04g56620.1	Os.11269.1.S2_at				-1.87472	1.00538e-07	0.999999	-1.32682	0.00783319	0.994927							1.02859	0.7812	0				-1.4861	3.09391e-05	0.999865	-2.1795	4.74454e-09	1	1.54032	1.35198e-05	0.999877				1.06479	0.49849	0
Os.11271.1.S1_a_at	lrgB-like family protein, expressed	LOC_Os10g42780.1	Os.11271.1.S1_a_at				-1.46386	0.000209566	0.99942	-2.82394	1.74233e-07	1							1.0595	0.69653	0				-1.25797	0.00365785	0.993024	-1.8329	1.98034e-07	1							-1.04037	0.760646	0
Os.11271.2.S1_at	RCD1, putative, expressed	LOC_Os10g42710.1	Os.11271.2.S1_at				-1.40184	0.00013715	0.99959	-2.90185	1.10337e-08	1							1.06744	0.607101	0				-1.32113	0.000727366	0.998162	-1.7766	7.82241e-08	1							-1.06713	0.360252	0
Os.11272.1.S1_at	expressed protein	LOC_Os02g37070.1	Os.11272.1.S1_at							-1.27288	0.0528994	0.972212	1.55422	0.000363761	0.998768				1.14099	0.332993	0																-1.00758	0.865154	0
Os.11275.1.S1_at	expressed protein	LOC_Os05g06290.1	Os.11275.1.S1_at				-1.18399	0.0352008	0.96165										-1.00853	0.930097	0							-1.32288	0.000621651	0.999566							-1.00427	0.956319	0
Os.11276.1.S1_at	60S ribosomal protein L18, putative, expressed	LOC_Os03g22180.1	Os.11276.1.S1_at							1.45493	1.0388e-05	0.999986							-1.00973	0.8914	0							1.2245	0.00140926	0.999084							1.06944	0.263033	0
Os.11277.1.S1_s_at	annexin A13, putative, expressed	LOC_Os08g32970.1	Os.11277.1.S1_s_at							1.93064	0.00232134	0.998279	2.72949	0.00978134	0.982539	-4.26259	0.00219387	0.972345	1.19202	0.177917	0							2.43212	0.000377284	0.999725							-1.02745	0.901094	0
Os.11281.1.S1_at	retrotransposon protein, putative, SINE subclass, expressed	LOC_Os06g48770.1	Os.11281.1.S1_at																-1.02687	0.658802	0																1.04211	0.679401	0
Os.11281.1.S2_at	retrotransposon protein, putative, SINE subclass, expressed	LOC_Os06g48770.1	Os.11281.1.S2_at				1.46801	0.0131045	0.982928				-1.31081	0.024772	0.963322				-1.0098	0.947733	0							2.12013	2.03625e-06	0.999998							1.08859	0.540076	0
Os.11281.1.S3_at	retrotransposon protein, putative, SINE subclass, expressed	LOC_Os06g48770.1	Os.11281.1.S3_at							1.32534	0.0272916	0.984599	-1.3366	0.018988	0.970324				-1.03398	0.757524	0							1.72449	6.28033e-05	0.999946							-1.12414	0.358855	0
Os.11282.1.S1_at	reticulon, putative, expressed	LOC_Os06g30750.1	Os.11282.1.S1_at				-1.31235	4.75181e-05	0.999828	-13.4239	1.14353e-14	1	-1.42964	0.00100967	0.997191				1.19978	0.0450357	0							-14.7664	1.86517e-14	1							1.24896	0.0231362	0
Os.11283.1.S1_at	expressed protein	LOC_Os01g24020.1	Os.11283.1.S1_at				-1.51085	0.00130747	0.997406	-1.56665	0.00301225	0.997831							1.08076	0.575955	0							-1.60296	0.000491474	0.99965							1.07435	0.584379	0
Os.11284.1.S1_at	S-glutathione dehydrogenase/class III alcohol dehydrogenase, putative, expressed	LOC_Os08g01760.1	Os.11284.1.S1_at							2.10284	0.000195526	0.999809	2.61463	3.93154e-09	1				1.03846	0.646113	0										1.59702	0.00305094	0.990998				1.11401	0.322886	0
Os.11287.1.S1_at	senescence-associated protein DIN1, putative, expressed	LOC_Os06g50930.1	Os.11287.1.S1_at							2.0149	2.76794e-07	0.999999	1.70464	1.04617e-06	0.999989				-1.01101	0.886447	0							1.39123	0.000521113	0.999631	1.71405	1.77447e-07	0.999996				1.13968	0.121919	0
Os.11290.1.S1_at	leucoanthocyanidin reductase, putative, expressed	LOC_Os06g44170.1	Os.11290.1.S1_at																-1.25856	0.180237	0							-4.83702	1.9111e-06	0.999998							1.03018	0.887701	0
Os.11291.1.S1_at	expressed protein	LOC_Os04g54420.1	Os.11291.1.S1_at							-1.4409	0.00222263	0.998344	-1.23445	0.0173825	0.972344				-1.03693	0.720696	0																-1.04279	0.641437	0
Os.11293.1.S1_at	expressed protein	LOC_Os03g58780.1	Os.11293.1.S1_at							-1.79427	0.00736478	0.995198							1.04854	0.748114	0																-1.08281	0.530819	0
Os.11293.2.S1_x_at	expressed protein	LOC_Os03g58780.1	Os.11293.2.S1_x_at							-2.33602	6.8558e-09	1							-1.0231	0.819209	0							-1.94248	3.16975e-07	1							-1.10593	0.290688	0
Os.11296.1.S1_a_at	DNA-binding protein, putative, expressed	LOC_Os09g11460.1	Os.11296.1.S1_a_at										1.77753	0.00157697	0.995976	5.03519	5.33597e-06	0.999166	-1.48364	0.0963428	0																1.00042	0.9913	0
Os.11297.1.S1_at	60S ribosomal protein L2, putative, expressed	LOC_Os12g38000.1	Os.11297.1.S1_at							1.17442	0.0116467	0.992782							-1	0.999944	0																1.02877	0.488456	0
Os.11298.1.S1_at	expressed protein	LOC_Os05g51140.1	Os.11298.1.S1_at																1.00177	0.982017	0																1.04951	0.468391	0
Os.11299.1.S1_x_at	expressed protein	LOC_Os10g41120.1	Os.11299.1.S1_x_at							-2.34354	0.000561278	0.999513							1.30232	0.0771339	0							-2.40181	1.40772e-05	0.999986							1.1223	0.49559	0
Os.11299.2.S1_at		LOC_Os10g41120.1	Os.11299.2.S1_at							-2.71612	9.80138e-09	1	-1.48093	0.000174425	0.99932				-1.04377	0.679511	0							-2.95984	4.25199e-11	1	-1.25847	0.0139386	0.970283				1.03258	0.751937	0
Os.11300.1.S1_at	angustifolia, putative, expressed	LOC_Os10g38900.1	Os.11300.1.S1_at				1.77204	0.000791281	0.99828	2.75399	9.46967e-09	1							-1.0341	0.683228	0				1.69011	0.000624725	0.998379	2.22121	1.22691e-07	1							-1.06121	0.51979	0
Os.11300.2.S1_at			Os.11300.2.S1_at							1.95351	0.0132488	0.991905				1.59968	0.00187331	0.974733	1.40037	0.0164593	0																-1.11738	0.415444	0
Os.11301.1.S1_at			Os.11301.1.S1_at	1.76088	0.0030241	0.975951	2.25518	7.82168e-06	0.999961	2.45179	3.50722e-08	1				-1.44415	0.000699169	0.985668	1.17238	0.107588	0				2.04074	0.000990097	0.997628	1.80921	9.68899e-05	0.99992							1.07245	0.504419	0
Os.11301.1.S1_x_at			Os.11301.1.S1_x_at	1.60451	0.00133983	0.986944	1.7632	0.000227806	0.999379	2.1913	1.8392e-07	1							1.12282	0.241636	0				1.79539	1.65587e-05	0.99992	1.66851	1.06335e-05	0.999989							1.13809	0.250567	0
Os.11302.1.S1_at			Os.11302.1.S1_at	1.95213	4.468e-06	0.99983				1.34468	0.0179326	0.989404							-1.00333	0.97402	0				1.39147	0.0100176	0.984025	1.47658	0.000354376	0.99974							-1.07573	0.463263	0
Os.11302.2.S1_at	expressed protein	LOC_Os07g31599.1	Os.11302.2.S1_at				-1.39718	0.00132285	0.997381				-1.306	0.0153768	0.974923	-1.44461	0.00180366	0.975275	1.20008	0.121197	0				-1.44064	0.00225914	0.995312										-1.00593	0.951611	0
Os.11303.1.S1_at	glutathione S-transferase, putative, expressed	LOC_Os01g72170.1	Os.11303.1.S1_at							1.86926	0.00181331	0.998618							-1.02404	0.844575	0																1.01861	0.541605	0
Os.11305.1.S1_at	ABA-responsive protein, putative, expressed	LOC_Os12g29400.1	Os.11305.1.S1_at				-1.44925	0.000216681	0.999404	-77.3089	8.70259e-12	1							1.02517	0.499344	0							-47.7222	1.108e-13	1	-2.11611	0.00825555	0.980291				1.0086	0.79213	0
Os.11306.1.S1_at	ubiquitin-specific protease 16, putative, expressed	LOC_Os08g37350.1	Os.11306.1.S1_at				1.35488	0.00370625	0.99392	-3.24542	7.14177e-09	1	-1.51695	0.000642908	0.998049				-1.04839	0.665606	0				1.22937	0.00918409	0.985124	-2.66435	3.41579e-11	1	-1.26324	0.00564349	0.985385				-1.14354	0.360969	0
Os.11307.1.S1_at	expressed protein	LOC_Os06g40440.1	Os.11307.1.S1_at				-1.38203	0.00645957	0.990425	-1.24374	0.0770791	0.961109							1.23056	0.114623	0							-3.89136	4.68122e-10	1	1.97224	4.86656e-06	0.999945				-1.02766	0.810856	0
Os.11308.1.S1_at	VP15, putative, expressed	LOC_Os02g35200.1	Os.11308.1.S1_at				2.18664	2.36051e-05	0.999903	3.09574	5.46086e-08	1	1.41337	0.00064254	0.99805				1.06233	0.497136	0				1.47115	0.0282769	0.962713	6.05079	5.82645e-13	1							1.08018	0.361876	0
Os.11312.1.S1_at	exonuclease, putative, expressed	LOC_Os10g26730.1	Os.11312.1.S1_at	1.69899	0.000133825	0.997726				-11.7663	5.27942e-10	1							1.06967	0.619001	0				1.94664	2.01604e-07	0.999998	-7.75546	1.64091e-12	1	-1.3915	0.00530923	0.98607				-1.11292	0.418856	0
Os.11312.1.S1_s_at	exonuclease, putative, expressed	LOC_Os10g26730.1	Os.11312.1.S1_s_at	1.88343	1.56451e-06	0.999924				-10.4251	1.26886e-11	1							-1.03984	0.729429	0				1.69159	2.35454e-05	0.999892	-7.27757	8.63754e-14	1	-1.69049	8.96576e-05	0.999448				-1.08846	0.495523	0
Os.11313.1.S1_at	pathogenesis-related protein 1, putative, expressed	LOC_Os03g18850.1	Os.11313.1.S1_at				-3.17299	0.00359652	0.994067	12.9228	8.37108e-14	1				-1.57437	0.000164596	0.99381	1.12304	0.131677	0							-3.63771	5.17935e-08	1							-1.01035	0.968093	0
Os.11314.1.S1_at	hydrogen-transporting ATP synthase, rotational mechanism, putative, expressed	LOC_Os01g41610.1	Os.11314.1.S1_at				1.45821	0.000177478	0.999494	2.08754	1.03518e-08	1							-1.02234	0.763435	0							2.10657	1.31253e-10	1							1.0076	0.917049	0
Os.11316.1.S1_at	protein binding protein, putative, expressed	LOC_Os01g68020.1	Os.11316.1.S1_at	1.32946	0.00113911	0.988449	-1.48174	0.000841032	0.998192	-24.3684	3.82998e-09	1							1.0493	0.664413	0				1.28982	0.0105042	0.983392	-42.0037	3.27072e-13	1				1.65638	0.0034313	0.963764	-1.13042	0.49293	0
Os.11318.1.S1_at	expressed protein	LOC_Os08g27140.1	Os.11318.1.S1_at				-1.82388	0.000218397	0.9994	-1.40823	0.0155197	0.990682							1.01102	0.935735	0							-2.36217	8.88795e-07	0.999999							1.18761	0.258586	0
Os.11321.1.S1_at	OsWRKY47 - Superfamily of rice TFs having WRKY and zinc finger domains, expressed	LOC_Os07g48260.1	Os.11321.1.S1_at				-2.15253	0.00120835	0.997568										1.38268	0.0167071	0				-1.90235	0.00261641	0.994708										-1.02988	0.641301	0
Os.11322.1.S1_at	peptide transporter PTR2, putative, expressed	LOC_Os04g50950.1	Os.11322.1.S1_at							6.43607	8.15273e-10	1							1.08569	0.526919	0				2.15261	0.0162705	0.976236	2.00223	0.00201311	0.998731							1.07663	0.64106	0
Os.11323.1.S1_at	galactinol synthase 3, putative, expressed	LOC_Os03g20120.1	Os.11323.1.S1_at				-1.72203	2.11835e-08	1	-53.4037	4.81393e-13	1	-3.75746	4.11506e-08	0.999999				-1.27582	0.158954	0				-1.31561	0.00126072	0.997104	-57.9615	2.22045e-16	1	-2.87756	8.14514e-07	0.999987				1.0435	0.769778	0
Os.11326.1.S1_at	expressed protein	LOC_Os08g30510.1	Os.11326.1.S1_at							12.4549	1.56019e-10	1	-1.67224	9.55429e-05	0.999582				-1.0518	0.559648	0							11.4102	1.16174e-12	1							1.0699	0.666466	0
Os.11327.1.S1_at			Os.11327.1.S1_at				-1.81972	7.55919e-07	0.999994	-11.6813	5.8651e-10	1	4.33726	3.1924e-08	0.999999	1.86093	0.00208414	0.973144	1.09856	0.667095	0				-1.57533	7.90673e-05	0.999707	-21.9201	7.57172e-14	1							1.22639	0.16149	0
Os.11328.1.S1_at	saccharopine dehydrogenase, putative, expressed	LOC_Os07g40620.1	Os.11328.1.S1_at				-1.33723	0.000311149	0.999198	-1.35941	0.00145844	0.998861							1.03924	0.686051	0							-2.01504	1.2223e-08	1							1.02572	0.75651	0
Os.11329.1.S1_at	heat shock protein binding protein, putative, expressed	LOC_Os04g24180.1	Os.11329.1.S1_at				-1.22706	0.0301316	0.966243	-1.71238	3.72921e-05	0.999956							1.0184	0.827211	0				-1.39256	0.000698135	0.998223	-1.23852	0.0164402	0.991368							-1.06867	0.43214	0
Os.11330.1.S1_a_at	aquaporin PIP2.1, putative, expressed	LOC_Os07g26690.1	Os.11330.1.S1_a_at							1.92797	4.0637e-06	0.999994	1.48027	6.3859e-05	0.999698				1.04961	0.333557	0				-1.20432	0.0290343	0.961904	2.86018	2.05513e-11	1							-1.00241	0.963427	0
Os.11330.1.S1_x_at	aquaporin PIP2.1, putative, expressed	LOC_Os07g26690.1	Os.11330.1.S1_x_at							2.01659	7.86455e-08	1	1.5792	2.10266e-07	0.999997				1.00779	0.88168	0				-1.26354	0.00560337	0.990089	3.35759	2.46803e-13	1	1.17305	0.00588165	0.984902				-1.02111	0.667408	0
Os.11330.1.S2_at			Os.11330.1.S2_at																-1.02214	0.586361	0																1.00119	0.97999	0
Os.11330.2.S1_x_at			Os.11330.2.S1_x_at							3.76628	8.78407e-08	1	1.86951	9.27742e-07	0.99999				1.08012	0.321693	0							5.47796	1.02141e-14	1	1.19989	0.00575242	0.985163				1.00974	0.876272	0
Os.11331.1.S1_at	expressed protein	LOC_Os08g10500.1	Os.11331.1.S1_at	1.46304	0.00100419	0.989498				-35.3031	3.08683e-09	1	-1.06453	0.00407857	0.991349	1.07683	0.00125038	0.979962	-1.05813	0.0015797	0							-40.7544	8.64264e-12	1	-1.2926	8.21764e-05	0.999485				-1.05942	0.00298217	0
Os.11334.1.S1_x_at	CIPK-like protein 1, putative, expressed	LOC_Os09g25090.1	Os.11334.1.S1_x_at	1.97913	0.00215094	0.981362	4.27252	9.6067e-08	0.999999										-1.1598	0.182269	0				6.76237	4.66011e-11	1				-1.72904	2.01586e-05	0.999831				1.14035	0.330637	0
Os.11335.1.S1_at	expressed protein	LOC_Os04g33450.1	Os.11335.1.S1_at										1.92983	0.000924334	0.997385				1.8302	0.0128134	0																-1.07993	0.18358	0
Os.11335.3.S1_x_at	serine acetyltransferase 3, mitochondrial precursor, putative, expressed	LOC_Os01g52260.1	Os.11335.3.S1_x_at	1.79748	0.000743442	0.991634	1.55466	0.00903714	0.987401	1.5674	0.00371796	0.997384	2.46112	5.9821e-08	0.999999				-1.28472	0.106472	0				1.99508	2.06548e-05	0.999903	-2.12483	5.57613e-06	0.999994	-1.80636	0.000138496	0.999221				1.00606	0.969529	0
Os.11335.4.S1_at	60S ribosomal protein L23A, putative, expressed	LOC_Os01g24690.1	Os.11335.4.S1_at				-1.21461	0.00314076	0.994689	1.28447	0.000710928	0.999399							1.04532	0.375091	0				-1.16109	0.0110814	0.982647	1.14102	0.029872	0.985101							-1.01294	0.795312	0
Os.11336.1.S1_at	major Facilitator Superfamily protein, expressed	LOC_Os09g38690.1	Os.11336.1.S1_at							4.63819	2.18094e-09	1	-1.35326	0.00638657	0.987596				1.01845	0.890302	0							4.2312	7.93354e-10	1							1.09549	0.454693	0
Os.11337.1.S1_at	glycine-rich cell wall structural protein 2 precursor, putative, expressed	LOC_Os10g31660.1	Os.11337.1.S1_at	-4.08842	0.00261552	0.978422				59.3886	1.1221e-12	1	1.22176	0.0181285	0.971401				-1.02622	0.811409	0							42.4927	1.85068e-11	1	3.61995	4.40391e-07	0.999992				-1.00756	0.933377	0
Os.11338.1.S1_at	lysine ketoglutarate reductase trans-splicing related 1, putative, expressed	LOC_Os01g69050.1	Os.11338.1.S1_at							-4.03911	5.83495e-08	1				-2.04784	0.000306451	0.991114	1.08493	0.577002	0							-1.24199	0.0380426	0.981414							1.17753	0.344498	0
Os.11341.1.S1_a_at	serine carboxypeptidase 1 precursor, putative, expressed	LOC_Os10g01134.1	Os.11341.1.S1_a_at				4.10138	0.00017132	0.999508				-1.61187	0.0125111	0.978735	-2.31348	0.000534967	0.987724	1.02387	0.511893	0				3.11527	0.00109601	0.99742	-3.35703	0.000784349	0.999463	-1.10358	0.00541995	0.985842				-1.089	0.00372845	0
Os.11342.1.S1_at	expressed protein	LOC_Os06g04390.1	Os.11342.1.S1_at				-1.36909	0.000541721	0.998738	-12.8822	2.90989e-12	1							-1.05792	0.527531	0							-13.7162	1.02141e-14	1	-1.38315	0.000297259	0.998573				1.11837	0.351564	0
Os.11343.1.S1_at			Os.11343.1.S1_at				-2.00104	0.000527183	0.998766	2.12707	5.40763e-05	0.999939							-1.04501	0.754425	0				-1.86542	0.00167249	0.996343	2.53996	3.62278e-06	0.999996							-1.02527	0.855864	0
Os.11344.1.S1_s_at	transparent testa 12 protein, putative, expressed	LOC_Os05g48040.1	Os.11344.1.S1_s_at				6.00246	2.99505e-08	1	2.17892	2.73066e-08	1	-1.29505	0.000612181	0.998125				-1.03279	0.810171	0				4.26945	5.58764e-12	1	8.39948	3.55271e-15	1				-1.32423	0.000442624	0.989431	1.05166	0.589948	0
Os.11346.1.S1_at	expressed protein	LOC_Os02g19820.1	Os.11346.1.S1_at				3.0011	2.45807e-10	1	1.31249	0.00230607	0.998289				-1.53852	0.00150255	0.977732	-1.00647	0.935774	0				1.45345	0.000166611	0.999457	4.78929	8.65974e-15	1	-1.30321	0.000131595	0.999252	-1.31264	0.000129828	0.994985	1.14561	0.0385325	0
Os.11347.1.S1_at	cyclin IaZm, putative, expressed	LOC_Os01g59120.1	Os.11347.1.S1_at							5.43388	0.0158596	0.990501	32.5719	2.51799e-13	1				1.04201	0.659948	0										5.28406	0.000953016	0.99641				1.3081	0.20459	0
Os.11348.1.S1_at	histone deacetylase 1, putative, expressed	LOC_Os04g33480.1	Os.11348.1.S1_at				-1.48002	7.51188e-05	0.999749	-1.41079	0.00135897	0.998931							1.02535	0.778122	0				-1.47317	7.41522e-05	0.999722	-1.2104	0.0214146	0.98901							-1.02902	0.700794	0
Os.11349.1.S1_at	retrotransposon protein, putative, unclassified, expressed	LOC_Os03g41200.4	Os.11349.1.S1_at																1.1057	0.542834	0				3.14488	1.74749e-05	0.999916	1.29968	0.0726776	0.966399							-1.02036	0.882298	0
Os.11350.1.S1_x_at	ubiquitin-specific protease 23, putative, expressed	LOC_Os06g08530.1	Os.11350.1.S1_x_at							3.97678	1.34757e-11	1				-1.20656	0.00319934	0.965719	1.05144	0.496432	0				-1.25497	0.00537917	0.990417	3.64753	3.13527e-13	1	1.41899	5.64599e-06	0.999938				1.01925	0.828308	0
Os.11353.1.S1_at	IAA-amino acid hydrolase ILR1-like 4 precursor, putative, expressed	LOC_Os01g37960.1	Os.11353.1.S1_at				3.81429	3.1675e-10	1	1.16915	0.0737784	0.9626							1.02552	0.8033	0				1.45161	0.000319527	0.999069	3.06146	2.14002e-11	1							1.09293	0.198527	0
Os.11354.1.S1_at	xyloglucan endotransglucosylase/hydrolase protein 15 precursor, putative, expressed	LOC_Os04g51460.1	Os.11354.1.S1_at	18.3054	6.95748e-09	0.999999	10.4801	1.83766e-08	1	-3.26775	1.96482e-06	0.999997	-1.51607	0.00668583	0.987131				-1.37907	0.0635571	0				153.408	8.41539e-11	1	-2.50957	6.90813e-07	0.999999	-1.35896	0.00837099	0.980075				1.01911	0.85586	0
Os.11355.1.S1_at	actin-1, putative, expressed	LOC_Os05g36290.1	Os.11355.1.S1_at				-1.54365	0.000102465	0.999677	-5.0546	4.79454e-08	1	-1.99526	1.99146e-05	0.999882				-1.01138	0.935267	0				-1.27354	0.00563269	0.990046	-3.83976	2.28151e-13	1	-2.13678	2.70258e-08	0.999999				1.04306	0.70004	0
Os.11357.1.S1_at	nucleolar RNA helicase 2, putative, expressed	LOC_Os09g34910.1	Os.11357.1.S1_at				-1.34425	1.64301e-05	0.999928	-1.76537	1.51587e-07	1	-1.29771	0.00159191	0.995945				1.01914	0.829915	0				-1.18052	0.0168061	0.975599	-1.59053	2.16545e-06	0.999998							-1.03306	0.603177	0
Os.11360.1.S1_at	F-box domain containing protein, expressed	LOC_Os01g56740.1	Os.11360.1.S1_at																1.0339	0.492017	0																-1.00429	0.919494	0
Os.11361.1.S1_at	HECT domain and RCC1-like domain-containing protein 2, putative, expressed	LOC_Os02g34860.1	Os.11361.1.S1_at							21.9802	2.76782e-09	1							1.05023	0.660193	0							3.14065	0.000274089	0.999795	2.16296	0.000396462	0.998207				-1.22668	0.216054	0
Os.11364.1.S1_at	2-oxoglutarate/malate translocator, chloroplast precursor, putative, expressed	LOC_Os12g33080.1	Os.11364.1.S1_at				2.09653	3.46094e-05	0.999867	3.44201	1.34631e-09	1							-1.00365	0.967111	0							5.11056	2.92988e-13	1	1.22953	0.0067705	0.983135				-1.03089	0.740067	0
Os.11365.1.S1_at	RING/C3HC4/PHD zinc finger-like protein, putative, expressed	LOC_Os02g52210.2	Os.11365.1.S1_at	6.06231	0.0012624	0.987517	1.86596	0.0248518	0.971174	-9.78695	7.26189e-06	0.99999							-1.01985	0.272851	0				17.3746	1.38916e-08	1	-23.9469	1.03127e-08	1							1.00568	0.720347	0
Os.11368.1.S1_at	lecithine cholesterol acyltransferase-like protein, putative, expressed	LOC_Os02g37800.1	Os.11368.1.S1_at										1.17335	0.00478045	0.990171				1.04654	0.355238	0																1.04344	0.633582	0
Os.11369.1.S1_x_at	DNA binding protein, putative, expressed	LOC_Os04g35010.1	Os.11369.1.S1_x_at							3.35111	1.1453e-08	1							-1.07586	0.448177	0							6.33396	3.95017e-13	1							1.03891	0.669923	0
Os.11370.1.S1_at	dehydrogenase/reductase SDR family member 7 precursor, putative, expressed	LOC_Os11g16410.1	Os.11370.1.S1_at				-1.34304	0.00160535	0.996932										1.05823	0.512738	0				-1.20257	0.0153311	0.977364	-1.1963	0.016771	0.99121							-1.06235	0.498998	0
Os.11371.1.S1_at	protein synthesis inhibitor I, putative, expressed	LOC_Os01g06740.1	Os.11371.1.S1_at				3.5662	0.000326058	0.999167	-3.64092	0.00029515	0.999725							-1.00038	0.993462	0				2.17472	0.00139908	0.996844	-2.17639	0.00129796	0.99915							1.00867	0.880338	0
Os.11372.1.S1_a_at			Os.11372.1.S1_a_at	3.46929	0.000494382	0.993859				-6.3832	0.000185495	0.999818							-1.01523	0.496918	0							-2.82054	0.00333909	0.997987	2.47069	0.00773515	0.981273	-7.82511	0.00024733	0.992577	2.07851	0.0341332	0
Os.11372.2.S1_s_at			Os.11372.2.S1_s_at				-1.9341	0.0121395	0.983963	-1.68584	0.0283503	0.984068							1.01461	0.687278	0							-1.87307	0.0411105	0.980048				-2.57359	0.00375161	0.961787	1.04278	0.712061	0
Os.11375.1.S1_at			Os.11375.1.S1_at																-1.01498	0.914142	0																-1.02265	0.875101	0
Os.11376.1.S1_at	U-box domain containing protein, expressed	LOC_Os06g06490.1	Os.11376.1.S1_at				-1.32161	0.0275339	0.968648	-4.55505	1.21667e-06	0.999998							-1.49916	0.0133632	0				1.41211	0.00201859	0.995728	-7.30868	3.38473e-11	1	-1.57515	0.00856364	0.979715				-1.0787	0.736037	0
Os.11378.1.S1_at	fiber protein Fb15, putative, expressed	LOC_Os02g07910.1	Os.11378.1.S1_at							1.92858	9.56011e-08	1	1.27447	0.00229474	0.994555				1.05157	0.506894	0							1.41162	0.000146986	0.999884							-1.02479	0.727178	0
Os.11379.1.S1_at	expressed protein	LOC_Os06g19690.1	Os.11379.1.S1_at							1.26908	0.00763851	0.99504							1.00036	0.996451	0							-1.19072	0.0137203	0.992683							1.00967	0.893946	0
Os.11380.1.S1_s_at	expressed protein	LOC_Os12g35590.1	Os.11380.1.S1_s_at				2.4646	4.32169e-07	0.999996	2.71042	2.9637e-10	1							1.00301	0.978387	0							6.15527	1.38778e-13	1							-1.03713	0.681506	0
Os.11380.1.S1_x_at	expressed protein	LOC_Os12g35590.1	Os.11380.1.S1_x_at				2.30267	1.35117e-07	0.999999	2.3238	4.35948e-09	1							1.07798	0.527161	0							5.91117	6.69464e-14	1							-1.02122	0.791895	0
Os.11380.2.S1_at	expressed protein	LOC_Os12g35590.1	Os.11380.2.S1_at							-1.48865	0.0307391	0.982877							-1.05788	0.448155	0																-1.02719	0.701974	0
Os.11382.1.S1_at	GATA zinc finger family protein, expressed	LOC_Os12g42970.1	Os.11382.1.S1_at				-1.30843	0.0266119	0.969511				-1.47956	0.000907389	0.997423				1.05859	0.636258	0				-1.29153	0.0118158	0.98171	1.39059	0.000758635	0.99948	-1.49493	8.88437e-05	0.999452				-1.031	0.749157	0
Os.11383.1.S1_a_at	DNA primase large subunit, putative, expressed	LOC_Os07g22400.1	Os.11383.1.S1_a_at							37.6712	5.52516e-11	1							1.14189	0.176051	0							4.31602	1.05056e-07	1							-1.15482	0.33909	0
Os.11384.1.S1_at	coronatine-insensitive protein 1, putative, expressed	LOC_Os01g63420.1	Os.11384.1.S1_at				-1.25872	0.00959068	0.986774	-1.37904	0.00245952	0.998188	1.20809	0.0134535	0.977463	-1.32761	0.000468293	0.988635	1.11983	0.157129	0				-1.30702	0.00300079	0.994075	-1.57128	6.31786e-06	0.999993	1.36139	0.000466073	0.997962				1.02273	0.807467	0
Os.11385.1.S1_a_at	ubiquitin carboxyl-terminal hydrolase family protein, expressed	LOC_Os11g34270.1	Os.11385.1.S1_a_at							1.29062	0.00940927	0.994029	-1.46063	8.53615e-05	0.999618				-1.03213	0.723296	0				-1.38344	0.00189758	0.995941	1.93295	3.45897e-07	1							-1.03017	0.733615	0
Os.11385.4.A1_at			Os.11385.4.A1_at				1.49789	0.0187572	0.977106	-2.91553	1.49939e-05	0.999981	-1.58142	0.00484891	0.990058				1.48526	0.0141923	0							-2.48655	9.35425e-06	0.999991							1.29247	0.171213	0
Os.11386.1.S1_at	aquaporin PIP1.2, putative, expressed	LOC_Os04g47220.1	Os.11386.1.S1_at				-1.53322	1.29699e-05	0.99994				2.53196	1.70178e-10	1	-1.20459	0.00340965	0.964458	1.1229	0.129229	0							-2.79443	1.08933e-09	1	4.72135	5.08038e-13	1				1.10341	0.206219	0
Os.11388.1.S1_at	peptide transporter PTR2, putative, expressed	LOC_Os11g18044.1	Os.11388.1.S1_at				-1.62812	0.0214367	0.974461	2.89179	1.30849e-05	0.999983	1.60082	0.00229798	0.994549				-1.10377	0.601098	0							-1.42361	0.0804412	0.963132	-1.97801	0.000360354	0.998338				-1.00002	0.999458	0
Os.11389.1.S1_at	MAP3K-like protein kinase, putative, expressed	LOC_Os09g02729.1	Os.11389.1.S1_at				-1.41529	0.00406233	0.993446	1.61344	9.59114e-05	0.999899							-1.0907	0.27411	0				-1.4536	0.000436331	0.998795	1.55862	3.74291e-05	0.999967							1.0932	0.355962	0
Os.11390.1.S1_at	glycerol-3-phosphate dehydrogenase, putative, expressed	LOC_Os01g71280.1	Os.11390.1.S1_at				1.56659	0.0189918	0.976872	12.4007	6.90559e-13	1							1.15009	0.133368	0							7.3076	2.98206e-13	1							-1.08128	0.391032	0
Os.11391.1.S1_at	tartrate-resistant acid phosphatase type 5 precursor, putative, expressed	LOC_Os10g02750.1	Os.11391.1.S1_at										1.58253	0.0267302	0.961033				1.99332	0.110573	0							45.9888	3.98896e-09	1	5.37337	4.2526e-12	1				1.22346	0.134845	0
Os.11392.1.A1_at	expressed protein	LOC_Os02g07820.1	Os.11392.1.A1_at																1.0053	0.89459	0																1.06062	0.262234	0
Os.11392.2.S1_at	expressed protein	LOC_Os02g07820.1	Os.11392.2.S1_at													1.70719	0.000624554	0.986573	-1.13634	0.481944	0																1.00595	0.836489	0
Os.11393.1.S1_at	lipid binding protein, putative, expressed	LOC_Os06g47200.3	Os.11393.1.S1_at							-1.85367	0.0323681	0.982071							-1.05812	0.60564	0							-1.53616	0.00716356	0.995958							-1.07577	0.250418	0
Os.11393.1.S2_at	lipid binding protein, putative, expressed	LOC_Os06g47200.1	Os.11393.1.S2_at							-1.40766	0.00187352	0.998577							1.03098	0.679694	0							-2.55379	1.22792e-09	1	-1.37191	0.00110671	0.99596				-1.03014	0.748873	0
Os.11394.1.S1_at	expressed protein	LOC_Os12g01449.1	Os.11394.1.S1_at							8.65689	2.16967e-07	1							-1.05736	0.808972	0							17.1597	4.53604e-12	1							1.21024	0.227595	0
Os.11396.1.S1_at	copine-6, putative, expressed	LOC_Os01g68060.1	Os.11396.1.S1_at	1.8413	1.09039e-09	1	1.71824	6.65708e-07	0.999995	-2.6827	1.06954e-09	1							-1.03407	0.684138	0				2.87908	1.33524e-10	1	-3.20219	4.43151e-11	1							1.03229	0.746275	0
Os.11397.1.S1_at	FKBP-type peptidyl-prolyl cis-trans isomerase 4, chloroplast precursor, putative, expressed	LOC_Os02g51570.1	Os.11397.1.S1_at				-1.59985	0.0320587	0.964482										-1.0281	0.264573	0							-1.55199	0.000499918	0.999644							-1.01864	0.58097	0
Os.11398.1.S1_at	proline-rich protein, putative, expressed	LOC_Os10g05980.1	Os.11398.1.S1_at										18.1693	6.55468e-10	1	-7.21437	4.06716e-09	0.999988	7.60455	0.000807875	0																-1.01451	0.442184	0
Os.11399.1.S1_at	bacteriochlorophyll synthase 34 kDa chain, putative, expressed	LOC_Os05g28200.1	Os.11399.1.S1_at				-1.74716	4.70764e-05	0.999829	3.54743	3.19267e-09	1	1.27697	0.00994329	0.982307				1.00245	0.979074	0				-1.41828	0.0154356	0.977238	1.96442	1.0624e-06	0.999999	1.69466	6.92276e-06	0.999928				-1.02688	0.774909	0
Os.11402.1.S1_at	peptidyl-prolyl cis-trans isomerase, chloroplast precursor, putative, expressed	LOC_Os05g01270.1	Os.11402.1.S1_at				-1.60499	2.19286e-06	0.999986	2.56184	8.80011e-08	1	1.5308	0.000117734	0.999505				-1.00821	0.919114	0							1.44298	0.000304866	0.999774	1.60611	2.92824e-06	0.999963				1.03403	0.590133	0
Os.11403.1.S1_at	metallopeptidase, putative, expressed	LOC_Os06g45480.1	Os.11403.1.S1_at							-2.20755	2.2236e-06	0.999996							1.04629	0.839006	0				1.36739	0.0121582	0.981277	2.2507	9.96867e-09	1	-1.6482	9.53156e-07	0.999985				-1.00992	0.931029	0
Os.11405.1.S1_at	argininosuccinate synthase, chloroplast precursor, putative, expressed	LOC_Os12g13320.1	Os.11405.1.S1_at				-1.20952	0.0266398	0.969485	2.33445	1.02597e-08	1							1.05074	0.515426	0				-1.30406	0.00138377	0.996872	2.00564	8.94814e-09	1							-1.01647	0.825983	0
Os.11407.1.S1_at	lysine-specific histone demethylase 1, putative, expressed	LOC_Os04g57550.1	Os.11407.1.S1_at	3.21156	1.62558e-11	1	2.16105	0.000136243	0.999592	-4.83235	8.95195e-07	0.999998	-3.28657	2.27026e-07	0.999997	-1.49579	0.000997493	0.982406	-1.15562	0.256014	0				6.88129	3.43048e-12	1	-9.91464	1.15541e-12	1	-1.38777	0.000890905	0.996597				1.07281	0.484946	0
Os.11408.1.S1_at	phospholipase D delta, putative, expressed	LOC_Os09g37100.1	Os.11408.1.S1_at				-3.10691	0.000152537	0.999553	-1.44022	0.0391053	0.978778	1.63507	0.00292235	0.993385	-1.60642	0.00262659	0.969356	-1.02041	0.770333	0				-1.57758	0.0240065	0.967362	-2.55482	0.000276882	0.999793				-1.41074	0.000430329	0.98961	1.055	0.692218	0
Os.11408.1.S2_at	phospholipase D delta, putative, expressed	LOC_Os09g37100.1	Os.11408.1.S2_at	-1.27696	0.00217152	0.981229	-2.42059	3.86329e-10	1	-2.40614	8.46958e-08	1	1.47791	0.000202986	0.999231				1.06162	0.540244	0				-1.60622	1.32634e-05	0.999933	-2.38705	3.98654e-10	1							-1.08901	0.433401	0
Os.11409.1.S1_at	expressed protein	LOC_Os06g50900.1	Os.11409.1.S1_at				3.28856	1.08087e-06	0.999992				-1.3194	0.0238874	0.964368				1.13416	0.24157	0				2.27569	1.14755e-05	0.999941	2.24185	1.89105e-07	1							-1.01626	0.883136	0
Os.11411.2.S1_a_at	circumsporozoite protein precursor, putative, expressed	LOC_Os04g40190.1	Os.11411.2.S1_a_at				-1.45092	4.49533e-05	0.999835	-1.30667	0.00534754	0.996387							1.0911	0.343126	0										1.24236	0.00165587	0.994444				1.00781	0.907479	0
Os.11412.1.S1_a_at	S-adenosylmethionine decarboxylase proenzyme, putative, expressed	LOC_Os09g25620.1	Os.11412.1.S1_a_at				-1.68172	5.48955e-07	0.999996										-1.01662	0.860325	0				-1.43465	0.000287138	0.999148	-3.14771	2.33628e-09	1	1.35718	0.000749162	0.997033				1.07454	0.361843	0
Os.11414.1.S1_at			Os.11414.1.S1_at				2.34163	0.00136798	0.997308	-1.56425	0.0389253	0.978866							-1.03674	0.754281	0							1.70732	0.0042275	0.997503	-1.52365	0.0124157	0.972856				-1.11917	0.514318	0
Os.11415.1.S1_at	expressed protein	LOC_Os08g03380.1	Os.11415.1.S1_at							-1.52883	0.000254126	0.999759							-1.05336	0.56137	0							-1.47951	1.60407e-05	0.999985							-1.03294	0.671076	0
Os.11416.1.S1_at	oxidoreductase, 2OG-Fe oxygenase family protein, expressed	LOC_Os11g43610.1	Os.11416.1.S1_at				-1.34243	0.00564061	0.99143	-1.26073	0.0492512	0.973929							1.03034	0.748411	0				-1.38067	0.00167581	0.996337	-1.39826	0.000515935	0.999634							1.08356	0.401712	0
Os.11417.1.S1_at	trans-cinnamate 4-monooxygenase, putative, expressed	LOC_Os02g26810.1	Os.11417.1.S1_at	5.34083	6.05149e-10	1	7.75286	2.00645e-11	1	-2.67599	1.10778e-08	1	1.7983	9.76076e-08	0.999998				-1.16043	0.153347	0				19.947	5.10703e-15	1	-3.83969	1.18028e-12	1	1.41877	0.000104435	0.999377				1.30245	0.0474356	0
Os.11418.1.S1_at	expressed protein	LOC_Os12g34350.1	Os.11418.1.S1_at	-1.21476	0.00353894	0.972961	-1.8018	3.56752e-08	1	-4.96361	1.6551e-11	1							-1.00581	0.953075	0				-1.4864	1.08866e-05	0.999943	-6.69433	6.9722e-14	1							-1.05943	0.607292	0
Os.11419.1.S1_at	heat shock 70 kDa protein 1, putative, expressed	LOC_Os03g11910.1	Os.11419.1.S1_at				-1.68371	4.65696e-06	0.999974	-19.6413	2.24331e-10	1	-1.34866	0.0244262	0.96373				-1.18564	0.206759	0							-23.796	2.33147e-14	1	-1.56724	0.000239412	0.998798				1.16642	0.281832	0
Os.11420.1.S1_at	eukaryotic translation initiation factor 3 subunit 5, putative, expressed	LOC_Os05g01450.1	Os.11420.1.S1_at																-1.01995	0.807935	0							1.13092	0.0631051	0.970471	-1.21558	0.00440534	0.987974				-1.05054	0.487205	0
Os.11421.1.S1_at	stem-specific protein TSJT1, putative, expressed	LOC_Os03g58170.1	Os.11421.1.S1_at				-1.47637	0.000180454	0.999487	-102.015	1.51932e-09	1							-1.07192	0.642096	0							-84.8341	3.33067e-16	1	-2.39189	3.95698e-05	0.999711				1.03844	0.793282	0
Os.11421.2.S1_x_at	stem-specific protein TSJT1, putative, expressed	LOC_Os03g58170.1	Os.11421.2.S1_x_at				-1.44649	3.80789e-06	0.999978	-79.9574	1.108e-13	1	-1.88248	6.62245e-05	0.999689				1.20499	0.232622	0							-65.3704	1.11022e-16	1	-2.20309	3.10792e-06	0.999962				1.1142	0.496905	0
Os.11422.1.S1_at	expressed protein	LOC_Os02g02880.1	Os.11422.1.S1_at				-1.36296	0.00384601	0.993733	1.23268	0.066687	0.965828	-1.29014	0.014464	0.97612				1.00341	0.968785	0				-1.61566	2.74022e-05	0.999878	1.31405	0.0137604	0.992663							1.01691	0.833058	0
Os.11423.1.S1_at	YKL151C, putative, expressed	LOC_Os11g17610.1	Os.11423.1.S1_at				-1.77978	1.9945e-06	0.999987	-3.65792	1.0704e-08	1							1.10274	0.38561	0				-1.36691	0.000886638	0.997835	-3.05573	2.03207e-10	1	1.22408	0.018994	0.962152				1.16197	0.145484	0
Os.11424.1.S1_x_at			Os.11424.1.S1_x_at							-1.22554	0.0347184	0.980915	-1.30879	0.00337173	0.992578				1.00521	0.960132	0																-1.14651	0.140322	0
Os.11425.1.S1_at	60S ribosomal protein L4, putative, expressed	LOC_Os07g08330.1	Os.11425.1.S1_at							1.82195	4.68936e-08	1							-1.0442	0.54886	0				-1.36842	0.00012164	0.999581	1.65225	6.66105e-08	1	-1.26689	0.00078667	0.996916				1.01977	0.739244	0
Os.11429.1.S1_at	mitochondrial glycoprotein, expressed	LOC_Os01g05060.1	Os.11429.1.S1_at				-1.56299	0.0225758	0.973355	4.35844	1.6243e-09	1							1.02982	0.779528	0							2.8537	4.47e-09	1							-1.09775	0.428764	0
Os.11431.1.S1_at	AT-hook protein 1, putative, expressed	LOC_Os04g49990.1	Os.11431.1.S1_at				-1.493	0.00110459	0.99774	-1.83459	0.000559422	0.999514							1.04867	0.679154	0				-1.37997	0.00118443	0.99725	-2.51501	1.07247e-08	1							-1.04409	0.775248	0
Os.11431.2.S1_at			Os.11431.2.S1_at																1.00166	0.900934	0																-1.01436	0.252532	0
Os.11432.1.S1_s_at		LOC_Os01g62360.1	Os.11432.1.S1_s_at				-2.47741	1.87092e-07	0.999998	-1.72075	0.00173058	0.998674	-1.68074	0.0021418	0.99485				1.24283	0.233419	0				-1.65816	3.33626e-05	0.999856	-4.79682	5.40197e-11	1	2.02415	0.000146908	0.999184				1.15488	0.307805	0
Os.11432.1.S1_x_at		LOC_Os01g62360.1	Os.11432.1.S1_x_at				-2.49672	3.05377e-05	0.99988										1.34025	0.0500024	0				-1.72472	0.00714466	0.987897	-2.62249	0.000759362	0.999479							-1.03152	0.844447	0
Os.11434.1.S1_at	XAP-5 protein, putative, expressed	LOC_Os09g36480.1	Os.11434.1.S1_at							-1.4817	0.000288571	0.99973	-1.29768	0.00750217	0.985884				-1.06733	0.439134	0							-1.56865	2.13862e-06	0.999998	-1.30238	0.000960111	0.996389				-1.13645	0.192789	0
Os.11435.1.S1_at	MFP1 attachment factor 1, putative, expressed	LOC_Os03g11060.1	Os.11435.1.S1_at				-1.18643	0.0125239	0.983549	-1.34042	0.00136187	0.998928	1.21177	0.016989	0.972845				-1.01092	0.894723	0				-1.1547	0.0298075	0.961082	-2.38119	1.85719e-10	1	1.23793	0.00568546	0.985299				1.08879	0.274146	0
Os.11437.1.S1_at	periplasmic beta-glucosidase precursor, putative, expressed	LOC_Os03g53860.1	Os.11437.1.S1_at				2.00171	0.00591111	0.991095	29.5251	6.70353e-13	1	1.39178	0.000316697	0.998899	-1.51595	2.827e-05	0.997786	-1.07112	0.464848	0				1.7574	0.00732794	0.987642	53.4815	7.85361e-12	1				-1.62533	2.60066e-06	0.99954	1.09809	0.302237	0
Os.11439.1.S1_at	mannosyl-oligosaccharide 1,2-alpha-mannosidase IA, putative, expressed	LOC_Os04g51690.1	Os.11439.1.S1_at							1.5622	0.000165004	0.999836	-1.22779	0.0254726	0.962499				-1.00941	0.913474	0							2.07914	1.22757e-08	1							-1.0126	0.873312	0
Os.11440.1.S1_at	progesterone 5-beta-reductase, putative, expressed	LOC_Os03g32170.1	Os.11440.1.S1_at	2.12684	4.59348e-05	0.998993	2.88585	4.1786e-07	0.999996	4.68327	5.8713e-12	1							-1.04336	0.703738	0				3.03075	2.72847e-08	1	3.2453	5.07683e-11	1							1.0284	0.740273	0
Os.11442.1.S1_at	purple acid phosphatase precursor, putative, expressed	LOC_Os06g43640.1	Os.11442.1.S1_at							2.09224	9.49458e-07	0.999998							1.08336	0.294858	0				-1.239	0.00844591	0.986113	2.31133	4.82379e-09	1	1.20289	0.0183769	0.963115				1.0334	0.678901	0
Os.11443.1.S1_a_at	expressed protein	LOC_Os01g65630.1	Os.11443.1.S1_a_at							7.70322	7.35745e-08	1							-1.00928	0.934386	0							5.23328	1.44911e-07	1				1.46365	0.00314225	0.965615	1.03797	0.737273	0
Os.11444.1.S1_at	expressed protein	LOC_Os03g15720.1	Os.11444.1.S1_at							-1.36304	0.00822641	0.994702							-1.06978	0.428442	0				1.39092	8.39221e-05	0.999692	-1.29623	0.000497571	0.999646							1.12538	0.161904	0
Os.11445.1.S1_at	meiosis 5, putative, expressed	LOC_Os06g35970.1	Os.11445.1.S1_at							91.1556	1.77768e-11	1	1.91732	6.13115e-07	0.999993	-1.59713	4.38838e-05	0.997138	1.05839	0.650083	0							73.9095	1.77636e-15	1	1.93759	4.58418e-07	0.999992				-1.11259	0.328185	0
Os.11446.1.S1_at	26S protease regulatory subunit 6B, putative, expressed	LOC_Os02g21970.1	Os.11446.1.S1_at																1.0138	0.847417	0							1.32225	0.000266417	0.9998	-1.18931	0.0171033	0.965127				-1.01257	0.843888	0
Os.11448.2.S1_x_at	presenilin, putative, expressed	LOC_Os01g16930.1	Os.11448.2.S1_x_at	1.62287	0.000269834	0.996123	1.65687	0.000108695	0.999661	-1.93961	6.38581e-06	0.999991							-1.03254	0.768468	0				2.69482	1.32135e-08	1	-1.57526	3.9404e-05	0.999965							1.11105	0.348056	0
Os.11450.1.S1_at	RING finger and CHY zinc finger domain-containing protein 1, putative, expressed	LOC_Os01g52110.1	Os.11450.1.S1_at							-5.58506	2.80257e-09	1	-1.77517	0.000191564	0.999266	-2.66908	9.08256e-05	0.995623	-1.53877	0.00608645	0							-2.77395	1.3657e-11	1	-2.02253	9.25522e-08	0.999998	-1.68473	0.000840719	0.984418	1.0682	0.69818	0
Os.11450.1.S2_a_at	RING finger and CHY zinc finger domain-containing protein 1, putative, expressed	LOC_Os01g52110.1	Os.11450.1.S2_a_at				-1.25203	0.0151636	0.980763	-5.3443	2.24264e-10	1	-2.34457	1.80728e-06	0.999983	-1.75486	0.000431661	0.989159	-1.10349	0.467969	0							-3.0143	2.26529e-11	1	-2.70813	2.66339e-09	1	-1.77988	8.30671e-05	0.99618	1.155	0.472874	0
Os.11450.1.S3_a_at	RING finger and CHY zinc finger domain-containing protein 1, putative, expressed	LOC_Os01g52110.1	Os.11450.1.S3_a_at							-4.67736	7.32514e-12	1	-2.30681	2.15114e-07	0.999997	-1.87612	3.55396e-07	0.999829	-1.07915	0.445062	0				-1.28766	0.000407647	0.998861	-2.6181	1.78038e-11	1	-2.25429	5.61084e-09	1	-1.70615	1.23975e-05	0.998804	1.11904	0.411211	0
Os.11452.1.S1_at	enhancer of polycomb-like protein, putative, expressed	LOC_Os09g11270.1	Os.11452.1.S1_at							-2.42444	9.77478e-07	0.999998							1.00446	0.968706	0							-1.70081	1.47342e-05	0.999986							1.02521	0.802982	0
Os.11453.1.S1_x_at	ICE-like protease p20 domain containing protein, expressed	LOC_Os10g41534.1	Os.11453.1.S1_x_at							-1.87931	0.000542105	0.999527							1.13408	0.385748	0				-1.41105	0.0130231	0.980193										1.05293	0.733467	0
Os.11454.1.S1_x_at	multidrug resistance protein 8, putative, expressed	LOC_Os01g34970.1	Os.11454.1.S1_x_at										1.76465	0.00042319	0.998608	-1.69192	0.000742745	0.985158	1.47105	0.0338576	0																1.00228	0.965717	0
Os.11454.2.S1_at	multidrug resistance protein 8, putative, expressed	LOC_Os01g34970.1	Os.11454.2.S1_at							2.58036	2.38467e-05	0.999971	3.21024	2.99534e-06	0.999975				1.37338	0.0643938	0							2.26029	0.000125695	0.999899							-1.06669	0.731542	0
Os.11456.1.S1_at			Os.11456.1.S1_at				4.10184	0.000134414	0.999597	12.2942	1.33793e-12	1							1.04478	0.653367	0							74.0814	1.5099e-14	1							1.09821	0.254915	0
Os.11458.1.S1_at	DNA binding protein, putative, expressed	LOC_Os08g04840.1	Os.11458.1.S1_at				1.52243	6.42811e-05	0.999779	-1.71447	5.53699e-06	0.999992	-1.57418	1.93182e-05	0.999885				-1.11874	0.22145	0				1.26761	0.00866719	0.985815	-1.4387	9.27726e-05	0.999924							-1.01124	0.904076	0
Os.11459.1.S1_at	4-coumarate--CoA ligase 2, putative, expressed	LOC_Os03g05780.1	Os.11459.1.S1_at				-1.92294	3.81896e-08	0.999999	1.19583	0.0739277	0.962532	1.5353	3.2335e-05	0.999826				1.00878	0.909119	0				-1.36797	0.00143533	0.996776	-3.85685	7.83761e-10	1	1.28297	0.0113831	0.974642				1.07752	0.39924	0
Os.11460.1.S1_at	phosphatidylinositol-4-phosphate 5-kinase 4, putative, expressed	LOC_Os07g46490.1	Os.11460.1.S1_at							1.40933	0.0706005	0.964042	1.70906	0.00589062	0.988375				1.34252	0.101757	0							1.62309	0.00280637	0.998282				1.74621	0.00279054	0.967965	-1.2102	0.287181	0
Os.11462.1.S1_at	allene oxide cyclase 4, chloroplast precursor, putative, expressed	LOC_Os03g32314.1	Os.11462.1.S1_at							3.66593	4.55849e-11	1	-1.55774	1.94304e-05	0.999885				1.17859	0.134465	0							1.26045	0.00266616	0.998361							1.03491	0.698585	0
Os.11463.1.S1_at	protein LRP16, putative, expressed	LOC_Os03g21830.1	Os.11463.1.S1_at				-1.34881	0.000421185	0.998973	-1.39476	0.00123494	0.999018							1.02605	0.748963	0				-1.16882	0.0165087	0.975952	-1.22417	0.00345091	0.997925	1.20606	0.0104506	0.976285				1.06271	0.3547	0
Os.11464.1.S1_at	aldo/keto reductase, putative, expressed	LOC_Os03g41510.1	Os.11464.1.S1_at				-1.76537	0.0109425	0.985268	8.33728	1.3411e-08	1	1.81166	8.34662e-06	0.999942				-1.04365	0.676894	0							6.13473	2.09246e-09	1	1.89405	7.02526e-07	0.999988				1.14146	0.179499	0
Os.11465.1.S1_at	xyloglucan endotransglucosylase/hydrolase precursor, putative, expressed	LOC_Os11g33270.1	Os.11465.1.S1_at				8.81943	1.88981e-08	1	4.98242	2.45359e-14	1	-1.46299	1.88264e-06	0.999983				-1.12079	0.15824	0							56.5978	1.11022e-16	1	-1.41493	1.07983e-05	0.999897	-1.24506	0.00135534	0.97922	-1.0555	0.396774	0
Os.11466.1.S1_at	NMDA receptor-regulated 1-like protein, putative, expressed	LOC_Os01g43030.1	Os.11466.1.S1_at				-1.21341	0.0220525	0.973862	2.09771	1.29431e-06	0.999998							1.03639	0.687071	0				-1.61934	1.76503e-05	0.999915	2.17682	5.98895e-09	1							-1.08534	0.256619	0
Os.11467.1.S1_at	citrate synthase, glyoxysomal precursor, putative, expressed	LOC_Os02g13840.1	Os.11467.1.S1_at										1.18702	0.0262947	0.961539				1.03093	0.722327	0							-1.15474	0.077233	0.964478	1.35872	0.00128997	0.995439				1.06523	0.446612	0
Os.11468.1.S1_at	respiratory burst oxidase protein D, putative, expressed	LOC_Os11g33120.1	Os.11468.1.S1_at	1.31856	0.00229655	0.980424	1.41109	0.000764493	0.998327	-2.12369	2.88865e-07	0.999999	-1.52587	0.000274321	0.999019	-1.4987	0.00117469	0.980669	1.06713	0.59671	0							-8.98542	1.48992e-13	1							-1.36849	0.0835914	0
Os.11469.1.S1_at	auxin-induced protein PCNT115, putative, expressed	LOC_Os04g26870.1	Os.11469.1.S1_at							1.48607	0.0184235	0.989146	7.09009	1.25023e-09	1				1.29114	0.150951	0																-1.00565	0.905513	0
Os.1147.1.A1_at			Os.1147.1.A1_at																-1.03401	0.701785	0							-1.4986	0.0162171	0.991475							-1.01679	0.858708	0
Os.11471.1.S1_at			Os.11471.1.S1_at	2.03243	0.0013398	0.986945				-2.66877	0.000224583	0.999784							1.13743	0.247184	0				2.01295	0.00329209	0.993605	-2.65801	0.000340379	0.99975							1.0222	0.57768	0
Os.11472.1.S1_at			Os.11472.1.S1_at							-3.22254	0.000303966	0.999717							1.00392	0.961561	0							-1.41386	0.0442554	0.978656							-1.13904	0.249665	0
Os.11473.1.A1_at	calcium-dependent protein kinase 2, putative, expressed	LOC_Os02g41580.1	Os.11473.1.A1_at																-1.00497	0.971538	0																1.01597	0.912793	0
Os.11474.1.S1_at	kelch motif family protein, expressed	LOC_Os02g51350.1	Os.11474.1.S1_at	4.5886	4.42454e-11	1	2.87886	5.16264e-10	1	-1.90455	2.68135e-07	0.999999	-1.34559	0.00184441	0.995434				1.09104	0.254861	0				9.18676	1.48914e-11	1	-2.21191	1.53092e-07	1							1.03588	0.629615	0
Os.11475.1.S1_a_at	expressed protein	LOC_Os10g41860.1	Os.11475.1.S1_a_at				-1.23299	0.0293495	0.966963	-1.12122	0.00211109	0.998418							-1.00937	0.528136	0				1.46301	0.00277629	0.994443	-1.83143	2.79454e-05	0.999974							1.00539	0.620136	0
Os.11475.1.S1_at	expressed protein	LOC_Os10g41860.1	Os.11475.1.S1_at				-1.62427	0.015725	0.980182	-2.53561	0.000442392	0.999605	-1.31198	0.0237648	0.964514				-1.06057	0.291073	0							-4.23717	0.000168043	0.999869							1.02463	0.659597	0
Os.11475.2.S1_at	expressed protein	LOC_Os10g41850.1	Os.11475.2.S1_at				-4.63412	8.43459e-09	1	-1.98169	0.00546512	0.996316							1.13349	0.343803	0				-1.56627	0.00980027	0.98431	-4.08773	6.3161e-07	0.999999							1.22771	0.270471	0
Os.11475.3.S1_x_at	expressed protein	LOC_Os10g41850.1	Os.11475.3.S1_x_at				-2.20454	0.0174552	0.978415	-1.54455	0.0010617	0.999141							1.01613	0.626501	0							-2.45485	0.000466613	0.999666							1.14174	0.396256	0
Os.11476.1.S1_at	receptor-like protein kinase 5 precursor, putative, expressed	LOC_Os06g10230.1	Os.11476.1.S1_at	-1.49177	0.00404949	0.970113	-1.70618	0.000220867	0.999394	15.1757	3.30846e-14	1							1.05885	0.56084	0				-1.85694	0.000149665	0.999503	14.283	2.44249e-15	1							-1.05	0.492456	0
Os.11477.1.S1_at	chemocyanin precursor, putative, expressed	LOC_Os03g63390.1	Os.11477.1.S1_at																1.24929	0.141578	0																-1.01208	0.753801	0
Os.11478.1.S1_at	SET domain containing protein, expressed	LOC_Os09g38440.1	Os.11478.1.S1_at				-2.31806	0.000142477	0.999577	12.4698	3.31584e-09	1							1.18378	0.0872849	0				-2.14045	0.000793073	0.998026	8.89778	3.81251e-13	1	1.49677	1.17739e-05	0.99989				-1.19004	0.20095	0
Os.11479.1.S1_at	ubiquitin-conjugating enzyme E2-17 kDa, putative, expressed	LOC_Os01g60410.1	Os.11479.1.S1_at				1.29804	0.000183469	0.99948	1.50905	1.96245e-06	0.999997							-1.01537	0.786375	0							1.93592	3.27156e-09	1							1.0008	0.988935	0
Os.1148.1.S1_at	50S ribosomal protein L11, chloroplast precursor, putative, expressed	LOC_Os03g03020.1	Os.1148.1.S1_at							4.59341	3.87906e-09	1	1.79159	1.70257e-06	0.999984	-1.33199	0.00145785	0.978115	1.02835	0.754109	0							3.19102	5.03704e-09	1	1.41728	0.00197708	0.993608				-1.01413	0.894673	0
Os.11481.1.S1_s_at	KID-containing protein, putative, expressed	LOC_Os08g40510.1	Os.11481.1.S1_s_at				1.48351	4.21211e-06	0.999976	-4.14339	5.33351e-13	1							-1.17971	0.197737	0				1.64357	7.13508e-07	0.999994	-1.54796	2.71874e-06	0.999997	-1.20234	0.0064261	0.983813				1.05396	0.478278	0
Os.11483.1.S1_at	expressed protein	LOC_Os07g29450.1	Os.11483.1.S1_at																1.00974	0.903377	0				-1.50498	7.92973e-05	0.999706										-1.0224	0.792411	0
Os.11484.1.S1_at	aspartyl/glutamyl-tRNA amidotransferase subunit B, putative, expressed	LOC_Os11g34210.1	Os.11484.1.S1_at							4.52954	4.05535e-08	1							1.06735	0.559845	0				-1.70632	0.00743073	0.9875	5.6599	2.60416e-09	1							-1.04674	0.655267	0
Os.11485.1.S1_at	cytochrome c, putative, expressed	LOC_Os01g66180.1	Os.11485.1.S1_at				-1.61792	8.68587e-06	0.999957	-1.79959	7.48452e-06	0.999989							1.02532	0.761317	0							-3.18446	3.89389e-12	1	1.51784	6.50984e-06	0.999931	1.23676	0.00134914	0.979277	1.08461	0.349711	0
Os.11487.1.S1_s_at	60S ribosomal protein L10a-1, putative, expressed	LOC_Os01g64090.1	Os.11487.1.S1_s_at				1.44121	0.000904802	0.99808	3.34878	3.42721e-11	1	1.28156	0.00167187	0.995782				-1.05969	0.489407	0							3.97397	3.54605e-13	1							-1.08694	0.263634	0
Os.11488.1.S1_at	tankyrase 2, putative, expressed	LOC_Os07g46500.2	Os.11488.1.S1_at				-1.3656	0.000289027	0.999245	-1.51781	0.000219784	0.999788							-1.05208	0.53804	0				-1.23981	0.00433371	0.991979	-1.90125	1.02716e-08	1	-1.20016	0.00935894	0.978251				-1.04639	0.565999	0
Os.11489.1.S1_a_at			Os.11489.1.S1_a_at				-2.08408	0.0255966	0.970468	-1.13603	0.0132166	0.991923							-1.01189	0.550793	0							-1.72777	0.0370735	0.981848	2.4155	0.0174685	0.964547				1.0346	0.296742	0
Os.11489.3.S1_x_at			Os.11489.3.S1_x_at	1.63739	0.00125451	0.987576	-1.52606	0.00366153	0.99398	-1.15229	0.00118466	0.999053							1.00487	0.719762	0							-1.58269	0.0370267	0.981869	3.97823	0.00124202	0.995574	-4.0665	0.00116441	0.981035	1.13945	0.0537982	0
Os.1149.1.S1_at	relA-SpoT like protein RSH1, putative, expressed	LOC_Os03g22160.1	Os.1149.1.S1_at							-1.76397	0.000121397	0.999875	-1.32731	0.0196113	0.96955				-1.01774	0.879907	0				-1.42098	0.00119209	0.997235	-1.68717	7.41362e-06	0.999992							-1.17877	0.205277	0
Os.11490.1.S1_at	THO complex subunit 4, putative, expressed	LOC_Os08g33120.1	Os.11490.1.S1_at							1.35537	0.00606893	0.995957							-1.00202	0.981815	0							1.61852	3.76954e-06	0.999996							1.08655	0.406533	0
Os.11490.1.S2_at	THO complex subunit 4, putative, expressed	LOC_Os08g33120.1	Os.11490.1.S2_at							1.55322	2.83604e-05	0.999966							1.00757	0.933514	0							1.67038	2.36056e-07	1	-1.19972	0.0120974	0.973403				1.04603	0.580777	0
Os.11491.1.S1_at	expressed protein	LOC_Os03g19290.1	Os.11491.1.S1_at				-1.69805	5.35192e-07	0.999996	-66.6878	9.82769e-13	1	-4.19512	8.30636e-09	1				-1.13745	0.403048	0				-1.20598	0.00586291	0.989713	-29.7541	2.22045e-16	1	-2.89733	1.96468e-09	1				-1.13176	0.373107	0
Os.11493.1.A1_at	amidophosphoribosyltransferase, chloroplast precursor, putative, expressed	LOC_Os05g35580.1	Os.11493.1.A1_at	1.33072	0.00378608	0.971569	4.24173	1.66799e-09	1	-2.13728	1.05098e-06	0.999998	-1.66942	1.35703e-05	0.999914				-1.11986	0.423952	0				2.40925	7.24881e-08	0.999999	4.13063	4.11637e-12	1	-1.31839	0.000618926	0.997449	-1.24211	0.00165503	0.97657	-1.10713	0.164819	0
Os.11494.1.S1_a_at	2-dehydro-3-deoxyphosphooctonate aldolase, putative, expressed	LOC_Os12g10784.1	Os.11494.1.S1_a_at				-2.28168	9.85417e-05	0.999687	4.68803	1.26114e-09	1	1.59886	2.24369e-05	0.99987				1.04464	0.667889	0										1.61122	0.00395124	0.988962				1.03783	0.715989	0
Os.11495.1.S1_at	huntingtin interacting protein K, putative, expressed	LOC_Os03g61680.1	Os.11495.1.S1_at				-1.42978	3.31539e-05	0.999872										-1.01931	0.819244	0				-1.17226	0.0157905	0.976811	-1.2842	0.000610317	0.999573							1.01745	0.812309	0
Os.11496.1.S1_at	expressed protein	LOC_Os03g48390.1	Os.11496.1.S1_at							7.3878	2.91211e-13	1							1.06799	0.432547	0				-1.29995	0.00426584	0.992082	5.56437	8.98392e-13	1							-1.01205	0.871805	0
Os.11497.1.S1_at	60S ribosomal protein L37a, putative, expressed	LOC_Os05g48320.1	Os.11497.1.S1_at							2.3537	9.24087e-11	1							-1.06085	0.287668	0							2.00417	5.11484e-11	1	-1.17539	0.00535833	0.985969				-1.06556	0.379219	0
Os.11498.1.S1_at	60S ribosomal protein L18a, putative, expressed	LOC_Os01g54870.1	Os.11498.1.S1_at							1.41706	0.000134439	0.999863							-1.0146	0.80387	0							1.29947	4.04106e-05	0.999964							-1.03313	0.603438	0
Os.11499.1.S1_at	ras-related protein ARA-4, putative, expressed	LOC_Os08g41340.1	Os.11499.1.S1_at	2.25398	4.6228e-06	0.999825	3.42795	4.93363e-10	1	-1.66003	6.76153e-06	0.99999	-1.36151	0.000591355	0.998176				-1.05329	0.538897	0				5.01604	1.38752e-11	1	-1.53424	2.79715e-05	0.999974							1.02799	0.701168	0
Os.115.1.S1_at	peroxiredoxin-5, mitochondrial precursor, putative, expressed	LOC_Os01g16152.1	Os.115.1.S1_at				-1.99161	5.40046e-08	0.999999	-8.72025	1.56555e-10	1							1.05222	0.751048	0				-1.30835	0.00605713	0.989433	-62.4811	2.64455e-13	1	-1.75194	0.00039365	0.998217	1.40155	0.00165076	0.976606	1.11276	0.388307	0
Os.1150.1.S1_at	relA-SpoT like protein RSH4, putative, expressed	LOC_Os05g06890.1	Os.1150.1.S1_at				1.75397	0.00678306	0.990035	3.92123	2.17037e-09	1	-1.80661	1.04045e-05	0.99993				-1.35618	0.0426625	0							11.7516	1.04312e-11	1	-1.37004	0.0026699	0.991897				-1.24911	0.0414929	0
Os.11500.1.S1_at			Os.11500.1.S1_at				1.24635	0.0154159	0.980501	1.59006	9.96233e-06	0.999986							-1.04146	0.655284	0							1.92588	8.63709e-09	1							-1.01011	0.899148	0
Os.11501.1.S1_at	fiber protein Fb2, putative, expressed	LOC_Os05g48800.1	Os.11501.1.S1_at							-2.98259	2.21235e-11	1	-1.34028	0.000570718	0.998228				-1.04863	0.706052	0							-1.90767	1.107e-09	1							-1.01214	0.846917	0
Os.11502.1.S1_at	NAP16kDa protein, putative, expressed	LOC_Os03g30430.1	Os.11502.1.S1_at				1.16894	0.0102043	0.986086	1.59333	3.0168e-08	1							-1.01684	0.727525	0							1.64679	3.62334e-09	1							1.03508	0.426804	0
Os.11503.1.S1_at	expressed protein	LOC_Os04g48730.1	Os.11503.1.S1_at							-1.34006	0.00206928	0.998446	-1.23278	0.0077703	0.985481				-1.06958	0.435728	0				-1.29248	0.00397343	0.992532				-1.3392	0.000648575	0.997353				-1.07389	0.340953	0
Os.11504.1.S1_at	ubiquinol-cytochrome c reductase complex 6.7 kDa protein, putative, expressed	LOC_Os07g48244.1	Os.11504.1.S1_at				-1.21138	0.0127831	0.983271	1.36912	0.00027833	0.999739	1.22227	0.00642054	0.987543				1.05767	0.43524	0							1.17888	0.00749636	0.995787							1.0287	0.66764	0
Os.11505.1.S1_at	phloem-specific lectin, putative, expressed	LOC_Os02g56840.1	Os.11505.1.S1_at				-1.26996	0.00327526	0.994504	-3.96362	4.59235e-11	1							1.15604	0.150886	0							-7.24434	6.38378e-14	1							1.00725	0.934296	0
Os.11506.1.S1_at	expressed protein	LOC_Os11g47320.1	Os.11506.1.S1_at																1.01166	0.90474	0							1.28486	0.0152256	0.991953							-1.02166	0.841625	0
Os.1151.1.S1_a_at	expressed protein	LOC_Os03g40920.1	Os.1151.1.S1_a_at							2.22884	2.93166e-10	1	1.20529	0.00263926	0.993906				-1.04467	0.554821	0				-1.19393	0.0176588	0.974592	1.9818	6.24589e-10	1				1.22514	0.00194991	0.974148	1.01307	0.833704	0
Os.1151.1.S1_at	expressed protein	LOC_Os03g40920.1	Os.1151.1.S1_at							1.95964	1.58962e-08	1	1.18714	0.0135329	0.977357				-1.01258	0.873682	0				-1.19044	0.0158063	0.976792	1.84017	3.05315e-09	1							-1.01407	0.836484	0
Os.1151.1.S1_x_at	expressed protein	LOC_Os03g40920.1	Os.1151.1.S1_x_at							2.1577	7.5333e-09	1	1.20872	0.00540487	0.989152				-1.00216	0.976613	0				-1.17822	0.0260383	0.965131	1.90624	1.79709e-09	1							-1.01342	0.848844	0
Os.1151.2.S1_a_at	expressed protein	LOC_Os03g40920.1	Os.1151.2.S1_a_at							2.0528	1.59361e-08	1							-1.01865	0.818199	0							1.60932	1.34196e-06	0.999998							1.00718	0.904742	0
Os.1151.2.S1_at	expressed protein	LOC_Os03g40920.1	Os.1151.2.S1_at				3.68123	0.000594334	0.998639	-4.34083	0.000313921	0.999709							-1.04452	0.725806	0							-1.42681	0.0344857	0.98301							1.08095	0.568867	0
Os.1151.2.S2_a_at	expressed protein	LOC_Os03g40920.1	Os.1151.2.S2_a_at				1.9812	3.11509e-05	0.999878	3.60963	2.22077e-10	1							-1.02597	0.821019	0							5.02322	2.4607e-12	1	-1.5585	6.35091e-06	0.999932	1.31276	0.000645249	0.986721	1.04726	0.570543	0
Os.1151.2.S2_at	expressed protein	LOC_Os03g40920.1	Os.1151.2.S2_at				1.65717	0.0347447	0.962059	1.80735	0.00239635	0.99823	-1.87229	0.00024189	0.999114				-1.25654	0.196288	0							2.42531	2.38677e-05	0.999978	-2.75759	6.34627e-06	0.999932				1.01556	0.919474	0
Os.11510.1.S1_at	non-cyanogenic beta-glucosidase precursor, putative, expressed	LOC_Os09g31430.1	Os.11510.1.S1_at							40.1477	2.3173e-06	0.999996	3.27009	2.9959e-09	1				1.22364	0.242123	0										1.69652	0.00238393	0.992591				1.19579	0.379263	0
Os.11510.1.S1_s_at	non-cyanogenic beta-glucosidase precursor, putative, expressed	LOC_Os09g31430.1	Os.11510.1.S1_s_at							56.8178	1.00941e-07	1	3.70358	1.27963e-10	1	-1.55046	0.000386819	0.989827	1.15342	0.411704	0										2.52443	2.12329e-05	0.999824				1.38611	0.113532	0
Os.11511.1.S1_at	expressed protein	LOC_Os07g31490.1	Os.11511.1.S1_at							1.61074	8.00605e-06	0.999989	1.30192	0.000739043	0.997817				1.03242	0.704627	0							1.23251	0.00373689	0.997769							1.0695	0.361942	0
Os.11511.2.S1_x_at	expressed protein	LOC_Os07g31490.1	Os.11511.2.S1_x_at																1.08582	0.482378	0																-1.01213	0.919133	0
Os.11513.1.S1_at	expressed protein	LOC_Os12g38140.1	Os.11513.1.S1_at							11.1606	0	1							-1.04102	0.384567	0							10.7245	1.22125e-15	1	1.17024	0.0120695	0.973451				-1.02681	0.503525	0
Os.11516.1.S1_s_at	D-3-phosphoglycerate dehydrogenase, chloroplast precursor, putative, expressed	LOC_Os08g34720.1	Os.11516.1.S1_s_at				-1.2412	0.0106163	0.985628	2.43738	1.06476e-06	0.999998							1.11059	0.335119	0				-1.35711	0.000860819	0.997887				1.43231	0.00305646	0.990985	-1.46325	0.00117479	0.980934	-1.14297	0.279352	0
Os.11517.1.S1_at	60S ribosomal protein L34, putative, expressed	LOC_Os08g06040.1	Os.11517.1.S1_at							1.94854	6.37482e-10	1							1.01772	0.742946	0							1.64385	1.05725e-07	1							1.02735	0.576106	0
Os.11518.1.S1_at			Os.11518.1.S1_at							1.55301	0.0595392	0.969118	1.968	0.000638358	0.99806				1.40737	0.0183206	0							2.30619	5.83864e-05	0.99995				1.64799	0.000823284	0.984614	1.05048	0.737434	0
Os.11519.1.S1_a_at	prolamin, putative, expressed	LOC_Os11g33000.1	Os.11519.1.S1_a_at	4.64374	8.80151e-07	0.999951				-4.70773	2.7229e-05	0.999967							-1.00768	0.780396	0							-2.22632	0.0575124	0.972874							-1.12842	0.272396	0
Os.11519.2.S1_x_at			Os.11519.2.S1_x_at	5.31098	8.75089e-07	0.999951				-5.16136	8.6298e-07	0.999998							1.04882	0.486216	0							-2.18373	0.0030556	0.998143				-4.8338	0.000178134	0.99392	1.35776	0.288876	0
Os.11520.1.S1_at			Os.11520.1.S1_at	28.843	2.93388e-12	1	2.8689	2.5229e-08	1	1.71415	1.08283e-06	0.999998							-1.10996	0.184151	0				44.2407	1.17295e-12	1	-1.30984	0.00331744	0.997999							1.045	0.659553	0
Os.11522.2.S1_at	actin binding protein, putative, expressed	LOC_Os08g17820.1	Os.11522.2.S1_at																-1.1459	0.152725	0																1.0033	0.960676	0
Os.11523.1.S1_at	UBA and UBX domain-containing protein, putative, expressed	LOC_Os06g42810.1	Os.11523.1.S1_at				-1.32362	0.000548766	0.998725	-2.52838	2.72158e-09	1	-1.35022	0.000753131	0.997783				-1.0492	0.54948	0				-1.21725	0.0222387	0.969333	-2.22803	1.2877e-09	1							1.06176	0.446503	0
Os.11524.1.S1_at	formin-2, putative, expressed	LOC_Os07g40510.1	Os.11524.1.S1_at																-1.01793	0.865224	0				-1.74629	0.000230255	0.99929	2.04178	5.99364e-07	0.999999							-1.07653	0.495438	0
Os.11525.1.S1_s_at	peptide transporter PTR2, putative, expressed	LOC_Os03g48180.1	Os.11525.1.S1_s_at							4.98368	1.67437e-10	1							1.00015	0.998613	0				-1.43463	0.0181774	0.973984	2.7593	7.27855e-08	1	1.75918	1.38456e-05	0.999874				1.07956	0.56562	0
Os.11526.1.S1_at	expressed protein	LOC_Os02g10720.1	Os.11526.1.S1_at				-1.52883	1.83223e-05	0.999921	-1.3434	0.00449227	0.996905							-1.00194	0.982526	0							-1.67545	3.69382e-07	1	-1.23012	0.00737771	0.981957				-1.07724	0.340339	0
Os.11526.1.S2_at	expressed protein	LOC_Os02g10720.1	Os.11526.1.S2_at				-2.13075	0.000891488	0.998103	-1.79904	0.0242423	0.986141	-1.51238	0.0176797	0.971967				-1.12488	0.294517	0							-2.71594	1.19448e-05	0.999988							-1.20577	0.252645	0
Os.11527.1.S1_at	histone deacetylase complex subunit SAP18, putative, expressed	LOC_Os02g02960.1	Os.11527.1.S1_at				-1.24727	0.00538672	0.991746	-1.31437	0.00491435	0.996648							1.04908	0.53809	0							-1.43554	1.01798e-05	0.99999							1.04699	0.508044	0
Os.11528.1.S1_at	60S ribosomal protein L12, putative, expressed	LOC_Os02g47140.1	Os.11528.1.S1_at				-1.16457	0.01109	0.985106	1.26893	0.00153163	0.998811							-1.01619	0.775109	0				-1.17704	0.0108176	0.982986	1.19246	0.00674056	0.996177							-1.07008	0.25924	0
Os.1153.1.S1_at	peroxidase 72 precursor, putative, expressed	LOC_Os01g15830.1	Os.1153.1.S1_at							3.18158	2.70831e-06	0.999996	14.7555	1.96196e-11	1				1.82745	0.0359894	0							1.36383	5.77878e-06	0.999994	1.91964	8.85174e-06	0.999912				-1.04059	0.859145	0
Os.11530.1.S1_at	expressed protein	LOC_Os04g31820.1	Os.11530.1.S1_at							1.97981	2.08442e-07	1							1.05309	0.511892	0							1.45857	4.26989e-05	0.999962	1.4384	8.77735e-05	0.999457				1.00086	0.990924	0
Os.11532.1.S1_at	F-box domain containing protein, expressed	LOC_Os07g03110.1	Os.11532.1.S1_at				2.36392	0.000159274	0.999536	3.22278	1.86368e-08	1	-2.90658	2.57497e-08	0.999999				1.05916	0.681651	0							3.03726	4.23021e-08	1	-1.31987	0.0166892	0.965789				1.16154	0.401661	0
Os.11533.1.S1_at	60S ribosomal protein L27a-3, putative, expressed	LOC_Os02g07890.1	Os.11533.1.S1_at	1.165	0.00431417	0.968676	-1.23881	0.00216996	0.996075	1.43326	5.77156e-05	0.999935							1.03712	0.606498	0	1.25108	0.000176224	0.975017	-1.21823	0.00213819	0.99552	1.28432	0.000993522	0.999334							-1.04511	0.492433	0
Os.11534.1.S1_at	zinc finger C-x8-C-x5-C-x3-H type family protein, expressed	LOC_Os05g10670.1	Os.11534.1.S1_at				-1.99889	3.20816e-06	0.999981	-22.8631	8.66382e-08	1	-1.55745	0.00885529	0.983877				1.1392	0.417734	0				-1.72992	4.48816e-05	0.999817	-37.7676	6.91669e-14	1							1.26735	0.143304	0
Os.11535.1.S1_at	nuclear transport factor 2, putative, expressed	LOC_Os08g42000.1	Os.11535.1.S1_at							1.88331	1.96579e-08	1	1.15619	0.0242052	0.963991				1.06436	0.390089	0							1.91933	5.97914e-10	1							1.02624	0.707529	0
Os.11538.1.S1_at	expressed protein	LOC_Os04g41900.1	Os.11538.1.S1_at							5.1709	0.0216168	0.987486	45.4338	7.72049e-13	1				1.04735	0.679393	0							1.24667	0.00724882	0.995914	5.12137	1.42094e-07	0.999997				1.23053	0.34181	0
Os.11541.1.S1_at	40S ribosomal protein S8, putative, expressed	LOC_Os04g28180.1	Os.11541.1.S1_at				-1.14631	0.0114256	0.984738										1.03207	0.550853	0																-1.03892	0.457684	0
Os.11543.1.S1_a_at	3-5 exonuclease/ nucleic acid binding protein, putative, expressed	LOC_Os01g38620.1	Os.11543.1.S1_a_at							-1.44509	3.2702e-05	0.999961	-1.2707	0.00184815	0.995427				-1.01399	0.86345	0							-1.21362	0.00212498	0.998667							-1.07603	0.325243	0
Os.11546.1.S1_at	peroxidase 52 precursor, putative, expressed	LOC_Os06g35520.1	Os.11546.1.S1_at	1.56785	8.51694e-05	0.998389	12.1687	1.39877e-12	1	3.08351	6.92779e-14	1	-1.17938	0.00195934	0.995206				-1.02238	0.686423	0				6.49717	2.90878e-14	1	9.86288	1.24345e-14	1	-1.56748	3.58988e-06	0.999957				1.03321	0.73538	0
Os.11547.1.S1_s_at	peroxidase 16 precursor, putative, expressed	LOC_Os06g48030.1	Os.11547.1.S1_s_at	5.27975	1.95348e-06	0.999909	27.4598	1.94471e-11	1	-1.42092	0.00191814	0.998547	1.66555	2.50346e-05	0.999858	-1.52917	0.000103103	0.995287	-1.05105	0.569529	0				36.8937	2.56603e-10	1	1.58674	0.000442675	0.999682	-1.4974	0.000498787	0.99785				1.15088	0.127751	0
Os.11548.1.S1_at	peroxidase 35 precursor, putative, expressed	LOC_Os03g55420.1	Os.11548.1.S1_at				2.11596	1.85764e-05	0.99992				-1.49949	0.000381691	0.998719				-1.11111	0.331615	0				2.20049	3.98848e-08	0.999999				-1.72731	1.30397e-05	0.99988				-1.06781	0.572817	0
Os.11549.1.S1_at	peroxidase 52 precursor, putative, expressed	LOC_Os12g02080.1	Os.11549.1.S1_at				13.5381	4.38478e-11	1	10.1416	9.85878e-13	1	-1.24947	0.0123534	0.97895				-1.18241	0.0967812	0				2.56466	0.000208258	0.999347	21.4496	1.24345e-13	1	-3.74194	1.59694e-10	1				-1.21549	0.0815066	0
Os.11551.1.S1_at	peroxidase 2 precursor, putative, expressed	LOC_Os05g04410.1	Os.11551.1.S1_at							401.143	2.35303e-09	1							-1.3964	0.00430568	0							17.1812	3.2433e-08	1	2.21408	0.000561257	0.997639				-1.29014	0.0525706	0
Os.11552.1.S1_at	peroxidase 12 precursor, putative, expressed	LOC_Os04g59150.1	Os.11552.1.S1_at				1.83311	0.00786908	0.988749	23.7675	4.67182e-13	1				1.48533	0.000131375	0.994572	-1.12045	0.206183	0				-2.04249	0.018516	0.973589	7.88299	7.06878e-09	1							1.16984	0.29626	0
Os.11552.1.S2_at	peroxidase 12 precursor, putative, expressed	LOC_Os04g59150.1	Os.11552.1.S2_at	-1.45141	0.00532549	0.963397	1.90177	4.17165e-05	0.999845	31.4478	1.02141e-14	1				1.20716	0.00391788	0.961549	1.02329	0.706133	0							13.0455	9.5568e-13	1							1.11767	0.350081	0
Os.11553.1.S1_at	cationic peroxidase 2 precursor, putative, expressed	LOC_Os03g02939.1	Os.11553.1.S1_at				2.1558	0.000184525	0.999477	21.1234	5.14911e-11	1	2.19033	2.75699e-08	0.999999	1.30593	0.00224587	0.971973	-1.01843	0.841111	0				2.63412	7.06559e-05	0.999733	7.97234	1.99884e-09	1							1.02514	0.826591	0
Os.11554.1.S1_at	peroxidase 2 precursor, putative, expressed	LOC_Os06g33080.1	Os.11554.1.S1_at																1.16136	0.235781	0																1.00583	0.933509	0
Os.11555.1.S1_at	peroxidase 12 precursor, putative, expressed	LOC_Os05g04450.1	Os.11555.1.S1_at										4.13569	0.000362248	0.998772				6.57554	0.00172102	0																-1.00304	0.766822	0
Os.11556.1.S1_at	peroxidase 2 precursor, putative, expressed	LOC_Os07g48030.1	Os.11556.1.S1_at							4.23122	9.87468e-05	0.999896	5.08104	1.94752e-09	1				-1.05863	0.764404	0																-1.01167	0.84102	0
Os.11557.1.S1_at	peroxidase 21 precursor, putative, expressed	LOC_Os07g49360.1	Os.11557.1.S1_at							11.2919	2.77682e-09	1	3.05298	7.00552e-09	1				1.4111	0.00291719	0							6.74537	3.25687e-07	1	2.45893	1.05001e-06	0.999984	1.39217	0.00175999	0.975689	1.14417	0.276242	0
Os.11558.1.S1_at	peroxidase 24 precursor, putative, expressed	LOC_Os01g16450.1	Os.11558.1.S1_at	4.61558	3.29714e-12	1	3.54058	1.74795e-07	0.999998				1.90684	8.46644e-09	1				1.06377	0.426776	0				9.44075	4.94049e-13	1	1.30854	0.00181182	0.998848							1.06663	0.408442	0
Os.11559.1.S1_at	peroxidase 73 precursor, putative, expressed	LOC_Os09g32964.1	Os.11559.1.S1_at							11.6513	1.17477e-09	1	1.93171	1.16348e-05	0.999924				1.31712	0.0203136	0							6.42886	1.06904e-09	1	2.12044	3.23562e-07	0.999994				1.23416	0.0545384	0
Os.11563.1.S1_at	peroxidase 1 precursor, putative, expressed	LOC_Os11g43980.1	Os.11563.1.S1_at										2.56901	5.03274e-05	0.999751				1.19539	0.433262	0																1.02711	0.800951	0
Os.11564.1.S1_at	cysteinyl-tRNA synthetase, putative, expressed	LOC_Os09g38420.1	Os.11564.1.S1_at				-2.16831	8.83886e-05	0.999714	2.86673	8.34405e-07	0.999999							-1.04589	0.681395	0				-1.61492	0.00420154	0.992181	2.43643	7.25678e-07	0.999999							1.05181	0.708938	0
Os.11565.1.S1_at	peroxidase 54 precursor, putative, expressed	LOC_Os10g02040.1	Os.11565.1.S1_at							3.67445	0.000537752	0.999531	23.6202	5.30499e-09	1				1.17521	0.0581872	0										4.13566	1.17599e-05	0.99989				1.31746	0.117778	0
Os.11566.1.S1_at	catalytic/ hydrolase, putative, expressed	LOC_Os02g47620.1	Os.11566.1.S1_at				1.75532	0.00717546	0.989566	4.14943	1.64307e-07	1	-9.89023	4.87148e-09	1				-1.2205	0.265966	0							3.64227	2.83661e-08	1	-7.38421	8.73535e-10	1				1.20129	0.210759	0
Os.11567.1.S1_a_at	transposon protein, putative, unclassified, expressed	LOC_Os02g34590.1	Os.11567.1.S1_a_at							-1.77639	0.0179368	0.989401							1.04858	0.747141	0																-1.07641	0.668099	0
Os.11567.1.S2_a_at	transposon protein, putative, unclassified, expressed	LOC_Os02g34590.1	Os.11567.1.S2_a_at							-2.18586	5.28278e-07	0.999999							-1.02617	0.813346	0				-1.30389	0.0102961	0.983662	-1.46118	0.000300794	0.999776							1.02143	0.822029	0
Os.11568.1.A1_x_at	expressed protein	LOC_Os12g06610.1	Os.11568.1.A1_x_at	-1.42134	0.00191319	0.982931							-1.34808	0.00692202	0.986767				-1.06705	0.486364	0				-1.40422	0.00493469	0.991073	1.79904	3.19282e-06	0.999996	-1.64634	3.41507e-05	0.999743				-1.24885	0.137453	0
Os.11568.1.S1_at	expressed protein	LOC_Os12g06610.1	Os.11568.1.S1_at																-1.00345	0.878065	0																1.212	0.0318266	0
Os.11568.2.S1_at	expressed protein	LOC_Os12g06610.1	Os.11568.2.S1_at										-1.25163	0.0121945	0.979167				-1.03762	0.686464	0				-1.61084	6.94972e-05	0.999737	1.55464	1.18912e-05	0.999988	-1.36116	0.000464097	0.997969				-1.12663	0.180259	0
Os.11569.1.S1_at	genetic modifier, putative, expressed	LOC_Os04g47020.1	Os.11569.1.S1_at							3.18186	7.05615e-07	0.999999							1.1064	0.506476	0							4.54384	6.20495e-08	1							1.08718	0.580021	0
Os.11570.1.S1_at	glycerol-3-phosphate dehydrogenase, putative, expressed	LOC_Os05g41590.1	Os.11570.1.S1_at							-4.07417	8.39152e-06	0.999988							-1.00299	0.983319	0				2.35684	1.0136e-06	0.999992	-10.2648	3.40674e-11	1							-1.04223	0.785127	0
Os.11570.1.S1_s_at	glycerol-3-phosphate dehydrogenase, putative, expressed	LOC_Os05g41590.1	Os.11570.1.S1_s_at							-5.8104	6.50503e-07	0.999999							1.025	0.865647	0				2.77284	7.50248e-09	1	-19.0706	9.04832e-13	1							1.23213	0.274086	0
Os.11572.1.S1_at	transposon protein, putative, unclassified, expressed	LOC_Os12g01200.1	Os.11572.1.S1_at							2.35944	1.05269e-08	1							1.07744	0.400378	0				-1.42105	0.00105805	0.997494	1.67955	1.43391e-05	0.999986							1.01636	0.860312	0
Os.11573.5.A1_x_at	ribulose bisphosphate carboxylase/oxygenase activase, chloroplast precursor, putative, expressed	LOC_Os11g47970.1	Os.11573.5.A1_x_at																1.00768	0.888241	0																-1.01714	0.636561	0
Os.11575.1.S1_a_at	regulatory protein NPR1, putative, expressed	LOC_Os03g46440.1	Os.11575.1.S1_a_at							-2.7138	0.027933	0.984277							1.0119	0.906901	0				4.09692	1.17574e-05	0.999939	-4.31306	8.80461e-06	0.999991							-1.07831	0.393983	0
Os.11575.1.S1_at	regulatory protein NPR1, putative, expressed	LOC_Os03g46440.1	Os.11575.1.S1_at	1.92611	0.000161796	0.997373				-3.34563	9.10704e-05	0.999903							1.04679	0.725234	0				3.15353	4.70959e-09	1	-7.14003	8.79141e-12	1							-1.08792	0.57763	0
Os.11575.2.S1_a_at			Os.11575.2.S1_a_at							-1.16831	0.0673899	0.965506							-1.02561	0.197053	0				1.47905	0.00497035	0.99102	-1.48089	0.00430936	0.997459							-1.00507	0.712386	0
Os.11576.1.S1_a_at	OsGrx_S17 - glutaredoxin subgroup II, expressed	LOC_Os10g35720.1	Os.11576.1.S1_a_at				-1.23425	0.00372832	0.99389										1.04407	0.605464	0				-1.24338	0.00364009	0.993052	1.20166	0.0170867	0.991059							1.00434	0.956954	0
Os.11577.1.S1_a_at	beta-1,3-galactosyltransferase 6, putative, expressed	LOC_Os06g06280.1	Os.11577.1.S1_a_at				2.06279	6.92592e-06	0.999964	1.37161	0.0227167	0.986921							-1.05565	0.587003	0							3.04003	7.33017e-11	1	-1.34813	0.00112371	0.995911				-1.09184	0.394389	0
Os.11578.1.S1_at	thylakoid lumen protein, chloroplast precursor, putative, expressed	LOC_Os08g40160.1	Os.11578.1.S1_at							3.64226	3.04081e-05	0.999963							-1.03385	0.806063	0							1.68809	0.0111255	0.993958							-1.21827	0.235238	0
Os.11581.1.S1_at	FK506 binding protein, putative, expressed	LOC_Os07g04160.1	Os.11581.1.S1_at										2.36535	9.98155e-05	0.999567				1.0321	0.863667	0							1.35512	0.0692232	0.967863							-1.18678	0.287937	0
Os.11582.1.S1_s_at			Os.11582.1.S1_s_at				-1.15233	0.0148921	0.981045	1.78816	3.93759e-09	1							1.00654	0.895704	0							1.27622	0.000355466	0.999739							1.00093	0.986999	0
Os.11582.2.S1_at	60S ribosomal protein L15, putative, expressed	LOC_Os03g40180.1	Os.11582.2.S1_at				-1.41667	0.000108298	0.999662	3.0509	2.88e-10	1	1.273	0.00457965	0.990504				-1.01984	0.724539	0				-1.31455	0.0137699	0.979268	2.16356	2.80127e-07	1							-1.0341	0.629688	0
Os.11583.1.S1_at	glutathione synthetase, chloroplast precursor, putative, expressed	LOC_Os11g42350.1	Os.11583.1.S1_at							-1.44224	0.0281721	0.984157							-1.01666	0.488066	0							-1.31812	0.0163819	0.991396							1.00204	0.934077	0
Os.11584.1.S1_at	alcohol dehydrogenase 1, putative, expressed	LOC_Os03g08999.1	Os.11584.1.S1_at							3.11823	1.33218e-06	0.999998	1.42822	0.00618641	0.987909				1.0551	0.73041	0				-1.66854	0.0171583	0.975182	1.53577	0.00887032	0.995087							1.14772	0.346951	0
Os.11584.1.S1_s_at	alcohol dehydrogenase 1, putative, expressed	LOC_Os03g08999.1	Os.11584.1.S1_s_at							1.71521	0.00912596	0.994189	1.83759	0.000391547	0.998693				-1.12579	0.336328	0																-1.05733	0.685006	0
Os.11584.2.S1_x_at	alcohol dehydrogenase 1, putative, expressed	LOC_Os03g08999.1	Os.11584.2.S1_x_at							-1.92867	0.0056611	0.996199							1.38171	0.0518699	0																-1.02159	0.887943	0
Os.11585.1.S1_at	axi 1 like protein, putative, expressed	LOC_Os09g27080.1	Os.11585.1.S1_at				1.4222	0.0349537	0.961872										1.03579	0.749573	0																-1.17802	0.11492	0
Os.11586.1.S1_at			Os.11586.1.S1_at										1.45573	0.00922859	0.983334				1.18268	0.214459	0																1.07432	0.610024	0
Os.11587.1.S1_at	catalytic/ protein phosphatase type 2C, putative, expressed	LOC_Os07g37890.1	Os.11587.1.S1_at				-1.41398	0.00156559	0.996994										1.01837	0.831138	0				-1.45094	0.00187041	0.995989										-1.0291	0.782949	0
Os.11587.2.S1_x_at		LOC_Os07g37890.1	Os.11587.2.S1_x_at				-1.22517	0.033545	0.963137										1.00319	0.974724	0				-1.33696	0.00405632	0.992404										1.03171	0.755738	0
Os.11588.1.S1_at	malate dehydrogenase 1, chloroplast precursor, putative, expressed	LOC_Os08g44810.1	Os.11588.1.S1_at				-1.61598	0.00481728	0.992466	2.9292	4.92768e-08	1	1.84591	8.70747e-06	0.99994	-1.37175	0.00398168	0.961196	1.04107	0.67678	0							1.62864	0.0014898	0.999036				1.71316	8.1516e-05	0.996224	-1.0266	0.814359	0
Os.11590.1.S1_at	expressed protein	LOC_Os03g44010.1	Os.11590.1.S1_at				-1.55617	3.42191e-05	0.999868										-1.05978	0.507375	0				-1.24098	0.00406403	0.992392	-1.14816	0.0407606	0.980203	-1.28724	0.0052896	0.986111	-1.50064	0.000221536	0.993058	1.07898	0.564855	0
Os.11590.1.S2_at	expressed protein	LOC_Os03g44010.1	Os.11590.1.S2_at	-1.23394	0.00246415	0.979364	-1.58259	4.51204e-06	0.999975	1.19262	0.0395879	0.978545							1.01285	0.887092	0				-1.29327	0.00159435	0.996484				-1.21213	0.0130368	0.971799				1.03553	0.644676	0
Os.11591.1.S1_x_at	ATP binding protein, putative, expressed	LOC_Os01g56580.1	Os.11591.1.S1_x_at										-1.35883	0.000343865	0.998823				-1.03459	0.71095	0				-1.3125	0.000686587	0.998247										-1.05139	0.475187	0
Os.11593.1.S1_x_at	mitogen-activated protein kinase kinase kinase 10, putative, expressed	LOC_Os07g43900.1	Os.11593.1.S1_x_at				3.61823	3.83774e-06	0.999978	4.25679	1.81109e-10	1	1.37469	0.000558143	0.998259				1.08844	0.386435	0							3.98125	2.08605e-09	1	1.35599	0.00279578	0.991597				-1.08052	0.505502	0
Os.11595.1.S1_at	retrotransposon protein, putative, unclassified, expressed	LOC_Os01g57599.1	Os.11595.1.S1_at							-3.57526	0.000621881	0.999466							1.19672	0.0589849	0				1.75611	0.00791707	0.986831	-4.09322	2.86074e-06	0.999997							1.24365	0.208748	0
Os.11595.1.S2_at	retrotransposon protein, putative, unclassified, expressed	LOC_Os01g57599.1	Os.11595.1.S2_at	2.15264	0.00137294	0.986702				-2.86702	0.000651882	0.999443							-1.00302	0.952041	0							-2.22671	0.00114861	0.99924							1.04142	0.488645	0
Os.11595.2.S1_at	retrotransposon protein, putative, unclassified, expressed	LOC_Os01g57599.1	Os.11595.2.S1_at																1.00405	0.907272	0																-1.01096	0.778301	0
Os.11596.1.S1_at	coatomer subunit beta, putative, expressed	LOC_Os11g07280.1	Os.11596.1.S1_at				2.05958	1.09263e-05	0.999948	1.6056	6.83332e-05	0.999925				-1.30181	0.00360264	0.963332	-1.1106	0.21654	0							3.5983	9.36629e-12	1				-1.70061	1.40906e-06	0.999684	-1.04521	0.63124	0
Os.11596.1.S2_at	coatomer subunit beta, putative, expressed	LOC_Os11g07280.1	Os.11596.1.S2_at				1.78602	2.40762e-07	0.999998	1.65219	3.77328e-06	0.999994							-1.00725	0.917625	0							3.18873	7.32969e-13	1							1.0175	0.767715	0
Os.11597.1.S1_at	expressed protein	LOC_Os05g34820.1	Os.11597.1.S1_at				1.26061	0.0129464	0.983096				1.18624	0.0159712	0.974152				1.11434	0.272941	0				-1.55485	1.5477e-05	0.999924	1.47501	3.45669e-05	0.999969							1.09383	0.233824	0
Os.11598.1.S1_at	exocyst complex component 5, putative, expressed	LOC_Os12g13590.1	Os.11598.1.S1_at	-1.39166	0.000903386	0.990305				3.46418	7.82351e-10	1							1.02494	0.774817	0				-1.54608	0.000373931	0.99894	3.58026	7.76867e-12	1	1.24358	0.0069114	0.982859				-1.00502	0.952833	0
Os.11599.1.S1_at	transposon protein, putative, unclassified, expressed	LOC_Os02g46420.1	Os.11599.1.S1_at	1.67765	0.000884308	0.99046	2.07908	3.08075e-06	0.999982	-2.3529	5.98371e-07	0.999999							1.10988	0.399874	0				3.32816	4.36727e-10	1	-2.05436	1.08007e-07	1							1.10631	0.420326	0
Os.116.1.S1_at	expressed protein	LOC_Os01g15610.1	Os.116.1.S1_at							6.53972	7.41996e-10	1	1.50797	0.00117217	0.996832				1.15974	0.221518	0							5.57342	8.45167e-09	1	1.53352	0.00260473	0.992054				-1.08003	0.542738	0
Os.11600.1.S1_at	vacuolar protein sorting 35, putative, expressed	LOC_Os03g58700.1	Os.11600.1.S1_at	-1.26765	0.000992883	0.989587	-1.25169	0.00718665	0.989553	1.52853	5.22743e-05	0.999941							1.04675	0.565103	0				-1.42599	5.77782e-05	0.999774	1.5572	2.39242e-06	0.999997							-1.05255	0.529171	0
Os.11601.1.S1_at	protein phosphatase 2C, putative, expressed	LOC_Os10g22460.1	Os.11601.1.S1_at	-1.40063	0.00362496	0.972474				1.42876	0.00333328	0.997626							1.10177	0.342742	0				-1.76431	0.000115263	0.9996	1.58189	0.000119921	0.999903							1.02575	0.79272	0
Os.11603.1.S1_at	expressed protein	LOC_Os03g53590.1	Os.11603.1.S1_at	-1.22706	0.00422694	0.969147	-1.48779	7.25489e-05	0.999756	1.19425	0.0646529	0.96676							1.02378	0.770791	0				-1.48336	1.90421e-05	0.99991										-1.07395	0.517054	0
Os.11604.1.S1_at	protein lap4, putative, expressed	LOC_Os10g42190.1	Os.11604.1.S1_at				-1.95509	2.37055e-07	0.999998	-3.88041	1.51396e-08	1	1.95605	1.16202e-06	0.999988	1.54509	0.00240835	0.970834	1.05569	0.707783	0				-1.37476	0.000747705	0.998119	-4.45371	1.13893e-11	1	1.63767	7.74025e-06	0.999921	1.33614	0.000579742	0.987554	1.09359	0.330404	0
Os.11604.2.S1_at	protein lap4, putative, expressed	LOC_Os10g42190.2	Os.11604.2.S1_at				-1.45458	0.00642924	0.990462	-2.43001	9.82424e-05	0.999896	2.90265	5.80994e-08	0.999999				1.05882	0.658192	0							-2.05576	2.18405e-06	0.999998							-1.05025	0.638187	0
Os.11606.1.S1_at	pyruvate kinase, cytosolic isozyme, putative, expressed	LOC_Os11g05110.1	Os.11606.1.S1_at				1.51962	8.02233e-05	0.999736	1.94331	1.65886e-08	1							-1.01726	0.80629	0				1.53154	9.88015e-06	0.999948	2.82352	6.50147e-13	1	-1.18825	0.00520755	0.986281				1.01348	0.76767	0
Os.11608.1.S1_at	heat shock cognate 70 kDa protein 2, putative, expressed	LOC_Os11g47760.1	Os.11608.1.S1_at				3.03737	0.000522024	0.998776	7.50935	5.46845e-09	1	1.58383	8.70691e-05	0.999612				1.00437	0.968642	0				1.70778	0.0261029	0.965061	2.99334	9.66436e-07	0.999999	-1.85795	0.00037519	0.998284				-1.03264	0.83276	0
Os.11609.1.S1_at	UDP-arabinose 4-epimerase 1, putative, expressed	LOC_Os07g04690.1	Os.11609.1.S1_at				1.43992	5.63764e-05	0.999802	1.42762	0.000110346	0.999885							1.11351	0.189802	0							2.06385	7.22038e-10	1	-1.45755	2.47581e-06	0.999968				1.01559	0.814382	0
Os.11610.1.S1_at	expressed protein	LOC_Os02g42020.3	Os.11610.1.S1_at							-2.88681	8.32102e-08	1							1.11747	0.381196	0							-1.5625	8.20304e-05	0.999932	1.31858	0.00516049	0.986379				1.04873	0.64463	0
Os.11610.2.S1_at	expressed protein	LOC_Os02g42020.1	Os.11610.2.S1_at				-1.3217	0.00545215	0.991664	-2.41532	3.60472e-07	0.999999							-1.08048	0.530036	0				-1.33863	0.00597724	0.989548	-1.5531	0.000555223	0.999609	-1.2878	0.00657144	0.983526				-1.16311	0.151659	0
Os.11611.1.S1_at		LOC_Os02g13350.1	Os.11611.1.S1_at				-1.75477	0.000506317	0.998806										-1.06701	0.647552	0				-1.63125	0.000477115	0.998703										1.0679	0.619517	0
Os.11612.1.S1_at	tetratricopeptide-like helical, putative, expressed	LOC_Os12g38880.1	Os.11612.1.S1_at																1.02328	0.856521	0																-1.10451	0.46077	0
Os.11614.1.S1_s_at	seven transmembrane domain protein, putative, expressed	LOC_Os03g55730.1	Os.11614.1.S1_s_at							2.21039	2.99709e-08	1	-1.22402	0.012826	0.978308				-1.00773	0.920527	0				-1.20705	0.0136211	0.979451	2.78927	1.60509e-11	1							1.05818	0.406019	0
Os.11615.1.S1_at	4SNc-Tudor domain protein, putative, expressed	LOC_Os02g32350.1	Os.11615.1.S1_at							2.16135	2.81221e-08	1	-1.29606	0.00161203	0.995904				-1.00915	0.907427	0				-1.2113	0.0192334	0.972757	3.91344	2.5091e-14	1				-1.25195	0.00207282	0.973183	-1.27232	0.152512	0
Os.11615.1.S2_at	4SNc-Tudor domain protein, putative, expressed	LOC_Os02g32350.1	Os.11615.1.S2_at							1.99459	1.59258e-08	1	-1.19533	0.0111059	0.980669				1.0028	0.968394	0				-1.42101	2.03399e-05	0.999905	3.02415	4.98268e-13	1	-1.20624	0.00283901	0.991495				-1.16224	0.0487037	0
Os.11616.1.S1_at	ATATH13, putative, expressed	LOC_Os02g36570.1	Os.11616.1.S1_at	-1.29467	0.00367434	0.972195	-2.00287	2.70451e-06	0.999983	-1.45148	0.0273932	0.984548	-1.73514	0.00120623	0.996758	-2.16964	0.000115905	0.994954	1.05937	0.676978	0				-1.81223	1.34287e-05	0.999932	-2.2192	3.73015e-08	1	-2.01571	9.55921e-06	0.999906				-1.40758	0.021759	0
Os.11617.1.S1_at	OsMPK20-5 - putative MAPK based on amino acid sequence homology, expressed	LOC_Os05g49140.1	Os.11617.1.S1_at										-1.74275	2.03244e-05	0.99988				1.08058	0.577997	0							-2.11718	3.9218e-07	0.999999							1.07737	0.552014	0
Os.11618.1.S1_at	receptor-like protein kinase 5 precursor, putative, expressed	LOC_Os11g07230.1	Os.11618.1.S1_at				-1.51756	0.0113029	0.984872	-2.23724	0.000295513	0.999724							1.11691	0.400226	0				-1.60436	0.0052306	0.990635	-2.33156	0.00016919	0.999868							-1.25891	0.176387	0
Os.11618.2.S1_at			Os.11618.2.S1_at				-1.96593	0.00185959	0.99654										-1.05759	0.669879	0																-1.06691	0.662381	0
Os.11619.1.A1_at	ABC-1, putative, expressed	LOC_Os02g57160.1	Os.11619.1.A1_at				-1.52991	5.45601e-05	0.999807	-1.2267	0.0518906	0.972686	-3.52855	1.46769e-09	1				1.03854	0.768008	0				-1.52729	0.000138767	0.999533	-2.22292	1.02062e-07	1	-2.47006	9.88169e-08	0.999998				-1.11927	0.439116	0
Os.11620.1.S1_a_at	expressed protein	LOC_Os10g36950.1	Os.11620.1.S1_a_at				1.96731	1.28366e-06	0.999991	-1.94175	1.32406e-06	0.999998							-1.0345	0.709488	0				2.04192	1.15507e-07	0.999999	-1.50977	4.63298e-05	0.999959	-1.29352	0.00177816	0.994122				1.04337	0.680657	0
Os.11621.1.S1_at	peptide transporter PTR2, putative, expressed	LOC_Os03g13240.1	Os.11621.1.S1_at							9.5705	4.28179e-10	1	-1.58206	0.000471882	0.99848				1.10816	0.354805	0							4.12086	2.8679e-09	1	1.45737	0.00108086	0.996034				1.12475	0.362199	0
Os.11622.1.S1_at	homogentisate 1,2-dioxygenase, putative, expressed	LOC_Os06g01360.1	Os.11622.1.S1_at				-1.69919	4.68775e-07	0.999996	-3.80722	4.98325e-10	1							1.07012	0.527367	0				-1.41055	0.000392492	0.998896	-6.20543	5.11091e-12	1							-1.01211	0.924894	0
Os.11623.1.S1_a_at	CSLH1 - cellulose synthase-like family H, expressed	LOC_Os10g20090.1	Os.11623.1.S1_a_at							4.15902	7.97347e-09	1							1.09261	0.368612	0							3.72344	8.0411e-10	1							-1.14931	0.166301	0
Os.11624.1.S1_at	ADP,ATP carrier protein, mitochondrial precursor, putative, expressed	LOC_Os05g23720.1	Os.11624.1.S1_at				-1.23583	0.00294503	0.994961	-1.46196	0.000145427	0.999853							1.02728	0.813612	0				-1.21066	0.0039448	0.992577	-3.1394	5.18341e-12	1	-1.21576	0.00947489	0.97804				-1.02155	0.756483	0
Os.11625.1.S1_at	EARLY flowering 4 protein, putative, expressed	LOC_Os08g27860.1	Os.11625.1.S1_at							-2.41842	1.98292e-07	1							-1.04283	0.709374	0				-1.21864	0.0158811	0.976702	-1.66519	2.90977e-06	0.999997							1.02147	0.821035	0
Os.11626.1.S1_at	MAPKKK7, putative, expressed	LOC_Os04g56530.1	Os.11626.1.S1_at				2.79665	3.47057e-10	1	-1.48441	4.80384e-05	0.999945	-1.29521	0.00187058	0.995382				-1.03365	0.722715	0				2.46836	4.46248e-10	1	1.26713	0.00236955	0.998528							-1.00317	0.963631	0
Os.11627.1.S1_at	katanin p60 ATPase-containing subunit, putative, expressed	LOC_Os01g48270.1	Os.11627.1.S1_at							2.15226	2.20356e-06	0.999996	1.91286	6.58418e-07	0.999993				1.11876	0.145129	0							1.75352	5.0778e-07	0.999999	2.03805	8.97877e-09	1				1.05528	0.438217	0
Os.11628.1.S1_at			Os.11628.1.S1_at										-1.53976	0.00581365	0.988497				-1.01201	0.928901	0							-1.60567	0.00205894	0.998705	-1.56645	0.00612194	0.984419				1.11277	0.547111	0
Os.11629.1.S1_at	cystathionin beta synthase protein, putative, expressed	LOC_Os09g02710.1	Os.11629.1.S1_at	2.05042	3.64503e-06	0.999854	3.17295	1.1132e-08	1	-2.3428	2.10788e-07	1							-1.07104	0.496007	0				2.14994	2.90555e-08	1	-2.52126	5.48264e-10	1	-1.56743	0.0002002	0.998957				1.11685	0.428244	0
Os.11630.1.S1_at	uridylate kinase, putative, expressed	LOC_Os01g73450.1	Os.11630.1.S1_at				-1.65838	4.46504e-06	0.999975	-1.95374	4.43603e-06	0.999993	-1.42706	0.00220375	0.99473				1.17413	0.152833	0				-1.26369	0.00305578	0.993986	-3.47274	2.4496e-12	1							-1.15286	0.180704	0
Os.11631.1.S1_at	aspartic proteinase Asp1 precursor, putative, expressed	LOC_Os06g15760.1	Os.11631.1.S1_at				1.53943	0.00248591	0.995613	2.06959	8.12762e-06	0.999989	2.4074	2.20134e-08	1				1.03072	0.773524	0							7.2672	2.57829e-11	1							-1.07784	0.418931	0
Os.11632.1.S1_at	mtN19-like protein, putative, expressed	LOC_Os08g42590.1	Os.11632.1.S1_at							-4.50726	2.43949e-11	1	-1.52198	0.000632999	0.998073				-1.17195	0.172508	0							-4.70802	6.25056e-14	1	-1.6596	1.73763e-05	0.99985				-1.12142	0.171867	0
Os.11634.1.S1_at	protein phosphatase 2C isoform epsilon, putative, expressed	LOC_Os02g05630.1	Os.11634.1.S1_at							-2.07923	3.79895e-07	0.999999							-1.12017	0.258444	0							-1.49793	4.29451e-05	0.999962							1.04319	0.620446	0
Os.11635.1.S1_at	guanyl nucleotide binding protein, putative, expressed	LOC_Os11g10050.1	Os.11635.1.S1_at				1.84679	2.93289e-06	0.999982	-1.86789	3.13248e-06	0.999995	-1.27272	0.012358	0.978944				1.01134	0.890852	0				1.53571	4.11172e-05	0.999829	-1.629	3.88319e-06	0.999996							-1.01103	0.898351	0
Os.11636.1.S1_at	TBP-associated 59 kDa subunit protein, putative, expressed	LOC_Os01g32750.1	Os.11636.1.S1_at	-1.23234	0.0038375	0.971283				-1.47471	0.000460037	0.999592							1.00367	0.967614	0				-1.34644	0.000408022	0.99886	-1.21501	0.0104226	0.994308							-1.05049	0.512181	0
Os.11637.1.S1_at	indole-3-glycerol phosphate synthase, chloroplast precursor, putative, expressed	LOC_Os04g39270.1	Os.11637.1.S1_at							-1.76126	7.66065e-05	0.999917							-1.04723	0.69559	0							-1.62437	5.27773e-05	0.999954	1.45254	0.00011643	0.999321				-1.04262	0.704211	0
Os.11638.1.S1_at	MYB59, putative, expressed	LOC_Os12g37970.1	Os.11638.1.S1_at							1.82465	0.00312912	0.997756	1.53126	0.0118352	0.979659				1.40359	0.0802419	0										1.82636	0.000305044	0.998543	2.40084	6.61341e-05	0.996676	-1.1635	0.355765	0
Os.11639.1.S1_at	myristoyl-acyl carrier protein thioesterase, chloroplast precursor, putative, expressed	LOC_Os06g05130.1	Os.11639.1.S1_at	3.63425	2.30214e-10	1	1.84534	2.59721e-06	0.999984	-2.56622	1.9397e-08	1							-1.1824	0.100093	0				5.82634	4.49263e-12	1	-3.399	1.39271e-10	1	-1.24708	0.0194297	0.961476				-1.16433	0.152675	0
Os.11640.1.S1_at	katanin p80 WD40-containing subunit B1 homolog 1, putative, expressed	LOC_Os04g58130.1	Os.11640.1.S1_at							4.46135	1.46276e-11	1							1.14978	0.133205	0				-1.79375	0.000249439	0.999241	4.22012	2.85182e-11	1							1.00689	0.933525	0
Os.11641.1.S1_at			Os.11641.1.S1_at							1.56195	0.0189462	0.988872							1.28382	0.182862	0							1.80524	0.00201881	0.998728	1.93545	0.000291142	0.998596				1.22999	0.15337	0
Os.11642.1.S1_at	casein kinase I isoform delta-like, putative, expressed	LOC_Os01g51200.1	Os.11642.1.S1_at				1.46932	0.000153688	0.99955	-1.58734	3.55698e-05	0.999958							-1.01653	0.850068	0																1.00993	0.899103	0
Os.11643.1.S1_at	expressed protein	LOC_Os03g29750.1	Os.11643.1.S1_at																-1.06471	0.473168	0				-1.37602	0.001743	0.996216	1.18706	0.0250365	0.987322	-1.26294	0.00531915	0.98605				-1.04956	0.563111	0
Os.11644.1.S1_at	protein kinase domain containing protein, expressed	LOC_Os03g53250.1	Os.11644.1.S1_at				1.34961	0.0064759	0.990405	1.35216	0.00162203	0.998748	-1.30049	0.000727944	0.997843				1.0276	0.761342	0				-1.35773	0.0020935	0.995598	2.32464	7.99974e-10	1							-1.00229	0.978025	0
Os.11645.1.S1_at	ubiquitin-protein ligase, putative, expressed	LOC_Os02g21240.1	Os.11645.1.S1_at				-1.39118	0.000581012	0.998664	-1.31302	0.0094598	0.994001	-1.24988	0.00668501	0.987132				1.06268	0.509529	0							-1.43182	8.99807e-05	0.999926							1.13264	0.165376	0
Os.11646.1.S1_at	eukaryotic translation initiation factor 2 alpha subunit, putative, expressed	LOC_Os03g18510.1	Os.11646.1.S1_at				1.36342	0.00138921	0.997274	1.44628	0.000389916	0.999647							-1.01491	0.856332	0							1.70319	3.86355e-08	1							-1.00407	0.9527	0
Os.11647.2.S1_a_at	expressed protein	LOC_Os07g23790.1	Os.11647.2.S1_a_at	1.42883	0.00031272	0.995663	1.84199	4.21159e-05	0.999844	-2.72241	3.7909e-07	0.999999							-1.08787	0.373084	0				2.04024	1.48143e-08	1	-2.10185	3.61603e-09	1	1.28362	0.00673477	0.983205				1.0488	0.610729	0
Os.11648.1.S1_at			Os.11648.1.S1_at							2.29294	6.19049e-07	0.999999							1.02732	0.740393	0				1.34298	0.00222336	0.995373	2.02277	6.28358e-09	1							-1.02553	0.761644	0
Os.11649.1.S1_at	CONSTANS interacting protein 4, putative, expressed	LOC_Os03g15730.1	Os.11649.1.S1_at				-1.31402	0.000649184	0.998537	-1.31235	0.00193998	0.998533							1.00157	0.984348	0				-1.26572	0.00223849	0.995348	-1.36527	0.000167783	0.999869							1.10691	0.146123	0
Os.11650.1.S1_at	transparent testa 12 protein, putative, expressed	LOC_Os03g37640.1	Os.11650.1.S1_at				-1.46466	0.000164148	0.999525	1.22782	0.0359619	0.980306	-2.44941	2.69114e-09	1	-1.44217	0.000621542	0.986611	-1.40477	0.00627862	0				-1.46177	9.88203e-05	0.999647	-2.35762	4.846e-09	1	-4.98075	5.11458e-12	1				-1.17637	0.283114	0
Os.11651.1.S1_at	SEP2, putative, expressed	LOC_Os04g54630.1	Os.11651.1.S1_at				-1.27693	0.0300858	0.966285	-8.1991	3.14163e-08	1	-2.81042	0.000219731	0.99918				1.11522	0.260237	0							-13.2437	7.87703e-13	1	-1.74556	0.00690685	0.982868				1.25289	0.24816	0
Os.11652.1.S1_at	expressed protein	LOC_Os08g15230.1	Os.11652.1.S1_at				1.78995	1.51924e-05	0.999932	-1.76706	1.99247e-05	0.999975	-1.91984	7.70616e-06	0.999945				1.08445	0.521927	0										-1.84922	1.92839e-05	0.999837				1.08331	0.515016	0
Os.11654.1.S1_at	SOUL heme-binding protein, expressed	LOC_Os06g39690.1	Os.11654.1.S1_at							2.09963	0.00161875	0.998751							1.10065	0.468065	0							1.69232	0.00124171	0.999184	-1.51392	0.00515289	0.986394				-1.0758	0.667385	0
Os.11655.1.S1_at	nodule inception protein, putative, expressed	LOC_Os03g03900.1	Os.11655.1.S1_at							-1.83289	8.14837e-06	0.999989				-1.4775	0.000769102	0.984856	1.01079	0.913398	0							-2.2455	1.90651e-09	1				-1.32574	0.0012881	0.979847	1.11078	0.393836	0
Os.11656.1.S1_at	protein transporter, putative, expressed	LOC_Os02g46962.1	Os.11656.1.S1_at																1.00448	0.960822	0							-1.61846	1.07864e-07	1							-1.02901	0.739628	0
Os.11657.1.S1_at	OsGrx_I1 - glutaredoxin subgroup III, expressed	LOC_Os01g47760.1	Os.11657.1.S1_at	5.75877	3.41172e-13	1	1.66293	0.000205085	0.99943	-2.902	2.28356e-07	1	1.76925	2.05051e-07	0.999997	-1.47347	0.000347637	0.990439	1.1333	0.415517	0	1.70688	0.000282775	0.967702	8.53607	1.75362e-10	1	-1.27233	0.0172126	0.990999							1.08773	0.364462	0
Os.11658.1.S1_at	nuclear matrix constituent protein 1, putative, expressed	LOC_Os02g48010.1	Os.11658.1.S1_at	-2.28517	0.00043003	0.994476				-2.42912	2.47643e-06	0.999996	2.50158	0.022022	0.966602				-2.16695	0.0594682	0							-1.70232	0.000631329	0.99956							-1.91589	0.00126748	0
Os.11658.1.S2_at	nuclear matrix constituent protein 1, putative, expressed	LOC_Os02g48010.1	Os.11658.1.S2_at				1.41166	0.00102264	0.997878	-1.31893	0.00656618	0.995664							1.04112	0.612524	0							1.13591	0.0564927	0.973315							-1.07455	0.459408	0
Os.11659.1.S1_at	expressed protein	LOC_Os01g56850.1	Os.11659.1.S1_at				-1.46295	0.024617	0.971397							-1.67212	0.000898168	0.983438	1.43705	0.0445644	0							-1.71998	9.79545e-05	0.99992							-1.19274	0.256631	0
Os.11660.1.S1_at			Os.11660.1.S1_at				-1.77679	6.11254e-05	0.999788	-1.37848	0.0209332	0.987839							1.05503	0.694469	0							-1.31982	0.0064526	0.996326							1.02698	0.804276	0
Os.11661.1.S1_a_at			Os.11661.1.S1_a_at										-2.07578	0.000370192	0.998751				-1.1345	0.456905	0				-1.56701	0.0242612	0.96708	2.0335	2.70779e-05	0.999975	-2.10887	7.39813e-06	0.999924				1.2146	0.187445	0
Os.11662.1.S1_at	TMV-MP30 binding protein 2C, putative, expressed	LOC_Os09g29970.1	Os.11662.1.S1_at				-1.47726	6.87731e-05	0.999767	-1.7102	2.58782e-05	0.999968							1.00456	0.961131	0				-1.25623	0.00547435	0.990277	-2.0873	2.03716e-08	1							-1.14875	0.149068	0
Os.11664.1.S1_at	adenylate kinase, putative, expressed	LOC_Os08g01770.1	Os.11664.1.S1_at							-1.32723	0.00383899	0.997309							-1.06344	0.479694	0																-1.02311	0.79878	0
Os.11665.1.S1_at	4-diphosphocytidyl-2-C-methyl-D-erythritol kinase, chloroplast precursor, putative, expressed	LOC_Os01g58790.1	Os.11665.1.S1_at				-2.27309	0.000986456	0.99794	6.83593	3.10672e-09	1							-1.00464	0.969074	0							2.22715	6.16886e-05	0.999947							1.19318	0.285268	0
Os.11666.1.S1_at	senescence-inducible chloroplast stay-green protein 1, putative, expressed	LOC_Os09g36200.1	Os.11666.1.S1_at				-2.12314	2.2427e-05	0.999907	-1.83795	0.00126337	0.998998	-3.41876	3.2141e-06	0.999973				1.3408	0.0888856	0				-1.61688	0.000607256	0.998417	-11.1136	3.36304e-11	1	-1.57247	0.00395797	0.988947				-1.01103	0.855974	0
Os.11666.1.S1_s_at	senescence-inducible chloroplast stay-green protein 1, putative, expressed	LOC_Os09g36200.1	Os.11666.1.S1_s_at				-1.91841	3.63529e-06	0.999979	-2.06778	0.000132128	0.999865	-3.36642	3.92477e-07	0.999995				1.07938	0.697351	0				-1.21592	0.0297542	0.961139	-27.9494	2.08389e-13	1	-1.27197	0.0173419	0.964748				-1.13847	0.0256777	0
Os.11668.1.S1_at	seed maturation protein PM36, putative, expressed	LOC_Os03g19390.1	Os.11668.1.S1_at				-2.03967	1.81306e-08	1	-62.129	1.59388e-11	1	-1.25062	0.0162333	0.973814				-1.09387	0.0692285	0							-119.49	5.13034e-13	1							-1.01169	0.595595	0
Os.11669.1.S1_at	splicing factor 3A subunit 3, putative, expressed	LOC_Os03g50850.1	Os.11669.1.S1_at							1.26964	0.0167966	0.990003	-1.2101	0.0197082	0.96943				-1.04087	0.612536	0				-1.23075	0.00873844	0.98572	1.33976	0.00105665	0.999296							-1.12369	0.204121	0
Os.11670.1.S1_at	mitochondrial 2-oxoglutarate/malate carrier protein, putative, expressed	LOC_Os11g24450.1	Os.11670.1.S1_at				-2.36436	3.9088e-05	0.999853	-2.36889	0.000208252	0.999798	-1.55778	0.00971332	0.982636				1.08706	0.570058	0				-1.67405	0.000295769	0.999127	-6.59531	1.26653e-08	1							-1.23326	0.159193	0
Os.11671.1.S1_at	RNA binding protein, putative, expressed	LOC_Os02g02390.1	Os.11671.1.S1_at				-2.18316	5.29285e-06	0.999971				1.42571	0.01053	0.981476				1.10494	0.357752	0				-1.91868	1.29705e-05	0.999934	-1.25356	0.0664345	0.969049							1.07496	0.54147	0
Os.11673.2.S1_x_at	plus-3 domain containing protein, expressed	LOC_Os01g56780.1	Os.11673.2.S1_x_at	-1.32628	0.00344198	0.973515	2.80088	1.6786e-07	0.999998				-2.02012	1.34613e-07	0.999998	-1.57837	0.000228104	0.992515	-1.53354	0.00155301	0				1.85632	4.65712e-06	0.999972	1.71486	7.20743e-08	1	-1.4769	1.14894e-05	0.999892	-1.37081	0.000396905	0.990107	-1.26985	0.0165639	0
Os.11674.1.S1_at	aldo-keto reductase yakc, putative, expressed	LOC_Os07g05000.1	Os.11674.1.S1_at																1.18172	0.141587	0																-1.00082	0.990379	0
Os.11675.1.A1_at	phytochrome-interacting factor 4, putative, expressed	LOC_Os12g41650.1	Os.11675.1.A1_at										2.01796	3.2085e-05	0.999827	-1.91031	6.46569e-05	0.996411	1.15969	0.0314948	0																-1.01468	0.711486	0
Os.11677.1.S1_x_at	IQD1, putative, expressed	LOC_Os05g03190.1	Os.11677.1.S1_x_at	3.75972	3.50647e-08	0.999996	6.54079	3.65022e-10	1	1.83976	3.62581e-06	0.999994							-1.02494	0.756625	0				9.1527	5.88307e-13	1	2.21742	3.72074e-08	1	1.28427	0.00260707	0.992048				1.02812	0.729742	0
Os.11677.2.S1_at	IQD1, putative, expressed	LOC_Os05g03190.1	Os.11677.2.S1_at				1.37045	0.0097511	0.986593	1.36833	0.0459295	0.975504	1.4405	0.0272489	0.960433				-1.02282	0.874997	0							1.65438	0.000186727	0.999855							-1.01963	0.886404	0
Os.11678.1.S1_at			Os.11678.1.S1_at							-2.12975	0.0128774	0.992108							-1.03306	0.530849	0							-1.86569	0.00126345	0.999171							1.04488	0.536169	0
Os.11678.2.S1_at	oxidoreductase, 2OG-Fe oxygenase family protein, expressed	LOC_Os06g04660.1	Os.11678.2.S1_at							-1.34829	0.0109313	0.993178							-1.08937	0.358265	0				-1.24245	0.0245205	0.966794										-1.11306	0.270809	0
Os.11679.1.S1_a_at	transcription initiation factor IIF, alpha subunit, putative, expressed	LOC_Os10g10990.1	Os.11679.1.S1_a_at							-1.78067	6.41094e-05	0.999929							-1.10943	0.296755	0				-1.24327	0.0240441	0.96732	-1.64079	9.33487e-06	0.999991							-1.10303	0.367876	0
Os.11679.1.S2_a_at	transcription initiation factor IIF, alpha subunit, putative, expressed	LOC_Os10g10990.1	Os.11679.1.S2_a_at				-1.3603	0.000222058	0.999392	-1.74703	1.15897e-06	0.999998							1.02077	0.786812	0				-1.46043	5.16869e-05	0.999794	-1.58617	3.38195e-06	0.999996				1.36268	2.91688e-05	0.997983	-1.02238	0.771238	0
Os.11681.1.S1_at	ARA1, putative, expressed	LOC_Os06g48940.1	Os.11681.1.S1_at							1.16267	0.00685829	0.995493							-1.03166	0.139157	0																1.00086	0.968208	0
Os.11682.1.S1_at	nucleotide pyrophosphatase/phosphodiesterase, putative, expressed	LOC_Os01g58640.1	Os.11682.1.S1_at							2.47918	2.27234e-05	0.999972							1.00255	0.982222	0							1.81646	7.46822e-05	0.999937	-1.34444	0.0122276	0.973179				-1.42136	0.065229	0
Os.11683.1.S1_at	DNA binding protein, putative, expressed	LOC_Os08g03360.1	Os.11683.1.S1_at							-1.56852	0.000135245	0.999862	-1.42453	0.000445264	0.99855				1.09024	0.433832	0				-1.29149	0.00152816	0.996605										-1.05975	0.582356	0
Os.11684.1.S1_at	C-terminal zinc-finger, putative, expressed	LOC_Os05g48970.1	Os.11684.1.S1_at				1.38495	0.00597775	0.991013										-1.20159	0.0779399	0				1.21815	0.0303802	0.960477	1.64636	2.09688e-06	0.999998							1.0808	0.412535	0
Os.11685.1.S1_at	retrotransposon protein, putative, unclassified, expressed	LOC_Os03g41200.1	Os.11685.1.S1_at				-1.45299	3.77319e-05	0.999857	1.70447	1.07525e-05	0.999985							1.04486	0.561024	0							1.66082	1.63626e-06	0.999998	1.35529	0.000240234	0.998794				-1.01103	0.842434	0
Os.11686.1.S1_at	HEAT repeat family protein, expressed	LOC_Os03g12300.1	Os.11686.1.S1_at				1.28075	0.00922725	0.987185										1.03897	0.659633	0							1.70812	1.1128e-06	0.999999							1.05358	0.54986	0
Os.11686.2.S1_x_at	HEAT repeat family protein, expressed	LOC_Os03g12300.1	Os.11686.2.S1_x_at																1.07856	0.460766	0							1.19485	0.0385589	0.981184							1.03728	0.646137	0
Os.11687.1.S1_a_at	nucleolar RNA helicase 2, putative, expressed	LOC_Os03g61220.1	Os.11687.1.S1_a_at							1.52954	4.87186e-05	0.999944	-1.56821	8.77111e-06	0.999939				-1.04323	0.628523	0				-1.46204	0.000128736	0.999561	1.55227	1.26967e-05	0.999988	-1.41797	0.000184943	0.99902	1.37983	8.89983e-05	0.996016	-1.20814	0.0150309	0
Os.11688.1.S1_at	circadian clock coupling factor ZGT, putative, expressed	LOC_Os03g31310.1	Os.11688.1.S1_at				-1.37488	0.000301622	0.999218	-1.56303	0.000166508	0.999834	1.31628	0.00798623	0.985158				-1.11478	0.235289	0							-1.51414	6.21542e-06	0.999994							1.01405	0.867736	0
Os.11689.1.S1_at	BAH domain containing protein, expressed	LOC_Os01g34330.1	Os.11689.1.S1_at				-1.54969	2.47051e-05	0.999899	-3.19277	2.93315e-08	1							-1.01541	0.860037	0				-1.3364	0.00020509	0.999355	-3.41706	1.97264e-12	1							-1.04957	0.547973	0
Os.11690.1.S1_at	nodal modulator 1 precursor, putative, expressed	LOC_Os01g19470.1	Os.11690.1.S1_at							2.20403	3.36234e-09	1							1.00019	0.998158	0				-1.63992	1.95656e-06	0.999986	3.28637	8.6553e-13	1	-1.2502	0.00180347	0.994056				1.00013	0.998632	0
Os.11691.1.S1_at	secondary cell wall-related glycosyltransferase family 8, putative, expressed	LOC_Os05g35200.1	Os.11691.1.S1_at				-3.256	5.5799e-05	0.999804	-1.84793	0.020761	0.987928							1.08118	0.1086	0							-3.59797	7.33141e-06	0.999992	1.19632	0.00736059	0.98199				-1.05792	0.622713	0
Os.11693.1.S1_at	expressed protein	LOC_Os07g39010.1	Os.11693.1.S1_at				2.24941	6.32953e-06	0.999967				-2.65416	4.2859e-07	0.999995				-1.20074	0.236615	0										-3.64052	9.09368e-08	0.999998				-1.24892	0.137162	0
Os.11694.1.S1_x_at	expressed protein	LOC_Os02g04420.1	Os.11694.1.S1_x_at				1.67201	0.000386321	0.999043										-1.03929	0.71251	0																1.15505	0.346531	0
Os.11694.2.S1_at	expressed protein	LOC_Os02g04420.1	Os.11694.2.S1_at							7.71753	2.08291e-07	1							-1.11376	0.510601	0				-1.27051	0.0275402	0.963505	16.3844	1.7238e-11	1							-1.12547	0.321436	0
Os.11696.1.S1_a_at	auxin response factor 2, putative, expressed	LOC_Os01g70270.1	Os.11696.1.S1_a_at				1.40397	0.00118098	0.997613	-1.61104	0.000102179	0.999893	-1.35215	0.00169163	0.995742				-1.03632	0.683408	0																-1.12347	0.221561	0
Os.11696.1.S1_at	auxin response factor 2, putative, expressed	LOC_Os01g70270.1	Os.11696.1.S1_at				1.44308	0.000682589	0.998475	-1.74925	1.65402e-05	0.999979	-1.34462	0.00123275	0.996701				-1.02193	0.805611	0																-1.12032	0.133066	0
Os.11696.2.S1_x_at	auxin response factor 2, putative, expressed	LOC_Os01g70270.1	Os.11696.2.S1_x_at				1.3378	0.0117305	0.984406	-1.57468	0.000644074	0.999449	-1.18976	0.0273153	0.960357				-1.00259	0.974507	0																-1.15305	0.28075	0
Os.11697.1.S1_at	serine carboxypeptidase K10B2.2 precursor, putative, expressed	LOC_Os06g08720.1	Os.11697.1.S1_at				-1.89727	0.00374885	0.993863	19.4558	4.18976e-12	1	1.90006	1.13626e-07	0.999998				1.03648	0.785066	0							1.66978	0.00565034	0.996746							-1.04534	0.799986	0
Os.11698.1.S1_at	SV2 related protein, putative, expressed	LOC_Os07g38400.1	Os.11698.1.S1_at							13.7981	2.84657e-11	1							1.09404	0.548844	0							2.17859	0.000301942	0.999776							1.13911	0.397709	0
Os.11699.1.S1_at	T-complex protein 1 subunit eta, putative, expressed	LOC_Os06g47320.1	Os.11699.1.S1_at				-1.21327	0.0068254	0.989984	1.38744	0.000379109	0.999656							1.00125	0.988032	0				-1.26511	0.00179687	0.996119	1.31251	0.000173489	0.999865							1.02466	0.714357	0
Os.117.1.S1_at	C3H2C3 RING-finger protein, putative, expressed	LOC_Os01g15630.1	Os.117.1.S1_at				-1.46156	4.5544e-05	0.999834	-1.60329	9.35208e-05	0.999901	-1.34711	0.0017263	0.995671				1.09885	0.220698	0				-1.5286	0.000131846	0.999552	-1.8153	6.50802e-07	0.999999	-1.46771	1.90697e-05	0.999838				1.01783	0.839074	0
Os.117.2.S1_x_at	C3H2C3 RING-finger protein, putative, expressed	LOC_Os01g15630.1	Os.117.2.S1_x_at							-1.99541	1.23899e-06	0.999998	-1.47871	5.17253e-05	0.999745				1.05184	0.583709	0				-1.33234	0.00337014	0.99348	-1.76259	1.00391e-07	1	-1.22106	0.00853224	0.979774				-1.02864	0.766677	0
Os.11701.1.S1_at	flavonol synthase-like protein, putative, expressed	LOC_Os09g07020.1	Os.11701.1.S1_at							1.80847	2.11919e-05	0.999973							-1.08173	0.440667	0							1.64645	1.43746e-05	0.999986	-1.47039	0.000223898	0.99886	1.38055	0.00190879	0.974476	-1.07441	0.538491	0
Os.11702.1.S1_at	calmodulin-binding transcription activator 4, putative, expressed	LOC_Os04g31900.1	Os.11702.1.S1_at	-1.26985	0.00289809	0.976703	1.23693	0.0290593	0.967231	-1.29577	0.0186703	0.989016	-1.36031	0.00542807	0.989114				-1.04662	0.642136	0							-1.59052	5.72716e-06	0.999994							-1.1496	0.208421	0
Os.11703.1.S1_at	asparate aminotransferase, putative, expressed	LOC_Os09g28050.1	Os.11703.1.S1_at				-1.27022	0.00275649	0.995227	1.28839	0.00603129	0.995979							1.02442	0.804643	0				-1.19319	0.0244346	0.966889	-2.17344	5.55397e-09	1	-1.22806	0.0130614	0.971757				1.08238	0.368713	0
Os.11704.1.S1_at	expressed protein	LOC_Os03g58090.1	Os.11704.1.S1_at				1.52578	0.000244738	0.999341	-1.89864	3.88491e-06	0.999994	1.44136	0.000626409	0.998089				1.05522	0.586014	0				2.23525	4.6126e-08	0.999999	-1.78008	1.10954e-06	0.999999	1.52763	4.5292e-05	0.999679				1.05991	0.542853	0
Os.11705.1.S1_at	hsc70-interacting protein, putative, expressed	LOC_Os02g01030.1	Os.11705.1.S1_at				-1.35476	0.0018202	0.9966	1.40138	0.000849804	0.999295							1.0366	0.674461	0				-1.4381	3.38712e-05	0.999855	1.32585	0.000177188	0.999862							1.003	0.971519	0
Os.11706.1.S1_at	expressed protein	LOC_Os02g14500.1	Os.11706.1.S1_at				1.70384	5.35545e-05	0.99981	2.12482	7.59263e-07	0.999999	-1.35705	0.00281566	0.99358				1.0388	0.666887	0				1.61837	0.00010494	0.999629	2.98941	9.49574e-12	1							-1.24608	0.0389975	0
Os.11706.1.S1_x_at	expressed protein	LOC_Os02g14500.1	Os.11706.1.S1_x_at				1.46863	0.00975959	0.986584	1.50159	0.000716297	0.999395	-1.35254	0.000382716	0.998717				1.01958	0.800938	0							2.64414	1.42202e-09	1							-1.12413	0.218542	0
Os.11707.1.A1_at	cysteine protease 1 precursor, putative, expressed	LOC_Os03g54130.1	Os.11707.1.A1_at																-1.00614	0.891386	0																-1.00316	0.945189	0
Os.11708.1.S1_at	cyclin delta-3, putative, expressed	LOC_Os03g10650.1	Os.11708.1.S1_at	1.42632	0.000956167	0.98988				-1.53364	0.00157304	0.998782	-1.55624	0.000552406	0.998274				1.10054	0.497282	0							-3.52306	2.60606e-08	1							1.03067	0.809911	0
Os.11709.1.S1_at	calpain-like protein, putative, expressed	LOC_Os02g47970.1	Os.11709.1.S1_at																1.07316	0.602234	0							1.90587	0.000300583	0.999776				-2.47745	1.10609e-05	0.998885	1.28321	0.359177	0
Os.11709.1.S2_at	calpain-like protein, putative, expressed	LOC_Os02g47970.1	Os.11709.1.S2_at	-1.32163	0.00254452	0.978862							-1.21865	0.0141944	0.976476				-1.00632	0.933187	0				-1.40682	0.00025303	0.999232	1.25501	0.0032909	0.998013							-1.19053	0.0587778	0
Os.11710.1.S1_at	ras-related protein Rab7, putative, expressed	LOC_Os01g12730.1	Os.11710.1.S1_at				3.22586	5.43838e-09	1	1.73221	2.31e-06	0.999996							-1.01967	0.808616	0				2.08096	5.39701e-08	0.999999	2.30977	1.55053e-10	1							1.10276	0.177951	0
Os.11713.1.S1_x_at			Os.11713.1.S1_x_at																-1.04724	0.685658	0							-1.36964	0.00649716	0.996303							-1.0062	0.953314	0
Os.11713.2.S1_at	transcription factor GTE6, putative, expressed	LOC_Os06g04640.1	Os.11713.2.S1_at							-1.37585	0.0580477	0.96981							1.07714	0.61346	0																1.01265	0.925222	0
Os.11713.2.S1_x_at	transcription factor GTE6, putative, expressed	LOC_Os06g04640.1	Os.11713.2.S1_x_at	-1.32375	0.000165194	0.997331	-1.48786	0.000124554	0.999621	-1.51395	0.000546325	0.999524							-1.00197	0.985385	0							-1.46755	2.78725e-05	0.999975							1.06633	0.463774	0
Os.11713.3.S1_at	villin-4, putative, expressed	LOC_Os08g14230.1	Os.11713.3.S1_at				1.63164	0.000218648	0.999399	1.41309	0.000739487	0.999377	1.28549	0.00192346	0.995277	-1.28697	0.00419845	0.960016	1.07009	0.48882	0							2.34159	5.73542e-10	1							1.0215	0.823515	0
Os.11714.1.S1_at	glucan endo-1,3-beta-glucosidase 7 precursor, putative, expressed	LOC_Os02g53200.1	Os.11714.1.S1_at				4.83731	5.61439e-10	1										-1.01633	0.855366	0				1.86006	2.53508e-07	0.999997	3.19258	2.94664e-12	1	-1.56752	1.58087e-06	0.999978				-1.02065	0.790254	0
Os.11715.2.S1_x_at	ribosome production factor 1, putative, expressed	LOC_Os08g05880.1	Os.11715.2.S1_x_at				-1.25925	0.00564599	0.991423	-1.46967	0.000396955	0.999642	-1.41753	0.000106671	0.999543				1.00027	0.997582	0							-1.29322	0.001241	0.999184	-1.40406	5.38004e-05	0.999632				-1.04082	0.611412	0
Os.11716.1.S1_at	expressed protein	LOC_Os10g18364.1	Os.11716.1.S1_at	-1.24679	0.00438074	0.968318				-1.85371	1.73867e-06	0.999997	-1.26981	0.00758822	0.985755				1.0004	0.996431	0				-1.28313	0.00459683	0.99158	-1.34217	0.00160639	0.998968							1.00996	0.914674	0
Os.11717.1.S1_a_at	expressed protein	LOC_Os01g50450.1	Os.11717.1.S1_a_at										-1.30762	0.00547418	0.98904				-1.02339	0.790322	0				-1.34348	0.00216963	0.995466	-1.38752	0.00100208	0.999329	-1.56114	1.3586e-05	0.999876				-1.21324	0.0305983	0
Os.11717.1.S1_at	expressed protein	LOC_Os01g50450.1	Os.11717.1.S1_at										-1.52894	7.16855e-06	0.999948				-1.0657	0.441208	0				-1.33864	0.000609962	0.998411	-1.40937	0.00013162	0.999895	-1.3483	0.000847415	0.996729				-1.03725	0.624808	0
Os.11718.1.S1_at	apyrase precursor, putative, expressed	LOC_Os12g02980.1	Os.11718.1.S1_at																1.00517	0.841122	0																-1.00121	0.953723	0
Os.11719.1.S1_at	early response to dehydration 15-like protein, putative, expressed	LOC_Os07g46670.1	Os.11719.1.S1_at	1.85873	8.03598e-07	0.999954	3.15422	2.20696e-08	1										-1.00862	0.922955	0				3.27817	4.98297e-11	1	1.33762	0.000274538	0.999794							1.10308	0.167243	0
Os.11720.1.S1_a_at	polypyrimidine tract-binding protein homolog 2, putative, expressed	LOC_Os01g43170.1	Os.11720.1.S1_a_at							-2.17591	8.50257e-07	0.999998	-1.32107	0.0152332	0.97511				-1.05994	0.584019	0							-1.88096	9.4913e-07	0.999999							-1.07174	0.551655	0
Os.11721.1.S1_at	nucleotide binding protein, putative, expressed	LOC_Os12g07450.1	Os.11721.1.S1_at																1.04321	0.64536	0				-1.17345	0.0282148	0.96278										-1.02113	0.75602	0
Os.11722.1.S1_a_at	alanyl-tRNA synthetase, mitochondrial precursor, putative, expressed	LOC_Os10g10244.1	Os.11722.1.S1_a_at	-1.41926	3.79021e-05	0.999131				3.06655	2.95251e-09	1							-1.05087	0.52869	0				-1.5988	2.70973e-05	0.999879	2.90186	5.43169e-11	1	-1.23595	0.00688558	0.98291				-1.13978	0.160283	0
Os.11722.3.S1_x_at	alanyl-tRNA synthetase, mitochondrial precursor, putative, expressed	LOC_Os10g10244.1	Os.11722.3.S1_x_at							3.07324	2.51486e-06	0.999996							-1.05058	0.689884	0							2.61336	2.33629e-06	0.999997							-1.09705	0.613089	0
Os.11723.1.S1_s_at			Os.11723.1.S1_s_at							2.85353	1.07787e-09	1							1.12026	0.115688	0							3.6091	5.7796e-12	1	1.23449	0.00587087	0.984923				1.03538	0.663217	0
Os.11723.2.S1_s_at			Os.11723.2.S1_s_at							2.72702	4.53846e-09	1							1.02132	0.799623	0				-1.25942	0.00720054	0.987819	3.78037	8.71747e-13	1							1.08334	0.267985	0
Os.11723.3.S1_at	cell division control protein 2 homolog 1, putative, expressed	LOC_Os03g02680.1	Os.11723.3.S1_at							1.21977	0.0786008	0.960424							-1.04179	0.620112	0																1.22966	0.0435906	0
Os.11723.4.S1_x_at			Os.11723.4.S1_x_at							2.43928	2.13239e-09	1							1.04578	0.560879	0							3.14299	1.94511e-12	1	1.20111	0.00485877	0.98701				1.02609	0.742412	0
Os.11724.2.S1_s_at	hydrolase, alpha/beta fold family protein, expressed	LOC_Os06g24730.2	Os.11724.2.S1_s_at										-1.22562	0.0252091	0.962808				-1.00677	0.71652	0				-1.53951	0.00262615	0.994692										-1.00339	0.8246	0
Os.11724.2.S2_s_at	hydrolase, alpha/beta fold family protein, expressed	LOC_Os06g24730.1	Os.11724.2.S2_s_at				-1.44619	0.00298241	0.994909	2.20677	6.57419e-07	0.999999	-1.69886	1.67613e-05	0.999898				1.1405	0.250607	0				-1.62634	0.00043918	0.998789	1.4575	0.0021002	0.998681	-1.76223	3.99347e-05	0.999709				-1.00375	0.973	0
Os.11725.1.S1_at	AP2 domain containing protein, expressed	LOC_Os09g13940.1	Os.11725.1.S1_at							-3.35394	2.28282e-08	1	-4.30096	5.5872e-09	1				-1.08831	0.674533	0							-1.69327	7.95842e-06	0.999992	-3.34375	9.04485e-09	1				-1.22125	0.238681	0
Os.11726.1.S1_at	tRNA methyltransferase, putative, expressed	LOC_Os03g07850.1	Os.11726.1.S1_at				-1.54652	0.00183334	0.99658										-1.09549	0.37462	0				-1.5096	0.00118511	0.997248										1.03647	0.751285	0
Os.11726.2.S1_x_at	tRNA methyltransferase, putative, expressed	LOC_Os03g07850.1	Os.11726.2.S1_x_at				-1.53806	0.000255813	0.999317				-1.50149	0.000633715	0.998071				1.08112	0.506984	0				-1.39043	0.00200296	0.995755										-1.0005	0.995802	0
Os.1173.1.S1_at	PUR ALPHA-1, putative, expressed	LOC_Os01g15600.1	Os.1173.1.S1_at				1.25307	0.0166533	0.97923										-1.00287	0.973452	0							1.22408	0.00622634	0.996444							1.01765	0.797414	0
Os.11730.1.S1_at	expressed protein	LOC_Os05g21180.1	Os.11730.1.S1_at	1.39058	0.000385247	0.994919	3.63791	1.34074e-09	1	-1.45866	0.000444405	0.999604	-1.3331	0.000652472	0.998026				-1.20526	0.0838246	0				6.88791	3.29958e-13	1	1.17145	0.025842	0.98695	1.28135	0.00292888	0.991283				-1.0247	0.664626	0
Os.11731.1.S1_at	ran-binding protein 1 homolog c, putative, expressed	LOC_Os05g28290.1	Os.11731.1.S1_at				-1.13377	0.0338545	0.962858	-1.20517	0.00672372	0.995571							-1.00886	0.911965	0							-1.77952	5.14775e-09	1							1.07736	0.234283	0
[truncated: 29,134 more rows]
