# Supplementary material for: How unique is the low oxygen response? An analysis of the anaerobic response during germination and comparison with abiotic stress in rice and Arabidopsis
Source: Front Plant Sci. 2013 Oct 1;4:349. doi: 10.3389/fpls.2013.00349 (PMC3787303; doi:10.3389/fpls.2013.00349)
Supplement: Supplementary Table 2 — The step-wise comparisons used for Arabidopsis germination (Narsai et al., 2011a). All microarrays for both species were GC-RMA normalized and analyzed in the same manner for differential expression using the Cyber-T method (p < 0.05, PPDE > 0.96). [file DataSheet2.XLSX]

## Sheet: ST2. AT germ step-wise
Supplementary table 2. The step-wise comparisons used for Arabidopsis germination (Narsai et al., 2011). All microarrays for both species were GC-RMA normalised and analysed in the same manner for differential expression using the Cyber-T method (p<0.05, PPDE>0.96).
Probeset identifier	Annotation	Locus Identifier	AT germination step-wise	Har v 0h	Bayes.p	PPDE(<p)	0h v 1hS	Bayes.p	PPDE(<p)	1hS v 12hS	Bayes.p	PPDE(<p)	12hS v 48hS	Bayes.p	PPDE(<p)	48hS v 1hSL	Bayes.p	PPDE(<p)	1hSL v 6hSL	Bayes.p	PPDE(<p)	6hSL v 12hSL	Bayes.p	PPDE(<p)	12hSL v 24hSL	Bayes.p	PPDE(<p)	24hSL v 48hSL	Bayes.p	PPDE(<p)
244901_at	encodes a plant b subunit of mitochondrial ATP synthase based on structural similarity and the presence in the F(0) complex.	ATMG00640	244901_at	-1.59862	0.00180164	0	1.63424	0.000925311	0.986013	-2.13009	3.08011e-08	1	-4.12565	3.47671e-11	1				-2.24794	3.68992e-06	0.999992	-2.3545	7.13373e-06	0.999984	-1.21231	0.00594237	0.996857
244902_at	Encodes NADH dehydrogenase subunit 4L.	ATMG00650	244902_at	-1.50314	0.0234632	0	1.71506	0.00105471	0.984896				-3.63981	2.95798e-09	1	-1.728	0.0043492	0.975079	-2.2655	0.000152782	0.999793
244903_at	hypothetical protein	ATMG00660	244903_at										-2.61193	3.8469e-06	0.999997				-1.57713	0.00737219	0.993646	-1.77666	0.000516621	0.999377	2.46121	0.000992801	0.99934	1.66801	0.00291103	0.997794
244904_at	hypothetical protein	ATMG00670	244904_at
244906_at	hypothetical protein	ATMG00690	244906_at							-1.50832	0.000539818	0.998409	-2.5829	3.20638e-08	1				-1.98357	0.000402607	0.999513	-1.44795	0.0159167	0.98865				-1.66327	0.0018251	0.998532
244909_at	hypothetical protein	ATMG00740	244909_at				-5.71274	0.000977112	0.985559							-4.30527	0.000474874	0.994984
244911_at	hypothetical protein	ATMG00820	244911_at													-2.17468	0.00149858	0.988442
244921_s_at	hypothetical protein	ATMG01000	244921_s_at				2.39038	0.000408809	0.991355				-1.91836	0.000201757	0.9999	-1.70583	0.00338774	0.979173	-1.54151	0.00387137	0.996402				-2.05252	0.00111463	0.99927
244924_at	hypothetical protein	ATMG01040	244924_at										-2.23069	0.000335583	0.999839	-5.99388	0.000288314	0.996513										-1.12817	0.0207827	0.987769
244925_at	NADH dehydrogenase subunit 7	ATMG00510	244925_at										-1.79745	0.00934467	0.996544
244929_at	NADH dehydrogenase subunit 4	ATMG00580	244929_at										-2.48849	1.14548e-07	1	-1.54202	0.00497643	0.972553	-1.32996	0.0196566	0.984912				-1.41088	0.0120473	0.994186
244931_at	hypothetical protein	ATMG00630	244931_at													-2.95348	0.000809279	0.992608				-1.44063	0.0382195	0.976378	-1.43389	0.0135954	0.993541
244932_at	Encodes the PsaC subunit of photosystem I.	ATCG01060	244932_at													-13.5455	0.000513137	0.994693
244933_at	NADH dehydrogenase ND4L	ATCG01070	244933_at													-5.44864	0.00102085	0.99125	-2.04708	0.000138534	0.99981
244934_at	NADH dehydrogenase ND6	ATCG01080	244934_at													-19.6951	0.000435187	0.995293	-1.43114	1.85943e-09	1	1.21464	0.000713526	0.99918	-1.18144	0.00355553	0.997991
244935_at	Encodes subunit of the chloroplast NAD(P)H dehydrogenase complex	ATCG01090	244935_at										-1.40571	0.000158283	0.99992				1.83916	4.97952e-07	0.999999							1.47986	0.00137974	0.99885
244936_at	NADH dehydrogenase ND1	ATCG01100	244936_at	-1.41663	0.00258643	0	1.76877	2.35324e-05	0.998409	-1.44398	0.0018668	0.995496	-1.39146	0.0106991	0.996085				1.4201	0.00111955	0.998798	1.31431	0.0233089	0.984367				1.67417	4.69481e-05	0.99994
244937_at	Encodes the 49KDa plastid NAD(P)H dehydrogenase subunit H protein. Its transcription is regulated by an ndhF-specific plastid sigma factor, SIG4.	ATCG01110	244937_at													-3.37377	0.00662179	0.966338				1.71335	0.0162493	0.988451	-1.94549	0.00571222	0.996963
244938_at	encodes a chloroplast ribosomal protein S15, a constituent of the small subunit of the ribosomal complex	ATCG01120	244938_at				-3.21812	0.00249507	0.975015				-1.81857	0.000556392	0.999744	-2.24755	0.00331823	0.979481	1.55002	0.00111444	0.998803				-1.52303	0.00398996	0.997779	-1.53447	0.0035468	0.99738
244939_at	chloroplast gene encoding ribosomal protein s12. The gene is located in three distinct loci on the chloroplast genome and is transpliced to make one transcript.	ATCG00065	244939_at	-1.70308	0.0230458	0	5.46439	2.80576e-08	0.999971	-1.44214	0.0115638	0.979444	-1.89579	0.000339241	0.999838				-2.38306	3.57312e-06	0.999993	1.96806	0.00279004	0.997394				-1.39837	0.0427217	0.977098
244941_at	hypothetical protein	ATMG00010	244941_at													-3.11473	0.00163345	0.987698							-1.23586	0.0243181	0.9893
244943_at	NADH dehydrogenase subunit 9	ATMG00070	244943_at							-1.59835	0.000165899	0.99941	-4.54276	2.72851e-10	1	-2.14753	0.000535483	0.994526
244945_at	Encodes a mitochondria-encoded cytochrome c biogenesis protein.	ATMG00110	244945_at										-2.34316	0.0285986	0.990343
244950_at	cytochrome c oxidase subunit 2	ATMG00160	244950_at							-1.79431	1.94787e-08	1	-7.28937	1.77636e-15	1	-1.51243	0.00284433	0.981636	-2.83606	2.11444e-06	0.999995	-1.33633	0.0477641	0.971579	-1.39785	0.0223195	0.990067
244952_at	hypothetical protein	ATMG00260	244952_at													-3.37124	0.0062192	0.967811
244957_at	hypothetical protein	ATMG00400	244957_at										-1.75738	0.0120447	0.995634	-1.87623	0.00280475	0.981821				-1.41244	0.00366772	0.996714
244958_at	hypothetical protein	ATMG00450	244958_at										-1.85062	0.0131146	0.995279	-1.70516	0.0044357	0.974724	-1.08975	0.0257796	0.980842
244960_at	encodes a chloroplast ribosomal protein L32, a constituent of the large subunit of the ribosomal complex	ATCG01020	244960_at	-1.33203	0.00257745	0				-1.49686	0.00011355	0.999571	-1.39937	2.40491e-05	0.999986				2.25848	1.2887e-10	1	1.26187	0.00414893	0.996352				1.14969	0.043202	0.976874
244961_at	hypothetical protein	ATCG01040	244961_at										-1.96938	0.000174411	0.999912	-3.24164	0.000257606	0.996788	1.50627	0.000226237	0.999708	1.37376	0.00733324	0.994094				1.41677	0.0106108	0.99319
244962_at	Represents a plastid-encoded subunit of a NAD(P)H dehydrogenase complex. Its mRNA is edited at four positions. Translation data is not available for this gene.	ATCG01050	244962_at													-7.03734	0.000265378	0.996717	-1.28592	0.0446119	0.968969				-1.51299	0.00330501	0.998115	1.48918	0.00913538	0.994023
244963_at	PSII cytochrome b559	ATCG00570	244963_at										-1.46056	0.0223842	0.992285	-2.13052	0.00317155	0.980138	2.09776	3.11768e-09	1	1.71845	0.000630974	0.999262
244964_at	PSII cytochrome b559. There have been many speculations about the function of Cyt b559, but the most favored at present is that it plays a protective role by acting as an electron acceptor or electron donor under conditions when electron flow through PSII is not optimized.	ATCG00580	244964_at																1.70682	0.000318115	0.999605	1.94605	0.000536004	0.999357
244965_at	hypothetical protein	ATCG00590	244965_at										-1.99292	0.00219697	0.99909	-4.22367	0.000393787	0.995624	-1.53815	0.0109927	0.990961
244966_at	Cytochrome b6-f complex, subunit V. Disruption of homologous gene in Chlamydomonas results in disruption of cytochrome b6-f complex.	ATCG00600	244966_at													-4.62977	0.000634541	0.993806	-1.88928	0.000248995	0.999682	1.36895	0.0460921	0.972405	-1.41268	0.0324501	0.986264
244967_at	Encodes subunit J of photosystem I.	ATCG00630	244967_at				3.38748	5.28648e-08	0.999958	-1.60919	1.17639e-05	0.999936	-1.68691	0.000312052	0.99985				-1.28846	0.00841603	0.992859	1.28955	0.0325191	0.979351	1.33334	0.00534729	0.997133	1.69092	8.42305e-05	0.9999
244968_at	encodes a chloroplast ribosomal protein L33, a constituent of the large subunit of the ribosomal complex	ATCG00640	244968_at																									1.58416	9.58967e-06	0.999985
244969_at	chloroplast-encoded ribosomal protein S18	ATCG00650	244969_at	-1.51121	0.0204759	0				-1.51055	0.000284355	0.999072							2.05133	4.30972e-10	1				-1.31695	0.000741621	0.999488
244970_at	encodes a chloroplast ribosomal protein L20, a constituent of the large subunit of the ribosomal complex	ATCG00660	244970_at				2.01029	0.00472171	0.963846				-2.6755	6.67199e-07	0.999999	-2.05898	0.00169729	0.987352	1.47029	0.00452864	0.995868				-1.99619	0.00206509	0.998749	-3.18669	7.58395e-07	0.999998
244971_at	Encodes the only ClpP (caseinolytic protease) encoded within the plastid genome. Contains a highly conserved catalytic triad of Ser-type proteases (Ser-His-Asp). Part of the 350 kDa chloroplast Clp complex. The name reflects nomenclature described in Adam et. al (2001).	ATCG00670	244971_at	-1.39489	0.000223404	0	2.19592	2.83813e-10	0.999998	-1.1611	0.011381	0.979712	-1.34072	1.78573e-05	0.999989													-1.70385	1.46942e-06	0.999997
244972_at	encodes for CP47, subunit of the photosystem II reaction center.	ATCG00680	244972_at													-19.2421	0.000589668	0.994128
244973_at	Encodes photosystem II 5 kD protein subunit PSII-T. This is a plastid-encoded gene (PsbTc) which also has a nuclear-encoded paralog (PsbTn).	ATCG00690	244973_at										-1.94906	0.00635812	0.997576	-8.77969	0.000146289	0.997874	-1.35077	0.037568	0.973318
244974_at	PSII low MW protein	ATCG00700	244974_at													-2.05802	0.000889873	0.992081	-2.66576	3.26055e-08	1
244975_at	Encodes a 8 kD phosphoprotein that is a component of the photosystem II oxygen evolving core. Its exact molecular function has not been determined but it may play a role in mediating electron transfer between the secondary quinone acceptors, QA and QB, associated with the acceptor side of PSII.	ATCG00710	244975_at										-1.62881	0.0233974	0.991965	-3.97231	0.00202753	0.985617	-1.81769	0.000484339	0.999427	4.29169	1.41892e-05	0.999971	1.38167	0.0434748	0.982314
244976_at	Encodes the cytochrome b(6) subunit of the cytochrome b6f complex.	ATCG00720	244976_at							-1.34107	0.0212486	0.966149	-1.33081	0.0143853	0.99486							1.49823	0.00421411	0.996304	1.42668	0.00254005	0.998502	1.30172	0.0173783	0.989534
244977_at	A chloroplast gene encoding subunit IV of the cytochrome b6/f complex	ATCG00730	244977_at													-7.20083	0.000466052	0.995052
244978_at	RNA polymerase alpha subunit	ATCG00740	244978_at							-1.34771	0.00877349	0.983638	-1.29201	0.0307766	0.989672				2.95152	2.67469e-09	1				-1.63015	0.00130799	0.99916	-1.27034	0.0076193	0.994897
244979_at	30S chloroplast ribosomal protein S11	ATCG00750	244979_at																3.33131	6.28808e-12	1	1.72961	0.00407404	0.996408	-1.6273	0.00885922	0.99555	-1.50656	0.00063577	0.999415
244980_at	encodes a chloroplast ribosomal protein L36, a constituent of the large subunit of the ribosomal complex	ATCG00760	244980_at																1.86641	1.67798e-05	0.999971	1.95838	0.00184235	0.998167	-1.6213	0.0123089	0.994076
244981_at	chloroplast 30S ribosomal protein S8	ATCG00770	244981_at										-1.62267	0.031862	0.989339	-2.11071	0.00148906	0.988495				2.65769	0.00136036	0.998583				-1.74676	0.000305775	0.999691
244982_at	encodes a chloroplast ribosomal protein L14, a constituent of the large subunit of the ribosomal complex	ATCG00780	244982_at	-1.49466	0.0379252	0	2.71517	3.29774e-06	0.999505	-1.42208	0.00571568	0.988535	-1.65413	0.000896281	0.999602				1.85808	2.43872e-05	0.999959	1.63815	0.019914	0.986299
244983_at	chloroplast gene encoding a ribosomal protein L16, which is a constituent of 50S large ribosomal subunit	ATCG00790	244983_at	-1.58979	0.0129561	0	3.17657	1.7348e-08	0.999978										1.31771	0.0113089	0.990732				1.39276	0.0409731	0.983196
244984_at	encodes a chloroplast ribosomal protein S3, a constituent of the small subunit of the ribosomal complex	ATCG00800	244984_at										-1.49574	0.00152315	0.999351				3.51913	2.53331e-12	1	1.35328	0.0304434	0.980456
244985_at	encodes a chloroplast ribosomal protein L22, a constituent of the large subunit of the ribosomal complex	ATCG00810	244985_at										-1.47987	0.013178	0.995258				2.54418	6.03277e-09	1	1.65713	0.00641502	0.994726
244986_at	Encodes a 6.8-kDa protein of the small ribosomal subunit.	ATCG00820	244986_at							-1.23967	0.022769	0.964191							3.31811	3.0459e-12	1	1.35325	0.0265175	0.982585				-1.41349	0.000306028	0.999691
244994_at	Chloroplast encoded NADH dehydrogenase unit.	ATCG01010	244994_at													-5.27279	0.000177278	0.997554							-1.45739	0.00731106	0.996235
244995_at	Encodes a subunit of ATPase complex CF0, which is a proton channel that supplies the proton motive force to drive ATP synthesis by CF1 portion of the complex.	ATCG00150	244995_at													-2.20719	0.000678916	0.993494
244996_at	Chloroplast ribosomal protein S2	ATCG00160	244996_at							-1.44585	0.00847542	0.9841	-1.6153	0.00463174	0.99819				1.56034	5.21881e-05	0.99992				-1.53303	0.0295168	0.987345	-1.44868	0.00984553	0.99362
244997_at	RNA polymerase beta' subunit-2	ATCG00170	244997_at										-2.0724	0.00298828	0.998792	-2.5072	0.00125263	0.98985	1.5316	0.0298686	0.978192				-1.63687	0.0108653	0.994685	-2.06706	7.63214e-05	0.999908
244998_at	RNA polymerase beta' subunit-1	ATCG00180	244998_at										-1.86255	0.00156662	0.999334	-2.69679	0.00032216	0.996219	1.49452	0.0286732	0.978962	2.84467	4.91487e-05	0.999916	-1.6212	0.00928544	0.995364	-2.00139	0.000320328	0.999678
244999_at	Chloroplast DNA-dependent RNA polymerase B subunit. The transcription of this gene is regulated by a nuclear encoded RNA polymerase. This gene has been transferred to mitochondrial genome during crucifer evolution.	ATCG00190	244999_at
245000_at	hypothetical protein	ATCG00210	245000_at													-7.63229	0.000441939	0.99524	-2.0072	0.00108698	0.998829	1.41602	0.0100617	0.992287
245001_at	PSII low MW protein	ATCG00220	245001_at				-1.33402	3.0721e-05	0.998135	-1.31755	7.79033e-06	0.999955	-1.68592	3.89686e-10	1	-1.24352	0.000894111	0.992053	1.66069	4.91965e-09	1	1.265	0.00253423	0.997598	1.17378	0.0167018	0.992277	1.67763	2.44858e-09	1
245002_at	PSII D2 protein	ATCG00270	245002_at										-2.01541	0.000254277	0.999876	-2.44051	0.00114763	0.990475
245003_at	chloroplast gene encoding a CP43 subunit of the photosystem II reaction center. promoter contains a blue-light responsive element.	ATCG00280	245003_at	-1.57456	0.0218431	0	4.66116	1.61923e-07	0.999918	-1.65002	0.00167695	0.995883	-2.03383	2.81752e-05	0.999984	-1.55594	0.00414391	0.975929				1.37841	0.0475107	0.971704				-1.34971	0.0468007	0.975207
245004_at	encodes PsbZ, which is a subunit of photosystem II. In Chlamydomonas, this protein has been shown to be essential in the interaction between PS II and the light harvesting complex II.	ATCG00300	245004_at				1.81366	0.00209234	0.97745				-2.14299	3.30716e-05	0.999981				1.5622	4.13427e-05	0.999935
245005_at	30S chloroplast ribosomal protein S14	ATCG00330	245005_at													-6.7925	0.00143953	0.988774
245006_at	Encodes the D1 subunit of photosystem I and II reaction centers.	ATCG00340	245006_at	-1.71829	0.000727459	0	3.92059	4.00601e-11	0.999999	-1.47446	0.000122753	0.999542	-1.73966	5.67401e-07	1				-1.31237	0.00343944	0.996759							2.22716	0.000176781	0.999808
245007_at	Encodes psaA protein comprising the reaction center for photosystem I along with psaB protein; hydrophobic protein encoded by the chloroplast genome.	ATCG00350	245007_at										-2.43834	0.00029205	0.999859
245008_at	Encodes a protein required for photosystem I assembly and stability. In Chlamydomonas reinhardtii, this protein seems to act as a PSI specific chaperone facilitating the assembly of the complex by interacting with PsaA and PsaD. A loss of function mutation in tobacco leads to a loss of photosystem I.	ATCG00360	245008_at													-2.45726	0.000655032	0.993662
245009_at	Chloroplast encoded ribosomal protein S4	ATCG00380	245009_at																2.0394	2.72317e-06	0.999994	1.65403	0.000423926	0.999473				-1.2642	0.00740943	0.99502
245010_at	Encodes NADH dehydrogenase subunit J. Its transcription is increased upon sulfur depletion.	ATCG00420	245010_at										-1.54285	0.0369268	0.9878	-4.78112	0.000273973	0.99664	-3.28762	5.58978e-08	1				1.44291	0.0367729	0.984695
245011_at	Encodes a protein which was originally thought to be part of photosystem II but its wheat homolog was later shown to encode for subunit K of NADH dehydrogenase.	ATCG00430	245011_at													-3.7239	0.00171266	0.987269	-3.85058	6.71974e-07	0.999998	1.34516	0.0214702	0.985407
245012_at	Encodes NADH dehydrogenase D3 subunit of the chloroplast NAD(P)H dehydrogenase complex	ATCG00440	245012_at				1.69516	0.000909079	0.986158							1.24431	0.00401649	0.976462	-1.31106	0.00041581	0.999499				-1.26382	0.02444	0.989254	1.37367	0.000530603	0.9995
245013_at	ATPase epsilon subunit	ATCG00470	245013_at	-1.24167	0.00868094	0				-1.36575	1.75808e-05	0.999911	-1.19954	0.0221286	0.992366				2.04596	2.01107e-08	1	1.58976	6.32838e-05	0.999895				1.30285	0.00154489	0.998731
245014_at	chloroplast-encoded gene for beta subunit of ATP synthase	ATCG00480	245014_at	-1.23076	0.0161074	0				-1.34692	0.000131057	0.999516	-1.32355	0.000232848	0.999885				1.9506	3.62792e-09	1	1.6885	0.000106209	0.999837				1.4911	0.000329603	0.99967
245015_at	large subunit of RUBISCO.	ATCG00490	245015_at													-2.06181	0.00150008	0.988434				1.52978	0.0209624	0.985697	1.82808	1.68212e-05	0.999981	1.45373	0.000440661	0.999575
245016_at	Encodes the carboxytransferase beta subunit of the Acetyl-CoA carboxylase (ACCase) complex in plastids. This complex catalyzes the carboxylation of acetyl-CoA to produce malonyl-CoA, the first committed step in fatty acid synthesis.	ATCG00500	245016_at										-2.04187	0.00148884	0.999365	-4.20077	0.000340846	0.996061	-1.52796	0.000666129	0.99924				-2.21016	0.000394711	0.999705
245017_at	Encodes subunit I of photosystem I.	ATCG00510	245017_at										-2.08504	0.000238786	0.999883	-1.98264	0.00561291	0.970085				1.58971	0.00231329	0.997776	-1.4439	0.016296	0.99244	1.38241	0.0309897	0.982681
245018_at	Encodes a protein required for photosystem I assembly and stability. In cyanobacteria, loss of function mutation in this gene increases PSII/PSI ratio without any influence on photoautotrophic growth.	ATCG00520	245018_at													-6.22024	0.000344487	0.99603	-3.08148	6.89678e-05	0.999898	1.7704	0.0300947	0.980643
245019_at	hypothetical protein	ATCG00530	245019_at													-1.64104	0.00452275	0.97437	-1.26468	0.0189884	0.985365							-1.78639	0.000331842	0.999668
245020_at	Encodes cytochrome f apoprotein; involved in photosynthetic electron transport chain; encoded by the chloroplast genome and is transcriptionally repressed by a nuclear gene HCF2.	ATCG00540	245020_at										1.32859	0.0232797	0.992003				1.51782	0.00010671	0.99985							-1.2784	0.0223042	0.986993
245021_at	PSII component	ATCG00550	245021_at							-1.64709	1.16228e-05	0.999937	-1.69046	0.00019325	0.999904	-1.48417	0.0025	0.983268	3.29228	8.63309e-13	1	1.44187	0.000680184	0.999213				-1.42329	0.000107654	0.999876
245022_at	PSII L protein	ATCG00560	245022_at										-2.14789	4.6675e-06	0.999997	-2.08678	0.000451183	0.995168	2.21163	2.45724e-05	0.999959	1.4201	0.0199084	0.986303	-1.31847	0.0385518	0.984057
245023_at	PSII I protein	ATCG00080	245023_at	-1.72204	0.000250094	0	2.96009	4.62048e-08	0.999961	-1.30806	0.0236473	0.963073	-2.17403	5.83434e-06	0.999996				2.20175	6.33743e-10	1	1.27947	0.0199362	0.986287
245024_at	Encodes the ATPase alpha subunit, which is a subunit of ATP synthase and part of the CF1 portion which catalyzes the conversion of ADP to ATP using the proton motive force. This complex is located in the thylakoid membrane of the chloroplast.	ATCG00120	245024_at				2.5158	0.000114167	0.995936										1.23933	0.0213827	0.983751	2.64515	0.000109514	0.999833	-1.49573	0.0245969	0.989194
245025_at	ATPase F subunit.	ATCG00130	245025_at													-2.03223	0.00333357	0.979413				1.61427	0.0393499	0.975799
245026_at	ATPase III subunit	ATCG00140	245026_at													-1.86088	0.00425846	0.975453	-2.00089	1.38278e-06	0.999997	1.91176	0.0279001	0.981829
245027_at	HO2 (HEME OXYGENASE 2); heme oxygenase (decyclizing)	AT2G26550	245027_at										2.05824	0.0001385	0.999929				1.81137	0.000355997	0.999563	1.74536	0.000117961	0.999822
245028_at	similar to unknown protein [Arabidopsis thaliana] (TAIR:AT4G33390.1); similar to unnamed protein product [Vitis vinifera] (GB:CAO61337.1); contains InterPro domain Protein of unknown function DUF827, plant (InterPro:IPR008545)	AT2G26570	245028_at										-2.26889	7.54603e-05	0.99996
245029_at	YAB5 (YABBY5); transcription factor	AT2G26580	245029_at										3.53619	3.30781e-07	1				1.67818	0.00181275	0.99816	1.62596	0.000252904	0.99966	-1.36296	0.00658762	0.996562
245031_at	binding	AT2G26360	245031_at
245035_at	ARD/ATARD3 (ACIREDUCTONE DIOXYGENASE); acireductone dioxygenase [iron(II)-requiring]/ heteroglycan binding / metal ion binding	AT2G26400	245035_at
245036_at	IQD4 (IQ-domain 4); calmodulin binding	AT2G26410	245036_at	-1.88945	0.00808303	0																						2.1827	0.00359697	0.997348
245037_at	PIP5K3; 1-phosphatidylinositol-4-phosphate 5-kinase	AT2G26420	245037_at							-1.19146	0.018049	0.970369							1.09985	0.026403	0.980435	-1.14346	0.00347923	0.996857
245038_at	PLP2 (PHOSPHOLIPASE A 2A); nutrient reservoir	AT2G26560	245038_at	1.0802	0.0222714	0	-1.12535	0.000640456	0.988735																6.93986	3.11143e-07	0.999999	-2.87456	5.82146e-05	0.999927
245039_at	glycosyl hydrolase family 17 protein	AT2G26600	245039_at										1.93496	6.08515e-06	0.999996				-1.4483	0.00214122	0.997868	-1.36687	0.00696546	0.994346
245041_at	AR781	AT2G26530	245041_at										-1.69321	4.38441e-05	0.999975										1.10192	0.0206185	0.990727	1.52363	0.0306978	0.982823
245042_at	HEMD; uroporphyrinogen-III synthase	AT2G26540	245042_at				1.57141	0.00256124	0.974632	-1.8443	8.48536e-06	0.999952	-2.44364	2.24268e-06	0.999998				2.24834	6.26239e-06	0.999988	1.32598	0.0104256	0.992052	-1.28527	0.0166155	0.992311	1.85434	2.94188e-05	0.99996
245043_at	RCY1 (ARGININE-RICH CYCLIN 1); cyclin-dependent protein kinase regulator	AT2G26430	245043_at							-1.24408	0.00500577	0.989734	-2.45056	1.15134e-10	1				-1.20678	0.0347919	0.97506				-1.41832	0.0014938	0.999057	-1.60041	0.000225512	0.999763
245044_at	cytochrome b6f complex subunit (petM), putative	AT2G26500	245044_at				-2.59664	0.00172829	0.979831	-1.431	0.00404643	0.991402	14.1801	1.26621e-12	1	1.67022	0.000127633	0.998076	4.00417	3.26073e-13	1	2.73784	3.41365e-09	1				2.39424	8.53608e-11	1
245045_at	adhesion regulating molecule family	AT2G26590	245045_at										1.93369	1.02022e-10	1				-1.64682	1.10405e-06	0.999997							-1.64763	3.45996e-07	0.999999
245046_at	PDE135 (PIGMENT DEFECTIVE EMBRYO 135); transmembrane transporter	AT2G26510	245046_at				1.38354	0.00205464	0.977688										1.21101	0.00748801	0.993558				-1.62293	2.70356e-06	0.999996
245047_at	Encodes chlorophyll binding protein D1, a part of the photosystem II reaction center core	ATCG00020	245047_at				2.01886	1.55093e-05	0.998758	-1.47969	1.01045e-05	0.999944	-3.55104	1.01007e-11	1	-2.2641	0.000253745	0.996823	-2.09205	2.89517e-06	0.999994	-2.19989	4.87624e-05	0.999916	1.70832	0.00615268	0.99676
245048_at	Encodes a maturase located in the trnK intron in the chloroplast genome.	ATCG00040	245048_at				1.99161	0.00110533	0.984475	-1.53389	1.99961e-05	0.9999	-1.41205	0.00167577	0.999292							1.41659	0.00987318	0.992409
245049_at	Homologous to the bacterial ribosomal protein S16	ATCG00050	245049_at													-2.1314	0.00039485	0.995615							1.73515	3.98367e-05	0.99996	-1.48793	0.00126007	0.998937
245050_at	PSII K protein	ATCG00070	245050_at										-1.66857	0.00023356	0.999885				1.369	0.0112403	0.990782							1.5213	0.00209375	0.998345
245051_at	WRKY15 (WRKY DNA-binding protein 15); transcription factor	AT2G23320	245051_at										-8.96276	2.15383e-14	1	-1.45262	0.000142093	0.997919				-1.90189	5.32378e-06	0.999987				-1.34892	0.033171	0.981625
245052_at	pectinesterase family protein	AT2G26440	245052_at										7.41824	2.18793e-11	1							2.20542	4.49688e-08	1	1.84937	4.74934e-08	1	-1.9874	2.80716e-08	1
245053_at	pectinesterase family protein	AT2G26450	245053_at	-1.81959	0.00503171	0				-1.19264	0.00618019	0.987766										1.33766	0.0122398	0.990901	-1.418	0.00462614	0.997473
245054_at	RED family protein	AT2G26460	245054_at										2.26113	6.28352e-09	1				-1.55128	0.000248264	0.999683	-1.35362	0.0051944	0.995588	-1.30176	0.0291326	0.987488	-1.65919	0.000805657	0.999281
245055_at	similar to hypothetical protein [Vitis vinifera] (GB:CAN82703.1); contains InterPro domain Protein of unknown function DUF159 (InterPro:IPR003738)	AT2G26470	245055_at										-2.42596	1.06506e-10	1				-1.76199	8.76825e-05	0.999874	-1.98835	3.30493e-05	0.99994	-1.69275	0.00118361	0.99923
245056_at	UDP-glucoronosyl/UDP-glucosyl transferase family protein	AT2G26480	245056_at
245059_at	RHC2A (RING-H2 finger C2A); protein binding / zinc ion binding	AT2G39720	245059_at							1.41445	0.00155418	0.996137	-1.50219	7.16528e-05	0.999961	-1.44794	0.000605959	0.994011
245060_at	CYT1 (CYTOKINESIS DEFECTIVE 1); nucleotidyltransferase	AT2G39770	245060_at				-1.40934	0.00231141	0.976103	1.47749	1.9332e-05	0.999903	-1.97009	7.16472e-09	1				1.45662	5.19718e-05	0.99992	1.97572	6.78806e-08	1	1.63797	2.98177e-07	0.999999
245061_at	RCA (RUBISCO ACTIVASE)	AT2G39730	245061_at							-1.71348	0.020666	0.966907	3.25198	8.3072e-07	0.999999				2.69615	4.97341e-09	1	4.78216	3.46692e-10	1	3.25518	6.20615e-14	1	3.18184	3.04036e-10	1
245062_at	ATBPM3; protein binding	AT2G39760	245062_at																1.34239	0.00229412	0.997734	1.2346	0.0215678	0.985351	-1.30988	0.00279967	0.998369	-1.28702	0.00658926	0.995504
245063_at	mitochondrial glycoprotein family protein / MAM33 family protein	AT2G39795	245063_at										2.51867	1.51434e-12	1				-1.32991	0.000590086	0.999317	-1.7223	7.34684e-07	0.999998	-1.38133	0.000538826	0.999613	-2.08609	9.45328e-09	1
245064_at	complex 1 family protein / LVR family protein	AT2G39725	245064_at										1.41555	0.000343283	0.999836							-1.32759	0.00276983	0.99741	-1.66913	0.000167778	0.99986	-1.46446	0.00602922	0.995839
245065_at	dehydration-responsive family protein	AT2G39750	245065_at							1.39227	0.00762969	0.985427	1.21182	0.0477314	0.984581										1.44773	0.000238715	0.99981	-1.24106	0.0230654	0.986607
245066_at	TOPP4 (Type one serine/threonine protein phosphatase 4); protein serine/threonine phosphatase	AT2G39840	245066_at							1.41923	0.00180775	0.995616	1.40144	0.000155427	0.999921										-1.69989	4.32539e-06	0.999994	-1.59002	0.000139754	0.999844
245067_at	RNS2 (RIBONUCLEASE 2); endoribonuclease	AT2G39780	245067_at				-1.43626	0.00349876	0.969597	-1.35876	0.00263259	0.993995	1.24489	0.0199308	0.993065				1.75835	2.46501e-06	0.999995	2.22992	6.01821e-07	0.999998	1.27619	0.00501652	0.997288	-1.25045	0.00132898	0.998887
245070_at	plant EC metallothionein-like family 15 protein	AT2G23240	245070_at							-1.2488	1.33126e-05	0.999929	-10.2431	0	1				-4.08029	3.85914e-13	1	-12.4399	5.86864e-13	1	-1.90612	0.00217781	0.99869
245075_at	CYP96A1 (cytochrome P450, family 96, subfamily A, polypeptide 1); oxygen binding	AT2G23180	245075_at																			-1.09476	0.0286867	0.981402				1.78756	0.00580283	0.995975
245076_at	GH3.3; indole-3-acetic acid amido synthetase	AT2G23170	245076_at																									14.8678	5.21251e-10	1
245078_at	AP2 domain-containing transcription factor, putative	AT2G23340	245078_at				1.84206	1.56234e-05	0.998752	1.4556	9.45287e-06	0.999947	-11.2659	6.66134e-16	1				-2.02052	0.000659593	0.999247							1.59574	0.00130012	0.998908
245080_at	leucine-rich repeat transmembrane protein kinase, putative	AT2G23300	245080_at
245083_at	ATRER1C1 (Arabidopsis thaliana endoplasmatic reticulum retrieval protein 1C)	AT2G23310	245083_at							1.37343	0.000586462	0.998295										1.57339	8.93466e-06	0.99998				-1.36805	0.000166024	0.999819
245084_at	AtMYB70 (myb domain protein 70); DNA binding / transcription factor	AT2G23290	245084_at				2.32353	0.000864852	0.986558				-2.5554	5.97639e-05	0.999967	1.59817	0.00728178	0.96398				-1.50168	0.0202331	0.986115	1.73147	0.00132136	0.999153	-1.58114	0.0030478	0.997704
245085_at	PAB4 (POLY(A) BINDING PROTEIN 4); RNA binding / translation initiation factor	AT2G23350	245085_at										3.87057	1.34337e-14	1	1.24017	0.00321135	0.979959	1.79342	1.75965e-08	1	1.14698	0.0467102	0.972099	-1.32802	0.000274623	0.999785	-1.37898	3.24144e-05	0.999956
245087_at	zinc ion binding	AT2G39830	245087_at																						1.60559	0.00869886	0.99562	-1.45304	0.0402208	0.978269
245089_at	transketolase, putative	AT2G45290	245089_at				1.41326	0.000215921	0.994072	-1.34528	0.000646985	0.998148	-3.43472	1.97509e-11	1				-2.87621	2.848e-09	1	-1.74914	6.63774e-05	0.999891	1.34663	0.0119475	0.994228	1.67998	0.000508705	0.999518
245090_at	nodulin MtN21 family protein	AT2G40900	245090_at																			1.05718	0.0254771	0.983159	-1.09968	0.000841482	0.999429	2.2199	0.000107533	0.999876
245092_at	BZIP17; DNA binding / transcription activator/ transcription factor	AT2G40950	245092_at										1.2111	0.0148046	0.994722				-1.70278	7.78812e-06	0.999985	-1.27297	0.0154594	0.988924				-1.6059	0.000192211	0.999794
245093_at	3'-5'-exoribonuclease/ RNA binding	AT2G40820	245093_at										2.77523	5.62618e-07	1				2.46097	1.6136e-06	0.999996	1.60795	9.81281e-05	0.999848	-1.89415	2.12871e-06	0.999997
245094_at	DPE2 (DISPROPORTIONATING ENZYME 2); 4-alpha-glucanotransferase/ heteroglycan binding	AT2G40840	245094_at										2.06662	2.26102e-08	1				4.00285	8.21565e-15	1	-1.18561	0.0186039	0.98706	-1.51258	3.09358e-05	0.999968	1.59409	6.55855e-06	0.999989
245095_at	protein kinase family protein / protein phosphatase 2C ( PP2C) family protein	AT2G40860	245095_at
245096_at	FL3-27; cysteine protease inhibitor	AT2G40880	245096_at				-2.01165	0.00384604	0.967885	23.1851	6.66134e-16	1	-2.32656	7.85556e-11	1	-1.3559	0.000661542	0.993616	-5.65441	7.03996e-11	1	-1.54542	0.00369266	0.996695	1.9462	7.34941e-05	0.999932	2.41266	5.73688e-07	0.999999
245097_at	similar to unknown protein [Arabidopsis thaliana] (TAIR:AT3G18470.1); similar to hypothetical protein [Vitis vinifera] (GB:CAN70759.1); contains InterPro domain Protein of unknown function Cys-rich (InterPro:IPR006461)	AT2G40935	245097_at										2.66165	7.4424e-08	1				-1.69584	0.000264591	0.999664				-1.43617	0.0168895	0.992201
245098_at	ERS1 (ETHYLENE RESPONSE SENSOR 1); receptor	AT2G40940	245098_at										6.75429	6.09182e-11	1							2.47081	5.81277e-09	1	1.45033	5.62221e-05	0.999946
245099_at	RHC1A (RING-H2 finger C1A); protein binding / zinc ion binding	AT2G40830	245099_at							-1.33178	0.000495451	0.99852	-1.87406	6.18239e-08	1	1.5741	1.73396e-05	0.999552	-1.40841	0.000237714	0.999694	-1.2595	0.0057032	0.995225
245100_at	UBP5 (UBIQUITIN-SPECIFIC PROTEASE 5); ubiquitin-specific protease	AT2G40930	245100_at										1.30369	0.000844531	0.999624				-2.02396	2.18606e-07	0.999999	-1.35707	0.00374875	0.996652	-1.82683	4.30841e-05	0.999957
245101_at	CYP98A3 (CYTOCHROME P450, FAMILY 98, SUBFAMILY A, POLYPEPTIDE 3); monooxygenase/ p-coumarate 3-hydroxylase	AT2G40890	245101_at										-1.65935	1.07963e-07	1	-1.29267	0.00229501	0.98427	-1.60408	2.21696e-05	0.999963				2.0262	1.03569e-07	1	2.28241	7.04422e-10	1
245104_at	similar to hypothetical protein [Vitis vinifera] (GB:CAN74374.1); contains InterPro domain Mitochondrial glycoprotein; (InterPro:IPR003428)	AT2G41600	245104_at				-1.40316	0.00384877	0.967872				1.32635	0.000493897	0.999771				1.39976	0.000144148	0.999804				-1.5179	0.000154452	0.99987	-1.68947	2.62093e-06	0.999995
245106_at	unknown protein	AT2G41650	245106_at										24.3791	0	1	1.29711	0.00789423	0.96185	2.12805	3.5815e-10	1	-1.77106	7.11817e-09	1	-1.37967	0.000467954	0.999658	-2.08492	6.01467e-09	1
245109_at	DNAJ heat shock N-terminal domain-containing protein	AT2G41520	245109_at										-1.7665	0.000100897	0.999947							-1.49723	0.00497444	0.995747	-1.57371	0.00277232	0.998383
245110_at	transcription termination factor	AT2G41550	245110_at				1.39414	0.00177655	0.979504	1.38946	0.000139328	0.99949	-9.77939	4.77396e-15	1							-1.82976	4.93798e-06	0.999988	-2.49897	7.21749e-08	1	-1.82293	0.000459603	0.999559
245112_at	GPDHC1; NAD binding / glycerol-3-phosphate dehydrogenase (NAD+)	AT2G41540	245112_at	-1.60675	0.0329549	0													7.38166	2.54332e-11	1	1.70563	6.91521e-06	0.999984	1.54187	8.43645e-06	0.99999
245113_at	MIZ1 (MIZU-KUSSEI 1)	AT2G41660	245113_at							1.09862	0.013901	0.97608	-1.14105	0.00117363	0.99949										10.4571	6.51343e-11	1	2.3111	2.35784e-05	0.999967
245114_at	TFIIB (TRANSCRIPTION FACTOR II B); RNA polymerase II transcription factor	AT2G41630	245114_at							1.81419	6.77275e-09	1	-1.38724	7.42166e-06	0.999995				-2.70626	2.113e-11	1							-1.36846	0.000426849	0.999587
245115_at	ATSFGH (ARABIDOPSIS THALIANA S-FORMYLGLUTATHIONE HYDROLASE); S-formylglutathione hydrolase/ hydrolase, acting on ester bonds	AT2G41530	245115_at										1.22076	0.0063501	0.997579				1.19794	0.0106706	0.991195				-1.24598	0.00640561	0.996645	1.37676	0.000151418	0.999833
245116_at	nucleoporin interacting component family protein	AT2G41620	245116_at										1.44316	7.40375e-05	0.99996				1.28664	0.00240542	0.997637	-1.18974	0.0325939	0.979311	-1.47363	0.000154595	0.99987	-1.99949	9.0882e-08	1
245117_at	ACA4 (AUTO-INHIBITED CA(2+)-ATPASE, ISOFORM 4); calcium-transporting ATPase/ calmodulin binding	AT2G41560	245117_at							4.09969	1.33078e-06	0.99999	22.7513	0	1				-2.14845	5.9771e-09	1	1.51668	2.03216e-05	0.99996	-2.47441	8.10992e-10	1	-1.72661	8.62032e-07	0.999998
245118_at	thioredoxin reductase, putative / NADPH-dependent thioredoxin reductase, putative	AT2G41680	245118_at							1.966	1.84956e-05	0.999907	3.60173	1.06803e-13	1				-1.65022	9.39066e-06	0.999982	1.85022	2.3697e-07	0.999999				1.91062	5.80224e-08	1
245119_at	similar to unknown protein [Arabidopsis thaliana] (TAIR:AT3G57380.1); similar to glycosyltransferase [Medicago truncatula] (GB:CAI30145.1); contains InterPro domain Protein of unknown function DUF563 (InterPro:IPR007657)	AT2G41640	245119_at							17.7078	1.9984e-15	1	-42.1846	5.55112e-16	1	1.70353	0.00723781	0.964135	-1.5668	0.0183634	0.98579	1.58562	0.00529069	0.995519	2.23418	6.19976e-05	0.999941	-2.43239	2.07078e-05	0.999971
245120_at	HOS1 (High expression of osmotically responsive genes 1)	AT2G39810	245120_at										1.28307	0.00392656	0.998446				-1.50031	0.000879703	0.999029	-1.30733	0.00620964	0.994869	-1.49466	0.000541141	0.999611	-1.4044	0.00789877	0.994734
245121_at	60S ribosomal protein L7A (RPL7aA)	AT2G47610	245121_at										4.34052	0	1				1.53393	1.13286e-07	1							-1.37183	7.76045e-06	0.999987
245122_at	dimethyladenosine transferase, putative	AT2G47420	245122_at							1.22758	0.00527222	0.989281	1.20869	0.00602971	0.997692										-1.6888	6.72762e-06	0.999992	-2.91302	1.71707e-12	1
245123_at	CAO (CHAOS); chromatin binding	AT2G47450	245123_at										1.92622	2.8171e-05	0.999984	1.69268	0.000108554	0.99829	3.09454	4.56191e-12	1	2.39847	1.60987e-07	0.999999	-1.57915	0.000229461	0.999816	1.9533	1.01962e-07	1
245124_at	U1A (SPLICEOSOMAL PROTEIN U1A); RNA binding	AT2G47580	245124_at				-1.5461	0.00274819	0.973571				1.47837	3.70366e-05	0.999979				2.50908	3.79801e-11	1							-1.18179	0.0166189	0.989933
245126_at	ATMYB12/MYB12 (MYB DOMAIN PROTEIN 12); DNA binding / transcription activator/ transcription factor	AT2G47460	245126_at																1.05121	0.0227843	0.982817				2.82973	1.29507e-06	0.999998
245127_at	ATMHX (MAGNESIUM/PROTON EXCHANGER); cation:cation antiporter	AT2G47600	245127_at							-1.4213	0.000114591	0.999567	-3.35285	2.56994e-12	1				1.44208	0.000890762	0.999018	1.29971	0.0060343	0.994992	-1.26693	0.00938949	0.995319
245128_at	similar to calcium ion binding [Arabidopsis thaliana] (TAIR:AT4G34070.1); similar to unknown [Populus trichocarpa] (GB:ABK95689.1); contains domain EF-hand (SSF47473); contains domain Q8JZS2_MOUSE_Q8JZS2; (PD351140)	AT2G45380	245128_at
245130_at	leucine-rich repeat transmembrane protein kinase, putative	AT2G45340	245130_at																1.20603	0.00194439	0.998042	1.65435	0.000622649	0.99927				2.04024	0.000149041	0.999835
245132_at	binding / catalytic	AT2G45320	245132_at										-1.87915	1.58995e-07	1				-1.35662	0.0153416	0.987873							-1.55399	0.00233083	0.998183
245133_at	GAE4 (UDP-D-GLUCURONATE 4-EPIMERASE 4); catalytic	AT2G45310	245133_at							-1.11933	0.0205961	0.966998							1.10484	0.00213869	0.99787				4.70446	6.1645e-08	1	1.65261	0.0288747	0.983715
245136_at	auxin-responsive protein-related	AT2G45210	245136_at							2.83494	3.27371e-12	1	-6.97469	3.33067e-15	1	-1.62295	6.82345e-06	0.999774	-25.4652	8.42482e-12	1	-1.0566	0.0154529	0.988928				1.23362	0.0283982	0.983949
245137_at	forkhead-associated domain-containing protein / FHA domain-containing protein	AT2G45460	245137_at																			-1.61969	0.00155903	0.998409	-1.76056	0.000842221	0.999428	-1.60565	0.00946144	0.993837
245138_at	AFO (ABNORMAL FLORAL ORGANS); transcription factor	AT2G45190	245138_at							4.73471	4.08584e-09	1	7.71409	0	1				-1.29539	0.000955392	0.998955	1.77285	5.82847e-07	0.999998	-1.29158	0.00231736	0.998617	-1.49955	2.41878e-06	0.999995
245139_at	DNA-binding protein-related	AT2G45430	245139_at							2.59256	1.8803e-08	1	1.76296	1.84015e-07	1										-1.22718	0.0141563	0.99331	-1.57693	3.6797e-05	0.999951
245140_at	LBD18 (LOB DOMAIN-CONTAINING PROTEIN 18)	AT2G45420	245140_at										1.59467	0.000498187	0.999769				-1.34489	0.0283352	0.97918	2.77561	1.7016e-07	0.999999	-3.33653	2.79116e-08	1	1.36467	0.0185182	0.988938
245141_at	BEN1; oxidoreductase, acting on CH-OH group of donors	AT2G45400	245141_at																						2.68391	2.61533e-05	0.999972	1.95463	0.000733635	0.999337
245142_at	glycoprotease M22 family protein	AT2G45270	245142_at							1.59313	0.00259879	0.99406	2.02574	1.54582e-07	1				-1.54324	5.17847e-05	0.999921	1.32371	0.00549037	0.995376	-1.30046	0.0110539	0.994605
245143_at	ZPR1 (LITTLE ZIPPER 1); protein binding	AT2G45450	245143_at	1.68466	0.0319957	0																						2.2415	0.00376245	0.997241
245144_at	MAP1A (METHIONINE AMINOPEPTIDASE 1A); methionyl aminopeptidase	AT2G45240	245144_at							-1.19632	0.0237451	0.962949	1.60299	2.48737e-07	1				1.35195	0.000302209	0.999622				-1.46678	2.17434e-05	0.999977	-1.45417	2.19313e-05	0.999969
245145_at	DHDPS2 (DIHYDRODIPICOLINATE SYNTHASE); dihydrodipicolinate synthase	AT2G45440	245145_at										-1.31665	0.000222233	0.99989				2.14746	6.9531e-11	1	-1.28989	0.000334985	0.999569	-1.42987	2.56629e-05	0.999973	-1.36353	0.000128966	0.999855
245146_at	GOS12 (GOLGI SNARE 12); SNARE binding	AT2G45200	245146_at																2.2345	1.83288e-07	0.999999	1.70462	1.27261e-05	0.999973	1.41584	0.000175546	0.999855	-1.42405	0.000227098	0.999762
245147_at	ATRAD51C (Arabidopsis thaliana Ras Associated with Diabetes protein 51C); ATP binding / damaged DNA binding	AT2G45280	245147_at							1.91082	0.000338856	0.998924	2.69653	1.58768e-09	1				-1.50969	0.000125582	0.999826	-1.25882	0.0405636	0.975181	-1.31792	0.0302618	0.987069	-2.15788	1.297e-05	0.99998
245148_at	pectinesterase family protein	AT2G45220	245148_at																									2.84113	6.52519e-05	0.99992
245149_at	ATSWI3A (Arabidopsis thaliana switching protein 3A); DNA binding	AT2G47620	245149_at							1.78192	0.000397663	0.998769	1.76232	3.4288e-06	0.999998	-1.37097	0.00167483	0.987473	-1.71365	0.00016269	0.999782				-1.37493	0.0285218	0.987715	-1.3834	0.0487071	0.97433
245150_at	PHR2 (PHOTOLYASE/BLUE-LIGHT RECEPTOR 2)	AT2G47590	245150_at										5.22392	4.43923e-12	1				2.37535	5.41189e-10	1	1.4573	7.99875e-05	0.999872	-1.25134	0.0109245	0.99466	1.25528	0.00554336	0.996133
245151_at	pectinesterase family protein	AT2G47550	245151_at										-1.33164	0.0368133	0.987834				-1.08857	0.0179112	0.986099				3.74942	2.02512e-07	1	4.43929	2.07747e-08	1
245152_at	mitochondrial substrate carrier family protein	AT2G47490	245152_at							2.7722	1.36287e-06	0.99999							-1.90416	7.13163e-05	0.999895				3.19095	2.26527e-09	1	1.32384	0.0104747	0.993266
245155_at	similar to unknown protein [Arabidopsis thaliana] (TAIR:AT2G40400.2); similar to unknown protein [Arabidopsis thaliana] (TAIR:AT2G40400.1); similar to unnamed protein product [Vitis vinifera] (GB:CAO21888.1)	AT5G12470	245155_at							1.30376	0.00145594	0.996343	1.49638	7.15551e-07	0.999999				-1.45806	3.862e-05	0.999939	-1.21929	0.0110641	0.991643	1.19719	0.0181912	0.991682	1.27195	0.00417758	0.996978
245156_at	CPK7 (CALMODULIN-DOMAIN PROTEIN KINASE 7); calmodulin-dependent protein kinase/ kinase	AT5G12480	245156_at																1.59225	2.57711e-05	0.999957	-1.34793	0.0112733	0.99151				-1.41499	0.00283293	0.997846
245158_at	RALFL18 (RALF-LIKE 18)	AT2G33130	245158_at										-2.42757	0.000455448	0.999787							-1.08708	0.0455478	0.972676
245161_at	jacalin lectin family protein	AT2G33070	245161_at										-2.72309	2.22045e-16	1	-1.45753	1.87891e-06	0.999912	-7.12153	2.47358e-13	1	-25.1572	3.36176e-13	1	-2.77954	0.00144445	0.999084
245163_at	flavin-containing monooxygenase, putative / FMO, putative	AT2G33230	245163_at																									8.26211	5.15978e-09	1
245164_at	chaperonin, putative	AT2G33210	245164_at							1.36379	0.00415727	0.991206	7.63038	5.32907e-15	1													-1.46869	0.000147749	0.999836
245165_at	similar to unnamed protein product [Vitis vinifera] (GB:CAO41107.1)	AT2G33180	245165_at										2.11907	1.54343e-05	0.999991				3.53625	1.23876e-10	1	2.00261	2.74263e-08	1				-1.31538	0.000537338	0.999495
245166_at	leucine-rich repeat transmembrane protein kinase, putative	AT2G33170	245166_at
245168_at	KAT2/PED1 (PEROXISOME DEFECTIVE 1); acetyl-CoA C-acyltransferase	AT2G33150	245168_at																									-1.22333	0.00275937	0.997895
245169_at	similar to MEE4 (maternal effect embryo arrest 4) [Arabidopsis thaliana] (TAIR:AT1G04630.1); similar to unknown [Populus trichocarpa] (GB:ABK95941.1); contains InterPro domain GRIM-19 (InterPro:IPR009346)	AT2G33220	245169_at										1.24949	0.00333617	0.998663				1.54095	5.68234e-06	0.999989				1.17106	0.0220849	0.990158	1.21436	0.00905636	0.994068
245170_at	60S ribosomal protein L18 (RPL18A)	AT2G47570	245170_at																1.04308	0.0349523	0.974958
245171_at	zinc finger (C3HC4-type RING finger) family protein	AT2G47560	245171_at																						1.85161	8.60029e-05	0.999922	-1.934	5.03506e-05	0.999936
245172_at	pollen Ole e 1 allergen and extensin family protein	AT2G47540	245172_at				-1.12224	0.000596373	0.989199																10.5842	7.14351e-10	1	1.95815	0.000171609	0.999813
245173_at	AP2 domain-containing transcription factor, putative	AT2G47520	245173_at							7.34589	1.0031e-09	1	-7.24649	1.03267e-09	1				-1.52868	0.0362097	0.974168	2.35598	9.2076e-06	0.99998	1.50448	0.00620581	0.996736	-4.37757	2.7061e-08	1
245174_at	microtubule motor	AT2G47500	245174_at																						1.30718	0.00484765	0.997368	4.17134	4.72641e-05	0.999939
245175_at	ATPDIL2-1/MEE30/UNE5 (PDI-LIKE 2-1); thiol-disulfide exchange intermediate	AT2G47470	245175_at										3.32701	2.11409e-12	1				2.8138	3.72591e-13	1	1.62248	1.21213e-06	0.999996	1.2518	0.0017625	0.998911	-1.32841	0.000112557	0.999871
245176_at	DNAJ heat shock N-terminal domain-containing protein	AT2G47440	245176_at							16.4131	2.06422e-11	1	-8.42406	7.63334e-11	1	7.3694	2.2372e-07	0.999981	-1.78399	0.0015045	0.998439	1.75599	3.49002e-06	0.999991	2.29804	1.80803e-09	1	-2.08931	1.53711e-08	1
245178_at	binding	AT5G12390	245178_at										-1.88148	1.40731e-07	1				-1.29294	0.00785232	0.993283
245179_at	PHD finger transcription factor, putative	AT5G12400	245179_at										-1.50205	0.0193481	0.993251				1.30937	0.0290705	0.978706							-1.3901	0.0204564	0.987937
245180_at	THUMP domain-containing protein	AT5G12410	245180_at										1.82305	4.31141e-10	1				-1.2456	0.00260368	0.997466	-1.51288	5.51089e-06	0.999987	-1.40294	0.000349603	0.999735	-1.69784	5.39884e-07	0.999999
245181_at	similar to unknown protein [Arabidopsis thaliana] (TAIR:AT5G16350.1); similar to unnamed protein product [Vitis vinifera] (GB:CAO48523.1); contains InterPro domain Protein of unknown function UPF0089 (InterPro:IPR004255); contains InterPro domain Protein of unknown function DUF1298 (InterPro:IPR009721)	AT5G12420	245181_at										-1.04388	0.0490006	0.984208
245182_at	DNAJ heat shock N-terminal domain-containing protein	AT5G12430	245182_at							1.67787	0.00949429	0.982533
245183_at	zinc finger (CCCH-type) family protein	AT5G12440	245183_at							1.07245	0.024289	0.962262	1.35279	0.00451254	0.998233							2.63454	3.66649e-06	0.999991	-2.32342	1.79247e-05	0.99998
245185_at	ATP binding / protein binding / unfolded protein binding	AT1G67760	245185_at																						3.20106	1.14773e-06	0.999998	-1.9722	0.00036507	0.999639
245188_at	DNA binding / magnesium ion binding / nuclease	AT1G67660	245188_at										1.65889	1.61163e-06	0.999999										-1.54703	4.81977e-05	0.999953	1.45701	0.000323392	0.999676
245190_at	peptidase M3 family protein / thimet oligopeptidase family protein	AT1G67690	245190_at										3.12831	1.25651e-06	0.999999													-1.84722	0.00125193	0.998943
245193_at	Fe-S metabolism associated domain-containing protein	AT1G67810	245193_at										-7.96764	2.88658e-15	1	1.62202	1.79222e-05	0.999541	1.35309	0.000419144	0.999496	1.63509	4.30389e-06	0.999989	1.33734	0.000501776	0.999636	-1.16367	0.0276324	0.984326
245194_at	protein phosphatase 2C, putative / PP2C, putative	AT1G67820	245194_at										-5.25637	3.56359e-12	1										-3.27124	3.55877e-08	1	-1.44651	0.00854044	0.994364
245195_at	PSBY (photosystem II BY)	AT1G67740	245195_at										2.40314	3.35932e-05	0.999981	1.49907	0.00383976	0.977211	3.50532	5.66036e-11	1	4.10768	1.9873e-12	1	2.28697	2.04612e-11	1	2.82096	1.53688e-12	1
245196_at	pectate lyase family protein	AT1G67750	245196_at																			12.9776	4.54037e-12	1	4.7317	2.54463e-13	1
245197_at	copine-related	AT1G67800	245197_at										-1.43054	0.0443815	0.98557				-2.05384	0.000378653	0.999539
245198_at	similar to unknown [Populus trichocarpa] (GB:ABK95743.1); contains domain PTHR11804:SF2 (PTHR11804:SF2); contains domain PTHR11804 (PTHR11804)	AT1G67700	245198_at										1.8754	1.78456e-07	1							1.44862	7.85471e-05	0.999874				1.95153	8.99233e-09	1
245199_at	YBR159; ketoreductase/ oxidoreductase	AT1G67730	245199_at										5.07451	1.33227e-15	1				1.5363	9.21572e-07	0.999998							-1.32366	0.000147467	0.999837
245200_at	similar to unknown protein [Arabidopsis thaliana] (TAIR:AT1G13000.2); similar to unknown protein [Arabidopsis thaliana] (TAIR:AT1G13000.1); similar to unnamed protein product [Vitis vinifera] (GB:CAO42517.1); contains InterPro domain Protein of unknown function DUF707 (InterPro:IPR007877)	AT1G67850	245200_at							-1.43132	0.00202629	0.995176	-6.19379	1.60234e-11	1
245201_at	ATP-binding region, ATPase-like domain-containing protein	AT1G67840	245201_at																									2.1492	1.37076e-05	0.999979
245202_at	leucine-rich repeat family protein / protein kinase family protein	AT1G67720	245202_at										2.68547	3.01563e-06	0.999998	1.43	0.00418591	0.975754				-1.26643	0.0391949	0.975878				-1.43607	0.00867132	0.994288
245206_at	similar to expressed protein [Oryza sativa (japonica cultivar-group)] (GB:ABF96236.1); contains InterPro domain Nuclear control of ATP synthase 2 (InterPro:IPR013946)	AT5G12290	245206_at										2.17762	4.50419e-09	1				-2.43145	8.29297e-08	1				-1.51027	0.000748603	0.999484
245207_at	zinc finger (C3HC4-type RING finger) family protein	AT5G12310	245207_at	1.2074	0.010687	0	-1.34914	0.000255012	0.993459	-1.29245	0.000234572	0.99921	-6.85734	1.33227e-15	1										-1.35684	0.00533399	0.997139	-1.25696	0.00960684	0.993755
245208_at	LRP1 (LATERAL ROOT PRIMORDIUM 1)	AT5G12330	245208_at										-1.14431	0.0116029	0.995782
245209_at	similar to unknown protein [Arabidopsis thaliana] (TAIR:AT1G28190.1); similar to unnamed protein product [Vitis vinifera] (GB:CAO16848.1)	AT5G12340	245209_at							1.84562	0.012045	0.978741	-3.07656	7.19916e-05	0.999961				-1.14352	0.0480904	0.966853
245210_at	Ran GTPase binding / chromatin binding / zinc ion binding	AT5G12350	245210_at										-1.3039	0.0365337	0.987918										-1.38442	0.0251874	0.98897
245211_at	SEC10 (EXOCYST COMPLEX COMPONENT SEC10)	AT5G12370	245211_at																1.24205	0.037881	0.973123
245213_at	NPQ4 (NONPHOTOCHEMICAL QUENCHING)	AT1G44575	245213_at																1.06641	0.0127957	0.989666	17.464	2.59092e-10	1	13.6576	0	1	2.19114	2.93156e-09	1
245215_at	ATFXG1 (ALPHA-FUCOSIDASE 1); alpha-L-fucosidase/ carboxylesterase	AT1G67830	245215_at													1.81609	0.00199311	0.985793	2.43538	6.86787e-06	0.999987	2.65303	2.91863e-08	1	1.76901	3.48381e-07	0.999999	1.43961	0.000253067	0.999738
245216_at	importin alpha-2, putative (IMPA-2)	AT4G16143	245216_at							1.26261	0.0170677	0.971694	1.89156	2.13289e-08	1				-1.47143	6.34733e-05	0.999905	-1.82819	7.49151e-06	0.999983
245226_at	germination protein-related	AT3G29970	245226_at																						8.85817	1.91131e-10	1
245227_s_at	GTP-binding family protein	AT1G08410	245227_s_at										3.08022	9.94525e-09	1				-3.17602	1.1465e-10	1	-1.33682	0.0199049	0.986305	-1.44033	0.000988845	0.999342	-2.08431	1.73845e-05	0.999975
245228_at	COBL2 (COBRA-LIKE PROTEIN 2 PRECURSOR)	AT3G29810	245228_at										-1.8363	0.00188493	0.99921	2.9949	4.02246e-05	0.999172	2.13535	1.30174e-05	0.999977	-1.92579	1.24936e-05	0.999974	1.43676	0.00198564	0.998791	-1.31847	0.0209868	0.987665
245229_at	hydroxyproline-rich glycoprotein family protein	AT4G25620	245229_at				1.62338	0.000833758	0.986844	3.41063	1.47493e-12	1	-5.74629	1.17684e-14	1							1.28291	0.0122849	0.990873	-1.53589	0.000130667	0.999888
245230_at	zinc finger (C2H2 type) family protein	AT4G25610	245230_at							2.1535	5.88436e-05	0.999753	-1.94383	8.76519e-05	0.999954				-1.53915	0.00610926	0.994617
245233_at	stress-responsive protein-related	AT4G25580	245233_at				1.44673	1.55148e-05	0.998758	-1.33266	9.04452e-05	0.999646	-14.4247	4.77396e-15	1	1.6957	9.93499e-07	0.999945	-11.7286	2.70894e-14	1	-3.34464	5.34008e-08	1	-1.88193	3.79724e-05	0.999962
245235_at	protein binding	AT4G25550	245235_at										1.14954	0.0272622	0.990757							1.44418	0.000187887	0.999736				-1.16906	0.0213342	0.987487
245236_at	MSH3 (ARABIDOPSIS HOMOLOG OF DNA MISMATCH REPAIR PROTEIN MSH3)	AT4G25540	245236_at																			-1.39969	0.00810868	0.993571
245237_at	SLK1 (SEUSS-LIKE 1); transcription regulator	AT4G25520	245237_at	1.79178	0.0080594	0							-1.59584	0.00159633	0.999323										-1.54395	0.00464497	0.997464
245238_at	ACYB-2 (Arabidopsis cytochrome b561 -2); carbon-monoxide oxygenase	AT4G25570	245238_at										2.91044	6.17327e-07	1							3.04872	1.3397e-09	1	2.222	2.20932e-10	1	1.58381	1.70981e-06	0.999997
245239_at	FWA; DNA binding / transcription factor	AT4G25530	245239_at
245242_at	CH1 (CHLOROPHYLL B BIOSYNTHESIS); chlorophyllide a oxygenase	AT1G44446	245242_at							-3.42383	8.67347e-10	1	-1.81515	0.000622197	0.999716	1.82147	0.000411432	0.995482	-1.73889	0.000561116	0.999347				2.2901	5.54318e-07	0.999999	3.55941	6.47147e-11	1
245243_at	similar to unnamed protein product [Vitis vinifera] (GB:CAO61874.1)	AT1G44414	245243_at							-1.82081	2.23391e-05	0.999891	-4.88043	4.00482e-09	1	1.66319	0.00585903	0.969153	-1.82107	0.00157372	0.998376	-1.65631	0.00226036	0.99782				-1.36925	0.00395383	0.997119
245244_at	ILL6 (IAA-leucine resistant (ILR)-like gene 6); metallopeptidase	AT1G44350	245244_at										-3.67017	2.71687e-09	1				1.44729	0.00703187	0.993906	1.7634	4.72198e-05	0.999918				-1.57496	0.000242701	0.999747
245247_at	SCL13 (SCARECROW-LIKE 13); transcription factor	AT4G17230	245247_at										-2.39586	7.71778e-10	1				-2.1582	1.7163e-07	0.999999	-1.55703	0.000530953	0.999362
245248_at	ATB' GAMMA; poly(U) binding / protein phosphatase type 2A regulator	AT4G15415	245248_at							1.89039	7.47711e-06	0.999956													-1.29929	0.00689148	0.996424
245249_at	ACX1 (ACYL-COA OXIDASE 1)	AT4G16760	245249_at										-1.4943	3.93433e-06	0.999997	-1.25453	0.0027115	0.982258	-2.2718	4.35336e-09	1	1.2583	0.00591155	0.995078	1.35421	0.000294745	0.999771	1.70711	4.21115e-08	1
245250_at	ATERF6 (ETHYLENE RESPONSIVE ELEMENT BINDING FACTOR 6); DNA binding / transcription factor	AT4G17490	245250_at	-1.39228	0.0361529	0				1.8947	0.00269639	0.993874	-2.84158	6.16384e-05	0.999966										1.71728	0.000121285	0.999895	-1.42198	0.00484249	0.996563
245251_at	CBL1 (CALCINEURIN B-LIKE PROTEIN 1); calcium ion binding	AT4G17615	245251_at							4.06286	5.06484e-13	1	-3.32509	2.25509e-12	1	-1.48909	6.9269e-05	0.998768	-1.77331	4.4323e-05	0.999931				1.3043	0.020266	0.990865
245252_at	ATERF-1 (ETHYLENE RESPONSIVE ELEMENT BINDING FACTOR 1); DNA binding / transcription activator/ transcription factor	AT4G17500	245252_at							1.76775	7.32239e-07	0.999994	-2.87236	1.74735e-11	1				-2.13572	3.95919e-07	0.999999	-2.84388	7.34057e-09	1	-1.52227	0.00404662	0.997751
245254_at	APS3 (ATP sulfurylase 2); sulfate adenylyltransferase (ATP)	AT4G14680	245254_at										1.8588	0.000226392	0.999888				1.4295	0.00215839	0.997853	2.42682	3.94993e-09	1	-1.73025	3.25939e-06	0.999996	-1.29705	0.0252267	0.985521
245255_at	COP9 (CONSTITUTIVE PHOTOMORPHOGENIC 9)	AT4G14110	245255_at				-1.37216	0.00433928	0.965566				1.82378	1.63374e-08	1				-1.22107	0.0179224	0.986092							-1.35247	0.000186944	0.999799
245256_at	FAR1 (FAR-RED IMPAIRED RESPONSE 1)	AT4G15090	245256_at										3.43633	2.30367e-10	1				-1.24855	0.0315508	0.977115	-1.60035	0.000282635	0.999627	-1.52471	0.000985318	0.999344	-1.88624	7.43163e-05	0.99991
245258_at	ATPEN1 (Arabidopsis thaliana pentacyclic triterpene synthase 1); catalytic/ lyase	AT4G15340	245258_at
245259_at	PAKRP1 (PHRAGMOPLAST-ASSOCIATED KINESIN-RELATED PROTEIN 1); microtubule motor/ plus-end-directed microtubule motor	AT4G14150	245259_at																-1.48546	0.0258905	0.98077	-1.43131	0.0198334	0.986346				1.63328	0.00536385	0.996242
245260_at	5'-AMP-activated protein kinase beta-2 subunit, putative	AT4G16360	245260_at										1.1518	0.0370994	0.987748							-1.25723	0.00662128	0.994583	1.18916	0.0414768	0.983018
245261_at	similar to unnamed protein product [Vitis vinifera] (GB:CAO71406.1); contains InterPro domain Histone H4 acetyltransferase, NuA4 complex, Eaf6 (InterPro:IPR015418)	AT4G14385	245261_at							-1.21818	0.0199552	0.967837	-1.50406	3.51051e-05	0.99998										-1.23982	0.0262102	0.988582	-1.92293	6.40878e-06	0.999989
245262_at	aspartyl protease family protein	AT4G16563	245262_at
245263_at	C-terminal processing protease, putative	AT4G17740	245263_at																3.68811	3.15273e-10	1	2.30969	1.01518e-07	1				-1.29159	0.00397569	0.997106
245266_at	peptidyl-prolyl cis-trans isomerase	AT4G17070	245266_at							1.87378	0.00153653	0.996174	-1.64524	0.00283766	0.998848				1.95591	1.93586e-05	0.999967
245268_at	protein arginine N-methyltransferase-related	AT4G16570	245268_at	1.11598	0.0240505	0													1.83789	0.00123071	0.998693
245269_at	similar to unknown protein [Arabidopsis thaliana] (TAIR:AT3G23080.1); similar to unnamed protein product [Vitis vinifera] (GB:CAO71306.1); contains InterPro domain Lipid-binding START (InterPro:IPR002913)	AT4G14500	245269_at							-1.93487	1.17414e-08	1	-3.21238	2.62625e-11	1	1.42521	0.000741379	0.993064	1.57712	2.7267e-05	0.999955	1.93402	3.63258e-07	0.999999	-2.26778	1.66592e-08	1
245270_at	TUA6 (tubulin alpha-6 chiain)	AT4G14960	245270_at										52.8093	8.88178e-16	1	1.67412	1.76929e-05	0.999546	5.29344	2.85327e-14	1	2.12434	1.21293e-09	1				-1.22944	0.00461613	0.996703
245271_at	basic helix-loop-helix (bHLH) family protein	AT4G16430	245271_at																-2.40293	3.61562e-08	1
245273_at	similar to unknown protein [Arabidopsis thaliana] (TAIR:AT1G05360.1); similar to unnamed protein product [Vitis vinifera] (GB:CAO71145.1); contains domain PTHR10281:SF1 (PTHR10281:SF1); contains domain PTHR10281 (PTHR10281)	AT4G14950	245273_at										1.9415	1.37583e-05	0.999992
245274_at	dehydration-responsive protein-related	AT4G14360	245274_at										-1.19861	0.00842164	0.996859							1.57268	2.23767e-05	0.999957	1.42515	8.10917e-05	0.999926
245276_at	ATHB-2 (ARABIDOPSIS THALIANA HOMEOBOX PROTEIN 2); DNA binding / transcription factor	AT4G16780	245276_at										1.44991	0.00927479	0.996568	-4.39783	2.0147e-09	0.999999
245277_at	IAGLU (INDOLE-3-ACETATE BETA-D-GLUCOSYLTRANSFERASE); UDP-glycosyltransferase/ transferase, transferring glycosyl groups	AT4G15550	245277_at							4.29712	1.08509e-11	1	1.51509	2.45598e-06	0.999998				-2.63457	2.15373e-10	1	-2.35446	1.04772e-07	1	1.33332	0.00430095	0.997629	-1.86082	8.67298e-06	0.999986
245278_at	SYP23 (syntaxin 23); SNAP receptor	AT4G17730	245278_at										-1.41289	1.38712e-05	0.999992				-1.1905	0.0262579	0.98053	1.27091	0.0110546	0.991649	-1.70653	4.80189e-06	0.999994	-2.30386	2.03379e-10	1
245279_at	Mo25 family protein	AT4G17270	245279_at																-1.31853	0.00290818	0.997206	1.51829	0.000185346	0.999739	1.4965	2.69594e-05	0.999972
245280_at	VRN2 (REDUCED VERNALIZATION RESPONSE 2); transcription factor	AT4G16845	245280_at							1.4659	0.00820894	0.984515	1.60265	0.000318056	0.999847
245281_at	CLA1 (CLOROPLASTOS ALTERADOS 1)	AT4G15560	245281_at										3.00414	3.35659e-07	1	1.63686	0.00118967	0.990223	1.88083	4.69388e-06	0.99999	2.1531	1.48387e-08	1	2.19255	1.63238e-10	1	1.91096	1.27236e-07	1
245282_at	similar to unknown protein [Arabidopsis thaliana] (TAIR:AT3G22270.1); similar to unnamed protein product [Vitis vinifera] (GB:CAO43108.1); similar to hypothetical protein [Vitis vinifera] (GB:CAN68728.1); contains domain PTHR21551 (PTHR21551)	AT4G14990	245282_at							-1.62527	6.44177e-05	0.999734	-3.24723	1.70402e-08	1	1.61514	0.0022869	0.98431
245283_at	AT-HSFA5 (Arabidopsis thaliana heat shock transcription factor A5); DNA binding / transcription factor	AT4G13980	245283_at										1.91472	0.000488807	0.999773	-1.65241	0.0031085	0.980423							-1.42933	0.0185594	0.991536
245284_at	PDS3 (PHYTOENE DESATURASE)	AT4G14210	245284_at										2.24207	4.32363e-09	1							1.16885	0.0462676	0.972318				1.34822	0.000907097	0.999202
245286_at	OASA1 (O-ACETYLSERINE (THIOL) LYASE (OAS-TL) ISOFORM A1)	AT4G14880	245286_at							-1.18776	0.00435786	0.990853	-2.646	2.68452e-13	1				1.39158	2.26771e-05	0.999962	1.27026	0.00225275	0.997826	1.28971	0.000363203	0.999726	1.71883	3.48056e-08	1
245287_at	imidazoleglycerol-phosphate dehydratase, putative	AT4G14910	245287_at										1.6147	6.57186e-05	0.999964										1.27177	0.0108222	0.994703
245288_at	ADA2B (PROPORZ1); DNA binding / transcription factor	AT4G16420	245288_at										-1.96889	4.42189e-09	1	-1.24063	0.00786387	0.961954	1.21168	0.0274126	0.979778	-1.38314	0.000792086	0.999104	-1.48598	0.000413732	0.999692	-1.47103	0.00257867	0.998016
245289_at	Identical to Protein FBL4 (FBL4) [Arabidopsis Thaliana] (GB:Q94A20;GB:O23399;GB:Q940C4); similar to glutamate binding / [Arabidopsis thaliana] (TAIR:AT1G03070.1); similar to unknown [Populus trichocarpa] (GB:ABK94990.1); contains InterPro domain Protein of unknown function UPF0005 (InterPro:IPR006214)	AT4G15470	245289_at										1.94811	4.00941e-10	1				-1.96963	8.74207e-09	1				2.15361	2.01714e-09	1	1.34829	0.000255942	0.999735
245290_at	armadillo/beta-catenin repeat family protein	AT4G16490	245290_at										-3.5069	1.65186e-09	1													1.68168	0.000303351	0.999693
245291_at	dihydrolipoamide dehydrogenase 2, plastidic / lipoamide dehydrogenase 2 (PTLPD2)	AT4G16155	245291_at							-1.48346	0.0175034	0.971104	-3.27981	7.76225e-07	0.999999				1.68443	0.00219898	0.997817	1.75469	0.000118751	0.999821	2.69808	2.69294e-09	1	1.65112	0.0001746	0.999811
245292_at	catalytic LigB subunit of aromatic ring-opening dioxygenase family	AT4G15093	245292_at										-1.64104	2.66076e-05	0.999985				-1.33749	0.0290467	0.978721				2.79058	8.17192e-10	1	1.5262	8.99773e-05	0.999894
245293_at	heat shock protein 70, putative / HSP70, putative	AT4G16660	245293_at										2.097	0.000369882	0.999824				3.93721	2.07693e-08	1	2.30237	1.97229e-08	1	1.56982	0.00011769	0.999897	-1.44829	0.000885239	0.999219
245294_at	CKI1 (CASEIN KINASE I); casein kinase I/ kinase	AT4G14340	245294_at										1.53239	0.000376911	0.999821	-1.39301	0.00352615	0.978564	-1.63885	0.000262464	0.999667
245295_at	similar to unknown protein [Arabidopsis thaliana] (TAIR:AT5G49220.1); similar to unnamed protein product [Vitis vinifera] (GB:CAO44865.1); contains InterPro domain Protein of unknown function DUF789 (InterPro:IPR008507)	AT4G16100	245295_at							-1.29981	0.00385927	0.991735	-1.23525	0.00802159	0.996997							-1.30037	0.0145792	0.989457	-1.55007	0.0014248	0.999095
245296_at	ATOPT3 (OLIGOPEPTIDE TRANSPORTER); oligopeptide transporter	AT4G16370	245296_at										1.7077	2.40055e-06	0.999998				-1.32252	0.0248877	0.981427							3.98206	2.47594e-07	0.999999
245297_at	YbaK/prolyl-tRNA synthetase-related	AT4G16510	245297_at																1.44017	0.000917202	0.998992							-1.96929	1.7698e-05	0.999974
245298_at	mitochondrial substrate carrier family protein	AT4G15010	245298_at																			-1.23859	0.0267163	0.982476				-1.70865	1.40678e-05	0.999979
245299_at	RAB1C; GTP binding	AT4G17530	245299_at										-1.65272	2.64861e-08	1	-1.34355	7.69849e-05	0.99867	-2.1073	9.4418e-09	1	-1.3138	0.0021325	0.997925	2.77382	3.03446e-12	1	1.20491	0.0125687	0.992107
245300_at	CBL6 (CALCINEURIN B-LIKE PROTEIN 6)	AT4G16350	245300_at																									3.17913	0.000132009	0.999852
245301_at	FPS2 (FARNESYL DIPHOSPHATE SYNTHASE 2); dimethylallyltranstransferase/ geranyltranstransferase	AT4G17190	245301_at																2.5408	1.18343e-05	0.999978	4.55851	2.63157e-09	1	3.02104	5.25435e-12	1
245302_at	KAN3 (KANADI 3); DNA binding / transcription factor	AT4G17695	245302_at										1.6504	0.0122285	0.995573							1.32869	0.037881	0.976553	-1.98691	3.64649e-05	0.999963	2.01856	0.000164495	0.99982
245303_at	similar to Os04g0431800 [Oryza sativa (japonica cultivar-group)] (GB:NP_001052826.1); similar to hypothetical protein OsI_007158 [Oryza sativa (indica cultivar-group)] (GB:EAY85925.1)	AT4G17010	245303_at							-1.2545	0.00663806	0.987017	-2.0715	3.15004e-09	1				1.37717	0.00270807	0.997376							-1.56529	6.12608e-05	0.999924
245304_at	integral membrane family protein	AT4G15630	245304_at				-1.45322	0.000159621	0.995043				-1.99924	3.86505e-10	1	-1.25805	0.00134795	0.989296	-4.23041	3.64486e-13	1				1.92555	2.73583e-08	1	-1.25914	0.0030014	0.997735
245305_at	similar to unknown protein [Arabidopsis thaliana] (TAIR:AT5G47635.1); similar to hypothetical protein 40.t00006 [Brassica oleracea] (GB:ABD65131.1)	AT4G17215	245305_at	2.44032	0.00214182	0	-2.39646	0.00213194	0.977202	-1.6367	0.00506694	0.989629																1.67995	0.0027526	0.997899
245306_at	ELIP2 (EARLY LIGHT-INDUCIBLE PROTEIN 2); chlorophyll binding	AT4G14690	245306_at																			3.64246	4.04766e-06	0.99999	49.1711	1.45439e-14	1	-1.61469	2.86397e-06	0.999995
245307_at	oxidoreductase, 2OG-Fe(II) oxygenase family protein	AT4G16770	245307_at							-1.3845	0.00256855	0.994118	-1.67742	7.37827e-06	0.999995				1.2727	0.0375527	0.973328	-1.4652	0.000982441	0.998925	-2.05331	8.75852e-06	0.999989	1.58536	0.00423578	0.996941
245308_at	Identical to UPF0326 protein At4g17486 [Arabidopsis Thaliana] (GB:Q93VG8;GB:O23591;GB:Q9FPJ0); similar to unknown protein [Arabidopsis thaliana] (TAIR:AT5G47310.1); similar to hypothetical protein 40.t00020 [Brassica oleracea] (GB:ABD65143.1); contains InterPro domain Protein of unknown function DUF862, eukaryotic (InterPro:IPR008580)	AT4G17486	245308_at																3.39347	3.73087e-08	1	2.48931	9.96669e-08	1
245309_at	similar to unknown [Populus trichocarpa] (GB:ABK96081.1)	AT4G15140	245309_at																						3.18594	5.81943e-06	0.999993	3.00481	0.000109066	0.999874
245310_at	RALFL31 (RALF-LIKE 31)	AT4G13950	245310_at																						1.43531	0.0226796	0.989928	2.47018	0.000121412	0.999862
245311_at	60S ribosomal protein L36a/L44 (RPL36aB)	AT4G14320	245311_at										3.77052	2.44249e-15	1				1.52834	1.61517e-07	1				-1.24583	0.00177359	0.998905	-1.38087	0.000174925	0.99981
245312_at	Identical to Bet1-like protein At4g14600 [Arabidopsis Thaliana] (GB:Q8VXX9;GB:O23316); similar to unknown protein [Arabidopsis thaliana] (TAIR:AT1G29060.1); similar to unnamed protein product [Vitis vinifera] (GB:CAO61644.1); contains InterPro domain Target SNARE coiled-coil region (InterPro:IPR000727)	AT4G14600	245312_at							-1.54395	0.000420192	0.998711	-1.72416	0.000130841	0.999933				1.7704	7.79238e-06	0.999985							-1.97934	2.41504e-05	0.999966
245313_at	PRLI-interacting factor K	AT4G15420	245313_at							1.31639	0.00813712	0.984628							-3.35241	1.16849e-08	1	1.39771	0.00873081	0.993157	-1.49915	0.00160374	0.998997
245315_at	PBD2 (20S PROTEASOME BETA SUBUNIT 2); peptidase	AT4G14800	245315_at				-1.55168	0.00129212	0.982987				3.19716	5.95157e-12	1							1.43948	5.69106e-05	0.999904				-1.1412	0.0229919	0.986645
245316_at	similar to unknown protein [Arabidopsis thaliana] (TAIR:AT2G43320.2); similar to unknown protein [Arabidopsis thaliana] (TAIR:AT2G43320.1); similar to unnamed protein product [Vitis vinifera] (GB:CAO66991.1); contains domain SSF53335 (SSF53335); contains domain PTHR21095 (PTHR21095)	AT4G14000	245316_at										-1.15428	0.0486753	0.984303				-1.17009	0.0413502	0.970971				-1.7145	2.13476e-06	0.999997	-1.73572	8.56124e-07	0.999998
245317_at	integral membrane family protein	AT4G15610	245317_at																-1.62374	0.00627753	0.994487	-2.04789	0.000272435	0.999638	12.177	3.56272e-10	1	2.41558	6.67051e-07	0.999999
245318_at	arabinogalactan-protein family	AT4G16980	245318_at										-1.09346	0.0147797	0.99473										18.798	4.24105e-14	1	16.9141	5.10703e-15	1
245319_at	similar to unknown protein [Arabidopsis thaliana] (TAIR:AT1G69510.2); similar to unknown protein [Arabidopsis thaliana] (TAIR:AT1G69510.1); similar to unknown protein [Arabidopsis thaliana] (TAIR:AT1G69510.3); similar to unnamed protein product [Vitis vinifera] (GB:CAO44882.1); contains InterPro domain Lg106-like (InterPro:IPR012482)	AT4G16146	245319_at							-1.29329	0.00281296	0.993653	1.9261	3.17146e-10	1				-2.98901	5.8924e-12	1	-1.42424	5.78219e-05	0.999903	-5.9596	2.25509e-12	1	2.26715	9.63201e-07	0.999998
245320_at	similar to unnamed protein product [Vitis vinifera] (GB:CAO14486.1); contains domain PTHR11615 (PTHR11615); contains domain PTHR11615:SF3 (PTHR11615:SF3)	AT4G16444	245320_at							-1.32214	0.00898468	0.983313	-1.23938	0.0269128	0.990866				1.36084	0.00164601	0.99831							-1.43422	0.00240478	0.998133
245321_at	similar to unknown protein [Arabidopsis thaliana] (TAIR:AT1G16520.1); similar to unnamed protein product [Vitis vinifera] (GB:CAO71054.1); contains InterPro domain Paired amphipathic helix; (InterPro:IPR003822)	AT4G15545	245321_at							-1.52496	0.000245788	0.999179	1.22832	0.00926389	0.996571	2.11891	8.73466e-08	0.999991							1.5898	6.74118e-07	0.999999	1.46604	8.80781e-06	0.999986
245323_at	cysteine protease inhibitor family protein / cystatin family protein	AT4G16500	245323_at										-1.49877	3.83158e-06	0.999997				1.319	0.000448429	0.999465	1.31484	0.000815817	0.999082	2.24587	3.74465e-11	1	-2.32124	1.17683e-11	1
245324_at	L-lactate dehydrogenase, putative	AT4G17260	245324_at							4.28208	3.81864e-09	1	-2.53103	1.35314e-07	1	-1.68049	0.000693606	0.993392				2.87222	1.00595e-07	1	3.00813	2.338e-11	1	-1.44569	0.000118837	0.999865
245325_at	XTR7 (XYLOGLUCAN ENDOTRANSGLYCOSYLASE 7); hydrolase, acting on glycosyl bonds	AT4G14130	245325_at										4.54607	7.01837e-06	0.999995	2.53238	0.00115304	0.990442	4.04154	2.33022e-10	1	-2.31503	1.2301e-08	1	3.43042	3.93352e-13	1	-4.71942	1.87628e-14	1
245326_at	transferase, transferring glycosyl groups	AT4G14100	245326_at							-1.483	0.00905016	0.983212	-1.38875	0.0262867	0.991061				2.62164	4.43116e-08	1	1.51551	0.000190048	0.999733				-1.22395	0.0195979	0.988379
245327_at	similar to unknown protein [Arabidopsis thaliana] (TAIR:AT1G31130.1); similar to hypothetical protein [Vitis vinifera] (GB:CAN78256.1); contains domain PTHR22597 (PTHR22597)	AT4G16850	245327_at										1.34831	0.0149256	0.994683				1.63879	0.00467027	0.995754				1.42266	0.0171408	0.992101
245328_at	DNA-binding protein-related	AT4G14465	245328_at										3.45144	1.47003e-07	1	-2.06455	4.395e-05	0.999117	-1.81906	1.40858e-05	0.999975				1.25652	0.00285114	0.998343	1.37747	0.0429988	0.976969
245329_at	zinc finger (C3HC4-type RING finger) family protein / ankyrin repeat family protein	AT4G14365	245329_at																						1.16249	0.0107699	0.994726
245330_at	acid phosphatase survival protein SurE, putative	AT4G14930	245330_at																4.81695	6.48208e-11	1	2.7712	1.31693e-08	1	1.61074	6.62811e-06	0.999992
245331_at	basic helix-loop-helix (bHLH) family protein	AT4G14410	245331_at				-1.5466	0.000446779	0.99089				-1.82985	4.47343e-07	1				1.57426	6.25296e-06	0.999988				-1.2254	0.0371923	0.984544	1.21771	0.0161892	0.99016
245332_at	fumarylacetoacetate hydrolase family protein	AT4G15940	245332_at				-1.61139	1.76051e-05	0.998661				-1.31911	0.000109327	0.999943	-1.24649	0.00650681	0.966755	-2.44986	2.14207e-08	1	-1.46574	0.000152185	0.999779	1.32981	0.00264852	0.998446	1.24171	0.00687628	0.995334
245333_at	similar to unknown protein [Arabidopsis thaliana] (TAIR:AT1G52825.1); similar to unnamed protein product [Vitis vinifera] (GB:CAO71274.1)	AT4G14615	245333_at							-1.31865	0.00177598	0.995681	-1.29055	0.00196914	0.999178				1.37371	0.000123715	0.999829				-1.43269	0.000322772	0.999752	-1.55045	2.25019e-06	0.999996
245334_at	RALFL33 (RALF-LIKE 33)	AT4G15800	245334_at							14.2862	4.44089e-16	1	-8.54419	1.66533e-15	1							1.3862	0.014394	0.98957	2.94616	2.99155e-08	1
245335_at	ATOEP16-2/ATOEP16-S; P-P-bond-hydrolysis-driven protein transmembrane transporter	AT4G16160	245335_at										-2.15238	8.9595e-14	1	-1.34108	0.000117353	0.99819	-2.38528	1.18616e-10	1	-1.51185	3.8308e-05	0.999932	-4.38571	2.80286e-11	1	-26.5129	1.85159e-11	1
245337_at	histidine triad family protein / HIT family protein	AT4G16566	245337_at										3.04449	1.61795e-08	1				-1.39658	0.0224237	0.983056
245338_at	integral membrane family protein	AT4G16442	245338_at										5.89216	2.57152e-10	1										1.33328	0.00318373	0.998176	-2.10599	7.1581e-07	0.999998
245339_at	ATSEB1	AT4G16120	245339_at							2.4583	1.21629e-06	0.999991	-1.50732	0.00110447	0.999518				-1.29907	0.0419278	0.970615	1.45087	0.00814667	0.993546
245340_at	lesion inducing protein-related	AT4G14420	245340_at							2.35214	0.00128548	0.996706	9.39715	5.66214e-15	1				1.62967	4.21058e-07	0.999999	2.13526	3.67395e-08	1	-1.20994	0.0211651	0.990514	-1.34978	0.000258444	0.999733
245341_at	unknown protein	AT4G16447	245341_at										2.34216	4.07074e-06	0.999997	-2.2814	4.05304e-06	0.999845	2.76865	3.4647e-07	0.999999	1.93792	2.46907e-05	0.999953	-2.0757	1.28762e-05	0.999985
245342_at	60S ribosomal protein L15 (RPL15A)	AT4G16720	245342_at										3.67589	1.77636e-15	1				1.47447	1.24012e-07	1							-1.23592	0.00257751	0.998016
245343_at	binding	AT4G15830	245343_at																1.3067	0.0213753	0.983756	-1.30913	0.0207681	0.985808	8.32925	1.09066e-09	1	7.36965	4.04305e-11	1
245344_at	F-box family protein (FBL4)	AT4G15475	245344_at							-1.37046	9.70801e-05	0.999624	-5.32037	4.68958e-13	1
245346_at	CT-BMY (BETA-AMYLASE 3, BETA-AMYLASE 8); beta-amylase	AT4G17090	245346_at																									21.5286	4.49512e-10	1
245347_at	ferredoxin family protein	AT4G14890	245347_at										2.16791	1.14235e-08	1				2.04436	3.70618e-09	1	1.31183	0.00224428	0.997833	-1.35812	0.00106692	0.999297	1.23509	0.0208858	0.987716
245348_at	ATTPS5 (Arabidopsis thaliana trehalose phosphatase/synthase 5); transferase, transferring glycosyl groups / trehalose-phosphatase	AT4G17770	245348_at										2.02861	0.00019283	0.999904				1.64827	0.00152097	0.998424	1.61706	0.00012487	0.999813	1.75811	5.89929e-06	0.999992	2.74918	1.21911e-09	1
245349_at	esterase/lipase/thioesterase family protein	AT4G16690	245349_at																						3.42519	1.07727e-07	1	-1.70499	0.00158875	0.998699
245350_at	nuclear RNA-binding protein (RGGA)	AT4G16830	245350_at				1.34131	0.000240427	0.993683				-2.40422	1.40776e-12	1										-1.76181	6.57891e-07	0.999999	-1.31136	0.000688593	0.999373
245351_at	CKB2 (casein kinase II beta chain 2); protein kinase CK2 regulator	AT4G17640	245351_at										2.24893	4.01331e-11	1				-1.31462	0.000598304	0.999309				-1.48509	3.39812e-05	0.999965	-1.17401	0.0168547	0.989809
245352_at	UGT84A3; UDP-glycosyltransferase/ sinapate 1-glucosyltransferase/ transferase, transferring glycosyl groups	AT4G15490	245352_at							1.35488	0.00445062	0.990691	-2.933	4.3125e-10	1				-1.72101	0.00747247	0.99357	-2.42841	1.29542e-05	0.999973				1.63289	0.000886914	0.999218
245354_at	LIL3:1; transcription factor	AT4G17600	245354_at							1.6578	0.000498103	0.998513				1.30198	0.00672673	0.965958	4.00653	2.74003e-13	1	1.86285	1.60983e-07	0.999999				1.66493	1.92244e-07	1
245355_at	60S ribosomal protein L15 (RPL15B)	AT4G17390	245355_at										9.75791	0	1				1.30817	4.04025e-05	0.999936							-1.30429	7.91633e-05	0.999905
245356_at	HOG1 (HOMOLOGY-DEPENDENT GENE SILENCING 1); adenosylhomocysteinase	AT4G13940	245356_at										5.06057	0	1				1.16119	0.0160776	0.987361	1.17901	0.013541	0.990093	1.43786	3.81349e-06	0.999995
245357_at	ribosomal protein L19 family protein	AT4G17560	245357_at										3.17149	7.56394e-11	1	1.60214	3.95368e-05	0.999182	3.10348	1.9349e-12	1	1.81793	2.71853e-08	1	-1.28038	0.00106413	0.999299	1.17916	0.0326229	0.981889
245358_at	PRL1 (PLEIOTROPIC REGULATORY LOCUS 1); nucleotide binding	AT4G15900	245358_at										1.90041	2.24423e-09	1							-1.22981	0.0119672	0.991072	-1.41673	0.000122235	0.999894
245359_at	enoyl-CoA hydratase/isomerase family protein	AT4G14430	245359_at													-1.31353	0.000595321	0.994087	1.38701	9.84863e-05	0.99986	1.30846	0.00224022	0.997836	-1.69416	2.17271e-06	0.999997	-1.52756	1.15597e-06	0.999998
245360_at	oxidoreductase, 2OG-Fe(II) oxygenase family protein	AT4G16330	245360_at							-1.26358	0.00539763	0.989069	-2.70285	4.23754e-11	1													1.3617	0.000731073	0.999339
245361_at	similar to unknown protein [Arabidopsis thaliana] (TAIR:AT1G71940.1); similar to hypothetical protein 23.t00026 [Brassica oleracea] (GB:ABD65614.1); contains InterPro domain SNARE associated Golgi protein (InterPro:IPR015414)	AT4G17790	245361_at										-1.45739	0.000214669	0.999894				1.20238	0.0395753	0.972069	1.37767	0.00307615	0.997169	-1.67646	4.16812e-05	0.999959	-1.23907	0.0293919	0.983461
245362_at	HAT1 (homeobox-leucine zipper protein 1); DNA binding / transcription factor	AT4G17460	245362_at							1.25555	0.000730626	0.997949							1.15792	0.0206244	0.98426	-1.44802	4.24501e-06	0.999989	4.99116	2.10366e-08	1
245364_at	similar to unnamed protein product [Vitis vinifera] (GB:CAO70981.1)	AT4G15790	245364_at																3.60755	4.69048e-06	0.999991	3.03456	9.05322e-08	1	1.55278	0.000112691	0.999901	-1.4564	0.000494721	0.99953
245365_at	RNA recognition motif (RRM)-containing protein	AT4G17720	245365_at										7.29601	1.93401e-13	1				-1.28237	0.0120798	0.990177	1.78173	4.14569e-06	0.99999	1.53206	1.34836e-05	0.999985	-1.47043	6.15252e-05	0.999924
245366_at	ATMAPR4 (ARABIDOPSIS THALIANA MEMBRANE-ASSOCIATED PROGESTERONE BINDING PROTEIN 4); heme binding / transition metal ion binding	AT4G14965	245366_at										1.51585	0.000487731	0.999773				2.02508	2.67144e-07	0.999999							-1.80236	5.34396e-07	0.999999
245367_at	DNA-directed RNA polymerase II, putative	AT4G16265	245367_at										13.2473	2.89102e-13	1				-1.63022	3.60965e-05	0.999942
245368_at	photosystem II reaction center PsbP family protein	AT4G15510	245368_at										1.35513	0.0424657	0.986139							2.25651	3.39619e-05	0.999938	-1.38141	0.0207179	0.990688	2.86092	2.37598e-06	0.999996
245370_at	similar to unknown protein [Arabidopsis thaliana] (TAIR:AT2G35658.3); similar to unknown protein [Arabidopsis thaliana] (TAIR:AT2G35658.2); similar to unknown protein [Arabidopsis thaliana] (TAIR:AT2G35658.1)	AT4G16840	245370_at																									-1.77498	8.08558e-05	0.999903
245372_at	60S ribosomal protein L27 (RPL27C)	AT4G15000	245372_at										4.54151	2.22045e-16	1	1.18929	0.00715387	0.964432	1.59699	1.69717e-08	1	1.23406	0.00316301	0.997101	-1.20806	0.00623184	0.996724	-1.26597	0.000499083	0.999526
245374_at	glycine-rich protein	AT4G17620	245374_at							1.28611	0.0027344	0.993802	-1.22206	0.00561166	0.99784							-1.51787	7.54822e-06	0.999983	-1.20652	0.0402988	0.983435	-1.29429	0.00569089	0.996043
245379_at	HSF1 (ARABIDOPSIS HEAT SHOCK FACTOR 1); DNA binding / transcription factor	AT4G17750	245379_at										-1.79863	5.24229e-05	0.999971				-1.54443	0.0200642	0.984637	1.42543	0.0351886	0.977948	-1.88277	0.000318559	0.999755	-1.40809	0.0143818	0.991124
245380_at	damaged DNA binding / exonuclease	AT4G17760	245380_at																1.39395	0.0112584	0.990769	-1.38208	0.0137716	0.989951	1.23911	0.0359713	0.984984
245382_at	DNA-binding protein-related	AT4G17800	245382_at										1.03341	0.0312703	0.98952										1.23275	0.0181132	0.991713	2.01932	0.000975388	0.99915
245383_at	nucleic acid binding / transcription factor/ zinc ion binding	AT4G17810	245383_at							1.51333	0.0192127	0.968817	6.54778	9.39204e-12	1				-1.39019	0.00436045	0.996004	1.28234	0.0403003	0.975314	-1.52991	0.00140458	0.999106
245384_at	hydroxyproline-rich glycoprotein family protein	AT4G16790	245384_at							4.39058	3.54621e-08	1	-6.17217	4.07661e-09	1
245385_at	rapid alkalinization factor (RALF) family protein	AT4G14020	245385_at																									2.36683	4.80521e-05	0.999939
245386_at	RALFL32 (RALF-LIKE 32)	AT4G14010	245386_at																			1.10709	0.0316148	0.979831	10.8061	7.60669e-12	1	4.61445	4.86833e-13	1
245387_at	nuclear RNA-binding protein, putative	AT4G17520	245387_at							1.2868	0.00324242	0.992853	6.78924	0	1				1.27453	0.000646493	0.99926				-1.37558	0.000334135	0.999745	-1.41293	2.72093e-06	0.999995
245388_at	similar to hypothetical protein [Vitis vinifera] (GB:CAN73304.1); similar to unnamed protein product [Vitis vinifera] (GB:CAO39941.1); contains InterPro domain Protein of unknown function DUF751 (InterPro:IPR008470)	AT4G16410	245388_at	1.7038	0.0370767	0							6.75647	4.45888e-12	1				1.29274	0.0093458	0.992167	3.68589	5.88685e-12	1	1.46518	4.66389e-05	0.999954
245390_at	aromatic-rich family protein	AT4G17650	245390_at										-1.29545	0.00494318	0.998078							1.27508	0.0371098	0.97695
245391_at	ATG8F (AUTOPHAGY 8F); microtubule binding	AT4G16520	245391_at							-1.66782	2.65988e-08	1	-3.33805	1.33893e-12	1										-1.87489	3.40145e-07	0.999999	1.38482	0.000206693	0.99978
245393_at	glycosyl hydrolase family 17 protein	AT4G16260	245393_at																						-1.07883	0.0164811	0.992366	1.47668	0.00156131	0.998719
245394_at	similar to unknown [Populus trichocarpa] (GB:ABK93272.1); contains domain PD104546 (PD104546)	AT4G16450	245394_at										1.96912	1.50501e-10	1				1.49551	1.38596e-06	0.999997	1.24904	0.00411279	0.996379
245395_at	similar to unknown protein [Arabidopsis thaliana] (TAIR:AT5G47420.1); similar to hypothetical protein 31.t00054 [Brassica oleracea] (GB:ABD65092.1); contains InterPro domain Protein of unknown function DUF124 (InterPro:IPR002838); contains InterPro domain Tryptophan RNA-binding attenuator protein-like (InterPro:IPR016031)	AT4G17420	245395_at	1.33629	0.00287317	0	-1.31496	0.00352606	0.96946	-1.82523	5.67605e-08	0.999999	-2.72843	3.75899e-11	1							1.28165	0.0294706	0.980979	1.25232	0.0392961	0.983792	-1.29225	0.0193649	0.988499
245396_at	P-P-bond-hydrolysis-driven protein transmembrane transporter	AT4G14870	245396_at										-1.67468	0.00372002	0.998521				1.6753	0.000837536	0.99907	1.99792	6.76969e-07	0.999998	-1.79147	1.0887e-05	0.999987	1.96705	1.09719e-05	0.999983
245398_at	hydroxyproline-rich glycoprotein family protein	AT4G14900	245398_at										2.256	6.39936e-11	1				-2.90045	4.03514e-11	1	-1.47783	0.000195512	0.999727				1.22005	0.0460355	0.97556
245399_at	DELTA-TIP2/TIP2;2 (tonoplast intrinsic protein 2;2); water channel	AT4G17340	245399_at							1.91658	0.0122354	0.978465	-1.65549	0.0348236	0.988436	-1.18622	0.000184591	0.997481				-1.08047	0.00192789	0.998095	4.27815	1.54934e-06	0.999998	17.1171	1.08802e-14	1
245400_at	ATP-dependent Clp protease proteolytic subunit, putative	AT4G17040	245400_at																1.3033	0.000183751	0.999757	1.26602	0.0015152	0.998447				1.15916	0.0159442	0.99029
245401_at	senescence-associated protein-related	AT4G17670	245401_at							4.98023	1.7289e-08	1	-3.8023	6.38381e-08	1				1.47919	0.0272983	0.979852	5.53126	1.31161e-10	1				-2.76265	5.67008e-10	1
245404_at	tRNA/rRNA methyltransferase (SpoU) family protein	AT4G17610	245404_at										4.17979	2.00152e-11	1				1.45305	0.000237994	0.999694	1.38995	0.000452589	0.999443	-1.89937	1.41354e-07	1	-1.62769	0.000141409	0.999842
245405_at	similar to unknown protein [Arabidopsis thaliana] (TAIR:AT4G14290.1); similar to unnamed protein product [Vitis vinifera] (GB:CAO23689.1); contains domain PTHR12277:SF9 (PTHR12277:SF9); contains domain PTHR12277 (PTHR12277); contains domain SSF53474 (SSF53474); contains domain G3DSA:3.40.50.1820 (G3DSA:3.40.50.1820)	AT4G17150	245405_at										1.43422	0.0371661	0.987727
245407_at	AT-RAB2 (Arabidopsis Rab GTPase homolog B1c); GTP binding	AT4G17170	245407_at							1.80979	2.12203e-09	1	-4.92157	8.88178e-16	1	-1.40982	3.23051e-05	0.999295	-3.02146	2.96823e-10	1				1.59059	1.29683e-05	0.999985	1.36655	0.000387472	0.99962
245408_at	glycosyl hydrolase family 17 protein	AT4G17180	245408_at							1.48329	9.33264e-05	0.999636	-1.76771	1.09957e-06	0.999999				-1.55706	3.56713e-05	0.999943				-1.47115	0.00177019	0.998907	-1.80359	4.91458e-05	0.999937
245410_at	ATMAP70-5 (microtubule-associated proteins 70-5); microtubule binding	AT4G17220	245410_at
245411_at	similar to hypothetical protein 31.t00013 [Brassica oleracea] (GB:ABD65111.1)	AT4G17240	245411_at																						5.41057	1.67516e-06	0.999997	1.50206	0.0150786	0.990751
245412_at	auxin-responsive family protein	AT4G17280	245412_at																						3.48361	1.40353e-07	1	2.16782	2.22282e-05	0.999969
245413_at	NS1 (OVULE ABORTION 8)	AT4G17300	245413_at	1.85879	0.000834532	0	-1.68	0.00280081	0.973278				2.3898	3.6787e-08	1				1.73038	1.71905e-05	0.99997
245414_at	similar to unknown protein [Arabidopsis thaliana] (TAIR:AT5G47455.2); similar to unknown protein [Arabidopsis thaliana] (TAIR:AT5G47455.3); similar to unknown protein [Arabidopsis thaliana] (TAIR:AT5G47455.6); similar to hypothetical protein 25.t00029 [Brassica oleracea] (GB:ABD64980.1)	AT4G17310	245414_at										2.89658	8.96656e-08	1				-4.01549	5.7395e-07	0.999999	1.27446	0.0226677	0.984728				-1.43496	0.0188703	0.988755
245415_at	ATG2484-1 (Arabidopsis thaliana G2484-1 protein); RNA binding	AT4G17330	245415_at				1.74895	4.42134e-05	0.997685	-1.17855	0.0182628	0.970082	-1.35513	0.000179383	0.99991							-1.37911	0.000238627	0.999677	-1.66203	1.77567e-05	0.99998	-1.30308	0.00551488	0.99615
245416_at	similar to unknown protein [Arabidopsis thaliana] (TAIR:AT5G47440.1); similar to hypothetical protein 31.t00035 [Brassica oleracea] (GB:ABD65121.1); contains InterPro domain Pleckstrin-like, plant (InterPro:IPR013666); contains InterPro domain Protein of unknown function DUF828, plant (InterPro:IPR008546); contains InterPro domain Pleckstrin-like (InterPro:IPR001849)	AT4G17350	245416_at										-1.38623	0.0421736	0.986226				1.62892	0.00162047	0.998333	1.7246	0.00121945	0.998708
245418_at	oxidoreductase family protein	AT4G17370	245418_at										-1.76791	1.95112e-06	0.999999										-2.38058	8.07375e-07	0.999999
245420_at	similar to unknown protein [Arabidopsis thaliana] (TAIR:AT5G47430.2); similar to unknown protein [Arabidopsis thaliana] (TAIR:AT5G47430.1); similar to hypothetical protein 31.t00039 [Brassica oleracea] (GB:ABD65123.1); similar to hypothetical protein 24.t00020 [Brassica oleracea] (GB:ABD64942.1); contains InterPro domain DWNN domain (InterPro:IPR014891); contains InterPro domain Zinc finger, RING…	AT4G17410	245420_at										-5.10923	2.64272e-10	1										-2.12784	6.85309e-06	0.999991
245421_at	similar to hypothetical protein 31.t00055 [Brassica oleracea] (GB:ABD65093.1)	AT4G17430	245421_at										2.63406	3.59474e-06	0.999998							-1.64792	0.000149209	0.999783	1.47738	0.00261308	0.998464	-1.3521	0.0228815	0.9867
245422_at	palmitoyl protein thioesterase family protein	AT4G17470	245422_at																									2.72851	3.43362e-05	0.999954
245423_at	palmitoyl protein thioesterase family protein	AT4G17483	245423_at							-1.4286	0.0160877	0.973032
245425_at	UCH3; ubiquitin thiolesterase	AT4G17510	245425_at				-1.43978	0.00139645	0.982195										-1.22353	0.00722636	0.993757	-1.296	0.0016059	0.998368				-1.62701	1.75481e-06	0.999997
245426_at	similar to hypothetical protein OsI_033497 [Oryza sativa (indica cultivar-group)] (GB:EAY79538.1); similar to Os10g0563400 [Oryza sativa (japonica cultivar-group)] (GB:NP_001065401.1)	AT4G17540	245426_at							-1.37717	0.0211783	0.96624	1.89278	3.90233e-06	0.999997	1.28278	0.00632712	0.967413	1.69837	6.93478e-07	0.999998	1.22814	0.0211653	0.985581
245427_at	transporter-related	AT4G17550	245427_at							1.29101	0.00616777	0.987786	1.53398	2.34571e-06	0.999998	1.25774	0.00409684	0.976125				-1.64712	4.24999e-06	0.999989	-2.28591	1.04974e-07	1	-2.38435	2.03505e-07	0.999999
245428_at	zinc finger (GATA type) family protein	AT4G17570	245428_at										3.32709	1.86684e-09	1				-1.88318	2.4073e-05	0.99996				-1.30849	0.038828	0.983959
245430_at	unknown protein	AT4G17060	245430_at				1.51626	0.0011247	0.984316	1.26506	0.00296034	0.993377	-2.28931	8.8926e-11	1										-1.54361	0.000358978	0.999728	-1.78553	1.46349e-05	0.999978
245431_at	MORN (Membrane Occupation and Recognition Nexus) repeat-containing protein /phosphatidylinositol-4-phosphate 5-kinase-related	AT4G17080	245431_at				1.83647	0.00397983	0.967244	1.74891	7.05066e-05	0.999712							-1.48892	0.000433416	0.99948	1.25789	0.0218555	0.985188	-1.43755	0.00111237	0.999271
245432_at	serine protease protein -related, expressed pseudogene, blastp match of 64% identity and 1.9e-114 P-value to GP|29367523|gb|AAO72617.1||AY224498 putative serine protease-like protein {Oryza sativa (japonica cultivar-group)}	AT4G17100	245432_at																			3.23757	3.3189e-07	0.999999	3.34956	1.64774e-11	1	1.47518	2.52054e-05	0.999965
245434_at	pleckstrin homology (PH) domain-containing protein	AT4G17140	245434_at				2.54385	0.000367302	0.991885				-1.60248	0.00956658	0.996468										-1.35086	0.0338114	0.985767
245436_at	integral membrane family protein / nodulin MtN21-related	AT4G16620	245436_at							-1.81552	2.23456e-07	0.999998	-23.7435	1.32117e-14	1										-1.41457	0.00126017	0.999187
245438_at	similar to unknown protein [Arabidopsis thaliana] (TAIR:AT1G76270.1); similar to hypothetical protein [Vitis vinifera] (GB:CAN66567.1); similar to OSIGBa0122F23.8 [Oryza sativa (indica cultivar-group)] (GB:CAH67151.1); similar to OSJNBa0010H02.2 [Oryza sativa (japonica cultivar-group)] (GB:CAE01682.2); contains InterPro domain Protein of unknown function DUF246, plant (InterPro:IPR004348)	AT4G16650	245438_at										1.44952	0.0285908	0.990345				-1.37765	0.0123355	0.989994
245439_at	similar to unknown protein [Arabidopsis thaliana] (TAIR:AT4G17350.1); similar to unnamed protein product [Vitis vinifera] (GB:CAO39969.1); contains InterPro domain Pleckstrin-like, plant (InterPro:IPR013666); contains InterPro domain Protein of unknown function DUF828, plant (InterPro:IPR008546); contains InterPro domain Pleckstrin-like (InterPro:IPR001849)	AT4G16670	245439_at																									2.3007	7.16277e-05	0.999913
245440_at	RNA helicase, putative	AT4G16680	245440_at										1.34008	0.00258851	0.998942				-1.68583	0.00743737	0.993597
245441_at	PSD1 (PHOSPHATIDYLSERINE DECARBOXYLASE 1); phosphatidylserine decarboxylase	AT4G16700	245441_at							1.61038	0.00387887	0.9917	5.02565	3.21948e-09	1				-1.35137	0.0377469	0.973206				-1.88332	9.27161e-05	0.999917	-2.57591	2.37406e-05	0.999967
245442_at	glycosyltransferase family protein 28	AT4G16710	245442_at
245445_at	DRE-binding transcription factor, putative	AT4G16750	245445_at																			1.14503	0.0444919	0.973202	-1.1718	0.0231708	0.989739
245446_at	enoyl-CoA hydratase, putative	AT4G16800	245446_at										-1.85195	3.10456e-07	1				2.4949	1.76784e-10	1	1.34068	0.00153736	0.998428				-1.61014	2.89704e-06	0.999995
245451_at	SNC1 (SUPPRESSOR OF NPR1-1, CONSTITUTIVE 1)	AT4G16890	245451_at
245453_at	ATP binding / protein binding / transmembrane receptor	AT4G16900	245453_at	1.61574	0.00144143	0																						-1.21731	0.0133143	0.991701
245456_at	RPP5 (RECOGNITION OF PERONOSPORA PARASITICA 5)	AT4G16950	245456_at				1.2384	0.00299415	0.972222																1.21879	0.0396309	0.983672	2.19585	9.93449e-05	0.999884
245461_at	similar to unknown protein [Arabidopsis thaliana] (TAIR:AT3G28770.1); similar to hypothetical protein [Capsella rubella] (GB:CAC82614.1)	AT4G17000	245461_at																									2.33715	0.000176305	0.999809
245462_at	transcription factor-related	AT4G17020	245462_at										1.86986	0.000441479	0.999793
245466_at	glycogenin glucosyltransferase (glycogenin)-related	AT4G16600	245466_at										-1.0701	0.0101886	0.996257							-1.04467	0.0317615	0.979753
245467_at	zinc finger (C2H2 type) family protein	AT4G16610	245467_at				-1.06732	0.00311152	0.971595										1.18714	0.0226968	0.982875	1.45523	0.00859522	0.993247
245474_at	similar to unnamed protein product [Vitis vinifera] (GB:CAO44835.1)	AT4G16060	245474_at										-1.54468	0.0163754	0.99421				1.8701	0.000361875	0.999557	1.38389	0.0200835	0.986202	1.73581	5.9897e-05	0.999943	1.27801	0.0244926	0.985889
245477_at	ARR2 (ARABIDOPSIS RESPONSE REGULATOR 2); transcription factor/ two-component response regulator	AT4G16110	245477_at							1.525	0.00547405	0.98894	-4.41516	6.93368e-09	1													-1.76283	0.00352786	0.997392
245478_at	ARA1 (ARABINOSE KINASE); ATP binding / galactokinase	AT4G16130	245478_at							-1.19317	0.0170875	0.971667	-2.44514	3.41905e-10	1				1.30526	0.0021428	0.997866	2.35713	8.84507e-09	1	-4.48878	1.80593e-11	1	-1.96637	2.11917e-06	0.999996
245479_at	proline-rich family protein	AT4G16140	245479_at										4.37638	9.99802e-10	1							2.0505	2.35309e-05	0.999955	2.58519	9.309e-11	1
245481_at	similar to unknown protein [Arabidopsis thaliana] (TAIR:AT3G28720.1); similar to unnamed protein product [Vitis vinifera] (GB:CAO44926.1)	AT4G16170	245481_at																						-1.49706	0.000227443	0.999818	-1.34325	0.00611199	0.995789
245483_at	cysteine proteinase, putative	AT4G16190	245483_at	-1.72589	0.00303057	0	-8.94617	7.70785e-06	0.99918	-1.17716	0.000511606	0.998479	1.19291	0.00012529	0.999935							2.47841	2.77788e-06	0.999993	5.05898	1.67395e-11	1	6.94449	1.88072e-13	1
245484_at	enoyl-CoA hydratase/isomerase family protein	AT4G16210	245484_at							-1.25758	0.0033185	0.992714	1.65793	5.53804e-08	1										-1.50142	4.96367e-06	0.999994	-1.92511	5.57426e-10	1
245485_at	GDSL-motif lipase/hydrolase family protein	AT4G16230	245485_at																6.12863	2.09313e-09	1	3.40365	1.80098e-09	1	1.38831	0.00134508	0.99914	-11.9625	3.82361e-13	1
245487_at	PHYD (PHYTOCHROME DEFECTIVE D); G-protein coupled photoreceptor/ signal transducer	AT4G16250	245487_at							1.31408	0.000458535	0.998613	-5.12855	9.32587e-15	1							-1.37043	0.0197	0.986423				-1.72085	0.00010675	0.999877
245488_at	peroxidase 40 (PER40) (P40)	AT4G16270	245488_at										-1.04533	0.0068799	0.997393													1.13562	0.00418228	0.996975
245489_at	FCA; RNA binding	AT4G16280	245489_at																1.65557	0.000266433	0.999662	-1.41404	0.00554447	0.995338	-1.29987	0.0404336	0.983387
245492_at	SPK1 (SPIKE1); GTP binding / GTPase binding / binding / guanyl-nucleotide exchange factor	AT4G16340	245492_at										-1.06384	0.0339275	0.988709	1.15788	1.10658e-06	0.99994	4.84733	1.44971e-08	1
245494_at	chloroplastic RNA-binding protein P67, putative	AT4G16390	245494_at							1.86634	5.65849e-06	0.999966	5.50258	1.26565e-14	1							1.31579	0.00181894	0.998186	-1.2969	0.00443659	0.997564	-1.3208	0.00158898	0.998699
245495_at	similar to unknown protein [Arabidopsis thaliana] (TAIR:AT3G13175.1); similar to unknown [Populus trichocarpa] (GB:ABK93642.1)	AT4G16400	245495_at																			-1.03628	0.0388981	0.97603	1.14397	0.0414675	0.983021
245496_at	iron hydrogenase family protein	AT4G16440	245496_at										1.18211	0.0401822	0.986821	-1.29975	0.0042308	0.975567	-1.70279	9.07043e-06	0.999983	-1.45103	0.00077118	0.999124	-1.39418	0.00381829	0.997862	-1.36742	0.0148649	0.990865
245498_at	binding	AT4G16470	245498_at	1.80897	0.0189125	0							2.26159	0.00011953	0.999938							-1.37588	0.0190738	0.986786				-1.67752	0.00903446	0.99408
245499_at	ATINT4 (INOSITOL TRANSPORTER 4); carbohydrate transmembrane transporter/ myo-inositol:hydrogen symporter/ sugar:hydrogen ion symporter	AT4G16480	245499_at																			1.92158	2.57606e-06	0.999993	-1.46539	0.00240755	0.99857
245501_at	integral membrane family protein	AT4G15620	245501_at							-1.16941	0.0216475	0.965632	-5.293	1.33227e-15	1	-1.38009	0.000737801	0.993089	-5.2618	3.81592e-10	1	-2.64601	9.92013e-05	0.999847	1.34393	0.0401378	0.983492	14.4093	8.35554e-13	1
245502_at	similar to unknown protein [Arabidopsis thaliana] (TAIR:AT3G21465.1); similar to unnamed protein product [Vitis vinifera] (GB:CAO71016.1)	AT4G15640	245502_at										5.42769	7.68274e-14	1	1.28372	0.00181083	0.986745	1.31825	0.00031096	0.999613	-1.58144	5.51209e-07	0.999998	-1.17795	0.0373668	0.984481	-1.83257	2.49149e-07	0.999999
245504_at	glutaredoxin family protein	AT4G15660	245504_at
245508_at	pentatricopeptide (PPR) repeat-containing protein	AT4G15720	245508_at										1.14052	0.0481979	0.984444				-1.37576	5.76111e-06	0.999989	-1.05699	0.0241163	0.983915
245509_at	zinc ion binding	AT4G15730	245509_at
245512_at	60S ribosome subunit biogenesis protein, putative	AT4G15770	245512_at							1.36293	0.000245364	0.99918	2.56334	2.26485e-14	1				-1.18763	0.0122369	0.990065	-1.44796	7.54556e-06	0.999983	-1.54754	5.02156e-06	0.999993	-2.2489	5.75993e-11	1
245513_at	ATVAMP724 (Arabidopsis thaliana vesicle-associated membrane protein 724)	AT4G15780	245513_at				-1.42224	0.00168954	0.980096				-1.6171	1.09316e-05	0.999993				-1.21668	0.0121221	0.990147	1.71061	3.64867e-06	0.999991				-4.13823	2.90878e-13	1
245516_at	wound-responsive protein-related	AT4G15820	245516_at										2.80299	6.53562e-07	0.999999							-1.53055	0.00195166	0.998075				-1.36721	0.0422181	0.977333
245517_at	protein binding	AT4G15840	245517_at										-2.05528	8.99209e-06	0.999994
245518_at	ATRH1 (Arabidopsis thaliana RNA helicase 1); ATP-dependent helicase	AT4G15850	245518_at										1.58441	0.000625993	0.999715				1.31756	0.00495456	0.995526				-1.42827	0.000811313	0.999446	-3.27388	7.60215e-09	1
245521_at	ESD4 (EARLY IN SHORT DAYS 4); cysteine-type peptidase	AT4G15880	245521_at										1.26406	0.00684394	0.997406							-1.39453	0.000689904	0.999203	-1.25872	0.0241114	0.989379	-1.47596	0.000728431	0.999341
245522_at	binding	AT4G15890	245522_at
245523_at	ATDI21 (Arabidopsis thaliana drought-induced 21)	AT4G15910	245523_at				-1.68145	0.000721185	0.98792	-1.2657	0.00904305	0.983223	2.84183	8.68083e-13	1				1.80177	6.93589e-09	1							-2.19324	8.97072e-11	1
245524_at	nodulin MtN3 family protein	AT4G15920	245524_at																									2.24061	0.00021264	0.999775
245525_at	dynein light chain, putative	AT4G15930	245525_at																1.6153	6.56411e-06	0.999987							1.26992	0.00180769	0.998544
245526_at	similar to unknown protein [Arabidopsis lyrata] (GB:AAN46277.1); contains domain PTHR21297 (PTHR21297)	AT4G15950	245526_at																						-1.33505	0.0266077	0.988433
245527_at	epoxide hydrolase-related	AT4G15955	245527_at										-1.50179	0.0204753	0.992891
245528_at	PPDK (PYRUVATE ORTHOPHOSPHATE DIKINASE); kinase/ pyruvate, phosphate dikinase	AT4G15530	245528_at							-1.69562	9.5546e-08	0.999999	3.4811	5.55112e-16	1				-2.51117	5.97722e-12	1	1.28255	0.00211344	0.99794				-2.61374	2.09943e-13	1
245529_at	tRNA-splicing endonuclease positive effector-related	AT4G15570	245529_at																2.63421	3.3746e-08	1				-2.72518	2.49821e-09	1	-1.70973	0.00157251	0.998711
245532_at	CYP97B3 (cytochrome P450, family 97, subfamily B, polypeptide 3); oxygen binding	AT4G15110	245532_at							-1.4585	0.000598573	0.998265				1.53556	0.00036046	0.995897	1.49273	0.000271694	0.999656							1.43871	0.000648718	0.999405
245533_at	cholinephosphate cytidylyltransferase, putative / phosphorylcholine transferase, putative / CTP:phosphocholine cytidylyltransferase, putative	AT4G15130	245533_at																-2.2924	8.21295e-08	1				1.38589	0.00639067	0.996651	-1.35022	0.0109187	0.993018
245535_at	protease inhibitor/seed storage/lipid transfer protein (LTP) family protein	AT4G15160	245535_at
245540_at	ATPDR2/PDR2 (PLEIOTROPIC DRUG RESISTANCE 2); ATPase, coupled to transmembrane movement of substances	AT4G15230	245540_at																1.54343	0.000789103	0.999118	3.83634	5.80383e-08	1	2.60571	2.09563e-08	1	1.83116	3.67102e-05	0.999951
245543_at	UDP-glucoronosyl/UDP-glucosyl transferase family protein	AT4G15260	245543_at										-1.81791	0.000868252	0.999614							-1.41498	0.0193116	0.986648	-2.10854	0.000145674	0.999876	-1.52931	0.00436648	0.996859
245546_at	ATCSLB05 (Cellulose synthase-like B5); transferase/ transferase, transferring glycosyl groups	AT4G15290	245546_at										-1.55065	0.00753939	0.997164													1.75982	0.0114002	0.992751
245547_at	CYP702A2 (cytochrome P450, family 702, subfamily A, polypeptide 2); oxygen binding	AT4G15300	245547_at	1.45231	0.032438	0	-1.73252	0.00401276	0.967087													1.0788	0.033458	0.978855	1.58751	0.00131304	0.999157	-1.51483	0.00398753	0.997098
245550_at	CYP705A1 (cytochrome P450, family 705, subfamily A, polypeptide 1); oxygen binding	AT4G15330	245550_at							-1.27862	0.00418843	0.991151																1.75219	0.000217426	0.999771
245552_at	CYP705A3 (cytochrome P450, family 705, subfamily A, polypeptide 3); oxygen binding	AT4G15360	245552_at
245554_at	CYP705A4 (cytochrome P450, family 705, subfamily A, polypeptide 4); oxygen binding	AT4G15380	245554_at										-2.68888	3.88305e-05	0.999978				2.58413	1.31251e-06	0.999997	-2.43715	1.16362e-06	0.999996	-2.545	5.28078e-06	0.999993
245555_at	transferase family protein	AT4G15390	245555_at							-1.17295	0.0153028	0.974116							2.03955	2.69807e-08	1	-1.39815	0.000314053	0.999592	-2.4973	3.03329e-10	1	-2.99926	1.03969e-10	1
245557_at	UBX domain-containing protein	AT4G15410	245557_at							1.28613	0.00265879	0.993946	-1.48188	8.779e-06	0.999994				-1.54113	1.06137e-05	0.99998	-1.23449	0.0121039	0.990986				-1.51896	2.35625e-05	0.999967
245558_at	similar to early-responsive to dehydration protein-related / ERD protein-related [Arabidopsis thaliana] (TAIR:AT4G04340.1); similar to early-responsive to dehydration protein-related / ERD protein-related [Arabidopsis thaliana] (TAIR:AT4G04340.3); similar to early-responsive to dehydration protein-related / ERD protein-related [Arabidopsis thaliana] (TAIR:AT3G21620.1); similar to unnamed protein …	AT4G15430	245558_at							-1.07866	0.00480592	0.990076
245560_at	UGT84A1; UDP-glycosyltransferase/ sinapate 1-glucosyltransferase/ transferase, transferring glycosyl groups	AT4G15480	245560_at																									2.29967	2.2483e-05	0.999968
245561_at	UGT84A4; UDP-glycosyltransferase/ sinapate 1-glucosyltransferase/ transferase, transferring glycosyl groups / transferase, transferring hexosyl groups	AT4G15500	245561_at							-1.04666	0.00179614	0.99564																1.20528	0.00162644	0.998672
245562_at	tRNA/rRNA methyltransferase (SpoU) family protein	AT4G15520	245562_at										1.95864	1.68526e-07	1							1.16998	0.0438254	0.973535	-1.31058	0.00199095	0.998788	-1.57377	8.18191e-05	0.999902
245563_at	CIPK4 (CBL-INTERACTING PROTEIN KINASE 4); kinase	AT4G14580	245563_at										-1.386	0.0450652	0.985368													1.13701	0.0107082	0.993136
245564_at	EMB2739 (EMBRYO DEFECTIVE 2739)	AT4G14590	245564_at										1.44567	0.0157771	0.994404				-1.32542	0.0401115	0.971736	-1.45761	0.0137554	0.989961	-1.39365	0.0339135	0.985729	-1.82284	0.000717223	0.99935
245565_at	mitochondrial transcription termination factor-related / mTERF-related	AT4G14605	245565_at										3.97918	2.32507e-09	1										-1.36243	0.0108783	0.99468
245567_at	GLP9 (GERMIN-LIKE PROTEIN 9); manganese ion binding / metal ion binding / nutrient reservoir	AT4G14630	245567_at
245569_at	RNA polymerase Rpb7 N-terminal domain-containing protein	AT4G14660	245569_at																1.82119	1.92867e-07	0.999999	-1.32431	0.00188928	0.998127	-2.10973	2.40061e-07	1	-1.51771	0.00436223	0.996862
245571_at	similar to unknown protein [Arabidopsis thaliana] (TAIR:AT4G22310.1); similar to unknown [Populus trichocarpa] (GB:ABK93494.1); contains InterPro domain Protein of unknown function UPF0041 (InterPro:IPR005336)	AT4G14695	245571_at
245572_at	PPD2 (PEAPOD 2)	AT4G14720	245572_at										-1.22924	0.0227164	0.99218				-1.41588	0.00120805	0.998714				-1.244	0.0380637	0.984232	-1.95311	2.12302e-05	0.99997
245574_at	IQD19 (IQ-DOMAIN 19); calmodulin binding	AT4G14750	245574_at																						7.72948	1.19785e-11	1	-1.94404	1.1124e-05	0.999983
245575_at	M protein repeat-containing protein	AT4G14760	245575_at																									5.31889	2.65017e-08	1
245576_at	tesmin/TSO1-like CXC domain-containing protein	AT4G14770	245576_at																			1.32122	0.0489759	0.970983	5.4662	1.44609e-09	1	1.87994	2.05211e-05	0.999971
245577_at	protein kinase, putative	AT4G14780	245577_at							1.65911	0.0129041	0.9775	-1.45991	0.0454412	0.985256							-1.23437	0.00301857	0.997214
245578_at	ATSUV3 (embryo sac development arrest 15)	AT4G14790	245578_at										2.33285	9.44177e-07	0.999999				-2.66159	7.47579e-09	1	-1.33581	0.017926	0.987457	-1.38839	0.0166601	0.992294
245579_at	unknown protein	AT4G14810	245579_at
245580_at	pentatricopeptide (PPR) repeat-containing protein	AT4G14820	245580_at							-1.58156	0.0184769	0.969796													-1.37816	0.0290478	0.987519
245581_at	similar to unknown protein [Arabidopsis thaliana] (TAIR:AT3G22520.1); similar to unnamed protein product [Vitis vinifera] (GB:CAO71183.1)	AT4G14840	245581_at
245582_at	LOI1 (LOVASTATIN INSENSITIVE 1)	AT4G14850	245582_at										-1.26778	0.0493567	0.984103							-1.68051	0.000407515	0.999491	-1.52859	0.00684787	0.996444	-1.50326	0.0156073	0.990469
245583_at	PHD finger transcription factor, putative	AT4G14920	245583_at										1.84493	0.00247614	0.998984													-1.76459	0.000593219	0.999449
245584_at	ATAO1 (Arabidosis thaliana amine oxidase 1); copper ion binding	AT4G14940	245584_at																									1.71213	0.000833314	0.999259
245585_at	similar to hypothetical protein [Vitis vinifera] (GB:CAN76433.1); similar to Os07g0154400 [Oryza sativa (japonica cultivar-group)] (GB:NP_001058915.1); similar to hypothetical protein OsI_024046 [Oryza sativa (indica cultivar-group)] (GB:EAZ02814.1)	AT4G14970	245585_at										1.36588	0.0450164	0.985382				-1.50219	0.0436622	0.96955
245586_at	DC1 domain-containing protein	AT4G14980	245586_at													2.77482	0.000247147	0.996883	-3.79719	4.16029e-05	0.999935	2.128	8.6635e-05	0.999863	6.04795	1.85114e-11	1	-3.16846	6.13099e-09	1
245587_at	similar to hAT dimerisation domain-containing protein [Arabidopsis thaliana] (TAIR:AT3G22220.2); similar to hAT dimerisation domain-containing protein [Arabidopsis thaliana] (TAIR:AT3G22220.1); similar to unnamed protein product [Vitis vinifera] (GB:CAO69163.1); contains InterPro domain Protein of unknown function DUF659 (InterPro:IPR007021)	AT4G15020	245587_at										1.57038	0.00160754	0.999318				-2.03802	9.69887e-06	0.999982				-1.65281	0.0012992	0.999165
245588_at	similar to Phyb1 [Pimpinella brachycarpa] (GB:AAC31614.1); contains domain ACID PHOSPHATASE-RELATED (PTHR11567); contains domain FRA10AC1 PROTEIN (PTHR11567:SF25)	AT4G15030	245588_at				1.74115	0.00096015	0.985706	-1.40079	0.00979177	0.982082										-1.43935	0.00181041	0.998194	-1.54322	0.000308549	0.999762	-1.33673	0.0133942	0.991658
245592_at	CCAAT-box binding transcription factor subunit B (NF-YB) (HAP3 ) (AHAP3) family	AT4G14540	245592_at																-1.35073	0.0396793	0.972004							2.13153	9.99709e-05	0.999884
245593_at	IAA14 (SOLITARY ROOT); transcription factor	AT4G14550	245593_at										-1.10427	0.019921	0.993068										2.20305	0.000100448	0.999911
245594_at	acylaminoacyl-peptidase-related	AT4G14570	245594_at																			1.70592	0.00191654	0.998104
245595_at	pentatricopeptide (PPR) repeat-containing protein	AT4G14170	245595_at										1.52712	0.0286469	0.990328										-1.38774	0.0135684	0.993552
245597_at	binding	AT4G14190	245597_at																-1.42034	0.00037533	0.999543	-1.23349	0.0360437	0.977503	-2.02031	5.02554e-06	0.999993
245598_at	similar to unnamed protein product [Vitis vinifera] (GB:CAO66985.1); contains domain PENTATRICOPEPTIDE REPEAT-CONTAINING PROTEIN-RELATED (PTHR10483:SF9); contains domain PENTATRICOPEPTIDE REPEAT-CONTAINING PROTEIN (PTHR10483)	AT4G14200	245598_at
245599_at	zinc finger (C3HC4-type RING finger) family protein	AT4G14220	245599_at										-1.26845	0.0373562	0.98767				-1.33217	0.0353349	0.974718				1.59056	0.00711492	0.996323
245600_at	CBS domain-containing protein-related	AT4G14230	245600_at																-2.01835	1.65015e-06	0.999996	-1.43768	0.00676601	0.994483				1.48172	0.00527008	0.996299
245601_at	similar to CBS domain-containing protein-related [Arabidopsis thaliana] (TAIR:AT4G14230.1); similar to unnamed protein product [Vitis vinifera] (GB:CAO71090.1); contains InterPro domain Cystathionine beta-synthase, core (InterPro:IPR000644); contains InterPro domain Protein of unknown function DUF21 (InterPro:IPR002550)	AT4G14240	245601_at																			-1.27298	0.0471532	0.97188	1.78655	0.000130667	0.999888
245602_at	Protein containing PAM2 motif which mediates interaction with the PABC domain of polyadenyl binding proteins.	AT4G14270	245602_at							-1.97542	2.53266e-08	1	-2.1287	5.53875e-08	1	1.84786	1.43636e-05	0.99961	1.23235	0.0201931	0.98455	1.26031	0.0440962	0.9734	-5.79576	7.64623e-09	1
245604_at	similar to unknown protein [Arabidopsis thaliana] (TAIR:AT3G23540.1); similar to unnamed protein product [Vitis vinifera] (GB:CAO71078.1); contains InterPro domain Alpha/beta hydrolase fold-1 (InterPro:IPR000073)	AT4G14290	245604_at										-1.60734	0.0133588	0.995198
245605_at	heterogeneous nuclear ribonucleoprotein, putative / hnRNP, putative	AT4G14300	245605_at				1.50869	0.00354712	0.969354				2.39914	1.26115e-09	1				-2.57292	2.54939e-08	1	1.30718	0.0134705	0.990136	1.37083	0.00135531	0.999134
245607_at	phragmoplast-associated kinesin-related protein 2 (PAKRP2)	AT4G14330	245607_at																									3.12615	8.02053e-07	0.999998
245608_at	protein kinase family protein	AT4G14350	245608_at				1.85843	0.00064627	0.988675										-1.85686	8.70246e-05	0.999874
245611_at	ankyrin repeat family protein	AT4G14390	245611_at							-1.10369	0.0217381	0.965515
245612_at	enoyl-CoA hydratase/isomerase family protein	AT4G14440	245612_at										50.6297	0	1				1.3775	0.000458039	0.999454	2.62385	2.53628e-11	1	-1.1896	0.0107515	0.994733	-1.7184	2.01406e-08	1
245615_at	transposable element gene	AT4G14470	245615_at
245617_at	forkhead-associated domain-containing protein / FHA domain-containing protein	AT4G14490	245617_at																						1.48616	0.0135808	0.993547
245618_at	similar to unknown protein [Arabidopsis thaliana] (TAIR:AT3G23070.1); similar to hypothetical protein [Vitis vinifera] (GB:CAN79523.1); similar to unnamed protein product [Vitis vinifera] (GB:CAO71295.1); contains InterPro domain CRS1/YhbY (InterPro:IPR001890)	AT4G14510	245618_at										1.93362	9.90519e-05	0.999948				1.48586	0.00452852	0.995868
245619_at	exostosin family protein	AT4G13990	245619_at										-1.83882	0.00137537	0.99941
245620_at	pentatricopeptide (PPR) repeat-containing protein	AT4G14050	245620_at										1.7883	0.00129027	0.999443										-2.02579	3.64682e-05	0.999963	-1.62455	0.00332186	0.997525
245621_at	AAE15 (ACYL-ACTIVATING ENZYME 15); long-chain-fatty-acid-[acyl-carrier-protein] ligase	AT4G14070	245621_at																						-1.37085	0.0106642	0.994771	1.37629	0.0172405	0.989606
245624_at	UDP-glucoronosyl/UDP-glucosyl transferase family protein	AT4G14090	245624_at																									89.7252	2.36732e-10	1
245625_at	transport protein, putative	AT4G14160	245625_at							-1.34651	0.017567	0.971018	1.23598	0.0412425	0.986504				1.24927	0.0190584	0.985318	1.45286	0.000147405	0.999785
245626_at	pyrrolidone-carboxylate peptidase family protein	AT1G56700	245626_at	-1.70586	0.0151925	0							18.2534	4.44089e-15	1				2.49096	2.82746e-10	1	1.41718	0.000186191	0.999738
245627_at	ATGOLS2 (ARABIDOPSIS THALIANA GALACTINOL SYNTHASE 2); transferase, transferring glycosyl groups / transferase, transferring hexosyl groups	AT1G56600	245627_at							-2.19118	7.30136e-11	1	-28.173	6.10623e-15	1	-2.03727	6.35896e-05	0.998843	-3.92192	9.51644e-06	0.999982	-1.11075	0.00121095	0.998716				-1.17263	0.0225388	0.986874
245628_at	PAP1 (PRODUCTION OF ANTHOCYANIN PIGMENT 1); DNA binding / transcription factor	AT1G56650	245628_at																									53.0653	1.11022e-15	1
245629_at	similar to unknown protein [Arabidopsis thaliana] (TAIR:AT1G09310.1); similar to unknown [Populus trichocarpa] (GB:ABK94967.1); contains InterPro domain Protein of unknown function DUF538 (InterPro:IPR007493)	AT1G56580	245629_at	-1.7215	0.0087472	0				2.06223	6.43734e-05	0.999734	18.9253	0	1							3.34254	7.23588e-12	1	1.48296	5.38003e-07	0.999999	-1.48238	7.49106e-07	0.999998
245630_at	pentatricopeptide (PPR) repeat-containing protein	AT1G25360	245630_at										1.94915	0.000323617	0.999845				1.41164	0.0223044	0.983136				-2.01534	1.22824e-05	0.999986	-1.50586	0.00589206	0.995921
245631_at	OVA9 (OVULE ABORTION 9); glutamine-tRNA ligase	AT1G25350	245631_at										2.98135	4.75175e-14	1				1.42729	5.40624e-06	0.999989	-1.38064	5.35198e-05	0.999909	-1.48991	7.24148e-05	0.999933
245632_at	rhomboid family protein	AT1G25290	245632_at																1.61258	0.00135965	0.998573	1.94881	0.000122814	0.999816
245633_at	AtTLP10 (TUBBY LIKE PROTEIN 10); phosphoric diester hydrolase/ transcription factor	AT1G25280	245633_at				1.63288	4.58381e-05	0.997635	1.38206	0.000209536	0.999282	-3.02814	3.89859e-11	1				1.39271	0.000264723	0.999664	-1.2179	0.0369912	0.977012
245636_at	epsin N-terminal homology (ENTH) domain-containing protein / clathrin assembly protein-related	AT1G25240	245636_at										-1.08395	0.0237961	0.99184													2.04988	4.8785e-05	0.999938
245637_at	purple acid phosphatase family protein	AT1G25230	245637_at																						2.76605	5.48466e-06	0.999993	3.868	2.43412e-09	1
245639_at	acidic ribosomal protein P0-related	AT1G25260	245639_at										5.54147	0	1				-1.75586	7.69282e-09	1	-1.22701	0.00216965	0.997894	-1.21342	0.00506983	0.997263	-1.89961	4.76077e-11	1
245641_at	similar to unknown protein [Arabidopsis thaliana] (TAIR:AT1G68340.1); similar to unnamed protein product [Vitis vinifera] (GB:CAO68084.1); contains InterPro domain Protein of unknown function DUF1639 (InterPro:IPR012438)	AT1G25370	245641_at							3.03816	3.24375e-10	1	-15.5651	2.9865e-14	1				1.53269	0.0101914	0.991545
245642_at	similar to unnamed protein product [Vitis vinifera] (GB:CAO43403.1)	AT1G25275	245642_at				-1.45292	0.00330336	0.970593				-1.23068	0.0317962	0.989359				-2.69745	1.7201e-09	1				12.0439	7.08322e-14	1	-1.81688	1.7078e-06	0.999997
245644_at	leucine-rich repeat transmembrane protein kinase, putative	AT1G25320	245644_at										1.8055	0.000491942	0.999772				1.87467	0.000576639	0.999331
245645_at	ATMAP70-2 (microtubule-associated proteins 70-2); microtubule binding	AT1G24764	245645_at										-1.59879	0.0212019	0.99266				2.02744	0.000702703	0.999204	2.0592	0.000279774	0.99963
245649_at	similar to putative THO complex 2 [Oryza sativa (japonica cultivar-group)] (GB:BAD87730.1); similar to hypothetical protein OsI_004810 [Oryza sativa (indica cultivar-group)] (GB:EAY76963.1); similar to predicted protein [Physcomitrella patens subsp. patens] (GB:EDQ69221.1); contains domain THO2 PROTEIN (PTHR21597)	AT1G24706	245649_at																-1.39048	0.00104685	0.998867	-1.30248	0.0123279	0.990846	-1.82595	0.000102208	0.999909
245650_at	caffeoyl-CoA 3-O-methyltransferase, putative	AT1G24735	245650_at										-2.98603	9.04399e-12	1	-1.33234	0.0006387	0.993777	-3.43407	6.85794e-11	1	-3.83469	8.85916e-11	1	1.84575	3.20489e-05	0.999967	-4.16285	2.52757e-09	1
245657_at	protein kinase family protein	AT1G56720	245657_at																1.56575	0.00983984	0.991803	2.56415	1.21385e-06	0.999996	-1.70034	0.000362538	0.999726	1.62922	0.00191679	0.998468
245658_at	RALFL4 (RALF-LIKE 4)	AT1G28270	245658_at	-3.00473	1.2398e-06	0	-3.34986	0.000319028	0.992533	-5.32475	4.86873e-07	0.999996	-1.19178	0.018815	0.993422
245660_at	similar to unknown protein [Arabidopsis thaliana] (TAIR:AT1G53040.1); similar to unknown protein [Arabidopsis thaliana] (TAIR:AT1G53040.2); similar to hypothetical protein [Vitis vinifera] (GB:CAN81089.1); contains InterPro domain Protein of unknown function DUF616 (InterPro:IPR006852)	AT1G28240	245660_at										1.59577	0.00687885	0.997394										1.72794	5.62322e-05	0.999946
245661_at	ATPUP3 (Arabidopsis thaliana purine permease 3); purine transmembrane transporter	AT1G28220	245661_at										-1.08059	0.0244539	0.991633
245665_at	similar to hypothetical protein [Oryza sativa (japonica cultivar-group)] (GB:BAC84779.1)	AT1G28250	245665_at										1.26516	0.0393519	0.98707							1.27027	0.0242715	0.983828	-1.28923	0.0228562	0.98986
245666_at	VQ motif-containing protein	AT1G28280	245666_at							5.05271	6.32784e-10	1	-2.2221	3.05279e-07	1				1.54623	0.00169715	0.998264
245667_at	FIP1 (FH INTERACTING PROTEIN 1)	AT1G28200	245667_at							1.6825	5.43129e-08	0.999999	-2.44347	1.35736e-11	1	-1.40535	9.36007e-05	0.998466	-1.75005	5.16477e-07	0.999999				1.25529	0.00683867	0.996448
245668_at	DRM1 (DORMANCY-ASSOCIATED PROTEIN 1)	AT1G28330	245668_at							-1.80738	2.24609e-08	1	-25.4901	1.11022e-16	1				4.39669	2.79765e-11	1				-3.19412	7.84241e-10	1	2.53948	1.06796e-08	1
245670_at	ATJ1 (Arabidopsis thaliana DnaJ homologue 1); heat shock protein binding / unfolded protein binding	AT1G28210	245670_at										1.86183	0.000145672	0.999926							-1.46628	0.0277842	0.981893				-2.47808	2.19176e-05	0.999969
245671_at	PUP1 (PURINE PERMEASE 1); purine transmembrane transporter	AT1G28230	245671_at							-1.40039	0.0142519	0.975585	4.3863	2.24119e-08	1				-4.54077	1.14494e-08	1	-1.11517	0.0413519	0.974781
245673_at	pentatricopeptide (PPR) repeat-containing protein	AT1G56690	245673_at										6.07431	1.18383e-10	1				-2.6617	2.35252e-05	0.99996				-2.12016	0.000904334	0.999391	-1.35199	0.0409584	0.977923
245674_at	glycoside hydrolase family 19 protein	AT1G56680	245674_at																			1.35311	0.00674961	0.994494	12.4999	1.19124e-10	1
245676_at	GDSL-motif lipase/hydrolase family protein	AT1G56670	245676_at																						1.20985	0.0195705	0.991137
245677_at	unknown protein	AT1G56660	245677_at				1.77258	0.00471897	0.963858				-2.77009	6.89785e-07	0.999999				-1.97677	0.000881816	0.999027	-1.43203	0.0258459	0.982955				1.38863	0.0380533	0.979292
245678_at	syntaxin-related family protein	AT1G56610	245678_at							-1.42234	0.00317536	0.992977													-1.75697	0.000149224	0.999874	-1.69858	0.00343737	0.99745
245679_at	clathrin adaptor complexes medium subunit family protein	AT1G56590	245679_at										2.28096	8.87786e-07	0.999999							1.55669	8.09464e-05	0.999871
245680_at	pentatricopeptide (PPR) repeat-containing protein	AT1G56570	245680_at							-1.11409	0.00325396	0.992832	1.60855	5.05904e-05	0.999972										-1.58774	0.000653675	0.999542
245681_at	beta-fructofuranosidase, putative / invertase, putative / saccharase, putative / beta-fructosidase, putative	AT1G56560	245681_at				1.75265	0.00331377	0.970539				1.40755	0.0029686	0.998799				-1.47928	0.000387915	0.999529				-1.54526	4.90763e-05	0.999952	-1.55154	0.0002603	0.999732
245682_at	zinc finger (C3HC4-type RING finger) family protein	AT5G08750	245682_at										-1.52363	0.00491129	0.998089	1.486	0.00236159	0.983941	1.67332	3.49685e-05	0.999944				-1.64233	4.27227e-05	0.999958	-1.27306	0.0423267	0.977282
245683_at	ubiquitin-specific protease 8, putative (UBP8)	AT5G22030	245683_at							1.50809	0.0228216	0.964124							1.49977	0.00779226	0.993328	1.72942	0.000375957	0.999524
245684_at	CIC7E11; protein binding / zinc ion binding	AT5G22000	245684_at										-2.39439	7.91112e-12	1							-1.32374	0.00155959	0.998408	-1.28585	0.00881345	0.99557
245685_at	E2F1; transcription factor	AT5G22220	245685_at							-1.2832	0.0121837	0.97854	-5.41586	2.85476e-11	1													-1.5754	0.0116976	0.992586
245686_at	ATJ2 (Arabidopsis thaliana DnaJ homologue 2)	AT5G22060	245686_at							1.32983	0.00020465	0.999296	1.3582	1.39098e-05	0.999992				-1.55125	4.22311e-06	0.999991	-1.29249	0.00204743	0.997995	1.39016	0.000103062	0.999909	-1.71551	4.73952e-08	1
245687_at	DEG15; endopeptidase	AT1G28320	245687_at																1.4614	0.00229284	0.997735				-1.50385	0.000583323	0.999585	-1.3789	0.0118164	0.992521
245688_at	AGP31 (ARABINOGALACTAN-PROTEIN 31); structural constituent of cell wall	AT1G28290	245688_at													1.28851	0.000131667	0.998031	19.6769	1.95399e-14	1	3.48798	1.60025e-11	1	1.25204	0.0143105	0.993247
245690_at	PAL3 (PHENYL ALANINE AMMONIA-LYASE 3); phenylalanine ammonia-lyase	AT5G04230	245690_at																			1.31449	0.0210205	0.985664
245691_at	ELF6 (EARLY FLOWERING 6); transcription factor	AT5G04240	245691_at										-1.82494	5.2944e-07	1				-1.67416	0.000164667	0.999779				-1.53091	0.0035647	0.997987
245693_at	thioredoxin family protein	AT5G04260	245693_at										-1.25816	0.0110736	0.995959							-1.37062	0.00697984	0.994336				1.27562	0.0378699	0.979379
245694_at	calcium-binding EF hand family protein	AT5G04170	245694_at										-2.88341	6.01732e-11	1	-1.51187	0.00020487	0.997282	-2.27785	1.56534e-06	0.999996				1.57039	0.00104169	0.999312	1.86957	6.42231e-05	0.999921
245695_at	zinc ion binding	AT5G04270	245695_at										-1.60604	0.00192813	0.999194							1.47222	0.00462016	0.996004
245697_at	ATMC9 (METACASPASE 9); caspase/ cysteine-type peptidase	AT5G04200	245697_at																									2.01913	0.00632441	0.995662
245698_at	phosphate translocator-related	AT5G04160	245698_at							1.92353	0.000620686	0.998211										2.36787	4.79682e-07	0.999998	2.18841	1.94096e-08	1
245699_at	OTU-like cysteine protease family protein	AT5G04250	245699_at							-1.43633	4.56951e-05	0.9998	-7.61542	2.58682e-14	1	-1.60721	0.00131546	0.989484	1.39811	0.0261199	0.98062				-2.1228	2.46149e-05	0.999974
245700_at	carbonic anhydrase family protein	AT5G04180	245700_at	-8.26513	6.01461e-09	0
245701_at	GLS1/GLU1/GLUS (FERREDOXIN-DEPENDENT GLUTAMATE SYNTHASE 1); glutamate synthase (ferredoxin)	AT5G04140	245701_at																						12.2799	7.02447e-10	1	4.32828	4.90388e-11	1
245702_at	ATSYTC/NTMC2T1.3/NTMC2TYPE1.3/SYTC	AT5G04220	245702_at							1.90687	0.00148435	0.996283	3.12956	1.87372e-08	1				-3.71182	2.52125e-07	0.999999				-1.73141	0.00251967	0.998512	-1.29495	0.0298866	0.983219
245703_at	S-adenosyl-L-methionine:carboxyl methyltransferase family protein	AT5G04380	245703_at							-3.46959	0.000108098	0.999588										-1.07747	0.0496813	0.970638
245704_at	KOW domain-containing transcription factor family protein	AT5G04290	245704_at										1.80004	7.4485e-06	0.999995				-1.28525	0.01742	0.986436				-1.79928	4.59101e-05	0.999955
245707_at	ANAC077 (Arabidopsis NAC domain containing protein 77); DNA binding	AT5G04400	245707_at
245708_at	pectate lyase family protein	AT5G04310	245708_at							-1.14238	0.00982917	0.982026	-1.03782	0.0320536	0.98928	1.07851	0.000341451	0.996055	-1.09233	6.17163e-05	0.999907	1.33286	0.0221662	0.985012	-1.32064	0.0259693	0.988673
245709_at	similar to unknown protein [Arabidopsis thaliana] (TAIR:AT3G10440.1); similar to hypothetical protein OsI_009118 [Oryza sativa (indica cultivar-group)] (GB:EAY87885.1); contains InterPro domain Shugoshin, C-terminal; (InterPro:IPR011515)	AT5G04320	245709_at																1.90557	2.9671e-05	0.999951							-1.37202	0.00757988	0.99492
245710_at	cytochrome P450, putative / ferulate-5-hydroxylase, putative	AT5G04330	245710_at							-1.70652	0.00714134	0.986205							-1.72119	0.0031281	0.99702							1.73181	0.00184028	0.998521
245711_at	C2H2 (ZINC FINGER OF ARABIDOPSIS THALIANA 6); nucleic acid binding / transcription factor/ zinc ion binding	AT5G04340	245711_at							2.02674	1.16795e-09	1	-86.0183	2.22045e-16	1	21.6498	1.24151e-09	1	-36.3224	8.57973e-10	1	-1.16135	0.0320366	0.979607				1.24346	0.0159189	0.990304
245712_at	ATLDA/ATPU1 (PULLULANASE 1); alpha-amylase/ limit dextrinase	AT5G04360	245712_at	1.58011	0.0451094	0													-1.45203	0.0408292	0.971293							1.66317	0.00306296	0.997694
245714_at	glycine-rich RNA-binding protein	AT5G04280	245714_at										-1.14621	0.0355916	0.988203				1.2245	0.00841233	0.992862	-1.56378	8.43541e-06	0.999981				-1.23294	0.041784	0.977536
245716_at	NDC1 (NAD(P)H DEHYDROGENASE C1); NADH dehydrogenase	AT5G08740	245716_at				1.81733	0.0030524	0.97191				2.93727	3.47997e-09	1													1.29156	0.0170205	0.989722
245717_at	glycine-rich protein	AT5G33390	245717_at
245719_at	DNA topoisomerase II family protein	AT5G04110	245719_at				2.06083	0.00272026	0.973728										-1.42458	0.0282212	0.979254				-1.45987	0.00821579	0.995833	-1.38414	0.0493574	0.974032
245722_at	sec34-like family protein	AT1G73430	245722_at										1.67085	1.54938e-05	0.999991
245723_at	pentatricopeptide (PPR) repeat-containing protein	AT1G73400	245723_at							1.89678	0.00328727	0.992771	2.76059	1.28079e-07	1				-3.95782	2.43254e-07	0.999999							-1.38663	0.0066142	0.995489
245724_at	similar to unknown protein [Arabidopsis thaliana] (TAIR:AT1G17940.1); similar to unknown [Populus trichocarpa] (GB:ABK95976.1); similar to unnamed protein product [Vitis vinifera] (GB:CAO62047.1); contains InterPro domain BRO1 (InterPro:IPR004328)	AT1G73390	245724_at										6.08564	6.73817e-12	1				-3.15929	3.00616e-08	1	1.87999	3.00947e-05	0.999944
245725_at	SUS6; UDP-glycosyltransferase/ sucrose synthase	AT1G73370	245725_at										-1.26611	0.0270045	0.990837										5.86423	4.04061e-08	1	-5.25157	6.55088e-08	1
245726_at	HDG11 (HOMEODOMAIN GLABROUS11); DNA binding / transcription factor	AT1G73360	245726_at																			1.54528	0.0101499	0.99223	-1.54133	0.0119971	0.994207
245727_at	similar to Os02g0637900 [Oryza sativa (japonica cultivar-group)] (GB:NP_001047530.1); similar to unknown [Picea sitchensis] (GB:ABK22187.1)	AT1G73350	245727_at							-1.25382	0.0184579	0.969821	3.68436	3.7248e-13	1				-3.49294	5.49574e-11	1	-1.21415	0.0411441	0.974886	-1.23363	0.0350765	0.985307	-1.29406	0.0290899	0.983609
245729_at	RNA recognition motif (RRM)-containing protein	AT1G73490	245729_at										2.99959	4.17444e-14	1							-1.31203	0.000346669	0.999556	-1.30816	0.000529075	0.999619	-1.48616	3.18154e-06	0.999994
245730_at	similar to unnamed protein product [Vitis vinifera] (GB:CAO68549.1)	AT1G73470	245730_at							-1.3556	0.0207419	0.966808	1.53243	0.000104151	0.999946				-1.25906	0.0277168	0.979581				1.23107	0.0270364	0.988271
245731_at	ATMKK9 (Arabidopsis thaliana MAP kinase kinase 9); kinase	AT1G73500	245731_at							5.09046	5.20695e-14	1	-3.48437	3.86136e-13	1	-2.45774	1.17101e-09	1	-2.02171	2.98156e-05	0.999951
245732_at	calmodulin-related	AT1G73440	245732_at							2.15236	9.74037e-09	1	-1.31141	0.00122407	0.99947							-1.20924	0.0367265	0.977149				-1.31622	0.0045638	0.996736
245733_at	similar to unnamed protein product [Vitis vinifera] (GB:CAO62045.1); contains InterPro domain Protein of unknown function DUF1308 (InterPro:IPR010733)	AT1G73380	245733_at										-3.30481	8.02736e-10	1										-1.82598	0.0010782	0.999291
245734_at	hydrolase, alpha/beta fold family protein	AT1G73480	245734_at							1.29459	0.0145822	0.975121	2.08734	1.15923e-08	1				-8.97044	1.16418e-12	1				-2.0274	4.00221e-05	0.99996
245735_at	MYB54 (myb domain protein 54); DNA binding / transcription factor	AT1G73410	245735_at
245736_at	ATDR4 (Arabidopsis thaliana drought-repressed 4)	AT1G73330	245736_at										-1.04661	0.0125383	0.99547													12.7489	3.41624e-09	1
245739_at	CYCA1;1 (CYCLIN A1;1); cyclin-dependent protein kinase regulator	AT1G44110	245739_at																						3.54306	1.24618e-07	1	9.04901	3.13949e-12	1
245740_at	AAP5 (amino acid permease 5); amino acid transmembrane transporter	AT1G44100	245740_at							1.39208	0.00680155	0.986752	3.66898	6.0485e-13	1				-1.268	0.021347	0.983775							1.27764	0.00647875	0.99557
245742_at	ALDH3H1 (ALDEHYDE DEHYDROGENASE 4); 3-chloroallyl aldehyde dehydrogenase/ aldehyde dehydrogenase (NAD)	AT1G44170	245742_at										1.65054	0.000283497	0.999863				4.40904	1.67533e-13	1							1.25607	0.0107372	0.993119
245743_at	similar to unnamed protein product [Vitis vinifera] (GB:CAO41687.1)	AT1G51080	245743_at										4.50364	3.19781e-10	1				-1.35913	0.0111431	0.990852	-1.39237	0.00562265	0.995282	-2.1321	2.77514e-05	0.999971
245745_at	plastid-lipid associated protein PAP / fibrillin family protein	AT1G51110	245745_at																			2.14597	7.40076e-05	0.99988	5.91436	4.88818e-11	1	1.33674	0.00276767	0.997889
245746_at	basic helix-loop-helix (bHLH) family protein	AT1G51070	245746_at										1.8744	0.00052068	0.999759				2.7304	1.16574e-07	1	2.63945	2.67117e-08	1	2.4415	5.02112e-11	1	1.20725	0.0153974	0.990581
245747_at	similar to unnamed protein product [Vitis vinifera] (GB:CAO39038.1)	AT1G51100	245747_at										2.50257	5.36873e-07	1				1.3899	0.00504329	0.995456	1.6719	2.92982e-05	0.999946	-1.33716	0.00804269	0.995909	1.4079	0.00237646	0.998152
245748_at	basic helix-loop-helix (bHLH) family protein	AT1G51140	245748_at										-2.91185	2.14687e-09	1							2.29468	4.08335e-08	1	-1.35697	0.00152434	0.99904	-1.60036	7.56198e-05	0.999909
245749_at	heavy-metal-associated domain-containing protein	AT1G51090	245749_at							-1.67827	1.1609e-07	0.999999	-17.1648	5.55112e-16	1				-2.56386	6.51726e-06	0.999987	-1.18136	0.0329725	0.979111	-1.16663	0.000150038	0.999873
245750_at	HTA10; DNA binding	AT1G51060	245750_at							2.71913	8.56571e-11	1	-1.9384	1.19729e-08	1	-1.43874	3.34267e-05	0.999277	1.42686	0.00078371	0.999123	1.42692	0.000859159	0.99904	2.16093	1.20262e-10	1
245753_at	transposable element gene	AT1G35143	245753_at
245756_at	oxidoreductase, 2OG-Fe(II) oxygenase family protein	AT1G35190	245756_at							-1.24914	0.00662581	0.987037	-1.80194	8.94699e-09	1				-1.79627	2.23704e-07	0.999999	-1.5715	1.6332e-05	0.999967	-1.39465	0.00143585	0.999089
245757_at	PHI-1 (PHOSPHATE-INDUCED 1)	AT1G35140	245757_at							64.3439	0	1	-24.3391	0	1	4.10667	1.5892e-05	0.99958	-10.4163	8.65889e-07	0.999998	-1.05463	0.00290214	0.997305	3.25374	3.53308e-06	0.999995	-2.06454	0.000479382	0.999543
245758_at	KAN2 (KANADI 2); DNA binding / transcription factor	AT1G32240	245758_at				1.94144	0.00419173	0.966247	1.71579	0.000711023	0.997995	1.48695	0.000302542	0.999854										-1.65986	0.000261876	0.999794	-1.77579	0.00073948	0.999333
245759_at	similar to unknown protein [Arabidopsis thaliana] (TAIR:AT5G38220.1); similar to unknown protein [Arabidopsis thaliana] (TAIR:AT5G38220.3); similar to hypothetical protein [Vitis vinifera] (GB:CAN82502.1); contains domain PTHR12277:SF8 (PTHR12277:SF8); contains domain PTHR12277 (PTHR12277); contains domain SSF53474 (SSF53474); contains domain G3DSA:3.40.50.1820 (G3DSA:3.40.50.1820)	AT1G66900	245759_at																			1.36427	0.0344597	0.978329	2.24568	1.25144e-05	0.999985	1.73921	0.000525426	0.999505
245761_at	similar to 50S ribosomal protein-related [Arabidopsis thaliana] (TAIR:AT5G16200.1); similar to hypothetical protein [Vitis vinifera] (GB:CAN81684.1)	AT1G66890	245761_at										-1.11659	0.0427903	0.986043	1.33882	0.00141002	0.988941
245762_at	ATP-dependent DNA helicase, putative	AT1G27880	245762_at										1.1248	0.046826	0.984847				1.7996	0.000200702	0.999737				1.47089	0.00958579	0.995234	-2.25545	1.75533e-05	0.999974
245763_at	similar to unknown protein [Arabidopsis thaliana] (TAIR:AT2G40070.1); similar to unnamed protein product [Vitis vinifera] (GB:CAO46662.1)	AT1G27850	245763_at																						-1.31207	0.0343948	0.985554
245765_at	leucine-rich repeat family protein	AT1G33600	245765_at																						4.95101	4.01138e-09	1
245767_at	leucine-rich repeat family protein	AT1G33610	245767_at
245768_at	disease resistance protein-related / LRR protein-related	AT1G33590	245768_at	-1.19647	0.0475553	0							2.91378	7.66956e-08	1				-2.81494	1.61224e-05	0.999972	1.90341	0.000162822	0.999766	7.35836	2.26708e-13	1	1.217	0.043078	0.976932
245769_at	ATINT2 (INOSITOL TRANSPORTER 2); carbohydrate transmembrane transporter/ sugar:hydrogen ion symporter	AT1G30220	245769_at																			-1.52942	3.46184e-05	0.999937	-1.09866	0.0181277	0.991707	1.18591	0.0274243	0.984429
245770_at	binding	AT1G30240	245770_at										5.13167	9.79217e-14	1				-1.40577	0.000401564	0.999514	-1.99338	5.61623e-08	1	-1.73039	6.70502e-06	0.999992	-2.51154	2.6623e-07	0.999999
245772_at	similar to phosphonate metabolism protein-related [Arabidopsis thaliana] (TAIR:AT4G03610.1); similar to unnamed protein product [Vitis vinifera] (GB:CAO40361.1); contains domain SSF56281 (SSF56281); contains domain G3DSA:3.60.15.10 (G3DSA:3.60.15.10)	AT1G30300	245772_at										-1.56444	0.00915379	0.996609				2.46696	4.90618e-07	0.999999	1.55182	0.000850348	0.999049				-1.47508	0.000628204	0.999421
245773_at	pseudogene of unknown protein	AT1G30290	245773_at										2.2937	1.15912e-07	1				-1.32672	0.00341456	0.99678				-1.57127	0.000233915	0.999813
245774_at	TCP24; transcription factor	AT1G30210	245774_at										2.92687	3.76318e-07	1													-1.35375	0.0143366	0.991149
245775_at	CIPK23 (CBL-INTERACTING PROTEIN KINASE 23); kinase	AT1G30270	245775_at										1.87955	2.50119e-06	0.999998				2.16985	1.43246e-09	1	-1.47922	1.67047e-05	0.999966	-1.85061	3.71014e-06	0.999995
245776_at	AGL79 (AGAMOUS-LIKE 79)	AT1G30260	245776_at										-9.55346	8.21962e-09	1
245777_at	ATNUDT21 (Arabidopsis thaliana Nudix hydrolase homolog 21); hydrolase	AT1G73540	245777_at							2.53121	3.48534e-08	1	-3.16818	5.60772e-10	1										-2.78723	4.55214e-08	1	-1.50046	0.00997624	0.993546
245778_at	RNA recognition motif (RRM)-containing protein	AT1G73530	245778_at										1.47514	0.0409727	0.986585				2.93846	2.5178e-08	1	2.41183	1.33493e-08	1
245780_at	similar to unknown protein [Arabidopsis thaliana] (TAIR:AT5G42860.1); similar to H0814G11.12 [Oryza sativa (indica cultivar-group)] (GB:CAJ86345.1); similar to CAA30379.1 protein [Oryza sativa] (GB:CAB53482.1)	AT1G45688	245780_at	1.96365	0.0116008	0				7.11842	1.95629e-10	1	-6.24337	2.17581e-10	1	1.62799	0.00754707	0.963051				2.84567	8.15316e-07	0.999997	5.61692	3.21965e-14	1	1.55268	5.97408e-06	0.99999
245781_at	SBP1 (S-RIBONUCLEASE BINDING PROTEIN 1); protein binding / zinc ion binding	AT1G45976	245781_at							-1.61227	7.20352e-07	0.999994	-3.10093	1.82188e-12	1				-1.34868	0.00463489	0.995782				-1.57842	0.000120822	0.999895
245784_at	similar to unknown protein [Arabidopsis thaliana] (TAIR:AT2G24320.1); similar to unnamed protein product [Vitis vinifera] (GB:CAO63335.1); contains InterPro domain Alpha/beta hydrolase fold-1 (InterPro:IPR000073)	AT1G32190	245784_at	-1.55067	0.00951587	0	1.28951	0.00358179	0.969181				2.94123	2.57222e-06	0.999998				1.86447	5.64397e-05	0.999914	1.64859	3.57399e-05	0.999936	-1.37393	0.0022971	0.998628	-1.42837	0.00506534	0.996425
245786_at	bZIP transcription factor family protein	AT1G32150	245786_at										-1.47086	0.0142204	0.994914				1.37072	0.0303867	0.97786							-1.36271	0.0249488	0.98566
245787_at	similar to IWS1 C-terminus family protein [Arabidopsis thaliana] (TAIR:AT4G19000.1); similar to hypothetical protein [Vitis vinifera] (GB:CAN83660.1); contains InterPro domain IWS1, C-terminal (InterPro:IPR008654)	AT1G32130	245787_at				1.40007	0.00123711	0.983415	1.28712	0.00108863	0.997134				-1.26844	0.00135717	0.989243	-2.21426	2.12809e-09	1	-1.40701	0.000411288	0.999487
245788_at	similar to unknown protein [Arabidopsis thaliana] (TAIR:AT4G16050.1); similar to unknown protein [Arabidopsis thaliana] (TAIR:AT1G51538.1); similar to unnamed protein product [Vitis vinifera] (GB:CAO49973.1); similar to hypothetical protein [Vitis vinifera] (GB:CAN68559.1); contains InterPro domain Protein of unknown function DUF716 (InterPro:IPR006904); contains InterPro domain Protein of unknow…	AT1G32120	245788_at										-4.79592	7.24683e-09	1										1.91697	0.000505497	0.999634
245789_at	early-responsive to dehydration protein-related / ERD protein-related	AT1G32090	245789_at							1.65369	0.0166023	0.972327	4.29111	9.19931e-10	1				3.12141	5.64349e-10	1				-1.87204	3.45516e-06	0.999995	-1.5584	0.000170252	0.999815
245790_at	ATS1 (ACYLTRANSFERASE 1)	AT1G32200	245790_at										4.06717	1.9273e-11	1	1.3026	0.00460988	0.974017	2.27259	1.03442e-09	1	1.68378	1.37436e-06	0.999996				1.2292	0.00513656	0.996381
245791_at	ATDAD1 (DEFENDER AGAINST APOPTOTIC DEATH 1)	AT1G32210	245791_at							-1.38139	0.00320346	0.992925	1.46346	0.000342638	0.999836				4.3544	1.90958e-14	1	1.5566	7.35059e-06	0.999983				-1.28666	0.000811239	0.999276
245792_at	pinoresinol-lariciresinol reductase, putative	AT1G32100	245792_at																						1.99614	0.000216201	0.999825	11.6918	1.6794e-11	1
245793_at	binding / catalytic/ coenzyme binding	AT1G32220	245793_at										1.24969	0.0075694	0.997153				1.24633	0.00705904	0.993885	-1.41155	0.00023183	0.999684	1.41648	0.000255821	0.999798	1.55079	4.36697e-06	0.999992
245794_at	XTR4 (XYLOGLUCAN ENDOTRANSGLYCOSYLASE 4); hydrolase, acting on glycosyl bonds	AT1G32170	245794_at							1.75682	0.000449009	0.998637	-1.85118	0.000224697	0.999889							-1.05663	0.0327447	0.979232	1.70267	7.68895e-05	0.999929	5.7478	1.01913e-08	1
245795_at	similar to unknown protein [Arabidopsis thaliana] (TAIR:AT3G17800.1); similar to unknown protein [Arabidopsis thaliana] (TAIR:AT3G17800.2); similar to unnamed protein product [Vitis vinifera] (GB:CAO63331.1); contains InterPro domain Protein of unknown function DUF760 (InterPro:IPR008479)	AT1G32160	245795_at							-1.27158	0.0189104	0.969219							1.63322	8.46468e-06	0.999984							1.54225	4.46971e-05	0.999942
245796_at	RCD1 (RADICAL-INDUCED CELL DEATH1)	AT1G32230	245796_at										-1.68111	3.38117e-08	1							-1.20921	0.0196339	0.986461	-1.28764	0.00383497	0.997854
245797_at	defective chloroplasts and leaves protein-related / DCL protein-related	AT1G45230	245797_at										-1.84776	2.64095e-06	0.999998							1.28361	0.010427	0.992051	-1.47222	0.0004262	0.999684	1.24549	0.0292602	0.983525
245800_at	AT-HSFB4 (Arabidopsis thaliana heat shock transcription factor B4); DNA binding / transcription factor	AT1G46264	245800_at										2.41243	6.54859e-06	0.999996				1.57488	0.00629932	0.99447	2.14167	4.86723e-07	0.999998	-1.62154	5.43216e-05	0.999948	-2.17229	3.4635e-06	0.999994
245803_at	RD21 (RESPONSIVE TO DEHYDRATION 21); cysteine-type peptidase	AT1G47128	245803_at				-4.63906	1.62134e-07	0.999918				-1.53284	0.00979429	0.996391							23.6649	1.94067e-13	1	4.08879	3.9968e-15	1
245806_at	LHCA5 (Photosystem I light harvesting complex gene 5)	AT1G45474	245806_at										2.36465	1.88852e-10	1				-1.91007	6.52833e-07	0.999998	1.86026	2.44357e-07	0.999999	1.29797	0.00100687	0.999332	1.5768	3.50491e-07	0.999999
245807_at	RAP2.1 (related to AP2 1); DNA binding / transcription factor	AT1G46768	245807_at							-1.15872	0.0229474	0.963963	-5.30226	3.33067e-15	1				-5.99293	1.79801e-12	1	-2.39615	1.10199e-05	0.999976	-1.427	0.027922	0.987939
245808_at	ATRBP1 (ARABIDOPSIS THALIANA RNA-BINDING PROTEIN 1); RNA binding	AT1G58470	245808_at							-1.23173	0.0188219	0.969336	-2.08908	3.17081e-08	1							-1.3405	0.0116101	0.991297	-3.15127	2.76311e-08	1
245809_at	XF1 (SQUALENE EPOXIDASE 1); oxidoreductase	AT1G58440	245809_at							2.28895	1.31156e-05	0.99993	-1.46077	0.00289317	0.998827							-1.69212	1.55039e-05	0.999968	2.29897	9.56819e-09	1	1.3067	0.0079794	0.994688
245814_at	WD-40 repeat family protein / mitotic checkpoint protein, putative	AT1G49910	245814_at										1.89044	0.007284	0.997252										2.1594	0.000165328	0.999862
245815_at	ATP binding	AT1G26090	245815_at
245817_at	metal-dependent phosphohydrolase HD domain-containing protein	AT1G26160	245817_at										-1.76714	8.79574e-08	1
245818_at	cytochrome B561 family protein	AT1G26100	245818_at										-1.61913	0.0125986	0.99545				1.73464	0.000628319	0.999279	2.28163	1.04804e-05	0.999977				1.65103	0.00987529	0.993603
245821_at	phosphatidylinositol 3- and 4-kinase family protein	AT1G26270	245821_at							3.73703	5.16254e-13	1	1.5314	9.72358e-07	0.999999							1.26524	0.0117856	0.991186	-1.69341	1.36341e-05	0.999984	-2.81092	1.0418e-11	1
245822_at	similar to unknown protein [Arabidopsis thaliana] (TAIR:AT5G45330.1); similar to hypothetical protein [Glycine max] (GB:BAB41197.1); contains domain PTHR13586 (PTHR13586)	AT1G26110	245822_at																1.18395	0.0177379	0.986218	-1.25823	0.00200245	0.998032	-1.47587	5.70604e-05	0.999945
245825_at	shaggy-related protein kinase kappa, putative / ASK-kappa, putative	AT1G57870	245825_at							-1.51999	0.00298848	0.993324													-1.28542	0.022973	0.989815
245827_at	Toll-Interleukin-Resistance (TIR) domain-containing protein	AT1G57830	245827_at
245828_at	ORTH2/VIM1 (VARIANT IN METHYLATION 1); DNA binding / chromatin binding / double-stranded methylated DNA binding / histone binding / methyl-CpG binding / methyl-CpNpG binding / methyl-CpNpN binding	AT1G57820	245828_at							-1.90035	0.0125739	0.977975	1.48204	0.0105665	0.99613				2.52944	1.11476e-05	0.99998	1.9064	0.000199033	0.999723	2.75286	6.0959e-10	1	-1.3415	0.0022053	0.998269
245830_at	F-box family protein	AT1G57790	245830_at																						1.43879	0.00197466	0.998797	1.83048	0.00164185	0.998661
245831_at	similar to unknown protein [Arabidopsis thaliana] (TAIR:AT3G18350.1); similar to unnamed protein product [Vitis vinifera] (GB:CAO68070.1); similar to unknown protein [Oryza sativa (japonica cultivar-group)] (GB:AAT01350.1); similar to hypothetical protein [Vitis vinifera] (GB:CAN84081.1); contains InterPro domain Protein of unknown function DUF639 (InterPro:IPR006927)	AT1G48840	245831_at				1.41693	0.000453503	0.990809	-1.79485	3.02643e-07	0.999997	-4.49989	5.88418e-14	1	1.30117	0.00260549	0.982761	-2.27681	1.59001e-08	1				-2.51137	2.05027e-07	1	-2.01994	5.7997e-05	0.999928
245832_at	EMB1144 (EMBRYO DEFECTIVE 1144); chorismate synthase	AT1G48850	245832_at																-1.23077	0.00785883	0.993278				1.55278	2.61734e-06	0.999996	1.53157	5.10629e-06	0.999991
245839_at	disease resistance protein (CC-NBS-LRR class), putative	AT1G58390	245839_at
245840_at	similar to unknown protein [Arabidopsis thaliana] (TAIR:AT1G10140.1); contains InterPro domain Uncharacterised conserved protein UCP031279 (InterPro:IPR016972)	AT1G58420	245840_at							8.04495	1.72199e-09	1	-6.67962	3.11561e-09	1	-1.21276	0.00432931	0.975161							1.35184	0.0174334	0.991984
245844_at	protein transporter	AT1G26170	245844_at																						-1.3191	0.00454928	0.99751	-1.37876	0.00715094	0.995172
245845_at	protein kinase	AT1G26150	245845_at
245846_at	haloacid dehalogenase-like hydrolase family protein	AT1G26130	245846_at										-1.15469	0.000965356	0.999574				1.14534	0.0304139	0.977842				-1.41861	0.00445031	0.997557
245848_at	FY	AT5G13480	245848_at										3.63597	1.11987e-10	1				-1.23974	0.0363159	0.974101				-1.44818	0.00218645	0.998685
245849_at	peptidase M1 family protein	AT5G13520	245849_at										1.82286	9.14283e-06	0.999994				1.90091	5.33439e-07	0.999999	1.59402	3.5628e-05	0.999936				-1.28234	0.00227848	0.998219
245851_at	KEG (KEEP ON GOING); protein binding / protein kinase/ ubiquitin-protein ligase	AT5G13530	245851_at																-1.50963	0.000374035	0.999544	-1.47257	0.000710277	0.999183
245852_at	ribosomal protein L10 family protein	AT5G13510	245852_at							2.79055	1.1964e-08	1	3.67291	4.92939e-14	1				1.75293	2.78349e-07	0.999999	1.63467	2.04883e-06	0.999994				1.47692	3.36583e-06	0.999994
245853_at	similar to unknown protein [Arabidopsis thaliana] (TAIR:AT5G25265.1); similar to unnamed protein product [Vitis vinifera] (GB:CAO42819.1)	AT5G13500	245853_at										1.45116	0.00115781	0.999496										2.61323	1.56137e-10	1	-1.18795	0.0331192	0.98165
245854_at	AAC2 (ADP/ATP CARRIER 2); ATP:ADP antiporter/ binding	AT5G13490	245854_at										3.95583	8.66018e-12	1				5.39598	1.55431e-15	1	-1.56658	5.36933e-07	0.999998	1.50316	5.3988e-07	0.999999	-1.54527	5.00096e-08	1
245855_at	SULTR4;1 (Sulfate transporter 4.1); sulfate transmembrane transporter	AT5G13550	245855_at																1.42682	0.0177587	0.986204	2.14339	5.53318e-05	0.999907				1.57752	0.00596644	0.995877
245859_at	ATNEK3; kinase	AT5G28290	245859_at										2.51501	1.45107e-06	0.999999				1.53479	0.00122464	0.998699
245861_at	trihelix DNA-binding protein, putative	AT5G28300	245861_at							1.47959	0.000288115	0.999061	5.1992	2.22045e-16	1	-1.44766	3.07056e-05	0.99932	-3.04218	3.39932e-09	1	-1.99911	2.74194e-08	1
245862_at	similar to unnamed protein product [Vitis vinifera] (GB:CAO45344.1); contains InterPro domain emp24/gp25L/p24; (InterPro:IPR000348); contains InterPro domain GOLD (InterPro:IPR009038)	AT5G01010	245862_at										-1.30309	0.00111876	0.999512				-1.27021	0.00697514	0.993949				-1.26405	0.0025384	0.998503	-1.21445	0.0094751	0.99383
245867_at	ATATP-PRT1 (ATP PHOSPHORIBOSYL TRANSFERASE)	AT1G58080	245867_at										1.22771	0.00610719	0.997664				1.66986	1.00575e-06	0.999998							1.51121	5.6942e-06	0.99999
245868_at	CAT2 (CATIONIC AMINO ACID TRANSPORTER 2); amino acid transmembrane transporter	AT1G58030	245868_at							-1.21616	0.0231623	0.963689							1.6894	2.40932e-07	0.999999	1.48981	8.42074e-06	0.999981	-2.47132	6.93815e-11	1	-1.52417	3.10887e-06	0.999994
245869_at	similar to unnamed protein product [Vitis vinifera] (GB:CAO41839.1); contains InterPro domain WD40 repeat-like (InterPro:IPR011046); contains InterPro domain WD40/YVTN repeat-like (InterPro:IPR015943)	AT1G26330	245869_at																1.05987	0.0205726	0.984295	1.2207	0.00108625	0.998829				-1.36614	0.0114735	0.99271
245871_at	unknown protein	AT1G26290	245871_at																						2.04359	0.000266303	0.999791
245872_at	BSD domain-containing protein	AT1G26300	245872_at										-1.6755	0.00215699	0.999106				1.46503	0.00401569	0.996284							-1.54017	0.0022284	0.998253
245873_at	basic helix-loop-helix (bHLH) family protein	AT1G26260	245873_at							-1.48716	0.00875358	0.983669	5.72055	7.06562e-10	1				2.36612	7.5202e-08	1	1.89916	6.53477e-06	0.999985	-2.0428	1.54614e-06	0.999998	-3.34524	2.61685e-10	1
245876_at	chaperonin, putative	AT1G26230	245876_at										2.78001	1.78208e-06	0.999999				2.02819	0.00030168	0.999623	2.16136	1.81877e-06	0.999995				1.77927	0.000188179	0.999798
245877_at	GCN5-related N-acetyltransferase (GNAT) family protein	AT1G26220	245877_at																			1.18217	0.00221573	0.997856	1.46256	0.00418553	0.997684	2.19182	0.00052413	0.999506
245878_at	phosphoribulokinase/uridine kinase family protein	AT1G26190	245878_at																-1.51994	0.00067116	0.999235							-1.26865	0.0471368	0.975052
245879_at	ATTOC64-V/MTOM64 (ARABIDOPSIS THALIANA TRANSLOCON AT THE OUTER MEMBRANE OF CHLOROPLASTS 64-V); amidase	AT5G09420	245879_at										1.27086	0.00966004	0.996437				-1.37699	0.00372307	0.996524	-1.75065	7.49157e-06	0.999983	-1.45961	0.00414895	0.997702	-1.94282	0.000535684	0.999496
245883_at	40S ribosomal protein S15 (RPS15C)	AT5G09500	245883_at
245884_at	2-oxoisovalerate dehydrogenase, putative / 3-methyl-2-oxobutanoate dehydrogenase, putative / branched-chain alpha-keto acid dehydrogenase E1 alpha subunit, putative	AT5G09300	245884_at										-1.5002	0.0101929	0.996256				4.18026	9.4933e-12	1				-1.21776	0.0396976	0.983649	-1.35528	0.00269325	0.997939
245885_at	phosphate-responsive protein, putative	AT5G09440	245885_at										2.23476	3.07281e-05	0.999982				-1.66964	0.00483198	0.995624	2.23716	5.089e-06	0.999988	7.3456	1.07914e-13	1
245886_at	40S ribosomal protein S15 (RPS15D)	AT5G09510	245886_at										3.68989	1.04361e-14	1				1.93825	4.82005e-09	1	-1.19638	0.0120847	0.990998	-1.2332	0.00413997	0.997706	-1.62951	1.59458e-07	1
245887_at	CD2-binding protein-related	AT5G09390	245887_at										-2.71993	6.19826e-12	1				-1.36133	0.000348812	0.999571	-1.73083	6.86496e-07	0.999998	-1.39814	0.000997962	0.999337	-1.2773	0.0216005	0.987351
245888_at	pentatricopeptide (PPR) repeat-containing protein	AT5G09450	245888_at							1.31323	0.00280848	0.993662	1.32272	0.00143565	0.999386							-1.43476	0.00142605	0.998525				-1.56157	1.93462e-05	0.999972
245891_at	AAP2 (AMINO ACID PERMEASE 2); amino acid transmembrane transporter	AT5G09220	245891_at																									23.9104	9.02189e-12	1
245893_at	similar to hypothetical protein OsI_004420 [Oryza sativa (indica cultivar-group)] (GB:EAY76573.1)	AT5G09270	245893_at				-1.48842	0.000564441	0.989543										1.75033	7.0844e-08	1				-1.66018	1.5548e-05	0.999982	-2.71458	5.57099e-12	1
245894_at	Identical to Gamma-secretase subunit PEN2-like protein [Arabidopsis Thaliana] (GB:Q9FY84); similar to unnamed protein product [Vitis vinifera] (GB:CAO46410.1); contains domain PD337913 (PD337913); contains domain PTHR16318 (PTHR16318)	AT5G09310	245894_at
245895_at	SRT2; DNA binding	AT5G09230	245895_at																-1.37224	0.0218598	0.983432	1.33988	0.0171913	0.98789	1.44765	0.00270444	0.998418	1.33022	0.0158465	0.990342
245896_at	KIWI; DNA binding / transcription coactivator	AT5G09250	245896_at										-1.4656	1.19383e-05	0.999993				-2.56388	2.15942e-10	1	-1.32645	0.00109651	0.99882	-1.98816	2.72576e-07	0.999999	-1.30451	0.0151704	0.990702
245898_at	kinase	AT5G11020	245898_at										2.7694	5.51743e-09	1				-1.9051	2.83459e-06	0.999994	-1.37382	0.0185191	0.98711	-2.30943	1.63643e-06	0.999998	1.54281	0.0052566	0.996308
245899_at	ALF4 (ABERRANT LATERAL ROOT FORMATION 4)	AT5G11030	245899_at																-1.4433	0.000717314	0.999189				-1.81032	3.38443e-05	0.999965	-1.41842	0.0142418	0.9912
245900_at	similar to hypothetical protein OsI_015984 [Oryza sativa (indica cultivar-group)] (GB:EAY94751.1); similar to H0311C03.11 [Oryza sativa (indica cultivar-group)] (GB:CAH67557.1); similar to unnamed protein product [Vitis vinifera] (GB:CAO44298.1); contains InterPro domain Transport protein Trs120 (InterPro:IPR013935)	AT5G11040	245900_at										-1.32969	0.0214984	0.992566													1.32811	0.0271719	0.984554
245901_at	KNAT4 (KNOTTED1-LIKE HOMEOBOX GENE 4); transcription factor	AT5G11060	245901_at																									4.16365	4.6446e-07	0.999999
245903_at	ATSYTD/NTMC2T2.2/NTMC2TYPE2.2/SYTD	AT5G11100	245903_at							-2.23546	5.55039e-05	0.999765	-2.23895	0.000282812	0.999863	1.92458	0.00199909	0.985763	1.60708	0.0039216	0.996361				1.61923	3.89376e-05	0.999961	-1.93404	2.2112e-06	0.999996
245904_at	ATSPS2F/SPS1 (SUCROSE PHOSPHATE SYNTHASE 1); sucrose-phosphate synthase	AT5G11110	245904_at	-1.24921	0.022558	0							-2.10577	0.000727927	0.999672										1.36369	0.00115114	0.999249	7.60857	1.4906e-08	1
245905_at	serine-rich protein-related	AT5G11090	245905_at							1.76603	1.94929e-08	1	-2.58662	1.16329e-12	1	1.67989	1.14779e-06	0.999938										-2.26897	1.0522e-09	1
245906_at	similar to unknown protein [Arabidopsis thaliana] (TAIR:AT5G35090.1)	AT5G11070	245906_at							1.61469	0.0137076	0.976354	-2.17382	0.000416457	0.999804							1.33229	0.00499643	0.995731				7.66988	1.44551e-07	1
245909_at	DNA-directed RNA polymerase III RPC4 family protein	AT5G09380	245909_at							2.36639	4.2911e-05	0.999811	1.64289	1.56516e-05	0.999991				1.43875	0.000377267	0.99954	-2.01295	3.52962e-07	0.999999	-1.47267	0.00500158	0.997295	-2.67096	9.01839e-08	1
245910_at	EICBP.B (ETHYLENE INDUCED CALMODULIN BINDING PROTEIN); calmodulin binding / transcription regulator	AT5G09410	245910_at										1.48354	9.25608e-05	0.999951	-1.32508	0.00309853	0.980468	-1.34563	0.00318893	0.996968							-1.27237	0.0186819	0.988853
245911_at	STT3A (STAUROSPORIN AND TEMPERATURE SENSITIVE 3-LIKE A); oligosaccharyl transferase	AT5G19690	245911_at										1.79974	1.60749e-06	0.999999				2.75436	1.27967e-11	1	1.44691	8.25346e-05	0.999869				-1.4112	1.11981e-05	0.999983
245913_at	similar to unknown protein [Arabidopsis thaliana] (TAIR:AT1G55265.1); similar to unnamed protein product [Vitis vinifera] (GB:CAO23444.1); contains InterPro domain Protein of unknown function DUF538 (InterPro:IPR007493)	AT5G19860	245913_at							-1.16425	0.0210751	0.966374	-1.98083	2.61317e-10	1				-1.23156	0.0210849	0.983951				-1.27704	0.00637946	0.996657
245914_at	OEP80 (ARABIDOPSIS THALIANA OUTER ENVELOPE PROTEIN OF 80 KDA)	AT5G19620	245914_at										3.59743	8.74799e-10	1										-1.37939	0.00263313	0.998454
245917_at	transcription-coupled DNA repair protein-related	AT5G28740	245917_at										1.9388	2.0848e-08	1				-1.21593	0.0335715	0.975831	-1.39623	0.00208555	0.997963	-1.22485	0.0211245	0.99053	-1.3859	0.00113757	0.999028
245924_at	thylakoid assembly protein, putative	AT5G28750	245924_at							-1.72831	2.75081e-05	0.99987	2.16026	5.20937e-11	1				1.74329	1.55011e-07	1	1.33682	0.000618211	0.999274
245925_at	BZO2H3 (ARABIDOPSIS THALIANA BASIC LEUCINE ZIPPER 63); DNA binding / protein heterodimerization/ transcription factor	AT5G28770	245925_at										3.96126	1.94641e-07	1				-2.5784	2.58494e-05	0.999957	4.09254	7.08642e-09	1	-2.65719	3.06958e-07	0.999999	-1.50903	0.00484513	0.996561
245926_at	similar to unknown protein [Arabidopsis thaliana] (TAIR:AT4G17140.1); similar to hypothetical protein OsI_026627 [Oryza sativa (indica cultivar-group)] (GB:EAZ05395.1); similar to C-5 cytosine-specific DNA methylase; Vacuolar protein sorting-associated protein [Medicago truncatula] (GB:ABN08303.1); similar to hypothetical protein OsJ_024797 [Oryza sativa (japonica cultivar-group)] (GB:EAZ41314.1)…	AT5G24740	245926_at				1.87852	0.000228231	0.993874	-1.5563	0.000450786	0.998633													-2.11113	1.37887e-05	0.999984	-1.90792	0.000514797	0.999513
245927_at	similar to UDP-glucose:sterol glucosyltransferase, putative [Arabidopsis thaliana] (TAIR:AT1G43620.2); similar to UDP-glucose:sterol glucosyltransferase, putative [Arabidopsis thaliana] (TAIR:AT1G43620.1); similar to UDP-glucose:sterol glucosyltransferase, putative [Arabidopsis thaliana] (TAIR:AT1G43620.3); similar to unnamed protein product [Vitis vinifera] (GB:CAO24756.1); contains domain no de…	AT5G24750	245927_at																			1.17483	0.00125225	0.998679				-1.31745	0.00268377	0.997945
245929_at	alcohol dehydrogenase, putative	AT5G24760	245929_at																2.07348	1.38934e-05	0.999975	-1.53517	0.000780196	0.999116				2.57712	1.12327e-07	1
245930_at	transcriptional coactivator p15 (PC4) family protein	AT5G09240	245930_at																			2.53564	4.78333e-07	0.999998	1.90119	4.30331e-06	0.999994
245933_at	vacuolar sorting protein 9 domain-containing protein / VPS9 domain-containing protein	AT5G09320	245933_at										2.75749	1.04314e-07	1										-2.37796	4.24706e-07	0.999999
245934_at	ANAC082 (Arabidopsis NAC domain containing protein 82); transcription factor	AT5G09330	245934_at				1.42915	0.00106574	0.984804				1.44798	4.51673e-06	0.999997				-1.3636	0.000664688	0.999242	-1.72895	7.72611e-07	0.999998	-1.21107	0.0217577	0.990284
245935_at	transcription factor jumonji (jmjC) domain-containing protein	AT5G19840	245935_at	1.11107	0.0467416	0							1.43022	5.82323e-05	0.999968
245936_at	hydrolase, alpha/beta fold family protein	AT5G19850	245936_at										-1.36739	0.0229636	0.992102										1.64791	0.00120235	0.99922	1.90245	0.000175327	0.99981
245937_at	peroxisomal membrane 22 kDa family protein	AT5G19750	245937_at										4.79835	6.30607e-14	1							1.28664	0.00170068	0.998287	1.20402	0.00613745	0.996767
245938_at	leucine-rich repeat family protein	AT5G19680	245938_at							1.24239	0.0108575	0.980486	1.86328	7.2548e-09	1													-1.48202	4.27098e-06	0.999993
245939_at	dicarboxylate/tricarboxylate carrier (DTC)	AT5G19760	245939_at				-1.46269	0.000805709	0.987106	1.23471	0.00981772	0.982043	4.83428	1.02141e-14	1				1.5404	6.89619e-07	0.999998	1.53749	1.05784e-06	0.999997	1.38886	8.55541e-06	0.99999
245940_at	similar to unnamed protein product [Vitis vinifera] (GB:CAO21996.1); contains domain SSF53474 (SSF53474); contains domain G3DSA:3.40.50.1820 (G3DSA:3.40.50.1820)	AT5G19630	245940_at																1.5865	0.00240574	0.997637
245941_at	EMB2734 (EMBRYO DEFECTIVE 2734); lyase	AT5G19820	245941_at							1.3798	0.00249847	0.994252	5.19816	9.4369e-15	1													-1.4962	5.46882e-05	0.999931
245942_at	DNA binding / sequence-specific DNA binding	AT5G19490	245942_at										2.42203	8.2414e-09	1	1.50355	8.04753e-05	0.998626				-2.14631	2.43179e-08	1	-2.98182	5.13185e-09	1	-2.39089	3.86049e-06	0.999993
245943_at	tryptophan/tyrosine permease family protein	AT5G19500	245943_at																									1.2642	0.0330428	0.981686
245944_at	mechanosensitive ion channel domain-containing protein / MS ion channel domain-containing protein	AT5G19520	245944_at																8.86013	9.2315e-12	1	3.1528	3.29666e-09	1				-2.66876	6.08491e-12	1
245946_at	glyoxal oxidase-related	AT5G19580	245946_at	-6.00965	5.57308e-09	0				-3.78757	2.4927e-06	0.999983
245947_at	ACL5 (ACAULIS 5)	AT5G19530	245947_at										-1.05702	0.048719	0.98429				1.0781	0.022498	0.983007	3.04906	1.4858e-06	0.999996
245948_at	similar to unknown [Brassica napus] (GB:AAY21212.1); similar to unknown [Brassica napus] (GB:ABP73257.1); similar to unknown protein [Brassica napus] (GB:ABN48558.1)	AT5G19540	245948_at										-2.28975	1.49368e-10	1													2.35828	2.93867e-08	1
245949_at	elongation factor 1B alpha-subunit 2 (eEF1Balpha2)	AT5G19510	245949_at				-1.2307	0.00557717	0.960209	-1.17131	0.0105165	0.980993	2.2792	1.95843e-13	1				1.54149	1.66027e-07	1							-1.5363	2.42941e-07	0.999999
245950_at	similar to hypothetical protein OsI_018061 [Oryza sativa (indica cultivar-group)] (GB:EAY96828.1); similar to Os05g0188300 [Oryza sativa (japonica cultivar-group)] (GB:NP_001054840.1)	AT5G19570	245950_at										1.57133	0.00384041	0.998477										1.27958	0.0293645	0.987402
245951_at	ASP2 (ASPARTATE AMINOTRANSFERASE 2)	AT5G19550	245951_at							1.6802	2.01701e-07	0.999998	3.16412	2.36255e-13	1				-1.66297	2.77336e-07	0.999999	1.91938	1.45643e-08	1	1.42545	1.07765e-05	0.999987	-2.81592	4.56868e-12	1
245952_at	similar to unknown protein [Arabidopsis thaliana] (TAIR:AT3G04550.1); similar to unnamed protein product [Vitis vinifera] (GB:CAO65032.1)	AT5G28500	245952_at				2.13542	0.000290709	0.992932				2.08547	9.55449e-07	0.999999	1.57105	0.000206811	0.997263	4.74296	7.36078e-14	1	1.40069	0.00154669	0.99842
245954_at	FRS10 (FAR1-RELATED SEQUENCE 10); zinc ion binding	AT5G28530	245954_at										1.9364	0.000317089	0.999848
245957_at	similar to unknown protein [Arabidopsis thaliana] (TAIR:AT4G02360.1); similar to unknown [Populus trichocarpa] (GB:ABK95545.1); contains InterPro domain Protein of unknown function DUF538 (InterPro:IPR007493)	AT5G19590	245957_at							-1.18727	0.0251591	0.961169							-1.47632	5.00375e-05	0.999923	-1.27422	0.00463107	0.995996				1.32689	0.00117494	0.999
245960_at	ATS1P/ATSBT6.1/S1P (SITE-1 PROTEASE); endopeptidase/ subtilase	AT5G19660	245960_at																						-1.51778	0.000261691	0.999794	-1.34919	0.0125137	0.992138
245965_at	pectinesterase family protein	AT5G19730	245965_at																			1.82552	0.000678142	0.999215	1.94305	0.000297339	0.99977	1.95824	0.00252928	0.998049
245966_at	RAP2.11 (related to AP2 11); DNA binding / transcription factor	AT5G19790	245966_at																									20.2247	2.08244e-09	1
245967_at	hydroxyproline-rich glycoprotein family protein	AT5G19800	245967_at																									19.206	2.52609e-12	1
245969_at	aminoacyl-tRNA hydrolase	AT5G19830	245969_at																									-2.40175	5.15493e-06	0.999991
245970_at	BGAL7 (beta-galactosidase 7); beta-galactosidase	AT5G20710	245970_at																						5.96141	5.63093e-10	1	2.31828	7.94485e-06	0.999987
245971_at	NPH4 (NON-PHOTOTROPHIC HYPOCOTYL); transcription factor	AT5G20730	245971_at							1.37708	0.000522055	0.998453	-1.98896	5.23382e-08	1				-1.61383	0.000470523	0.999441	-1.51722	0.00421084	0.996306				2.06081	8.1957e-06	0.999987
245972_at	similar to unknown protein [Arabidopsis thaliana] (TAIR:AT5G64020.1); similar to Os11g0241900 [Oryza sativa (japonica cultivar-group)] (GB:NP_001067587.1); similar to expressed protein [Oryza sativa (japonica cultivar-group)] (GB:ABA92327.1); contains InterPro domain Protein of unknown function DUF231, plant (InterPro:IPR004253)	AT5G20680	245972_at																1.59729	0.00398626	0.996308				1.36651	0.00337404	0.998081
245975_at	MSF1-like family protein	AT5G13070	245975_at							1.17413	0.025688	0.960509	-1.83905	5.83194e-09	1							-1.36909	9.51925e-05	0.999852				-1.5355	6.57291e-06	0.999989
245976_at	WRKY75 (WRKY DNA-BINDING PROTEIN 75); transcription factor	AT5G13080	245976_at										-1.55753	0.022356	0.992294
245977_at	G6PD2 (GLUCOSE-6-PHOSPHATE DEHYDROGENASE 2); glucose-6-phosphate dehydrogenase	AT5G13110	245977_at							3.51517	7.39409e-14	1	-2.79971	4.73066e-13	1	-1.54507	1.37729e-06	0.99993							1.41141	3.61145e-05	0.999963	1.17839	0.0198658	0.988241
245979_at	ATEXO70C1 (exocyst subunit EXO70 family protein C1); protein binding	AT5G13150	245979_at																									2.07565	0.000171485	0.999814
245980_at	similar to unknown protein [Arabidopsis thaliana] (TAIR:AT3G26960.1); similar to unknown [Euphorbia pulcherrima] (GB:ABO43960.1); contains InterPro domain Pollen Ole e 1 allergen and extensin (InterPro:IPR006041)	AT5G13140	245980_at																1.44361	0.0191142	0.98528	4.47803	9.5361e-09	1	1.78385	0.000118088	0.999897	3.00566	7.88934e-10	1
245981_at	oxidoreductase	AT5G13100	245981_at										4.97392	3.86855e-09	1				2.86282	1.42297e-08	1	3.98291	3.84128e-11	1	1.24234	0.0114053	0.994456	-1.63108	2.00021e-06	0.999996
245982_at	nodulin MtN3 family protein	AT5G13170	245982_at																			2.12478	2.85421e-05	0.999947	8.61979	1.8785e-13	1	-3.28511	2.78206e-10	1
245983_at	5-FCL; 5-formyltetrahydrofolate cyclo-ligase	AT5G13050	245983_at										2.4011	1.61973e-05	0.99999				1.82391	1.31853e-05	0.999976	-1.42319	0.00194864	0.998077	1.3152	0.0126365	0.993939
245984_at	similar to unknown protein [Arabidopsis thaliana] (TAIR:AT1G24270.1); similar to unnamed protein product [Vitis vinifera] (GB:CAO68319.1); similar to hypothetical protein [Vitis vinifera] (GB:CAN73358.1)	AT5G13090	245984_at										3.77409	4.03688e-12	1	1.2974	0.00195131	0.986009	1.16583	0.0269611	0.980072				-2.2912	1.68014e-09	1	-1.93362	1.41034e-07	1
245985_at	peptidyl-prolyl cis-trans isomerase cyclophilin-type family protein	AT5G13120	245985_at																3.41173	2.25042e-13	1	1.20004	0.016941	0.988039				1.25965	0.00135958	0.998865
245986_at	PBS1 (AVRPPHB SUSCEPTIBLE 1); kinase	AT5G13160	245986_at							1.38742	0.00160174	0.996039	-1.29854	0.00263867	0.998923	-1.41687	0.000567472	0.99429	-2.24041	1.42557e-06	0.999997				1.63614	0.000117759	0.999897
245987_at	ANAC083 (Arabidopsis NAC domain containing protein 83); transcription factor	AT5G13180	245987_at							2.87825	6.29824e-06	0.999962	-4.03805	4.94841e-07	1				2.08796	0.000416311	0.999499	2.00322	6.64647e-05	0.999891	3.28698	5.93859e-10	1	2.373	9.37293e-08	1
245988_at	similar to unknown protein [Arabidopsis thaliana] (TAIR:AT5G26160.1); similar to hypothetical protein [Vitis vinifera] (GB:CAN67684.1)	AT5G20610	245988_at										-1.26034	0.0100469	0.996305				-1.30409	0.0165401	0.987041	-1.50188	0.00061823	0.999274	-1.67724	0.000230652	0.999815
245989_s_at	UBQ4 (ubiquitin 4); protein binding	AT5G20620	245989_s_at													-2.1198	1.98359e-09	0.999999	-1.44005	0.0043995	0.995972	1.19869	0.0321509	0.979546	-1.66413	2.9427e-06	0.999996
245990_at	similar to unknown protein [Arabidopsis thaliana] (TAIR:AT2G05910.1); similar to hypothetical protein [Vitis vinifera] (GB:CAN71378.1); contains InterPro domain Protein of unknown function DUF567 (InterPro:IPR007612)	AT5G20640	245990_at
245991_at	24 kDa vacuolar protein, putative	AT5G20660	245991_at										1.47468	6.60087e-05	0.999964							-1.83046	5.4415e-07	0.999998				1.37717	0.00445617	0.996803
245992_at	leucine-rich repeat transmembrane protein kinase, putative	AT5G20690	245992_at																			-1.05084	0.0440965	0.973399
245993_at	senescence-associated protein-related	AT5G20700	245993_at																			1.6685	0.000191456	0.999732	13.3226	6.70575e-14	1	3.75351	1.95498e-10	1
245997_at	auxin-responsive protein, putative / small auxin up RNA (SAUR_B)	AT5G20810	245997_at										-1.76199	0.00128191	0.999447										-1.74047	0.0011978	0.999222	-1.53143	0.00711441	0.995193
245998_at	SUS1 (SUCROSE SYNTHASE 1); UDP-glycosyltransferase/ sucrose synthase	AT5G20830	245998_at							-1.242	0.0078658	0.985054	-1.08115	0.0451289	0.985349				1.09509	0.000277869	0.999649				1.79533	9.30623e-05	0.999916	2.05642	0.000325898	0.999673
245999_at	COPT5 (copper transporter 5); copper ion transmembrane transporter	AT5G20650	245999_at							1.57542	7.35182e-07	0.999994	1.34083	5.85089e-05	0.999968										1.55236	1.15214e-06	0.999998	1.15104	0.0382436	0.979202
246000_at	auxin-responsive protein-related	AT5G20820	246000_at																									10.183	7.9355e-08	1
246001_at	similar to unknown protein [Arabidopsis thaliana] (TAIR:AT3G43110.1)	AT5G20790	246001_at							7.63557	0	1	-6.13676	1.11022e-16	1	-1.8839	1.26792e-07	0.999988	-6.23069	4.02232e-10	1	1.56912	0.00206856	0.997978	3.90539	8.10463e-13	1	-1.37564	0.000497703	0.999527
246002_at	invertase/pectin methylesterase inhibitor family protein	AT5G20740	246002_at													-1.05211	0.00690785	0.965307	1.06014	0.00566207	0.994967				7.01903	8.29298e-09	1	3.41069	5.15808e-08	1
246003_at	CPN20 (CHAPERONIN 20); calmodulin binding	AT5G20720	246003_at				-1.4966	0.000169223	0.994869				2.24447	2.52942e-12	1	1.21292	0.0017979	0.986814	1.35187	1.47537e-05	0.999974				1.19326	0.00807212	0.995896
246004_at	GLP3 (GERMIN-LIKE PROTEIN 3); manganese ion binding / metal ion binding / nutrient reservoir	AT5G20630	246004_at																						37.5325	4.08562e-14	1	19.3305	0	1
246005_at	lipoic acid synthase family protein	AT5G08415	246005_at										3.17591	7.62276e-09	1				-1.48607	0.000486301	0.999425							1.42959	0.0029777	0.99775
246006_at	YLS8 (yellow-leaf-specific gene 8); catalytic	AT5G08290	246006_at							1.27557	0.00244423	0.994357	-1.5718	2.36171e-06	0.999998
246007_at	FTRA2 (ferredoxin/thioredoxin reductase subunit A (variable subunit) 2); ferredoxin:thioredoxin reductase	AT5G08410	246007_at										-2.37269	4.92266e-09	1	-1.39158	0.00310302	0.980448				1.53274	0.000454916	0.999441				2.60984	1.90736e-09	1
246008_at	similar to unnamed protein product [Vitis vinifera] (GB:CAO70168.1); contains domain PTHR15967 (PTHR15967)	AT5G08320	246008_at										-2.78401	3.6624e-12	1							-1.29463	0.00730936	0.994111	-1.34223	0.00509567	0.997251
246009_at	ATSTE14B (PRENYLCYSTEINE ALPHA-CARBOXYL METHYLTRANSFERASE); protein-S-isoprenylcysteine O-methyltransferase	AT5G08335	246009_at										1.45082	0.00263304	0.998925				-1.44705	0.000952963	0.998957	-1.46917	0.00119958	0.998726
246010_at	similar to unknown protein [Arabidopsis thaliana] (TAIR:AT5G23490.1); similar to unnamed protein product [Vitis vinifera] (GB:CAO67077.1)	AT5G08440	246010_at										1.46762	0.0185804	0.993497				-2.30799	7.9836e-05	0.999884
246011_at	TCP family transcription factor, putative	AT5G08330	246011_at							7.05515	7.86904e-12	1	-1.42534	0.000896535	0.999602				-2.72638	2.35279e-08	1	-1.94914	0.000107658	0.999836	5.07029	7.11282e-11	1	1.39564	0.00144631	0.998802
246012_at	zinc finger (C3HC4-type RING finger) family protein	AT5G10650	246012_at				1.36648	0.00111747	0.984375	-1.5495	8.8225e-06	0.99995	-9.04942	2.59792e-14	1	-1.56402	0.000644784	0.993734				-2.18556	5.61614e-06	0.999987	-1.48158	0.0167662	0.992251
246015_at	protein tyrosine phosphatase	AT5G10700	246015_at										1.27823	0.0419067	0.986306				1.74413	0.00233495	0.997698	1.37876	0.0338058	0.978672	-1.61725	0.00188166	0.998847
246016_at	AHK5 (CYTOKININ INDEPENDENT 2)	AT5G10720	246016_at							-1.82737	0.00972726	0.98218										1.59289	0.000438843	0.999457	3.93866	4.54902e-09	1	-2.87444	2.16495e-07	0.999999
246017_at	binding / catalytic/ coenzyme binding	AT5G10730	246017_at							-1.48658	1.25517e-05	0.999933	-17.268	1.11022e-15	1	1.72425	9.78959e-05	0.998414	1.67713	9.6321e-05	0.999863				1.24255	0.0190669	0.991336
246018_at	similar to unknown protein [Arabidopsis thaliana] (TAIR:AT5G57123.1); similar to unknown [Picea sitchensis] (GB:ABK22689.1)	AT5G10695	246018_at										-19.8039	1.1291e-13	1				-1.61459	0.0149304	0.98816							1.43611	0.0151724	0.990701
246019_at	pentatricopeptide (PPR) repeat-containing protein / CBS domain-containing protein	AT5G10690	246019_at										3.80139	7.9805e-08	1				4.56299	1.32181e-11	1	1.73294	1.61501e-05	0.999967
246020_at	similar to unnamed protein product [Vitis vinifera] (GB:CAO43930.1)	AT5G10710	246020_at										-1.76049	3.35782e-07	1							-1.21952	0.0185351	0.9871	-1.22602	0.0335947	0.985846	-1.31425	0.00724353	0.995117
246021_at	L-ascorbate oxidase, putative	AT5G21100	246021_at																2.81745	8.95773e-07	0.999998				2.93977	7.27311e-08	1	1.80915	0.000609332	0.999436
246023_at	EIL2 (ETHYLENE-INSENSITIVE3-LIKE 2); transcription factor	AT5G21120	246023_at																									2.08883	0.00301599	0.997725
246026_at	similar to unnamed protein product [Vitis vinifera] (GB:CAO67366.1)	AT5G21070	246026_at										1.75567	0.000861626	0.999617				1.79614	1.66574e-05	0.999971	1.31379	0.00902879	0.99296	1.23063	0.0218885	0.990234
246027_at	homoserine dehydrogenase family protein	AT5G21060	246027_at										1.66887	0.0393038	0.987084				2.97612	4.84793e-08	1	1.94139	1.19124e-06	0.999996	1.31968	0.0014856	0.999062
246028_at	5'-AMP-activated protein kinase beta-2 subunit, putative	AT5G21170	246028_at							-1.51188	1.1997e-05	0.999935	-1.48543	5.32011e-06	0.999997				-1.49906	0.000106557	0.99985	1.31437	0.00447638	0.99611	-1.69965	7.29067e-06	0.999991
246029_at	leucine-rich repeat protein, putative	AT5G21090	246029_at										2.41612	9.05209e-12	1				-1.2467	0.00172631	0.998237	-1.47791	1.3028e-05	0.999973	1.47006	1.56236e-05	0.999982
246030_at	L-ascorbate oxidase/ copper ion binding	AT5G21105	246030_at																3.95437	3.73829e-09	1	1.69974	0.00013455	0.999801	3.72039	5.47835e-11	1	1.2624	0.00723417	0.995123
246031_at	La domain-containing protein / proline-rich family protein	AT5G21160	246031_at										3.42469	2.62698e-10	1	1.30488	0.0063005	0.967511	1.54673	2.94712e-05	0.999952	-1.74419	7.4999e-07	0.999998	-1.53577	9.83684e-05	0.999912	-1.67801	7.92245e-05	0.999905
246033_at	HEMC (HYDROXYMETHYLBILANE SYNTHASE); hydroxymethylbilane synthase	AT5G08280	246033_at										1.33085	0.000218599	0.999892				1.67065	2.5449e-08	1	1.90976	1.81346e-08	1				1.47285	1.91799e-06	0.999996
246034_at	GRAM domain-containing protein / ABA-responsive protein-related	AT5G08350	246034_at																			1.07979	0.0394046	0.975771	1.34298	0.027705	0.988021	-1.37621	0.0199818	0.988181
246035_at	succinyl-CoA ligase (GDP-forming) alpha-chain, mitochondrial, putative / succinyl-CoA synthetase, alpha chain, putative / SCS-alpha, putative	AT5G08300	246035_at				1.47696	0.00171576	0.979916	1.28394	0.0033334	0.992686	1.97045	1.75956e-09	1				1.79838	3.44308e-09	1				1.31852	0.00011776	0.999897	-1.17081	0.0075395	0.994944
246036_at	ATAGAL2 (ARABIDOPSIS THALIANA ALPHA-GALACTOSIDASE 2); alpha-galactosidase	AT5G08370	246036_at																			9.71121	2.33502e-08	1	4.98902	3.38884e-12	1	-4.51748	3.80074e-12	1
246037_at	Ran GTPase binding / chromatin binding / zinc ion binding	AT5G19420	246037_at										-1.8475	0.000181494	0.999909							-1.46638	0.00642994	0.994715
246039_at	similar to unknown protein [Arabidopsis thaliana] (TAIR:AT5G12230.1); similar to hypothetical protein OsI_037842 [Oryza sativa (indica cultivar-group)] (GB:EAY83883.1)	AT5G19480	246039_at				1.93229	6.62675e-06	0.999251										-1.80555	3.88784e-07	0.999999							-1.82258	3.07994e-05	0.999958
246040_at	rhodanese-like domain-containing protein / PPIC-type PPIASE domain-containing protein	AT5G19370	246040_at							-1.23085	0.0120266	0.978768							2.13	2.48996e-10	1	1.38871	0.000187502	0.999737
246041_at	esterase/lipase/thioesterase family protein	AT5G19290	246041_at	2.12578	0.0300717	0				1.58907	0.00908362	0.983161	6.46538	1.75415e-14	1				1.66031	2.39069e-07	0.999999	2.03034	1.40111e-08	1				-1.18509	0.015257	0.990656
246042_at	cinnamyl-alcohol dehydrogenase, putative (CAD)	AT5G19440	246042_at							2.49907	4.68514e-13	1	1.26915	7.72896e-05	0.999959	-1.24025	0.0023339	0.984078	-2.93643	8.5864e-11	1	-1.76242	4.54409e-09	1				1.51429	1.02726e-06	0.999998
246043_at	similar to unknown protein [Arabidopsis thaliana] (TAIR:AT5G12170.2); similar to unnamed protein product [Vitis vinifera] (GB:CAO16866.1); contains domain Multidrug resistance efflux transporter EmrE (SSF103481)	AT5G19380	246043_at							1.57148	0.00618569	0.987757	-2.34712	1.00299e-05	0.999994				1.65729	0.00164318	0.998313
246044_at	CDPK19 (CALCIUM-DEPENDENT PROTEIN KINASE 19); calmodulin-dependent protein kinase/ kinase	AT5G19450	246044_at							1.3978	5.0018e-05	0.999785							-1.99467	2.5292e-07	0.999999				-1.48323	0.000817056	0.999443
246045_at	zinc finger (C3HC4-type RING finger) family protein	AT5G19430	246045_at							-1.58506	3.75859e-06	0.999976	-3.56756	2.40281e-11	1				-1.40965	0.00131232	0.998617				-2.00733	1.52901e-06	0.999998	-1.41353	0.00907344	0.994058
246051_at	GME (GDP-D-MANNOSE 3',5'-EPIMERASE); GDP-mannose 3,5-epimerase/ NAD binding / catalytic	AT5G28840	246051_at										2.04471	2.283e-10	1	1.30663	0.00139283	0.989039	1.79731	9.89655e-09	1	1.38302	0.000339335	0.999564	1.18449	0.0188856	0.991407	-1.37944	1.41042e-05	0.999979
246052_at	pentatricopeptide (PPR) repeat-containing protein	AT5G08310	246052_at				2.47934	0.000161505	0.995008	1.47208	0.00664978	0.986998	1.31432	0.00906539	0.996639				-1.7421	0.000619545	0.999287	-1.81128	0.000357292	0.999544	-1.37509	0.0212723	0.990473	-2.01462	3.20588e-05	0.999957
246053_at	riboflavin biosynthesis protein-related	AT5G08340	246053_at
246054_at	similar to unknown protein [Arabidopsis thaliana] (TAIR:AT5G23380.1); similar to Os04g0528000 [Oryza sativa (japonica cultivar-group)] (GB:NP_001053372.1); similar to unnamed protein product [Vitis vinifera] (GB:CAO68101.1); similar to Os10g0494000 [Oryza sativa (japonica cultivar-group)] (GB:NP_001064942.1); contains InterPro domain Protein of unknown function DUF789 (InterPro:IPR008507)	AT5G08360	246054_at										1.6965	0.00125524	0.999457										-1.52562	0.00636111	0.996665
246055_at	ATAGAL1 (ARABIDOPSIS THALIANA ALPHA-GALACTOSIDASE 1); alpha-galactosidase	AT5G08380	246055_at							-1.61013	0.00504983	0.989658	1.7154	9.83734e-05	0.999948				1.81667	6.92826e-07	0.999998				-1.38366	0.00100274	0.999334	1.47137	0.000259322	0.999732
246056_at	similar to transducin family protein / WD-40 repeat family protein [Arabidopsis thaliana] (TAIR:AT5G23430.2); similar to transducin family protein / WD-40 repeat family protein [Arabidopsis thaliana] (TAIR:AT5G23430.1); similar to H0801D08.1 [Oryza sativa (indica cultivar-group)] (GB:CAJ86243.1); similar to H0402C08.11 [Oryza sativa (indica cultivar-group)] (GB:CAJ86235.1); similar to unnamed pro…	AT5G08390	246056_at	-1.82865	0.0092304	0													1.5673	0.00155793	0.99839	1.40036	0.00307623	0.997169
246057_at	similar to unknown protein [Arabidopsis thaliana] (TAIR:AT4G29400.1); similar to unnamed protein product [Vitis vinifera] (GB:CAO65989.1)	AT5G08400	246057_at										1.379	0.000105621	0.999945				1.31108	0.000475706	0.999436							-1.48563	6.93627e-05	0.999915
246058_at	SWIB complex BAF60b domain-containing protein / plus-3 domain-containing protein / GYF domain-containing protein	AT5G08430	246058_at							-1.4969	7.16473e-05	0.999709	-2.16357	1.42055e-08	1							-1.35738	0.0052176	0.995571	-1.25656	0.033859	0.985749
246059_at	similar to unnamed protein product [Vitis vinifera] (GB:CAO67090.1); contains InterPro domain Histone deacetylation protein Rxt3 (InterPro:IPR013951)	AT5G08450	246059_at										1.40837	6.85914e-05	0.999963				-1.74563	1.86611e-06	0.999996	-1.2299	0.03704	0.976986	-1.22217	0.0307479	0.986889	-1.30858	0.00706163	0.995224
246060_at	RNA binding	AT5G08420	246060_at				1.53484	1.58896e-05	0.99874	-1.23568	0.00270683	0.993854	1.83413	5.22169e-10	1							-1.4931	5.65385e-06	0.999987	-1.31066	0.00259635	0.998473	-1.33826	0.00105964	0.999086
246061_at	RANGAP2 (RAN GTPASE ACTIVATING PROTEIN 2); RAN GTPase activator	AT5G19320	246061_at										2.66184	1.95903e-09	1				-1.22437	0.0465209	0.967805							-1.28111	0.0204692	0.98793
246062_at	armadillo/beta-catenin repeat family protein / BTB/POZ domain-containing protein	AT5G19330	246062_at				1.45694	0.00158646	0.980815				-1.57073	1.48604e-06	0.999999							1.34228	0.00834222	0.993415	-1.4937	0.000678069	0.999527
246063_at	similar to unknown protein [Arabidopsis thaliana] (TAIR:AT3G05980.1); similar to hypothetical protein [Vitis vinifera] (GB:CAN75979.1)	AT5G19340	246063_at																			1.10521	0.0041199	0.996374	5.33921	1.77963e-09	1	1.37199	0.0401863	0.978285
246064_at	RNA-binding protein 45 (RBP45), putative	AT5G19350	246064_at										1.64972	1.89858e-08	1							-1.53217	7.15666e-06	0.999984	-1.66664	1.94299e-06	0.999997	-1.45887	3.42616e-05	0.999954
246066_at	similar to unknown protein [Arabidopsis thaliana] (TAIR:AT1G28260.2); similar to unknown protein [Arabidopsis thaliana] (TAIR:AT1G28260.1); similar to unnamed protein product [Vitis vinifera] (GB:CAO63049.1); contains domain PTHR15696 (PTHR15696)	AT5G19400	246066_at							1.29383	0.00905839	0.9832	-1.92539	3.83686e-07	1
246068_at	40S ribosomal protein S8 (RPS8A)	AT5G20290	246068_at										3.34379	0	1				1.25867	7.68676e-05	0.999887							-1.15173	0.00890001	0.994157
246069_at	zinc knuckle (CCHC-type) family protein	AT5G20220	246069_at							-1.65715	0.0173015	0.971377	1.81741	0.00119385	0.999482				-1.47777	0.0160929	0.987351							1.64407	0.00320935	0.997599
246070_at	ribosomal protein L7Ae/L30e/S12e/Gadd45 family protein	AT5G20160	246070_at				-1.49909	0.00069971	0.988133	1.38516	0.000294044	0.999045	4.96986	0	1				-1.64273	4.97262e-08	1	-1.2899	0.000521551	0.999372	-1.58224	9.84642e-06	0.999988	-1.73036	2.30388e-08	1
246071_at	SPX (SYG1/Pho81/XPR1) domain-containing protein	AT5G20150	246071_at							9.91332	1.61426e-13	1	-8.32009	2.46247e-13	1				1.48109	0.00017099	0.999772	1.31604	0.00366175	0.996718	-2.0977	8.33967e-08	1	-2.28186	4.37179e-09	1
246072_at	PI (PISTILLATA); DNA binding / transcription factor	AT5G20240	246072_at
246073_at	ribosomal protein L36 family protein	AT5G20180	246073_at							1.36467	0.000673053	0.998086	5.14478	5.55112e-15	1				-1.54641	3.8553e-07	0.999999
246074_at	similar to unnamed protein product [Vitis vinifera] (GB:CAO21131.1)	AT5G20130	246074_at										1.60079	1.43767e-06	0.999999										-1.40433	0.000313335	0.999759
246075_at	MGD2 (monogalactosyldiacylglycerol synthase 2); 1,2-diacylglycerol 3-beta-galactosyltransferase/ transferase, transferring glycosyl groups	AT5G20410	246075_at	-2.01543	0.00261888	0
246076_at	ATSPS1F (SUCROSE PHOSPHATE SYNTHASE 1F); sucrose-phosphate synthase/ transferase, transferring glycosyl groups	AT5G20280	246076_at										-1.37996	0.000662931	0.999699				-1.62276	1.41751e-05	0.999975				1.42713	0.000268787	0.999789	1.65706	1.79862e-06	0.999997
246079_at	motor	AT5G20450	246079_at																1.85541	0.000810042	0.999097				-1.84258	0.000916524	0.999384
246085_at	ATBRXL4/BRX-LIKE4 (BREVIS RADIX-LIKE 4)	AT5G20540	246085_at							4.53797	4.26174e-06	0.999973	1.48449	0.00878271	0.996736	-1.47149	0.00320619	0.979982	-3.31953	2.8898e-07	0.999999							2.36927	0.000115526	0.999868
246087_at	similar to unknown protein [Arabidopsis thaliana] (TAIR:AT2G06005.1); similar to unknown [Populus trichocarpa] (GB:ABK93352.1); contains InterPro domain Prefoldin (InterPro:IPR009053)	AT5G20580	246087_at																			1.44867	0.0173046	0.987823
246088_at	similar to unnamed protein product [Vitis vinifera] (GB:CAO43199.1); contains InterPro domain Nucleolar, Nop52; (InterPro:IPR010301)	AT5G20600	246088_at							2.16541	4.80734e-09	1	3.51835	4.44089e-15	1	-1.23055	0.00149707	0.988451	-1.65268	1.95476e-07	0.999999	-1.48445	1.88413e-05	0.999963	-1.51721	6.04733e-05	0.999943	-1.78582	5.53349e-07	0.999999
246089_at	RBX1 (RING-BOX 1)	AT5G20570	246089_at							1.26634	0.00141953	0.99642	1.26574	0.000422884	0.999801				-1.4977	1.23598e-05	0.999978	-1.18995	0.0134553	0.990146				-1.23528	0.0092532	0.993956
246090_at	WAV2 (WAVY GROWTH 2)	AT5G20520	246090_at				-1.36658	0.00467708	0.964044													1.4657	8.70802e-05	0.999863	-1.40678	0.00019089	0.999843	-1.49039	4.0871e-05	0.999947
246091_at	similar to unknown protein [Arabidopsis thaliana] (TAIR:AT1G60790.1); similar to unnamed protein product [Vitis vinifera] (GB:CAO43218.1); contains InterPro domain Protein of unknown function DUF231, plant (InterPro:IPR004253)	AT5G20590	246091_at							1.53949	0.0204417	0.967199							2.25937	3.5226e-08	1				1.51333	7.03665e-05	0.999935	-1.56817	3.58381e-05	0.999952
246092_at	glutaredoxin, putative	AT5G20500	246092_at										1.85219	1.82353e-07	1				2.6077	4.12781e-12	1	1.60744	3.03736e-06	0.999992	1.5277	9.70806e-07	0.999998	-1.1523	0.0225695	0.986859
246093_at	oxidoreductase, 2OG-Fe(II) oxygenase family protein	AT5G20550	246093_at																						8.03206	1.04663e-10	1
246094_at	similar to unnamed protein product [Vitis vinifera] (GB:CAO71126.1); contains InterPro domain Protein of unknown function DUF171 (InterPro:IPR003750); contains InterPro domain Nucleic acid-binding, OB-fold-like (InterPro:IPR016027)	AT5G19300	246094_at							1.51568	0.0065585	0.987147	3.00158	1.56086e-11	1							-1.52805	6.74801e-06	0.999984	-1.72769	2.77707e-06	0.999996	-2.23461	4.82286e-08	1
246095_at	homeotic gene regulator, putative	AT5G19310	246095_at				2.33722	4.20908e-06	0.999428	-1.30445	0.00659621	0.987085	-1.74368	5.70369e-06	0.999996										-1.90944	0.000436131	0.999678
246097_at	HHP1 (HEPTAHELICAL TRANSMEMBRANE PROTEIN1)	AT5G20270	246097_at							2.26409	2.6234e-05	0.999875	1.83383	0.000513559	0.999762	2.68541	5.39544e-06	0.999809	1.44759	0.00301073	0.997119				1.23358	0.0245487	0.989212
246098_at	oxidoreductase, 2OG-Fe(II) oxygenase family protein	AT5G20400	246098_at										1.83286	0.000260759	0.999873				6.27854	7.56928e-11	1	5.28243	7.05436e-12	1	1.47713	4.26906e-05	0.999958	-3.03091	2.30225e-11	1
246099_at	ATBCB (ARABIDOPSIS BLUE-COPPER-BINDING PROTEIN); copper ion binding	AT5G20230	246099_at	-1.97491	0.000180662	0	-2.24565	0.000818654	0.986985	1.8442	0.00174572	0.995742	2.43709	6.98787e-07	0.999999				-6.2739	4.20263e-07	0.999999	-2.66719	3.57646e-06	0.999991	14.9111	3.55305e-12	1	-4.00117	3.94252e-09	1
246103_at	AN3 (ANGUSITFOLIA3)	AT5G28640	246103_at										8.59444	2.44249e-15	1				-5.29405	3.33067e-15	1	-1.65707	2.15468e-07	0.999999	-1.93435	6.37164e-08	1	-1.41193	0.000444281	0.999572
246104_at	WRKY74 (WRKY DNA-binding protein 74); transcription factor	AT5G28650	246104_at										2.54136	0.000124806	0.999936										-1.29832	0.0365391	0.984779
246108_at	glycine-rich protein	AT5G28630	246108_at																									1.52777	0.00677088	0.995396
246109_at	similar to unnamed protein product [Vitis vinifera] (GB:CAO65640.1)	AT5G20120	246109_at										-1.99855	6.12285e-07	1				1.54602	0.00019911	0.999739				-2.05945	6.38042e-06	0.999992	-1.48016	0.00726671	0.995104
246110_at	SOUL heme-binding family protein	AT5G20140	246110_at							1.6181	0.00506764	0.989628																1.70331	0.00185068	0.998514
246111_at	similar to hypothetical protein [Vitis vinifera] (GB:CAN63500.1)	AT5G20170	246111_at										1.23561	0.0359787	0.988086				-1.383	0.00253332	0.997526				-1.27327	0.02459	0.989197
246112_at	nucleoporin-related	AT5G20200	246112_at							1.695	3.26386e-05	0.99985										-1.29285	0.00779172	0.993784	-1.40893	0.00258195	0.99848	-1.62242	0.00016322	0.999821
246114_at	DIN10 (DARK INDUCIBLE 10); hydrolase, hydrolyzing O-glycosyl compounds	AT5G20250	246114_at										102.35	0	1	2.20128	5.15841e-11	1	-1.61347	1.60102e-07	1	2.31956	1.43815e-09	1	-1.89991	3.87416e-08	1	-4.0771	3.10862e-15	1
246115_at	chloroplast outer membrane protein, putative	AT5G20300	246115_at																-1.4565	0.00393794	0.996348							-1.84135	0.000114894	0.999869
246116_at	similar to kinase [Arabidopsis thaliana] (TAIR:AT2G24370.1); similar to hypothetical protein [Vitis vinifera] (GB:CAN69465.1); contains domain SSF52402 (SSF52402)	AT5G20310	246116_at							-1.68242	0.0139923	0.975951
246117_at	DCL4 (DICER-LIKE 4); RNA binding / ribonuclease III	AT5G20320	246117_at																						-1.65715	0.00133108	0.999147
246119_at	TIP1 (TIP GROWTH DEFECTIVE 1)	AT5G20350	246119_at										-1.48304	5.51294e-06	0.999996				-1.19861	0.0257783	0.980843	1.18102	0.0360851	0.977481	-1.23678	0.0121887	0.994126	1.2411	0.0129679	0.991889
246120_at	octicosapeptide/Phox/Bem1p (PB1) domain-containing protein / tetratricopeptide repeat (TPR)-containing protein	AT5G20360	246120_at										2.40775	4.69368e-05	0.999974				-1.54808	0.0165379	0.987043	1.56994	0.00243602	0.997677
246122_at	transporter-related	AT5G20380	246122_at							-1.73509	2.16526e-05	0.999893	-2.576	3.62996e-08	1										-1.47693	0.00524283	0.997182
246124_at	phospholipase/carboxylesterase family protein	AT5G20060	246124_at	-1.51318	0.00317949	0							4.62597	7.45202e-10	1	1.85385	6.91443e-05	0.99877	4.19143	2.13163e-12	1	1.55106	5.63994e-05	0.999905
246126_at	ATNUDT19 (Arabidopsis thaliana Nudix hydrolase homolog 19); hydrolase	AT5G20070	246126_at							-1.30284	0.000927821	0.997494	-2.65783	7.32976e-11	1				1.24201	0.0321132	0.976757	1.28433	0.011822	0.991163	2.0221	7.36596e-09	1
246131_at	B73 (CHLORATE RESISTANT 6); molybdenum ion binding	AT5G20990	246131_at																			-1.47525	0.000231852	0.999684
246132_at	ATRAD51 (Arabidopsis thaliana Ras Associated with Diabetes protein 51); damaged DNA binding	AT5G20850	246132_at																						1.865	0.000392437	0.999706	-1.4221	0.0304648	0.982937
246133_at	AAO1 (ALDEHYDE OXIDASE 1)	AT5G20960	246133_at										-2.69945	1.70974e-14	1	-1.22221	0.00795278	0.961649	-2.94708	6.93912e-10	1	-2.35822	7.48572e-10	1	-2.65099	5.28748e-09	1
246134_at	TSL (TOUSLED); kinase	AT5G20930	246134_at										-1.27005	0.0336708	0.988787							-1.63792	0.000436334	0.99946				-1.37575	0.0377535	0.979434
246135_at	zinc finger (C3HC4-type RING finger) family protein	AT5G20885	246135_at							4.22529	1.01685e-12	1	-5.59834	1.07692e-14	1				1.67637	6.52365e-05	0.999903	1.4292	0.000294283	0.999614	1.20226	0.0274903	0.988101	1.66085	3.40047e-06	0.999994
246139_at	PRLI-interacting factor, putative	AT5G19900	246139_at				1.50663	0.0017749	0.979515	1.52707	1.18394e-05	0.999936	-1.53668	3.44078e-06	0.999998	1.33264	0.000949008	0.991702	-1.68995	3.34582e-06	0.999993	-1.94806	4.88087e-06	0.999988
246140_at	SOH1 family protein	AT5G19910	246140_at							1.43202	0.00052171	0.998454	1.8287	8.93891e-08	1				-1.4301	4.7227e-05	0.999927							-1.87038	1.80186e-06	0.999996
246141_at	transducin family protein / WD-40 repeat family protein	AT5G19920	246141_at																									-1.53697	0.00401182	0.997083
246142_at	similar to unnamed protein product [Vitis vinifera] (GB:CAO65601.1)	AT5G19970	246142_at										-1.09498	0.0214258	0.992589							-1.0662	0.0133002	0.990241	-1.07152	0.0216428	0.990329	1.40483	0.00414719	0.996997
246143_at	integral membrane family protein	AT5G19980	246143_at										1.97297	0.000119121	0.999938				1.61782	0.00371681	0.996529	2.12562	7.46744e-06	0.999983	2.34195	6.29363e-09	1
246144_at	dynein light chain, putative	AT5G20110	246144_at							3.03976	2.2189e-05	0.999891	7.8587	3.38618e-14	1	-1.88889	6.85361e-08	0.999992	-4.82839	4.05068e-11	1
246146_at	protein kinase family protein	AT5G20050	246146_at							2.53004	2.11657e-11	1	-5.22298	8.32667e-15	1				-1.74416	4.47758e-05	0.99993	1.46963	0.00154104	0.998424	2.4495	1.23189e-09	1
246148_at	RNA recognition motif (RRM)-containing protein	AT5G19960	246148_at										1.36646	0.000597452	0.999727				-2.25231	2.63355e-08	1
246149_at	peroxidase, putative	AT5G19890	246149_at																									3.40885	8.43759e-05	0.9999
246150_at	integral membrane family protein	AT5G19930	246150_at										2.46702	1.59281e-05	0.99999							1.89884	0.000124492	0.999814	1.67505	5.9726e-05	0.999943	1.26611	0.038418	0.979119
246151_at	similar to unknown protein [Arabidopsis thaliana] (TAIR:AT5G63540.2); similar to unknown protein [Arabidopsis thaliana] (TAIR:AT5G63540.1); similar to unknown protein [Oryza sativa (japonica cultivar-group)] (GB:BAD67825.1); contains InterPro domain Region of unknown function DUF1767 (InterPro:IPR013894)	AT5G19950	246151_at																			1.43735	0.0133556	0.990207	-1.41191	0.0246436	0.989176	-1.58026	0.0064626	0.995579
246152_at	ATIPT9 (Arabidopsis thaliana isopentenyltransferase 9); ATP binding / tRNA isopentenyltransferase	AT5G20040	246152_at										4.29273	2.72338e-13	1
246154_at	plastid-lipid associated protein PAP-related / fibrillin-related	AT5G19940	246154_at										1.8457	0.000454255	0.999788							4.81653	5.24936e-12	1	4.23567	8.25784e-13	1	2.79173	1.05722e-10	1
246155_at	agenet domain-containing protein	AT5G20030	246155_at																			1.40056	0.0171597	0.987909	-1.57974	0.0032417	0.998147
246156_at	similar to unknown protein [Arabidopsis thaliana] (TAIR:AT4G14695.1); similar to unknown protein [Arabidopsis thaliana] (TAIR:AT4G22310.1); similar to hypothetical protein [Vitis vinifera] (GB:CAN75662.1); contains InterPro domain Protein of unknown function UPF0041 (InterPro:IPR005336)	AT5G20090	246156_at										1.46409	3.12607e-05	0.999982				1.24797	0.00236862	0.997669	1.22727	0.0132528	0.990271
246157_at	NADH-cytochrome b5 reductase, putative	AT5G20080	246157_at										2.84378	2.52351e-10	1				1.80234	4.80459e-07	0.999999	1.97079	4.91288e-08	1	1.64663	2.55168e-07	1
246158_at	similar to unnamed protein product [Vitis vinifera] (GB:CAO21907.1)	AT5G19855	246158_at										-1.83215	0.00190553	0.999202							1.48325	0.00902492	0.992963	1.96583	0.000339781	0.999741	2.12132	6.29458e-05	0.999922
246159_at	similar to unnamed protein product [Vitis vinifera] (GB:CAO67410.1)	AT5G20935	246159_at										1.40991	0.00279386	0.998864							3.31792	9.79476e-08	1	-1.50262	0.0108749	0.994681	2.33548	0.000104917	0.999879
246160_at	F-box family protein / WD-40 repeat family protein	AT5G21040	246160_at							1.75099	1.12582e-07	0.999999	-2.52974	7.93254e-12	1	-1.3698	0.00124151	0.989916										-1.29695	0.0227418	0.986771
246161_at	JAZ12/TIFY3B (JASMONATE-ZIM-DOMAIN PROTEIN 12)	AT5G20900	246161_at							-1.48982	0.00043675	0.998669													1.3049	0.00910571	0.995442	1.88945	1.00635e-06	0.999998
246162_at	FAD linked oxidase family protein	AT4G36400	246162_at										-2.73465	9.36266e-07	0.999999				1.43484	0.0222013	0.983204	2.13203	6.59256e-06	0.999985
246169_at	similar to unnamed protein product [Vitis vinifera] (GB:CAO22231.1); similar to unknown [Populus trichocarpa] (GB:ABK95127.1); contains InterPro domain TENA/THI-4 protein/Coenzyme PQQ biosynthesis protein C (InterPro:IPR004305); contains InterPro domain Haem oxygenase-like, multi-helical (InterPro:IPR016084)	AT5G32470	246169_at							1.58042	0.000412627	0.998731	-1.64411	5.856e-05	0.999968							1.61337	0.000603078	0.999289	-1.77068	0.00014098	0.99988
246170_at	RNA recognition motif (RRM)-containing protein	AT5G32450	246170_at							1.94343	2.66484e-05	0.999873	2.19623	2.91602e-10	1	1.62876	7.22667e-06	0.999764	2.08835	5.29118e-09	1							-1.28307	0.00144684	0.998801
246171_at	similar to unknown protein [Arabidopsis thaliana] (TAIR:AT1G80040.1); similar to unknown [Populus trichocarpa] (GB:ABK95835.1); contains InterPro domain Ubiquitin system component Cue (InterPro:IPR003892)	AT5G32440	246171_at										-2.29437	1.81666e-10	1
246180_at	phosphoinositide phosphatase family protein	AT5G20840	246180_at
246182_at	glycosyl hydrolase family 17 protein	AT5G20870	246182_at							-1.0476	0.0201452	0.967588										-1.03372	0.0184142	0.987171
246184_at	glycosyl hydrolase family 3 protein	AT5G20950	246184_at										2.89452	1.51306e-10	1	1.63652	2.34733e-05	0.999441	4.97293	1.33227e-15	1	1.55345	7.3597e-07	0.999998	-1.2229	0.00362051	0.997959	-2.05695	8.52846e-11	1
246185_at	ATMS3 (METHIONINE SYNTHASE 3); 5-methyltetrahydropteroyltriglutamate-homocysteine S-methyltransferase/ methionine synthase	AT5G20980	246185_at							-1.99544	0.00086689	0.997633	4.31194	1.06275e-10	1							1.24602	0.012718	0.990602	-1.215	0.038318	0.984141
246188_at	similar to unknown protein [Arabidopsis thaliana] (TAIR:AT5G64090.1); similar to unnamed protein product [Vitis vinifera] (GB:CAO67384.1)	AT5G21050	246188_at							-1.09874	0.00798901	0.98486										-1.03079	0.0371875	0.97691	1.50418	0.000231614	0.999815
246189_at	zinc finger (C3HC4-type RING finger) family protein	AT5G20910	246189_at							1.68256	1.79628e-07	0.999998				-1.34283	0.000603621	0.994027	-2.77083	7.29711e-10	1				-1.68147	3.50163e-06	0.999995	-1.3144	0.0173338	0.989557
246190_at	ATBPM5 (BTB-POZ AND MATH DOMAIN 5); protein binding	AT5G21010	246190_at										-1.33825	0.0016201	0.999313	-1.32371	0.00538245	0.970968	-1.73422	2.5782e-05	0.999957
246191_at	chaperonin, putative	AT5G20890	246191_at							1.21328	0.0094169	0.982651	3.29849	1.68754e-14	1													-1.3109	6.81868e-05	0.999917
246192_at	EIF2 BETA (EMBRYO DEFECTIVE 1401)	AT5G20920	246192_at										1.16484	0.00451178	0.998233				-1.21644	0.00263828	0.997436	-1.40532	2.79103e-05	0.999948				-1.31086	9.24079e-05	0.999891
246193_at	transposable element gene	AT5G20880	246193_at							2.648	1.11957e-07	0.999999							-1.58568	0.000126897	0.999825	-1.74986	7.06598e-05	0.999885	-1.32015	0.0386036	0.984039	-1.49567	0.0104659	0.993271
246194_at	ACD2 (ACCELERATED CELL DEATH 2)	AT4G37000	246194_at										1.50968	2.82516e-05	0.999984				1.26851	0.00498378	0.995503				-1.27286	0.00549045	0.997066	1.51911	3.22423e-05	0.999957
246195_at	UBC17 (UBIQUITIN-CONJUGATING ENZYME 17); ubiquitin-protein ligase	AT4G36410	246195_at																									2.99594	0.00056448	0.999473
246196_at	similar to unnamed protein product [Vitis vinifera] (GB:CAO63256.1)	AT4G37090	246196_at							1.2663	0.0103533	0.981237	3.05643	7.19425e-14	1				-1.19224	0.0155712	0.987713	-1.71829	1.57152e-07	0.999999	-1.53355	7.99972e-05	0.999927	-2.67921	1.61201e-09	1
246197_at	caltractin, putative / centrin, putative	AT4G37010	246197_at																						-1.09256	0.0227594	0.989897	1.68374	0.00094318	0.999175
246198_at	GGPS1 (GERANYLGERANYL PYROPHOSPHATE SYNTHASE 1); farnesyltranstransferase	AT4G36810	246198_at	-1.58459	0.00184844	0				1.73041	6.13567e-05	0.999744	9.02152	1.2812e-13	1				1.36199	0.00808347	0.993108	1.58934	0.000210546	0.999709				1.68628	2.01482e-05	0.999971
246199_at	hydrolase, alpha/beta fold family protein	AT4G36530	246199_at							-2.32388	1.78826e-10	1	-5.86701	1.99396e-13	1	-1.54225	0.00131681	0.989476				1.47325	0.000558969	0.999334	1.79619	3.30694e-07	0.999999	1.25218	0.00949446	0.993819
246200_at	similar to unknown protein [Arabidopsis thaliana] (TAIR:AT2G23690.1); similar to unnamed protein product [Vitis vinifera] (GB:CAO45438.1); similar to hypothetical protein [Vitis vinifera] (GB:CAN61825.1)	AT4G37240	246200_at										-1.36191	0.0253506	0.991353				-1.07458	0.0427696	0.970097				1.72901	0.000166677	0.999861
246201_at	quinone reductase family protein	AT4G36750	246201_at							1.67892	1.8988e-05	0.999905	-1.33256	0.00273402	0.998887										1.26653	0.0137908	0.993461	1.47005	0.000257786	0.999734
246202_at	MAP1D (METHIONINE AMINOPEPTIDASE 1D); metalloexopeptidase	AT4G37040	246202_at										4.20091	3.53562e-12	1							1.8071	1.21819e-06	0.999996
246203_at	hydrolase, alpha/beta fold family protein	AT4G36610	246203_at							-1.06329	0.0140558	0.975861							1.09674	0.0288552	0.978845	-1.10651	0.0188044	0.986943				1.22907	0.00309637	0.997672
246204_at	similar to unnamed protein product [Vitis vinifera] (GB:CAO71839.1); contains domain PTHR10967:SF2 (PTHR10967:SF2); contains domain PTHR10967 (PTHR10967)	AT4G37020	246204_at										1.39237	0.00162699	0.999311										-1.4202	0.0027324	0.998403	-1.73885	1.04352e-05	0.999984
246205_at	remorin family protein	AT4G36970	246205_at	-1.61443	0.0111006	0							16.4557	0	1	-1.28206	0.000830206	0.99247	-1.72151	4.31587e-07	0.999999	1.38274	0.000448318	0.999448	-2.20047	1.90932e-08	1
246207_at	RNA recognition motif (RRM)-containing protein	AT4G36960	246207_at										-1.74577	8.25285e-07	0.999999				1.42163	0.000200759	0.999737				-1.45759	0.00158049	0.99901	-1.48575	0.00103512	0.999105
246208_at	SEC14 cytosolic factor, putative / phosphoglyceride transfer protein, putative	AT4G36490	246208_at	-3.33042	0.00441666	0
246209_at	BLH2 (BEL1-LIKE HOMEODOMAIN 2, SAWTOOTH 1); DNA binding / transcription factor	AT4G36870	246209_at				1.6423	0.00144912	0.981805				2.78634	1.11961e-06	0.999999				-2.32259	0.000558526	0.99935	1.48308	0.0219963	0.985108	-1.69847	0.00421789	0.997669
246210_at	ribosomal protein L12 family protein	AT4G36420	246210_at										2.55634	1.51964e-10	1	1.33282	0.001562	0.98809	1.54212	7.72687e-06	0.999985				-1.19664	0.0219626	0.990205	-1.76007	4.81413e-07	0.999999
246211_at	GBF1 (G-box binding factor 1); transcription factor	AT4G36730	246211_at							-1.71961	4.71489e-07	0.999996	-1.93233	7.69778e-08	1	1.79477	5.35697e-06	0.99981	1.30624	0.00513751	0.995381	1.67037	3.38929e-06	0.999991	-1.39376	0.000456084	0.999665	-2.18683	3.48171e-08	1
246212_at	SPT (SPATULA); DNA binding / transcription factor	AT4G36930	246212_at							1.73317	0.00848635	0.984083	2.96572	3.32158e-09	1				2.14834	1.35156e-07	1	1.85844	3.1591e-07	0.999999	-1.50737	4.17159e-05	0.999959
246213_at	ATLCB1 (LONG-CHAIN BASE1); protein binding / serine C-palmitoyltransferase	AT4G36480	246213_at																1.57634	0.000125876	0.999826							-1.25519	0.0163596	0.99007
246215_at	myb family transcription factor	AT4G37180	246215_at							1.91096	1.47947e-08	1	-3.84473	2.43472e-13	1				-1.96902	1.60185e-07	1	-1.25486	0.0196291	0.986464	-1.30838	0.0125694	0.993967	-1.59625	0.000305583	0.999691
246216_at	ROT3 (ROTUNDIFOLIA 3); oxygen binding / steroid hydroxylase	AT4G36380	246216_at							-2.81361	1.24658e-08	1	1.58277	0.000164545	0.999917				1.74404	1.38494e-06	0.999997	-2.37575	4.09873e-09	1	-4.01439	2.66211e-10	1	1.57321	0.00322849	0.997586
246217_at	AP2 (APETALA 2); transcription factor	AT4G36920	246217_at										1.63737	0.000509071	0.999764										1.64502	0.00215596	0.998701
246218_at	RCE1 (RUB1 CONJUGATING ENZYME 1); small protein conjugating enzyme	AT4G36800	246218_at																-1.54369	2.75041e-05	0.999955	-1.44105	0.00018786	0.999736	1.20395	0.0324748	0.986255
246219_at	ATAPP1 (aminopeptidase P1)	AT4G36760	246219_at										2.21817	1.26869e-08	1				2.50643	2.5522e-11	1	1.17149	0.0317378	0.979765	-1.4739	2.52991e-05	0.999973	-1.82965	2.13494e-08	1
246220_at	tetratricopeptide repeat (TPR)-containing protein	AT4G37210	246220_at										2.11894	4.74905e-11	1				-2.76049	2.98557e-11	1							-1.39114	0.000186377	0.999799
246221_at	SMP2 (swellmap 2)	AT4G37120	246221_at				1.53846	0.000390722	0.991583	1.34307	0.000189771	0.999339							-1.92386	1.15379e-07	1	-1.57599	8.00616e-06	0.999982
246222_at	RAP2.10 (related to AP2 10); DNA binding / transcription factor	AT4G36900	246222_at				2.12353	2.12353e-07	0.999903				-17.3786	8.88178e-16	1				-4.88179	1.37668e-08	1
246223_at	IRX14 (IRREGULAR XYLEM 14); transferase, transferring glycosyl groups / xylosyltransferase	AT4G36890	246223_at										3.35375	2.21403e-10	1							1.41804	0.00105263	0.99886				-1.25133	0.013324	0.991696
246225_at	LEJ2 (LOSS OF THE TIMING OF ET AND JA BIOSYNTHESIS 2)	AT4G36910	246225_at										-1.67595	1.9354e-07	1							1.26709	0.00370797	0.996683	-1.22507	0.0073012	0.99624	-1.8848	2.55397e-09	1
246226_at	HCF164 (High chlorophyll fluorescence 164); thiol-disulfide exchange intermediate	AT4G37200	246226_at										1.38277	0.00157401	0.999331				1.28013	0.0105737	0.991266				1.48219	0.000142451	0.999879
246228_at	peroxidase, putative	AT4G36430	246228_at																									2.37256	0.00117639	0.998999
246229_at	SKS15 (SKU5 Similar 15); copper ion binding	AT4G37160	246229_at																						8.25797	9.56534e-08	1	2.16082	2.96312e-06	0.999995
246231_at	similar to unknown protein [Arabidopsis thaliana] (TAIR:AT5G42690.2); similar to hypothetical protein [Populus tremula] (GB:CAM84232.1); contains InterPro domain Protein of unknown function DUF547 (InterPro:IPR006869)	AT4G37080	246231_at							1.8756	0.00697011	0.98648																1.77672	0.000183261	0.999802
246232_at	EMB2754 (EMBRYO DEFECTIVE 2754); binding / small GTPase regulator	AT4G36630	246232_at				1.87934	0.000887463	0.986352	-1.33808	0.0193757	0.968602	-2.97188	1.23125e-08	1				1.72725	0.000203786	0.999733
246233_at	binding / ubiquitin-protein ligase	AT4G36550	246233_at										3.69375	3.407e-06	0.999998				1.34601	0.034374	0.975323	-1.29175	0.0432034	0.973847	-2.22779	5.8888e-06	0.999992
246234_at	MRG family protein	AT4G37280	246234_at	1.27817	0.0311949	0							-1.49376	3.38605e-05	0.999981							1.29802	0.00837528	0.993393
246235_at	GNS1/SUR4 membrane family protein	AT4G36830	246235_at	1.57721	0.00795513	0	-1.68667	0.00318438	0.971211																			1.23166	9.20764e-06	0.999985
246237_at	radical SAM domain-containing protein / TRAM domain-containing protein	AT4G36390	246237_at																1.74683	1.39994e-07	1				-1.21913	0.0135347	0.993566
246238_at	mannitol transporter, putative	AT4G36670	246238_at				1.40962	0.00366984	0.968745				-1.73654	1.72207e-07	1				-15.4607	2.74869e-12	1							4.02539	4.84678e-08	1
246239_at	transporter-related	AT4G36790	246239_at							-1.44178	0.0220897	0.965062	1.53705	0.000376896	0.999821	-1.63049	4.76053e-05	0.999064	-2.17037	1.18289e-05	0.999978
246240_at	hydroxyproline-rich glycoprotein family protein	AT4G37130	246240_at							1.7026	0.000283228	0.999075	2.7413	4.63234e-11	1	-1.30831	0.003088	0.980516	-1.33139	0.00560897	0.995009
246241_at	PLA V/PLP4 (Patatin-like protein 4); nutrient reservoir	AT4G37050	246241_at							-2.21703	4.57377e-05	0.9998	-3.44871	5.55598e-06	0.999996				-1.48084	0.00726044	0.993731	-1.21444	0.0409627	0.974978
246242_at	late embryogenesis abundant domain-containing protein / LEA domain-containing protein	AT4G36600	246242_at				1.28722	5.83637e-05	0.99727	-1.21052	0.000299994	0.999029	-3.82358	0	1				-15.3913	1.33227e-15	1	-4.49748	2.57043e-11	1				-2.91406	1.25233e-05	0.999981
246244_at	leucine-rich repeat family protein / protein kinase family protein	AT4G37250	246244_at										-1.82382	0.0030658	0.998763				1.40166	0.00967422	0.991925				1.40339	0.0278156	0.987979
246245_at	similar to unnamed protein product [Vitis vinifera] (GB:CAO48295.1)	AT4G36440	246245_at							-1.3007	0.00489046	0.989931	-1.81383	1.83275e-06	0.999999				3.05872	1.56871e-10	1							-1.69937	6.2893e-07	0.999999
246246_at	pentatricopeptide (PPR) repeat-containing protein	AT4G37170	246246_at										3.34595	5.41297e-09	1							-1.58515	0.00705193	0.994286	-2.00044	0.0011489	0.99925	-1.717	0.00312525	0.997654
246247_at	SEC14 cytosolic factor family protein / phosphoglyceride transfer family protein	AT4G36640	246247_at																						1.74108	0.00589137	0.99688	11.2554	2.03448e-11	1
246249_at	pentatricopeptide (PPR) repeat-containing protein	AT4G36680	246249_at				1.74701	0.00113108	0.984264	1.39726	0.000676203	0.998078	3.55499	8.99281e-15	1				-1.36962	0.00197682	0.998013	-1.60637	1.60459e-05	0.999967	-1.25825	0.0255934	0.988816	-2.02181	1.02226e-08	1
246250_at	CP1 (CYSTEINE PROTEINASE1); cysteine-type peptidase	AT4G36880	246250_at							8.11954	4.01457e-13	1	4.69988	3.84137e-13	1	1.36166	0.000944684	0.991729	4.74538	1.22125e-14	1	2.1934	1.08977e-10	1				-1.89139	6.48374e-10	1
246251_at	stress-responsive protein, putative	AT4G37220	246251_at																									1.52753	0.000792294	0.999291
246253_at	AtMYB73/MYB73 (myb domain protein 73); DNA binding / transcription factor	AT4G37260	246253_at				1.35253	0.0016408	0.980434	2.47635	2.71383e-12	1	-4.88525	1.11022e-15	1	1.57118	1.92868e-05	0.999516	-5.97986	6.1634e-12	1	-2.0631	7.49123e-07	0.999998	2.74267	1.10794e-09	1	1.22079	0.0401659	0.978295
246255_at	transcription factor IIB (TFIIB) family protein	AT4G36650	246255_at										-1.41249	0.000277799	0.999865										-1.44002	0.0109494	0.994649	-1.55714	0.0117816	0.99254
246257_at	ATU2AF65A; RNA binding	AT4G36690	246257_at							1.36115	0.000313016	0.998994	1.8244	5.28096e-10	1				-1.54163	2.03081e-05	0.999965	-1.65847	8.0368e-06	0.999982	-1.37247	0.00347712	0.99803
246258_at	pentatricopeptide (PPR) repeat-containing protein	AT1G31840	246258_at
246259_at	amino acid permease family protein	AT1G31830	246259_at																-1.43943	0.00015079	0.999796	-1.54669	1.77293e-05	0.999964
246260_at	amino acid permease family protein	AT1G31820	246260_at							-1.55616	0.00599151	0.988077										-1.09795	0.0168094	0.988117				1.5057	0.0124784	0.992157
246261_at	actin binding	AT1G31810	246261_at																						-1.54206	0.00206605	0.998749
246262_at	pentatricopeptide (PPR) repeat-containing protein	AT1G31790	246262_at													-1.78983	9.18321e-05	0.998487				-1.27612	0.0431339	0.973882	-2.90864	1.16547e-07	1	-1.40023	0.0121467	0.992339
246263_at	similar to unknown [Populus trichocarpa] (GB:ABK94646.1); similar to unnamed protein product [Vitis vinifera] (GB:CAO63439.1); similar to Hypothetical protein [Oryza sativa (japonica cultivar-group)] (GB:AAN52749.1); contains InterPro domain Conserved oligomeric complex COG6 (InterPro:IPR010490)	AT1G31780	246263_at													-1.35884	0.00562357	0.970044	1.54047	0.000311601	0.999612	1.81913	1.94927e-06	0.999995	1.32889	0.0017966	0.998892	1.19049	0.0323931	0.982
246264_at	FRL2 (FRIGIDA LIKE 2)	AT1G31814	246264_at							1.57887	0.00935804	0.982741	-1.6553	0.00307719	0.998759										-1.58183	0.00272698	0.998406	-1.64774	0.00257041	0.998021
246265_at	AT-IE (Arabidopsis thaliana bifunctional HisI-HisE protein)	AT1G31860	246265_at							-1.33316	0.00440096	0.990778	6.64784	6.66134e-16	1							-1.25599	0.00457254	0.996039	-1.26641	0.00557099	0.997029
246266_at	NFD3 (NUCLEAR FUSION DEFECTIVE 3); structural constituent of ribosome	AT1G31817	246266_at							1.30927	0.00921084	0.982966	1.85796	5.05694e-08	1				1.42868	3.18202e-05	0.999948	-1.18311	0.0207084	0.985842				-1.70115	2.75812e-06	0.999995
246267_at	ACBP (ACYL-COA-BINDING PROTEIN); acyl-CoA binding	AT1G31812	246267_at				-1.47516	0.00303315	0.972013				2.11984	1.28717e-10	1	1.23799	0.00508585	0.972122	2.13568	7.211e-10	1	1.3206	0.0010301	0.998881	1.77063	7.42477e-09	1	1.8707	4.3377e-08	1
246268_at	CYP97A3/LUT5 (CYTOCHROME P450-TYPE MONOOXYGENASE 97A3); carotene beta-ring hydroxylase/ oxygen binding	AT1G31800	246268_at	-1.58061	0.0274268	0							2.99558	4.05536e-07	1				2.75592	1.4019e-07	1	1.82257	1.88793e-06	0.999995	1.5197	9.63508e-06	0.999988	2.10975	9.58673e-08	1
246269_at	protein binding / zinc ion binding	AT4G37110	246269_at																			2.45449	0.00300097	0.997228	3.29196	2.75078e-07	0.999999	-1.36962	0.0172367	0.989608
246270_at	similar to unknown protein [Arabidopsis thaliana] (TAIR:AT2G18210.1); similar to hypothetical protein [Thellungiella halophila] (GB:ABB45855.1)	AT4G36500	246270_at																						5.78535	1.38799e-08	1	1.81532	0.00130726	0.998903
246272_at	esterase, putative	AT4G37150	246272_at																									4.7151	5.11865e-06	0.999991
246273_at	cupin family protein	AT4G36700	246273_at				1.41478	0.000328105	0.992408	-1.29116	0.00138607	0.996491	-5.16376	2.93099e-13	1				-4.42044	7.29194e-12	1	-2.8506	7.24402e-07	0.999998				-2.87855	3.16634e-06	0.999994
246274_at	zinc finger (GATA type) family protein	AT4G36620	246274_at							-1.85735	5.57168e-08	0.999999	-25.3714	1.75415e-14	1										-1.34188	0.00372095	0.99791	-1.23224	0.00345516	0.997439
246275_at	BEE2 (BR ENHANCED EXPRESSION 2); DNA binding / transcription factor	AT4G36540	246275_at																4.59767	1.08032e-08	1	2.60501	4.61383e-08	1	-3.94938	8.14139e-10	1	2.15225	6.03521e-05	0.999925
246276_at	HMA1 (Heavy metal ATPase 1); copper-exporting ATPase	AT4G37270	246276_at										-1.71916	0.000230464	0.999887							1.2957	0.0314491	0.979919				2.10998	1.20378e-06	0.999998
246278_at	similar to Os03g0240900 [Oryza sativa (japonica cultivar-group)] (GB:NP_001049512.1); similar to Os12g0586400 [Oryza sativa (japonica cultivar-group)] (GB:NP_001067157.1); similar to hypothetical protein OsI_037654 [Oryza sativa (indica cultivar-group)] (GB:EAY83695.1); contains InterPro domain Tubulin/FtsZ, GTPase; (InterPro:IPR003008)	AT4G37190	246278_at										2.08965	5.25203e-08	1							-1.26103	0.0159693	0.988618				-1.70404	0.000192499	0.999794
246280_at	similar to unknown protein [Arabidopsis thaliana] (TAIR:AT5G65650.1); similar to unnamed protein product [Vitis vinifera] (GB:CAO22870.1); contains InterPro domain Protein of unknown function DUF1195 (InterPro:IPR010608)	AT4G36660	246280_at										12.7438	3.04978e-12	1				1.48904	0.000290675	0.999635	-1.25495	0.00852223	0.993295	1.22199	0.022339	0.99006	-1.36528	0.00307522	0.997686
246281_at	nicotinate phosphoribosyltransferase	AT4G36940	246281_at										2.24729	5.73818e-06	0.999996				1.90918	3.57073e-05	0.999943	1.35259	0.00837349	0.993394
246282_at	AAA-type ATPase family protein	AT4G36580	246282_at							2.04727	3.74634e-06	0.999976	1.21796	0.0236514	0.991886				-1.28012	0.0111257	0.990865	-1.52463	0.000219441	0.999699	-2.6973	6.34368e-08	1	-3.07603	1.67728e-06	0.999997
246283_at	zinc ion binding	AT4G36860	246283_at										2.30609	4.93316e-11	1				1.2358	0.00614166	0.994592				-2.01862	2.0203e-07	1	-1.99068	1.73791e-07	1
246284_at	brassinosteroid signalling positive regulator-related	AT4G36780	246284_at													-1.42983	0.00145691	0.988676							1.44698	0.000600338	0.999574
246285_at	similar to unnamed protein product [Vitis vinifera] (GB:CAO71849.1); contains domain PTHR13161 (PTHR13161)	AT4G36980	246285_at				1.5887	0.00114299	0.984167				-1.44966	0.000441482	0.999793				1.65962	1.93227e-05	0.999967	-1.45758	0.000324421	0.99958	-2.00527	1.63616e-06	0.999998	-1.31577	0.0393636	0.978673
246286_at	GHMP kinase family protein	AT1G31910	246286_at										1.28921	0.00038781	0.999817				2.59544	2.24067e-11	1							-1.58866	1.18779e-07	1
246287_at	similar to hypothetical protein OsJ_025196 [Oryza sativa (japonica cultivar-group)] (GB:EAZ41713.1); similar to Os08g0178300 [Oryza sativa (japonica cultivar-group)] (GB:NP_001061128.1)	AT1G31870	246287_at										1.43227	0.000157623	0.99992				-2.00801	7.24757e-07	0.999998	-1.40352	0.00220702	0.997863	-1.24469	0.0348606	0.985385	-1.92445	2.53191e-05	0.999965
246288_at	dehydration-responsive protein, putative	AT1G31850	246288_at																1.23786	0.0112739	0.990758	2.32205	1.15583e-09	1				-1.42751	1.38544e-05	0.999979
246289_at	VQ motif-containing protein	AT3G56880	246289_at							-1.88487	6.82228e-10	1	-2.7144	5.67546e-13	1				-2.13878	2.39181e-08	1	-1.9982	1.07499e-07	1	3.89647	2.59792e-14	1	-1.1748	0.0187927	0.988796
246290_at	CAM3 (CALMODULIN 3); calcium ion binding	AT3G56800	246290_at				-1.43244	0.00368982	0.968646				-1.835	1.07892e-08	1				2.89868	1.0524e-11	1	1.65333	4.15275e-06	0.99999	1.61177	4.12428e-07	0.999999
246291_at	similar to unnamed protein product [Vitis vinifera] (GB:CAO18276.1); contains InterPro domain Cupin, RmlC-type (InterPro:IPR011051)	AT3G56820	246291_at							1.69763	6.01391e-06	0.999964				-1.54803	2.35604e-05	0.99944	-1.9176	4.62413e-06	0.999991				-1.32577	0.0168521	0.992216	-1.4383	0.00748171	0.994978
246292_at	UBA2A; RNA binding	AT3G56860	246292_at							1.17931	0.0140805	0.975826	3.2118	1.33227e-15	1				-3.80672	7.69607e-13	1	-1.30935	0.00549252	0.995375				-1.3359	0.00147702	0.998779
246293_at	SIB1 (SIGMA FACTOR BINDING PROTEIN 1); binding	AT3G56710	246293_at
246294_at	PSRP5 (PLASTID-SPECIFIC 50S RIBOSOMAL PROTEIN 5)	AT3G56910	246294_at										3.52204	5.9508e-14	1	1.23571	0.00333423	0.97941	1.77995	6.72589e-09	1	1.80827	2.2301e-08	1				1.14439	0.0337638	0.981339
246295_at	CIP111 (CAM INTERACTING PROTEIN 111); ATPase/ calmodulin binding	AT3G56690	246295_at										1.49818	0.000189	0.999906							-1.29935	0.014142	0.989724	-1.54081	0.000680013	0.999526	-1.50794	0.00472566	0.996635
246296_at	similar to unknown protein [Arabidopsis thaliana] (TAIR:AT2G41150.2); similar to unnamed protein product [Vitis vinifera] (GB:CAO18205.1)	AT3G56750	246296_at										-1.73166	0.000581703	0.999733				1.69932	0.000489328	0.999422				-1.25681	0.0475884	0.980879	-1.42627	0.0111582	0.992885
246298_at	ETO1 (ETHYLENE OVERPRODUCER 1)	AT3G51770	246298_at										-1.91361	0.00355896	0.99858
246299_at	ATEM1 (Early methionine labelled)	AT3G51810	246299_at				1.35332	9.01913e-06	0.9991				-3.61588	1.11022e-16	1	-1.31851	0.000138758	0.997955	-4.75763	2.68596e-12	1	-2.63223	1.6724e-07	0.999999	-2.13943	1.27122e-06	0.999998	-13.6144	3.35976e-12	1
246300_at	ATG5 (G5p-related protein); phosphoinositide 5-phosphatase	AT3G51830	246300_at										1.53416	0.00131862	0.999432							-1.29716	0.0179328	0.987453				1.50631	0.0070987	0.995202
246301_at	CPK13 (calcium-dependent protein kinase 13); calmodulin-dependent protein kinase/ kinase	AT3G51850	246301_at										1.47564	0.00329101	0.998679				2.28716	3.27146e-09	1				1.30449	0.00180641	0.998887	1.2889	0.00440638	0.996834
246302_at	CAX3 (cation exchanger 3); cation:cation antiporter	AT3G51860	246302_at							-1.48362	5.43044e-06	0.999967	-6.41201	2.55351e-15	1	2.11022	1.7338e-07	0.999985	-6.20708	2.17272e-11	1	-1.77258	0.000216721	0.999702	-4.11895	1.79997e-08	1	2.99484	6.5948e-07	0.999999
246303_at	mitochondrial substrate carrier family protein	AT3G51870	246303_at							1.58224	0.000387461	0.998796	1.9157	1.05421e-06	0.999999				1.27435	0.00468705	0.99574	2.25254	8.15872e-09	1	-1.42325	0.000124403	0.999892	-1.95173	2.26433e-09	1
246304_at	ACX4 (ACYL-COA OXIDASE 4); oxidoreductase	AT3G51840	246304_at							-1.25099	0.0033394	0.992675	-2.12288	7.64483e-11	1				3.10802	9.10716e-13	1	1.91928	6.02686e-08	1	-1.31768	0.00107159	0.999294	-1.91711	1.05373e-09	1
246305_at	protein binding / protein transporter/ structural molecule	AT3G51890	246305_at							3.35731	1.59273e-12	1	-2.6264	1.44403e-11	1	-1.57013	1.01261e-05	0.999698	-4.21135	1.41721e-09	1	-2.3513	1.57513e-06	0.999995				-2.09333	0.000147076	0.999837
246306_at	ATBAG4 (ARABIDOPSIS THALIANA BCL-2-ASSOCIATED ATHANOGENE 4); protein binding	AT3G51780	246306_at										1.40989	0.000340028	0.999838							-1.78069	0.000102612	0.999842				-1.42919	0.00480005	0.996589
246307_at	ATG2 (G2p-related protein); metalloexopeptidase	AT3G51800	246307_at										4.36846	0	1							-1.25775	0.000754233	0.999141				-1.68629	7.30864e-09	1
246308_at	ATG4/CHLG/G4 (CHLOROPHYLL SYNTHASE); chlorophyll synthetase	AT3G51820	246308_at	-1.40653	0.00746931	0							3.4335	1.16644e-07	1				2.10803	1.78561e-06	0.999996	2.8082	1.04355e-08	1	1.2731	0.00558032	0.997024	1.98016	5.64719e-08	1
246309_at	ATG1 (G1p-related protein)	AT3G51790	246309_at							7.59837	3.24829e-12	1	-1.6363	1.71779e-05	0.99999													-2.32286	1.54579e-08	1
246310_at	SULTR3;1 (SULFATE TRANSPORTER 1); sulfate transmembrane transporter	AT3G51895	246310_at				2.22012	8.85691e-05	0.996504				-4.31784	6.62165e-09	1				-2.14127	0.00118983	0.998731				-1.24662	0.0436922	0.982237
246311_at	HMGB1 (HIGH MOBILITY GROUP B 1); transcription factor	AT3G51880	246311_at										-2.25493	9.05942e-14	1	-1.21546	0.0033706	0.979249	-2.62919	1.22652e-11	1	-2.60075	1.57416e-11	1	-1.72979	1.63721e-05	0.999982	-1.58549	8.92533e-05	0.999895
246312_at	XLG3 (EXTRA-LARGE GTP-BINDING PROTEIN 3); signal transducer	AT1G31930	246312_at							1.33581	0.000536922	0.998416	-2.05119	9.64392e-09	1				-1.44188	0.0030976	0.997045
246313_at	pentatricopeptide (PPR) repeat-containing protein	AT1G31920	246313_at																			2.586	1.99937e-06	0.999994	2.14965	8.58338e-06	0.99999	1.54928	0.00226521	0.998228
246314_at	AREB3 (ABA-RESPONSIVE ELEMENT BINDING PROTEIN 3); DNA binding / transcription activator/ transcription factor	AT3G56850	246314_at							-1.37178	0.00252445	0.994202	-1.46021	0.000205653	0.999898				1.41576	0.000979457	0.998932				-1.67271	4.87482e-05	0.999952
246315_at	similar to unnamed protein product [Vitis vinifera] (GB:CAO61177.1)	AT3G56870	246315_at										1.74741	0.00188892	0.999209										2.01975	4.36143e-05	0.999957	-1.614	0.00393559	0.997131
246317_at	aladin-related / adracalin-related	AT3G56900	246317_at										2.19216	8.79973e-08	1										-1.28476	0.0178387	0.991822	-1.73438	8.25802e-05	0.999901
246318_at	ubiquitin-associated (UBA)/TS-N domain-containing protein	AT3G56740	246318_at										1.56771	0.00158851	0.999326
246319_at	nucleic acid binding	AT3G56680	246319_at										1.26723	0.000678155	0.999693				-1.13847	0.0422813	0.970397	1.91751	9.71975e-09	1	-2.04959	2.1063e-09	1	-1.56942	6.7286e-07	0.999999
246320_at	Per1-like family protein	AT1G16560	246320_at							-1.49746	0.00587133	0.988276							4.11149	2.63722e-12	1	1.86144	4.20915e-07	0.999999	1.23734	0.00565097	0.996992
246321_at	transcriptional factor B3 family protein	AT1G16640	246321_at
246322_at	DNAJ heat shock N-terminal domain-containing protein / S-locus protein, putative	AT1G16680	246322_at				1.45005	0.00360378	0.969072				-1.6766	6.30579e-06	0.999996							-1.39962	0.00206166	0.997983	-1.56482	0.000728572	0.999496	-1.53406	0.00212436	0.998324
246323_at	transcription factor-related	AT1G16690	246323_at										1.4151	0.0200154	0.993038													-1.54127	0.0142222	0.99121
246324_at	SR45 (arginine/serine-rich 45); RNA binding	AT1G16610	246324_at										2.58492	1.50155e-11	1				-1.19403	0.017435	0.986425	-1.43845	3.15492e-05	0.999942	-1.61586	3.25375e-06	0.999996	-1.27435	0.00327518	0.997556
246325_at	ABA3/ATABA3/LOS5/SIR3 (ABA DEFICIENT 3); Mo-molybdopterin cofactor sulfurase/ selenocysteine lyase	AT1G16540	246325_at										-2.01534	2.64595e-07	1				-2.61175	1.86537e-05	0.999968				-1.39159	0.0193583	0.991221
246326_at	REV7 (Reversionless 7); DNA binding	AT1G16590	246326_at																			-1.65111	9.08984e-05	0.999858	-1.4778	0.00277515	0.998381	-2.1404	5.15894e-05	0.999935
246327_at	protein kinase family protein	AT1G16670	246327_at							-1.3202	0.0237035	0.963002	-1.30053	0.0233406	0.991983	-1.41283	0.00612058	0.968176							1.28196	0.0480086	0.980734	-1.77051	0.000648759	0.999405
246328_at	zinc knuckle (CCHC-type) family protein	AT3G43590	246328_at							1.59734	7.8622e-06	0.999955	1.83019	3.67961e-08	1							-1.47152	3.48423e-05	0.999937	-1.56573	5.11822e-05	0.99995	-1.81693	2.11228e-06	0.999996
246329_at	tubulin binding	AT3G43610	246329_at										1.53576	0.0169255	0.994031							1.71214	0.00752942	0.993961				1.5015	0.00268	0.997948
246330_at	AAO2 (ALDEHYDE OXIDASE 2)	AT3G43600	246330_at										1.86783	0.00174102	0.999266							1.33713	0.0462304	0.972337	3.01796	9.74368e-09	1	1.6924	1.4287e-05	0.999979
246331_at	phototropic-responsive NPH3 family protein	AT3G44820	246331_at										1.5334	0.0219605	0.992419
246332_at	lecithin:cholesterol acyltransferase family protein / LACT family protein	AT3G44830	246332_at				1.51745	0.00229151	0.976223	-1.38601	0.00115342	0.996992	1.49713	4.77469e-05	0.999973				-2.21871	4.96351e-08	1	-2.73361	4.82483e-08	1	-4.11239	9.00509e-08	1	-1.56549	0.00177486	0.998567
246334_at	protein kinase-related	AT3G44850	246334_at										5.69983	1.61929e-11	1				1.42671	0.00345654	0.996745	-1.67756	9.41334e-05	0.999853	-1.28763	0.0195996	0.991126	-1.43735	0.00701821	0.99525
246335_at	ACD1 (ACCELERATED CELL DEATH 1)	AT3G44880	246335_at							-2.62663	3.33706e-10	1	-9.80073	7.363e-13	1				1.88489	0.000250695	0.99968				2.06001	1.48153e-05	0.999983	2.35181	2.03136e-05	0.999971
246339_at	RPL9 (ribosomal protein L9); structural constituent of ribosome	AT3G44890	246339_at										4.73069	6.03961e-14	1	1.27055	0.00293162	0.981232	1.64051	1.47451e-07	1	1.56535	3.17605e-06	0.999992				1.22639	0.0027007	0.997934
246343_at	similar to unnamed protein product [Vitis vinifera] (GB:CAO63033.1)	AT3G56720	246343_at										-1.23672	0.00218142	0.999096				1.22008	0.00619862	0.994548	-1.63895	5.61688e-07	0.999998	-1.52821	5.6083e-05	0.999946	-1.55108	2.41324e-05	0.999966
246344_at	similar to unknown protein [Arabidopsis thaliana] (TAIR:AT3G62050.1); similar to unnamed protein product [Vitis vinifera] (GB:CAO17351.1); contains InterPro domain Protein of unknown function DUF537 (InterPro:IPR007491)	AT3G56730	246344_at										2.00279	0.000420279	0.999802				-1.50656	0.00069202	0.999214	-1.11129	0.00869795	0.993179
246345_at	calcium-dependent protein kinase, putative / CDPK, putative	AT3G56760	246345_at										2.70488	6.72578e-05	0.999964							1.44474	0.0337955	0.978678	1.51562	0.0018105	0.998885	-1.49676	0.00331982	0.997527
246346_at	unknown protein	AT3G56810	246346_at																			1.4585	0.000747878	0.999147	-1.4914	0.000596161	0.999577
246347_at	similar to unknown protein [Arabidopsis thaliana] (TAIR:AT1G65420.1); similar to unnamed protein product [Vitis vinifera] (GB:CAO24523.1); contains InterPro domain Protein of unknown function DUF565 (InterPro:IPR007572)	AT3G56830	246347_at	-2.36803	0.00430825	0	2.47222	0.000238368	0.993715				-1.74258	0.00355797	0.998581				1.67954	0.000808362	0.999099				-1.5951	0.000602685	0.999573
246348_at	FAD-dependent oxidoreductase family protein	AT3G56840	246348_at										-3.43329	1.25115e-10	1				1.72764	0.0003996	0.999516
246350_at	similar to unnamed protein product [Vitis vinifera] (GB:CAO23849.1); contains domain S-adenosyl-L-methionine-dependent methyltransferases (SSF53335); contains domain CGI-41 METHYLTRANSFERASE (PTHR12496)	AT1G16650	246350_at							1.31631	0.00140856	0.996443	1.20376	0.0104931	0.996155				-1.71163	4.88368e-07	0.999999	-1.62346	1.05921e-05	0.999977	-3.20109	1.30831e-08	1	-2.26198	7.23876e-06	0.999988
246351_at	glycosyl transferase family 1 protein	AT1G16570	246351_at																2.77906	5.87929e-08	1	1.32408	0.00744888	0.994016				-1.42606	0.00109349	0.999061
246356_x_at	transposable element gene	AT1G40150	246356_x_at										-1.11214	0.0188938	0.993397
246364_at	transposable element gene	AT1G40230	246364_at
246371_at	protein kinase family protein / peptidoglycan-binding LysM domain-containing protein	AT1G51940	246371_at							1.63582	0.0130324	0.977316	4.33442	2.97895e-11	1				1.2487	0.0150816	0.988054	-1.94066	8.6656e-08	1	1.48338	7.63089e-05	0.99993	1.40382	0.000716978	0.99935
246375_at	ATP binding / kinase/ protein serine/threonine kinase	AT1G51830	246375_at																									2.28481	0.000206508	0.999781
246376_at	IAA18 (indoleacetic acid-induced protein 18); transcription factor	AT1G51950	246376_at										2.81982	1.16845e-06	0.999999										1.38342	0.00997648	0.995065	1.71406	0.000304676	0.999692
246378_at	emp24/gp25L/p24 family protein	AT1G57620	246378_at										2.88281	7.76613e-07	0.999999				1.79327	0.0001491	0.999798	1.98051	3.02185e-06	0.999992	2.31304	5.26733e-09	1	-1.36534	0.000618483	0.999429
246383_at	pentatricopeptide (PPR) repeat-containing protein	AT1G77360	246383_at							-1.81539	3.77656e-05	0.99983										-1.51746	0.00389161	0.996545	-2.94978	1.30882e-07	1
246384_at	glutaredoxin, putative	AT1G77370	246384_at							-1.19411	0.00994725	0.981847	-1.93531	8.75244e-10	1				-1.48548	4.25266e-05	0.999933	-1.90735	1.16564e-07	1				-1.59899	7.05005e-05	0.999914
246385_at	CYCA1;2 (CYCLIN A1;2); cyclin-dependent protein kinase regulator	AT1G77390	246385_at																1.22666	0.0332711	0.976021							-1.12152	0.0245731	0.985848
246386_at	BGAL16 (BETA-GALACTOSIDASE 16); beta-galactosidase	AT1G77410	246386_at													1.67866	0.00508693	0.972118	2.59454	3.58832e-06	0.999993	-3.35972	1.79749e-07	0.999999	-2.20347	2.45975e-05	0.999974
246387_at	similar to hydroxyproline-rich glycoprotein family protein [Arabidopsis thaliana] (TAIR:AT1G21695.1)	AT1G77400	246387_at							-1.07129	0.00419559	0.991138	-1.03791	0.0235257	0.991925
246389_at	AAP3 (amino acid permease 3); amino acid transmembrane transporter	AT1G77380	246389_at																									10.8783	3.13043e-09	1
246390_at	1-aminocyclopropane-1-carboxylate oxidase, putative / ACC oxidase, putative	AT1G77330	246390_at																			1.72151	1.38293e-05	0.999971	52.7662	2.22045e-15	1	2.01272	1.1807e-08	1
246391_at	similar to unnamed protein product [Vitis vinifera] (GB:CAO47891.1)	AT1G77350	246391_at							1.87788	0.0142127	0.97564	3.72557	1.8069e-10	1				3.00143	3.847e-11	1	1.37062	0.000449909	0.999446	1.36725	0.000410306	0.999695	-1.37372	0.000277284	0.999716
246393_at	unknown protein	AT1G58150	246393_at							-1.26767	0.00722938	0.986064	-4.14982	6.08362e-11	1	1.59434	0.00370899	0.977771	1.77694	5.08263e-05	0.999922				-2.29909	4.4961e-06	0.999994	-1.68203	0.00117727	0.998999
246394_at	jacalin lectin family protein	AT1G58160	246394_at										-1.66657	0.00940855	0.996522
246395_at	disease resistance-responsive protein-related / dirigent protein-related	AT1G58170	246395_at																						1.38036	0.0119309	0.994235	3.47388	9.34438e-06	0.999985
246396_at	carbonic anhydrase family protein / carbonate dehydratase family protein	AT1G58180	246396_at										-2.355	0.000152477	0.999923				-1.557	0.00841357	0.992861	1.35044	0.0180456	0.987387	1.97235	8.55079e-05	0.999922	1.74844	0.000661376	0.999394
246398_at	TCP family transcription factor, putative	AT1G58100	246398_at							1.83352	2.07325e-07	0.999998	-4.34556	6.77902e-13	1				1.22136	0.0470382	0.967491				-1.57618	3.08225e-05	0.999968	-1.32269	0.0161038	0.990206
246399_at	bZIP family transcription factor	AT1G58110	246399_at																			1.51075	0.00131827	0.99862	-1.39673	0.00564953	0.996992
246400_at	similar to unknown protein [Oryza sativa (japonica cultivar-group)] (GB:BAD81218.1); similar to Os01g0250600 [Oryza sativa (japonica cultivar-group)] (GB:NP_001042596.1)	AT1G57540	246400_at							-1.52796	0.000352249	0.998889							1.5605	1.25907e-05	0.999977				-1.42276	0.000684377	0.999523	-1.66428	1.35752e-05	0.99998
246401_at	AtMYB50 (myb domain protein 50); DNA binding / transcription factor	AT1G57560	246401_at																									6.95317	1.88386e-09	1
246402_at	jacalin lectin family protein	AT1G57570	246402_at
246403_at	carboxylesterase	AT1G57590	246403_at																						9.01633	6.27209e-12	1
246404_at	membrane bound O-acyl transferase (MBOAT) family protein	AT1G57600	246404_at																3.17811	6.33675e-08	1							-1.69432	0.000219785	0.999768
246408_at	similar to unnamed protein product [Vitis vinifera] (GB:CAO46875.1); contains InterPro domain Uncharacterised conserved protein UCP031277 (InterPro:IPR016971)	AT1G57680	246408_at							15.1202	6.35048e-14	1	-6.01745	7.8082e-13	1	2.68913	3.40663e-07	0.999975	-1.80558	5.2372e-05	0.99992	-1.23783	0.0176993	0.98759	1.83944	1.46778e-07	1
246409_at	protein kinase family protein	AT1G57700	246409_at																						1.38744	0.022092	0.990155	-1.8	0.0003143	0.999684
246411_at	amine oxidase family	AT1G57770	246411_at																-1.3337	0.0457918	0.968249				2.25929	0.000142913	0.999878	2.72711	6.87024e-06	0.999989
246412_at	phosphoglucosamine mutase family protein	AT5G17530	246412_at										1.61939	3.7071e-05	0.999979				1.20716	0.0253151	0.981147				-1.49577	0.000315943	0.999757
246413_at	wound-responsive protein, putative	AT1G77310	246413_at							2.16974	0.0116159	0.979368							-1.92203	0.00262743	0.997445
246415_at	similar to unknown protein [Arabidopsis thaliana] (TAIR:AT3G03130.1); similar to unnamed protein product [Vitis vinifera] (GB:CAO62214.1)	AT5G17160	246415_at																						8.65825	1.81121e-11	1	5.18733	7.18744e-11	1
246416_at	similar to unknown protein [Arabidopsis thaliana] (TAIR:AT5G26730.1); similar to hypothetical protein OsI_036632 [Oryza sativa (indica cultivar-group)] (GB:EAY82673.1); similar to Os12g0233900 [Oryza sativa (japonica cultivar-group)] (GB:NP_001066453.1); contains InterPro domain Beta-Ig-H3/fasciclin (InterPro:IPR000782)	AT5G16920	246416_at							-1.15939	0.0218431	0.96538
246417_at	NADP-dependent oxidoreductase, putative	AT5G16990	246417_at							-1.99014	0.00132344	0.996624	1.42553	0.0179352	0.993705				1.53936	0.00286859	0.997239	-1.94348	3.85481e-05	0.999931	1.30499	0.0448004	0.981849	1.38985	0.0182667	0.989069
246420_at	similar to unknown protein [Arabidopsis thaliana] (TAIR:AT3G03010.1); similar to unknown protein [Arabidopsis thaliana] (TAIR:AT3G03010.2); similar to hypothetical protein [Vitis vinifera] (GB:CAN83813.1); contains InterPro domain Peptidyl-tRNA hydrolase, PTH2 (InterPro:IPR002833)	AT5G16870	246420_at							-1.52287	0.0153367	0.974069	1.69286	0.00105509	0.999538				3.45116	2.5272e-07	0.999999	2.3896	6.39515e-08	1	-1.76896	5.25169e-06	0.999993
246421_at	VHS domain-containing protein / GAT domain-containing protein	AT5G16880	246421_at										-2.95966	2.25575e-12	1				-1.29544	0.00410427	0.996212	-1.23499	0.0193457	0.986628				-1.18114	0.0275681	0.984358
246422_at	ATARFB1B; GTP binding	AT5G17060	246422_at										-2.27237	1.81135e-08	1				1.80371	5.78081e-06	0.999989				1.67742	4.97856e-06	0.999994	-1.48172	0.000153483	0.999831
246423_at	similar to unnamed protein product [Vitis vinifera] (GB:CAO62232.1)	AT5G16950	246423_at							1.87456	1.27862e-05	0.999932	1.41894	0.000281201	0.999864							-1.43355	0.000507725	0.999386	-1.64678	2.24397e-05	0.999976	-2.06831	1.3734e-06	0.999997
246424_at	XPO1A (exportin 1A); protein transporter	AT5G17020	246424_at	-1.36019	0.0417718	0							1.28752	0.00807529	0.996979				1.52096	1.99294e-05	0.999966				-1.4148	0.0014147	0.999101	-1.46484	0.000632868	0.999417
246425_at	IRX3 (IRREGULAR XYLEM 3, MURUS 10); cellulose synthase	AT5G17420	246425_at																						1.40933	0.0336354	0.985831
246426_at	DNA binding / transcription factor	AT5G17430	246426_at																1.66336	0.00545024	0.995133	-2.07819	0.000144887	0.999788	-1.74756	0.000797236	0.999455
246427_at	ADP, ATP carrier protein, mitochondrial, putative / ADP/ATP translocase, putative / adenine nucleotide translocator, putative	AT5G17400	246427_at							-1.67304	3.20111e-06	0.999979	-1.78009	1.36425e-06	0.999999							1.24903	0.0203758	0.986033	-1.87839	9.86854e-07	0.999998	-1.40158	0.000241034	0.999749
246428_at	tubulin family protein	AT5G17410	246428_at										1.46755	0.0122316	0.995572				1.48409	0.0266729	0.980259				-1.87499	0.000124158	0.999892
246430_at	calmodulin-related protein, putative	AT5G17470	246430_at
246431_at	polcalcin, putative / calcium-binding pollen allergen, putative	AT5G17480	246431_at																			3.10853	2.90382e-07	0.999999	-2.8286	1.11346e-06	0.999998	-1.3351	0.0268364	0.98472
246432_at	RGL3 (RGA-LIKE 3); transcription factor	AT5G17490	246432_at				1.73484	0.000172219	0.994815	-1.48322	0.000518402	0.998462	3.80865	2.59792e-13	1				-1.19167	0.0245943	0.98162				-4.24802	1.99259e-11	1	-7.07695	1.20799e-11	1
246433_at	electron carrier/ heme binding / iron ion binding	AT5G17510	246433_at										2.5238	3.66545e-07	1				-1.68293	0.000202344	0.999735	-1.55752	0.00313932	0.99712
246434_at	RCP1 (ROOT CAP 1)	AT5G17520	246434_at																2.13196	1.50436e-07	1				-1.21635	0.0247385	0.98914	1.46746	0.000261749	0.99973
246435_at	similar to unknown [Populus trichocarpa] (GB:ABK93757.1)	AT5G17460	246435_at																						-1.93162	0.000191195	0.999843	-1.75973	0.000941201	0.999176
246436_at	LUC7 N_terminus domain-containing protein	AT5G17440	246436_at	-1.43233	0.0295896	0	1.99344	3.11478e-05	0.99812	-1.46067	0.000459283	0.998611	2.54255	2.9496e-11	1				-1.41154	0.000423479	0.999491	-1.21448	0.0230016	0.98454	-1.44731	0.000491119	0.999643	-1.73937	5.08053e-05	0.999935
246437_at	transferase family protein	AT5G17540	246437_at				1.49217	0.0028409	0.973057	-2.12015	8.11086e-07	0.999993	-17.5006	5.86908e-12	1
246438_at	phototropic-responsive NPH3 family protein	AT5G17580	246438_at										-1.65705	0.0102898	0.996223	-1.80694	0.00509113	0.972101	-1.49005	0.0149915	0.988117	-1.4498	0.000618334	0.999274				-1.08727	0.0345726	0.980951
246439_at	zinc finger (C3HC4-type RING finger) family protein	AT5G17600	246439_at
246440_at	glycine/proline-rich protein	AT5G17650	246440_at	-1.60114	0.0115515	0													-1.15094	0.00490516	0.995566				1.4237	0.0100488	0.995034
246441_at	BolA-like family protein	AT5G17560	246441_at				-1.58112	0.000473294	0.990575				3.48508	1.08802e-13	1							1.22536	0.0239116	0.984029
246442_at	similar to unknown [Populus trichocarpa] (GB:ABK94626.1)	AT5G17610	246442_at							-1.30277	0.0167513	0.972124	-1.60124	0.000122629	0.999937													-1.40871	0.00365451	0.997311
246443_at	similar to unnamed protein product [Vitis vinifera] (GB:CAO17833.1); contains InterPro domain Plant nuclear matrix 1 (InterPro:IPR010604)	AT5G17620	246443_at										3.24631	2.99534e-09	1				2.31406	4.75297e-10	1	-1.17325	0.0430593	0.973919	-1.67888	6.69657e-06	0.999992	-1.9643	2.90477e-07	0.999999
246444_at	tatD-related deoxyribonuclease family protein	AT5G17570	246444_at							-1.31972	0.000669573	0.998094	-1.93522	2.47914e-09	1				-2.38681	7.87957e-09	1	-1.71594	6.49406e-05	0.999893				-1.55164	0.00816324	0.994581
246445_at	glucose-6-phosphate/phosphate translocator, putative	AT5G17630	246445_at										2.77355	1.83387e-08	1	1.66772	5.05496e-05	0.999022	7.51617	2.77556e-15	1				-1.93284	1.78807e-07	1	-1.19112	0.0283716	0.983962
246446_at	similar to unknown protein [Arabidopsis thaliana] (TAIR:AT1G10020.1); similar to unnamed protein product [Vitis vinifera] (GB:CAO17865.1); similar to hypothetical protein [Vitis vinifera] (GB:CAN65847.1); contains InterPro domain Protein of unknown function DUF1005 (InterPro:IPR010410)	AT5G17640	246446_at							5.54833	7.363e-13	1	-2.59848	1.79316e-10	1	1.69708	7.56213e-05	0.998687				-1.46829	7.24829e-05	0.999882	-1.55413	6.41698e-05	0.99994	-1.41626	0.00310822	0.997665
246447_at	SART-1 family protein	AT5G16780	246447_at							1.47331	6.42564e-05	0.999734	-1.29281	0.00890874	0.996693				-1.21334	0.0406671	0.971393				-2.2578	1.49843e-06	0.999998
246448_at	GCN5-related N-acetyltransferase (GNAT) family protein	AT5G16800	246448_at							-1.57893	0.00015122	0.999454	-1.96266	8.31507e-06	0.999995				1.28491	0.0319168	0.976882	1.29213	0.0148604	0.989287	-1.37357	0.0028254	0.998356
246449_at	ATP binding / protein kinase	AT5G16810	246449_at																									1.68823	0.00194353	0.998449
246450_at	HSF3 (HEAT SHOCK FACTOR 3); DNA binding / transcription factor	AT5G16820	246450_at				1.77975	1.35389e-05	0.998854	-1.28951	0.00455602	0.990508	-3.60315	4.02789e-13	1				-2.46358	7.25869e-08	1				-1.81308	5.05789e-05	0.999951
246451_at	inositol 1,3,4-trisphosphate 5/6-kinase	AT5G16760	246451_at				1.31347	0.0045035	0.964819	-2.18752	7.46142e-10	1	1.49323	6.54286e-06	0.999996							-1.17741	0.0362279	0.977407	1.2246	0.00847221	0.99572	-1.18202	0.033413	0.981508
246452_at	RNA recognition motif (RRM)-containing protein	AT5G16840	246452_at										-2.19996	3.54449e-09	1				-1.48481	4.95007e-05	0.999924
246453_at	SYP21 (syntaxin 21); SNAP receptor	AT5G16830	246453_at							-1.29115	0.0018682	0.995494	-4.22065	8.73968e-13	1							1.41102	0.000929947	0.998974				1.34588	0.000890785	0.999215
246454_at	DHAR3 (DEHYDROASCORBATE REDUCTASE 1); glutathione dehydrogenase (ascorbate)	AT5G16710	246454_at							-1.2357	0.0106461	0.9808	-1.43573	0.00029845	0.999856				2.2088	3.07066e-09	1				1.16816	0.0379118	0.984286	1.59487	8.22409e-07	0.999998
246456_at	ATTERT (TELOMERASE REVERSE TRANSCRIPTASE); telomeric template RNA reverse transcriptase	AT5G16850	246456_at																						-1.15513	0.032026	0.986419
246457_at	TOZ (TORMOZEMBRYO DEFECTIVE); nucleotide binding	AT5G16750	246457_at	-1.54058	0.000705853	0	1.83598	1.02715e-05	0.999028	-1.25842	0.0160808	0.973042	2.14703	1.76206e-09	1							-1.76935	2.87221e-07	0.999999	-1.73186	4.81136e-06	0.999994	-3.32827	1.71722e-10	1
246458_at	pentatricopeptide (PPR) repeat-containing protein	AT5G16860	246458_at										1.28475	0.0177266	0.993772													-1.29234	0.0331088	0.981655
246459_at	leucine-rich repeat protein kinase, putative	AT5G16900	246459_at																									1.2979	0.0416591	0.977594
246460_at	ATCSLD2 (Cellulose synthase-like D2); cellulose synthase/ transferase, transferring glycosyl groups	AT5G16910	246460_at																1.21767	0.0443639	0.96912				1.47207	0.000319769	0.999754
246461_at	AAA-type ATPase family protein	AT5G16930	246461_at	1.80966	0.0121022	0				1.5386	0.0178432	0.970646	5.6542	4.41869e-14	1				-1.68689	1.52911e-06	0.999996	-1.60174	5.8819e-05	0.999902	-1.91819	3.11658e-05	0.999968	-2.92333	1.07263e-07	1
246462_at	carbon-sulfur lyase	AT5G16940	246462_at																						2.33434	4.99254e-06	0.999993	2.37412	1.44201e-05	0.999979
246463_at	AT-AER (ALKENAL REDUCTASE); 2-alkenal reductase	AT5G16970	246463_at										-2.5019	2.18303e-11	1				-1.5834	4.20583e-05	0.999934	-1.89116	6.56621e-08	1				1.29022	0.00957266	0.993774
246464_at	NADP-dependent oxidoreductase, putative	AT5G16980	246464_at							-1.53236	0.000498226	0.998513	-1.28632	0.00683328	0.99741				-1.32641	0.0037318	0.996517	-2.36646	7.57683e-08	1	1.44134	0.00537566	0.99712	1.63788	0.000830654	0.999261
246466_at	sugar transporter family protein	AT5G17010	246466_at							-1.23529	0.0258775	0.960273	-1.22257	0.0288196	0.990275				-1.88931	2.15271e-06	0.999995				1.81786	4.45479e-06	0.999994	1.46554	0.00054242	0.999491
246467_at	UDP-glucoronosyl/UDP-glucosyl transferase family protein	AT5G17040	246467_at
246468_at	UDP-glucoronosyl/UDP-glucosyl transferase family protein	AT5G17050	246468_at										-16.9178	3.55271e-15	1										6.96182	1.25144e-12	1	4.10251	3.89893e-11	1
246469_at	similar to unnamed protein product [Vitis vinifera] (GB:CAO62204.1); contains domain PTHR16487 (PTHR16487)	AT5G17070	246469_at										1.47951	0.000212487	0.999895				-1.21692	0.0306417	0.977696	1.29087	0.00409327	0.996394	-1.30241	0.00385174	0.997846
246473_at	cysteine proteinase-related	AT5G17140	246473_at
246475_at	similar to unknown protein [Arabidopsis thaliana] (TAIR:AT1G70750.1); similar to unnamed protein product [Vitis vinifera] (GB:CAO17158.1); contains InterPro domain Protein of unknown function DUF593 (InterPro:IPR007656)	AT5G16720	246475_at
246476_at	similar to unknown protein [Arabidopsis thaliana] (TAIR:AT3G02930.1); similar to unnamed protein product [Vitis vinifera] (GB:CAO62148.1); contains InterPro domain Spectrin repeat (InterPro:IPR002017)	AT5G16730	246476_at				2.043	1.80056e-06	0.999655	1.57013	2.36606e-06	0.999983	-4.93826	2.44249e-14	1				-1.67889	0.000504593	0.999406				1.33588	0.0227523	0.9899
246478_at	pentatricopeptide (PPR) repeat-containing protein	AT5G15980	246478_at							1.58381	0.00028626	0.999066	2.51959	4.50329e-12	1							-1.5826	2.48038e-05	0.999953	-1.35392	0.00225655	0.998649	-1.65224	2.65467e-05	0.999963
246479_at	similar to hypothetical protein [Cleome spinosa] (GB:ABD96913.1); contains domain PD069074 (PD069074)	AT5G16060	246479_at										1.33878	0.000266968	0.99987				2.13615	1.74069e-09	1	-1.2346	0.00945029	0.992684	-1.26592	0.00808144	0.995892	-2.00985	3.3693e-08	1
246480_at	chaperonin, putative	AT5G16070	246480_at										5.81847	8.72635e-14	1													-1.52044	1.54036e-06	0.999997
246482_at	PAM1 (PLANT ADHESION MOLECULE 1); RAB GTPase activator	AT5G15930	246482_at																			2.06942	7.45653e-05	0.99988	1.38343	0.0197222	0.991078	1.51906	0.00234871	0.998171
246483_at	NIK1 (NSP-INTERACTING KINASE 1); kinase	AT5G16000	246483_at																1.37605	0.0441658	0.969241	1.65117	0.000760122	0.999135				1.54383	0.00174513	0.998588
246484_at	regulator of chromosome condensation (RCC1) family protein	AT5G16040	246484_at				1.54788	0.00157876	0.98087				1.99156	8.05435e-09	1				-1.84278	3.89118e-08	1	-1.47213	0.000149087	0.999783				-1.5217	8.01283e-05	0.999904
246486_at	dehydrogenase-related	AT5G15910	246486_at							-1.54159	4.5862e-05	0.9998	-1.87761	2.72999e-07	1	1.54709	9.73172e-05	0.998421							2.21024	5.21062e-09	1	-1.18652	0.0236584	0.986308
246487_at	similar to unknown protein [Arabidopsis thaliana] (TAIR:AT3G02500.1); similar to hypothetical protein [Cleome spinosa] (GB:ABD96956.1)	AT5G16030	246487_at																						5.09256	1.81384e-07	1	13.7871	8.39218e-13	1
246488_at	3-oxo-5-alpha-steroid 4-dehydrogenase family protein / steroid 5-alpha-reductase family protein	AT5G16010	246488_at				-1.43853	0.000242368	0.993653	2.64546	9.80371e-12	1	-1.9983	1.52816e-09	1	-1.27277	0.00350565	0.978654	-3.36739	9.56435e-11	1	-2.23973	1.50825e-08	1	2.82495	4.64422e-10	1	3.64907	6.19815e-12	1
246489_at	GRF5 (GENERAL REGULATORY FACTOR 5); protein phosphorylated amino acid binding	AT5G16050	246489_at										-1.19808	0.00747846	0.997185				1.35557	5.33433e-05	0.999918				-1.38025	7.32905e-05	0.999932	-1.27996	0.000856856	0.999241
246491_at	similar to hypothetical protein [Cleome spinosa] (GB:ABD96916.1)	AT5G16100	246491_at										-1.15331	0.00824983	0.996919
246492_at	peptidyl-tRNA hydrolase family protein	AT5G16140	246492_at							-1.73635	0.00633846	0.987506	1.7088	0.000897839	0.999602				1.86441	1.69011e-05	0.999971							1.34355	0.00313789	0.997645
246493_at	ATCRS1/CRS1 (ARABIDOPSIS ORTHOLOG OF MAIZE CHLOROPLAST SPLICING FACTOR CRS1)	AT5G16180	246493_at				1.8029	0.00480605	0.963475				-1.73672	7.07366e-05	0.999962				-1.39045	0.0330793	0.976143				-2.35425	3.65134e-06	0.999995
246494_at	ATCSLA11 (Cellulose synthase-like A11); transferase, transferring glycosyl groups	AT5G16190	246494_at																						1.27417	0.00270491	0.998417	4.69814	6.85315e-08	1
246495_at	50S ribosomal protein-related	AT5G16200	246495_at										-5.29509	9.73666e-13	1	-1.73588	0.0016794	0.987449				-1.58839	0.00508565	0.995666
246496_at	HEAT repeat-containing protein	AT5G16210	246496_at										-3.32816	6.56779e-11	1													1.32112	0.0492594	0.974077
246497_at	octicosapeptide/Phox/Bem1p (PB1) domain-containing protein	AT5G16220	246497_at										-1.38606	0.00020619	0.999898				-2.0113	6.31209e-07	0.999998	1.38516	0.00403948	0.996434				-1.33989	0.0037105	0.997275
246499_at	RNA recognition motif (RRM)-containing protein	AT5G16260	246499_at										-1.53458	3.02442e-05	0.999983							-1.3509	0.00142691	0.998524	-1.42828	0.00198581	0.998791	-1.28772	0.0492568	0.974078
246500_at	ATRAD21.3/SYN4 (ARABIDOPSIS HOMOLOG OF RAD21 3)	AT5G16270	246500_at				1.57675	9.62599e-05	0.996327	-1.2275	0.0102427	0.981403	-1.52323	7.05278e-06	0.999995				-1.83219	9.8086e-07	0.999998							-1.48261	0.00389363	0.997158
246501_at	binding	AT5G16280	246501_at																1.78274	0.000216024	0.999719				-1.34642	0.0219876	0.990195
246502_at	acyl-(acyl-carrier-protein) desaturase, putative / stearoyl-ACP desaturase, putative	AT5G16240	246502_at										3.3239	2.04633e-09	1				-1.38997	0.044321	0.969146	-1.84881	0.00239376	0.997711	-1.53928	0.00391243	0.997816
246503_at	40S ribosomal protein S7 (RPS7C)	AT5G16130	246503_at										7.07632	0	1				1.64923	1.34882e-08	1							-1.45879	4.20854e-06	0.999993
246504_at	similar to hypothetical protein [Cleome spinosa] (GB:ABD96920.1)	AT5G16160	246504_at							-1.70822	0.0242159	0.962354													-1.41185	0.0145884	0.993133
246505_at	similar to unknown protein [Arabidopsis thaliana] (TAIR:AT3G02640.1); similar to unnamed protein product [Vitis vinifera] (GB:CAO50168.1)	AT5G16250	246505_at																						11.417	1.71601e-11	1	7.86833	5.98077e-13	1
246506_at	similar to unknown protein [Arabidopsis thaliana] (TAIR:AT3G02555.1); similar to hypothetical protein [Cleome spinosa] (GB:ABD96917.1)	AT5G16110	246506_at										-1.56594	9.54755e-06	0.999994	-1.87724	7.46478e-07	0.999955	1.32668	0.00340445	0.996788	1.48866	0.000128029	0.999809	-1.6553	1.16753e-05	0.999986
246507_at	hydrolase, alpha/beta fold family protein	AT5G16120	246507_at							-1.32255	0.00661806	0.98705	2.21589	2.99818e-08	1				-1.24662	0.0172174	0.986575				-1.72606	1.21428e-05	0.999986
246508_at	GLT1/PGLCT (GLUCOSE TRANSPORTER 1); carbohydrate transmembrane transporter/ sugar:hydrogen ion symporter	AT5G16150	246508_at	-1.32999	0.0221888	0							-1.7508	2.23942e-07	1				2.24423	2.42324e-09	1	-1.27455	0.00683512	0.994435				1.74737	3.48676e-06	0.999994
246509_at	EMB2247 (EMBRYO DEFECTIVE 2247); ATP binding / aminoacyl-tRNA ligase	AT5G16715	246509_at							-1.70018	0.00931652	0.982804	3.0987	4.15726e-09	1				1.44251	0.00121198	0.998711	1.66715	9.52769e-06	0.999979				-1.37004	0.00242468	0.998119
246510_at	DND1 (DEFENSE NO DEATH 1); calcium channel/ calmodulin binding / cation channel/ cyclic nucleotide binding / inward rectifier potassium channel	AT5G15410	246510_at	-1.12835	0.0423742	0	1.16182	0.0036714	0.968737																3.10093	5.69437e-07	0.999999	2.77767	1.82748e-06	0.999996
246511_at	UDP-glucose 6-dehydrogenase, putative	AT5G15490	246511_at							1.36551	0.008425	0.984178	2.3555	5.36577e-11	1	-1.2348	0.00598223	0.968691	-2.77157	7.01159e-10	1	1.54062	0.00013443	0.999801	5.32691	1.77636e-15	1	1.1715	0.0293032	0.983504
246512_at	COBL4/IRX6 (COBRA-LIKE4)	AT5G15630	246512_at										-1.09833	0.01826	0.9936
246513_at	binding	AT5G15680	246513_at							-1.37309	0.00964618	0.982303	-1.80254	1.03634e-05	0.999994				1.28164	0.0138352	0.988929				-1.36193	0.0100777	0.995022
246514_at	DNA-directed RNA polymerase (RPOT2)	AT5G15700	246514_at										2.40111	1.43018e-06	0.999999				-1.52062	0.0039968	0.996299	-2.00379	3.14725e-05	0.999942				-2.3175	3.69263e-05	0.999951
246515_at	F-box family protein	AT5G15710	246515_at							2.43183	2.14157e-05	0.999894				-1.55477	0.000211611	0.997217							-1.4096	0.0160439	0.992542
246516_at	similar to unknown protein [Arabidopsis thaliana] (TAIR:AT3G02250.1); similar to hypothetical protein [Cleome spinosa] (GB:ABD96934.1); similar to unnamed protein product [Vitis vinifera] (GB:CAO49221.1); similar to hypothetical protein [Cleome spinosa] (GB:ABD96844.1); contains InterPro domain Protein of unknown function DUF246, plant (InterPro:IPR004348)	AT5G15740	246516_at	-1.52713	0.0431875	0							-2.18328	0.00377001	0.998503				1.64395	0.00339269	0.996798				3.29768	3.07913e-09	1	2.56209	7.06048e-09	1
246517_at	plastid-specific 30S ribosomal protein 3, putative / PSRP-3, putative	AT5G15760	246517_at										2.5388	4.14711e-08	1				-1.68571	0.000476942	0.999435
246518_at	ATGNA1 (ARABIDOPSIS THALIANA GLUCOSE-6-PHOSPHATE ACETYLTRANSFERASE 1); N-acetyltransferase/ glucosamine 6-phosphate N-acetyltransferase	AT5G15770	246518_at																1.35924	0.0302165	0.977969	2.13529	4.35797e-05	0.999924	2.39054	6.17203e-08	1	-1.38558	0.00491909	0.996515
246519_at	pollen Ole e 1 allergen and extensin family protein	AT5G15780	246519_at				3.60811	5.4264e-07	0.999831	-1.95782	8.37206e-05	0.999668							-2.52539	6.60438e-06	0.999987	-2.50035	2.63331e-06	0.999993
246520_at	zinc finger (C3HC4-type RING finger) family protein	AT5G15790	246520_at										1.07049	0.0309895	0.989606							1.47342	0.00918153	0.99286	-1.71516	0.000448283	0.99967	1.34095	0.0226455	0.98682
246521_at	N2,N2-dimethylguanosine tRNA methyltransferase family protein	AT5G15810	246521_at							1.2009	0.010971	0.980317	3.22674	7.10543e-15	1				-1.60615	1.01876e-06	0.999998				-1.48869	2.25657e-05	0.999976	-2.0637	1.6526e-08	1
246523_at	COL1 (CONSTANS-LIKE 1); transcription factor/ zinc ion binding	AT5G15850	246523_at																						3.01893	4.68894e-07	0.999999	1.52999	0.0222853	0.987003
246524_at	ATPCME (PRENYLCYSTEINE METHYLESTERASE); prenylcysteine methylesterase	AT5G15860	246524_at										6.99299	7.0266e-13	1				2.3837	1.45749e-10	1	1.34029	0.000497898	0.999396				-1.6197	5.77118e-06	0.99999
246527_at	RNA-binding S4 domain-containing protein	AT5G15750	246527_at							1.22746	0.00594181	0.988159	3.5687	2.22045e-16	1				-1.66252	3.78158e-07	0.999999	-1.47276	4.58237e-06	0.999989	-1.4458	1.96921e-05	0.999978	-2.32717	3.42111e-11	1
246528_at	mitochondrial substrate carrier family protein	AT5G15640	246528_at							2.02301	2.72735e-05	0.999871
246529_at	serine/threonine protein kinase, putative	AT5G15730	246529_at										-1.36985	0.0012285	0.999468
246530_at	unknown protein	AT5G15725	246530_at				-1.12718	0.00288043	0.97284				-1.31899	0.0110345	0.995972
246532_at	glycosyl hydrolase family 81 protein	AT5G15870	246532_at							2.43972	3.46372e-11	1	-12.7146	4.44089e-16	1
246533_at	similar to hypothetical protein [Cleome spinosa] (GB:ABD96950.1); contains InterPro domain Polyadenylate-binding protein/Hyperplastic disc protein; (InterPro:IPR002004)	AT5G15880	246533_at										-2.70869	1.22354e-11	1							1.38956	0.000331745	0.999572	-1.23066	0.0117116	0.994327	-1.42148	0.00042799	0.999586
246534_at	similar to unknown protein [Arabidopsis thaliana] (TAIR:AT5G15900.1); similar to hypothetical protein [Cleome spinosa] (GB:ABD96865.1); contains InterPro domain Protein of unknown function DUF231, plant (InterPro:IPR004253)	AT5G15890	246534_at																						6.68198	6.82493e-09	1	-1.45116	0.0294369	0.983439
246536_at	structural maintenance of chromosomes (SMC) family protein (MSS2)	AT5G15920	246536_at										3.51846	2.10708e-09	1				-1.94848	1.85413e-06	0.999996	-1.36376	0.0188522	0.986915	-1.97857	9.04714e-05	0.999918	-1.36554	0.038349	0.979152
246537_at	oxidoreductase	AT5G15940	246537_at																						1.78939	0.000276549	0.999784	-1.70685	0.000728685	0.999341
246538_at	40S ribosomal protein S19 (RPS19B)	AT5G15520	246538_at										7.3492	2.01839e-13	1	1.26239	0.00604352	0.968462	2.76233	7.25375e-12	1							-2.09182	5.11053e-10	1
246539_at	MUB2 (MEMBRANE-ANCHORED UBIQUITIN-FOLD PROTEIN 2)	AT5G15460	246539_at										1.62404	0.00132817	0.999428				2.3028	4.80623e-08	1	1.37822	0.00149861	0.998461	1.31665	0.00167025	0.998961	-1.73132	4.10675e-07	0.999999
246540_at	SP1L4 (SPIRAL1-LIKE4)	AT5G15600	246540_at	-1.53527	0.00476655	0																			6.91884	2.5649e-09	1	3.02571	6.60577e-09	1
246541_at	U-box domain-containing protein	AT5G15400	246541_at										1.44025	2.48847e-05	0.999985				-1.90167	7.94317e-08	1	-1.32036	0.00168305	0.998302	-1.52933	0.000163874	0.999863
246542_at	similar to unknown protein [Arabidopsis thaliana] (TAIR:AT3G01320.1); similar to paired amphipathic helix repeat-containing protein [Arabidopsis thaliana] (TAIR:AT1G70060.1); similar to ATSIN3/SIN3 (Arabidopsis thaliana sin3 homolog) [Arabidopsis thaliana] (TAIR:AT1G24190.1); similar to unnamed protein product [Vitis vinifera] (GB:CAO40976.1); similar to hypothetical protein OsJ_000071 [Oryza sat…	AT5G15020	246542_at							-1.55078	0.000201452	0.999305	-1.37597	0.00345564	0.998618				-1.70157	0.000379951	0.999538
246545_at	pectate lyase family protein	AT5G15110	246545_at	-6.14786	3.4799e-07	0							-1.16109	0.00340248	0.998638
246546_at	porin, putative / voltage-dependent anion-selective channel protein, putative	AT5G15090	246546_at										1.76957	8.90011e-10	1				1.51541	2.92692e-07	0.999999	-1.14024	0.0350967	0.977996				-1.35711	3.54498e-05	0.999953
246547_at	amine oxidase/ copper ion binding / quinone binding	AT5G14970	246547_at							1.52027	0.000123142	0.999541	-1.65011	8.87453e-06	0.999994										-1.26035	0.0161993	0.992479	1.5414	0.000192275	0.999794
246548_at	heavy-metal-associated domain-containing protein	AT5G14910	246548_at							-1.21073	0.0189095	0.96922	1.52204	1.06332e-06	0.999999				1.84885	4.41295e-09	1	1.41397	0.000151157	0.999781
246549_at	glycosyltransferase family 14 protein / core-2/I-branching enzyme family protein	AT5G15050	246549_at																2.88639	1.09891e-06	0.999997	1.81297	0.000734476	0.99916	2.1989	7.4722e-07	0.999999	-1.55884	0.000431955	0.999582
246550_at	gibberellin-regulated family protein	AT5G14920	246550_at										3.51235	1.38801e-07	1	2.6162	6.72389e-06	0.999776	2.52892	7.87009e-09	1	1.29374	0.00267543	0.997485	1.78125	1.93753e-06	0.999997	3.46677	4.77174e-13	1
246552_at	unknown protein	AT5G15420	246552_at
246553_at	EDL1 (EID1-LIKE 1)	AT5G15440	246553_at							1.82032	0.00275042	0.993772	3.0893	7.36154e-09	1	-1.40565	0.0041139	0.976054	-1.56381	0.00164585	0.99831
246554_at	APG6/CLPB-P/CLPB3 (ALBINO AND PALE GREEN 6); ATP binding / ATPase	AT5G15450	246554_at							-1.30066	0.00214873	0.994934	-1.27186	0.00325427	0.998693	1.44602	0.000191504	0.997413				-1.93756	3.94609e-08	1	1.48279	0.000107496	0.999905	2.20704	3.1353e-09	1
246555_at	GAUT14 (Galacturonosyltransferase 14); polygalacturonate 4-alpha-galacturonosyltransferase/ transferase, transferring glycosyl groups / transferase, transferring hexosyl groups	AT5G15470	246555_at							1.61977	0.0229194	0.963999	-1.96285	0.00247229	0.998986							1.89143	0.000279649	0.99963	2.16254	5.93952e-06	0.999992
246557_at	similar to unknown protein [Arabidopsis thaliana] (TAIR:AT3G01015.1); similar to unnamed protein product [Vitis vinifera] (GB:CAO15061.1); contains InterPro domain Targeting for Xklp2 (InterPro:IPR009675)	AT5G15510	246557_at										-1.04496	0.02829	0.990438										1.74925	0.000158373	0.999867	5.03679	2.05029e-08	1
246558_at	EMB2773 (EMBRYO DEFECTIVE 2773); binding / protein binding / zinc ion binding	AT5G15540	246558_at							-1.37501	0.0115089	0.979525													-1.64397	0.000708219	0.999508
246559_at	transducin family protein / WD-40 repeat family protein	AT5G15550	246559_at										5.13089	4.44089e-15	1				-1.25336	0.00346972	0.996734	-1.3097	0.00154731	0.998419	-1.58221	8.7355e-06	0.999989	-2.9346	1.48571e-11	1
246561_at	similar to DNA binding [Arabidopsis thaliana] (TAIR:AT3G02160.1); similar to hypothetical protein [Vitis vinifera] (GB:CAN79809.1); contains InterPro domain Bromodomain transcription factor (InterPro:IPR006565)	AT5G15570	246561_at							1.58825	0.000157002	0.999436	-1.32724	0.00581182	0.997769				1.39229	0.000955968	0.998954	-1.40651	0.000280437	0.999629	-1.59122	1.35186e-05	0.999984	-1.65613	9.90065e-05	0.999885
246562_at	LNG1 (LONGIFOLIA1)	AT5G15580	246562_at																6.39694	4.32528e-10	1	2.69824	1.51584e-07	0.999999				-2.43084	1.21296e-08	1
246564_at	proteasome family protein	AT5G15610	246564_at										1.59318	1.99281e-06	0.999999				1.67802	3.85856e-06	0.999992				-1.22825	0.0168911	0.992201	-1.95159	3.14468e-08	1
246565_at	BCCP2 (biotin carboxyl carrier protein 2); biotin binding	AT5G15530	246565_at																1.28527	0.00367742	0.996562	2.93664	3.14601e-07	0.999999	2.22982	1.28243e-06	0.999998	2.45689	2.66727e-07	0.999999
246567_at	ATGMII/GMII (GOLGI ALPHA-MANNOSIDASE II); alpha-mannosidase	AT5G14950	246567_at							1.48041	0.0131779	0.977108	-1.40654	0.0210091	0.992721										-1.32358	0.0129373	0.993814
246568_at	DEL2/E2FD/E2L1 (DP-E2F-LIKE 2); DNA binding / transcription factor	AT5G14960	246568_at										-1.62317	1.34074e-05	0.999992				-1.94222	3.42829e-06	0.999993				-1.48738	0.00577971	0.996932	-2.44085	1.20323e-05	0.999982
246572_at	pentatricopeptide (PPR) repeat-containing protein	AT5G15010	246572_at							1.74322	0.0111829	0.980004	1.56765	0.00558807	0.997848													-2.06031	0.000121364	0.999862
246575_at	similar to unknown [Populus trichocarpa] (GB:ABK93690.1); contains InterPro domain Bystin (InterPro:IPR007955)	AT1G31660	246575_at							1.92659	1.72404e-05	0.999912	7.14351	2.22045e-16	1				-1.54432	6.75826e-06	0.999987	-1.60737	1.36967e-06	0.999996				-1.96012	1.0811e-08	1
246576_at	ATROPGEF14/ROPGEF14 (KINASE PARTNER PROTEIN-LIKE); Rho guanyl-nucleotide exchange factor/	AT1G31650	246576_at	-1.46931	0.042307	0																2.17717	1.72987e-05	0.999965	1.59395	0.00273213	0.998403	1.67675	0.00244051	0.998109
246580_at	ABC transporter family protein	AT1G31770	246580_at																			1.07344	0.0473322	0.971792	1.69714	0.00096043	0.999359	3.95761	7.90654e-06	0.999987
246581_at	SWIB complex BAF60b domain-containing protein	AT1G31760	246581_at										1.80882	0.000599033	0.999726				3.86302	1.70328e-10	1	-1.65464	9.19811e-05	0.999856	-1.46105	0.0110207	0.994619	-2.63593	9.97582e-07	0.999998
246582_at	proline-rich family protein	AT1G31750	246582_at	1.16018	0.0484191	0	1.33118	0.000246624	0.993587	-3.41461	3.44169e-14	1	-4.95035	2.9976e-15	1				-4.46954	1.40773e-11	1	-3.20371	5.3986e-08	1	-1.86491	0.000138234	0.999882
246583_at	protein kinase family protein	AT5G14720	246583_at																			1.64125	0.00128134	0.998653	-1.55185	0.00319419	0.99817
246585_at	ATMYB66/WER/WER1 (WEREWOLF 1); DNA binding / protein binding / transcription factor/ transcription regulator	AT5G14750	246585_at	1.31042	0.0244545	0							3.42021	1.32193e-06	0.999999				5.16874	4.35585e-12	1	2.09249	3.26045e-07	0.999999	-1.6194	4.14859e-05	0.999959	-1.73268	3.96449e-06	0.999993
246586_at	pentatricopeptide (PPR) repeat-containing protein	AT5G14770	246586_at																			-1.40456	0.0232502	0.9844
246587_at	transposable element gene	AT5G14830	246587_at										3.23888	9.18597e-07	0.999999	-2.3556	3.67931e-05	0.999224	-1.37087	0.0168266	0.986844
246591_at	potassium transporter, putative	AT5G14880	246591_at																1.30561	0.0059069	0.994775
246593_at	binding	AT5G14790	246593_at							1.5092	0.0118593	0.979012	-1.48801	0.00775474	0.997089				1.58814	0.00465745	0.995764	1.58798	0.000636327	0.999256	1.46858	0.000508601	0.999632
246594_at	P5CR (PYRROLINE-5- CARBOXYLATE (P5C) REDUCTASE); pyrroline-5-carboxylate reductase	AT5G14800	246594_at										4.35546	3.33067e-15	1				1.83142	2.51238e-09	1	1.20139	0.00787296	0.993729	-1.45177	1.04974e-05	0.999988	-2.62376	9.5679e-13	1
246595_at	FDH (FORMATE DEHYDROGENASE); NAD binding / binding / catalytic/ cofactor binding / oxidoreductase, acting on the CH-OH group of donors, NAD or NADP as acceptor	AT5G14780	246595_at										1.11608	0.0396332	0.986986	-1.17642	0.0074726	0.963311	-2.56417	1.27799e-11	1	-8.22942	8.88178e-16	1	-11.1008	2.91782e-09	1	4.51001	3.29239e-09	1
246596_at	CA2 (BETA CARBONIC ANHYDRASE 2); carbonate dehydratase/ zinc ion binding	AT5G14740	246596_at	-1.31478	0.0259405	0																			1.21745	0.0489368	0.980413	150.858	1.0969e-13	1
246597_at	AO (L-ASPARTATE OXIDASE); L-aspartate oxidase	AT5G14760	246597_at	1.6091	0.0176372	0				2.41035	0.000977444	0.997382	1.6547	0.00357718	0.998574				1.52446	0.00954746	0.992018	1.86086	1.64497e-05	0.999967	1.78557	1.19171e-06	0.999998	-1.79161	2.04796e-06	0.999996
246598_at	mannosyltransferase, putative	AT5G14850	246598_at										1.40692	0.0065141	0.997521				1.37654	0.00963383	0.991954				-2.06325	1.17656e-06	0.999998
246600_at	SAG101 (SENESCENCE-ASSOCIATED GENE 101); triacylglycerol lipase	AT5G14930	246600_at																						1.28278	0.00566453	0.996985	1.75582	0.00161706	0.998679
246602_at	copper amine oxidase, putative	AT1G31710	246602_at																									5.45265	8.91817e-08	1
246603_at	copper ion binding	AT1G31690	246603_at
246607_at	carbohydrate binding / kinase	AT5G35370	246607_at										-4.16537	5.68664e-10	1							-1.79699	0.000782175	0.999114				1.6059	0.00680624	0.995375
246611_at	MBD02 (methyl-CpG-binding domain 2); DNA binding	AT5G35330	246611_at							-1.20748	0.0132856	0.976954													-1.68983	2.12435e-05	0.999977	-1.64207	7.4865e-06	0.999988
246612_at	similar to hypothetical protein [Vitis vinifera] (GB:CAN60849.1)	AT5G35320	246612_at							-1.247	0.00460525	0.990423	-1.64929	5.81134e-08	1	1.4037	0.000470954	0.995014	-2.78474	1.98659e-09	1	-1.77967	3.86549e-07	0.999999				-2.07318	2.35895e-07	0.999999
246613_at	CAC2 (acetyl co-enzyme A carboxylase biotin carboxylase subunit)	AT5G35360	246613_at										2.1628	2.26344e-07	1				3.51951	2.17271e-13	1	1.52756	1.22875e-05	0.999974	1.36023	0.000176862	0.999854	1.21758	0.00504185	0.99644
246614_at	SOS2 (SALT OVERLY SENSITIVE 2); kinase	AT5G35410	246614_at																-1.67584	0.0259806	0.980711
246615_at	transposable element gene	AT5G35420	246615_at										-1.65924	0.0255656	0.991285										-1.31762	0.0445791	0.981927
246617_at	pseudogene of dehydroascorbate reductase	AT5G36270	246617_at							-1.23772	0.00125041	0.996781	-1.06484	0.00336687	0.998651	1.11398	0.00513969	0.971911				-1.06974	0.00195077	0.998076	1.05942	0.0215762	0.990355	3.78529	5.71586e-07	0.999999
246619_at	similar to unknown protein [Arabidopsis thaliana] (TAIR:AT1G25520.1); similar to unnamed protein product [Vitis vinifera] (GB:CAO22988.1); contains InterPro domain Protein of unknown function UPF0016; (InterPro:IPR001727)	AT5G36290	246619_at										1.33887	0.0018378	0.999229				1.33454	0.00201359	0.99798	1.58104	2.61577e-05	0.999951	1.55687	3.55026e-06	0.999995	-1.28206	0.00263944	0.997975
246620_at	CYP81D1 (CYTOCHROME P450 91A1); oxygen binding	AT5G36220	246620_at													-1.55156	0.00362034	0.978154	-3.43324	6.28057e-06	0.999988
246621_at	eIF4-gamma/eIF5/eIF2-epsilon domain-containing protein	AT5G36230	246621_at										1.81285	9.97305e-10	1							1.18088	0.0258119	0.982974
246622_at	protein phosphatase 2C, putative / PP2C, putative	AT5G36250	246622_at							1.94225	7.50168e-07	0.999994	-4.28704	5.68479e-12	1				-1.86085	0.00113325	0.998785
246623_at	ATNUC-L1/PARL1 (PARALLEL 1); nucleic acid binding	AT1G48920	246623_at							1.22356	0.000989109	0.997356	3.73572	0	1				-1.3225	3.62239e-05	0.999942	-1.57158	3.08241e-07	0.999999	-1.45321	5.29214e-05	0.999949	-1.73722	1.50543e-07	1
246624_at	YUC10; monooxygenase	AT1G48910	246624_at
246625_at	similar to unknown protein [Arabidopsis thaliana] (TAIR:AT3G06080.2); similar to unnamed protein product [Vitis vinifera] (GB:CAO46440.1); contains InterPro domain Protein of unknown function DUF231, plant (InterPro:IPR004253)	AT1G48880	246625_at																						-1.41828	0.0415709	0.982984
246628_at	signal recognition particle 54 kDa protein 3 / SRP54 (SRP-54C)	AT1G48900	246628_at				1.54981	8.29549e-05	0.996637				1.18115	0.0283955	0.990406				-1.23339	0.00291706	0.997198
246630_at	similar to unnamed protein product [Vitis vinifera] (GB:CAO38919.1); contains domain PTHR13673 (PTHR13673)	AT1G50730	246630_at																									3.78299	2.94508e-06	0.999995
246631_at	similar to unknown protein [Arabidopsis thaliana] (TAIR:AT3G20510.1); similar to unnamed protein product [Vitis vinifera] (GB:CAO38976.1); contains InterPro domain Protein of unknown function UPF0136, Transmembrane; (InterPro:IPR005349)	AT1G50740	246631_at							-1.33978	0.01361	0.976492	-4.84113	1.97313e-10	1				3.09432	9.00023e-08	1				1.52374	0.0027313	0.998404
246632_at	pentatricopeptide (PPR) repeat-containing protein	AT1G29710	246632_at										3.09408	6.44827e-08	1				-1.58359	0.0018386	0.998136				-1.51724	0.0216408	0.99033	-1.82074	0.000964727	0.999158
246634_at	epsilon-adaptin, putative	AT1G31730	246634_at										-1.41009	0.000297702	0.999856				-1.30228	0.00731095	0.993693
246636_at	ATPAP26/PAP26 (purple acid phosphatase 26); acid phosphatase/ protein serine/threonine phosphatase	AT5G34850	246636_at										2.1505	1.82226e-06	0.999999	1.45241	0.00279453	0.981868	3.22031	4.70002e-12	1	2.062	1.11773e-08	1	1.45574	9.1613e-06	0.999989	1.2673	0.00157565	0.998709
246640_x_at	transposable element gene	AT5G34900	246640_x_at													-3.05571	0.00568393	0.969815	1.55211	0.00483766	0.99562	-1.4475	0.0112817	0.991505	-1.36463	0.0102306	0.994956
246644_at	peptidyl-prolyl cis-trans isomerase	AT5G35100	246644_at							-1.5267	0.000274427	0.999099	-1.29361	0.0108325	0.99604										-1.36773	0.00178888	0.998896	1.96184	3.3242e-07	0.999999
246645_at	protein binding	AT5G35080	246645_at										1.52409	0.00986237	0.996368				3.6172	1.33302e-10	1	1.54139	2.30444e-05	0.999956	-1.6263	5.28585e-06	0.999993	-1.67433	1.3591e-05	0.99998
246650_at	endomembrane protein 70, putative	AT5G35160	246650_at										1.52291	1.79178e-05	0.999989										1.33544	0.00279045	0.998374
246651_at	adenylate kinase family protein	AT5G35170	246651_at										-3.04247	5.37132e-05	0.99997				3.47419	3.6511e-07	0.999999	2.15535	2.45186e-06	0.999993				-1.44803	0.00273056	0.997914
246652_at	proline-rich extensin-like family protein	AT5G35190	246652_at																						1.80972	0.000259624	0.999795	69.3318	1.68754e-14	1
246653_at	epsin N-terminal homology (ENTH) domain-containing protein	AT5G35200	246653_at							-1.27315	0.00169652	0.995843	-4.89117	7.83817e-14	1	-1.43109	0.00125343	0.989846							1.26004	0.0386166	0.984034	1.84306	1.45575e-05	0.999978
246657_at	transposable element gene	AT5G35250	246657_at
246659_at	transposable element gene	AT5G35270	246659_at
246660_at	similar to EDR2 (enhanced disease resistance 2), lipid binding [Arabidopsis thaliana] (TAIR:AT4G19040.1); similar to predicted protein [Physcomitrella patens subsp. patens] (GB:EDQ67957.1); similar to hypothetical protein OsI_028351 [Oryza sativa (indica cultivar-group)] (GB:EAZ07119.1); similar to hypothetical protein OsJ_026351 [Oryza sativa (japonica cultivar-group)] (GB:EAZ42868.1); contains …	AT5G35180	246660_at							-1.53627	0.0164713	0.972506	1.50361	0.000637065	0.99971										1.5317	8.70666e-05	0.999921	2.09092	5.32437e-08	1
246673_at	RPS1 (ribosomal protein S1); RNA binding	AT5G30510	246673_at										1.54686	6.8231e-07	0.999999				2.33347	3.12197e-11	1	1.33827	0.000476307	0.999418				1.23788	0.00295951	0.997762
246674_at	similar to unknown [Populus trichocarpa] (GB:ABK95758.1); contains InterPro domain Bucentaur or craniofacial development (InterPro:IPR011421)	AT5G30490	246674_at										2.03978	2.48694e-05	0.999985													-1.40449	0.0244207	0.985925
246681_at	chloride channel-like (CLC) protein, putative	AT5G33280	246681_at																						-1.67491	8.58939e-05	0.999922
246682_at	XGD1 (XYLOGALACTURONAN DEFICIENT 1); catalytic	AT5G33290	246682_at										-1.61078	0.00232459	0.999042
246683_at	chromosome-associated kinesin-related	AT5G33300	246683_at																			1.9928	0.00167815	0.998306	2.78683	4.40751e-07	0.999999	-1.75617	0.000164143	0.99982
246699_at	similar to unknown protein [Arabidopsis thaliana] (TAIR:AT3G22510.1); similar to hypothetical protein [Ipomoea trifida] (GB:AAS79569.1); contains domain PTHR21250 (PTHR21250)	AT5G27990	246699_at										2.05835	7.62495e-10	1				-1.31181	0.000236343	0.999696	-1.51538	1.7316e-06	0.999995				-2.29691	2.3065e-09	1
246701_at	ATCYSD2 (Arabidopsis thaliana cysteine synthase D2); cysteine synthase	AT5G28020	246701_at										1.60644	0.00227406	0.999061				2.29121	0.00011702	0.999837	1.67405	0.00057546	0.999317
246702_at	cytidine/deoxycytidylate deaminase family protein	AT5G28050	246702_at										-1.61183	4.47374e-05	0.999975				3.00043	2.24629e-11	1	2.09655	2.43983e-08	1	2.65486	7.62501e-13	1	1.29585	0.000230361	0.999759
246708_at	similar to unknown protein [Arabidopsis thaliana] (TAIR:AT3G04860.1); similar to hypothetical protein [Vitis vinifera] (GB:CAN64151.1); contains InterPro domain Protein of unknown function DUF868, plant (InterPro:IPR008586)	AT5G28150	246708_at							2.00778	1.47601e-06	0.999989	-1.18988	0.0402217	0.986809	-1.29685	0.00511592	0.972004
246713_at	mRNA capping enzyme family protein	AT5G28210	246713_at										-1.18768	0.0318478	0.989343
246714_at	binding	AT5G28220	246714_at										1.39644	0.00408394	0.998388				1.33961	0.0160174	0.987403				1.30032	0.0106199	0.99479	-1.51453	0.000929489	0.999185
246724_at	myb family transcription factor	AT5G29000	246724_at										-2.84245	2.55636e-10	1										-1.87936	4.88363e-05	0.999952
246728_at	transcription regulator	AT5G28040	246728_at				1.52831	0.00442597	0.96517	1.73177	3.67034e-05	0.999834	-1.53703	0.000123967	0.999936	-1.65344	1.79022e-06	0.999915
246730_at	40S ribosomal protein S24 (RPS24B)	AT5G28060	246730_at										5.16133	1.11022e-16	1	1.21819	0.00527524	0.971383	1.82715	1.85778e-09	1	1.19057	0.0217471	0.985249				-1.54587	8.68551e-08	1
246731_at	ACBP5 (ACYL-COA BINDING PROTEIN 5); acyl-CoA binding	AT5G27630	246731_at																									-3.34081	1.25597e-07	1
246732_at	PWWP domain-containing protein	AT5G27650	246732_at										-1.44017	0.00284615	0.998845							-1.3928	0.00670994	0.994521	-1.7869	8.26964e-05	0.999925
246733_at	serine-type peptidase/ trypsin	AT5G27660	246733_at										1.48532	7.24003e-05	0.999961							-1.89073	3.99127e-07	0.999999	-1.5401	0.000655053	0.999541	-3.41246	6.28615e-09	1
246734_at	RECQSIM (Arabidopsis RecQ helicase sim); ATP-dependent helicase	AT5G27680	246734_at										2.19705	5.78264e-05	0.999968	-1.57036	0.00782119	0.962101				-1.1966	0.0183167	0.987228
246735_at	HTA7; DNA binding	AT5G27670	246735_at																			1.25666	0.00561961	0.995284	1.37652	0.000298607	0.999769
246736_at	similar to unnamed protein product [Vitis vinifera] (GB:CAO17622.1)	AT5G27560	246736_at										1.50799	0.000345903	0.999835													1.54037	1.97718e-05	0.999972
246737_at	similar to unnamed protein product [Vitis vinifera] (GB:CAO17522.1)	AT5G27710	246737_at																2.46372	1.50222e-06	0.999997
246738_at	EMB2775 (EMBRYO DEFECTIVE 2775); DNA binding / nucleoside-triphosphatase/ nucleotide binding	AT5G27740	246738_at										2.49576	1.04826e-09	1				1.54868	1.88374e-05	0.999968	1.31127	0.00193523	0.998089	-1.36479	0.000421521	0.999687	-1.49645	1.86355e-05	0.999973
246739_at	ATP binding / aminoacyl-tRNA ligase/ nucleotide binding	AT5G27800	246739_at
246741_at	EMB1644 (EMBRYO DEFECTIVE 1644)	AT5G27720	246741_at										-1.40047	5.20869e-05	0.999971				-1.66749	1.70902e-07	0.999999	-1.20429	0.0140659	0.989771				-1.19689	0.0157988	0.990367
246742_at	TOPP8 (Type one serine/threonine protein phosphatase 8); protein serine/threonine phosphatase	AT5G27840	246742_at				1.33458	0.00359313	0.969125	-1.2156	0.00603541	0.988005	-2.13596	8.92624e-11	1										-1.51435	0.000157017	0.999868
246743_at	F-box family protein	AT5G27750	246743_at										-2.43939	7.3495e-11	1				-1.47279	0.000114531	0.99984	-1.25076	0.0224953	0.984825	-1.83435	3.06105e-06	0.999996	-2.34238	1.36022e-06	0.999997
246744_at	hypoxia-responsive family protein	AT5G27760	246744_at	1.25328	0.021299	0	-1.74321	1.19639e-05	0.998935	1.32247	0.000175726	0.99938	-1.17323	0.00798591	0.997009				-2.98857	8.41129e-09	1	-1.24996	0.0226574	0.984734
246745_at	60S ribosomal protein L22 (RPL22C)	AT5G27770	246745_at										4.43101	0	1				1.54034	1.46092e-07	1				-1.2366	0.0027373	0.998401	-1.33196	4.06172e-05	0.999947
246746_at	ribosomal protein L18 family protein	AT5G27820	246746_at										2.25886	5.71545e-10	1				1.8329	1.99606e-08	1	1.34238	0.000470994	0.999424	-1.41561	8.4413e-05	0.999923	-1.50165	5.45684e-06	0.999991
246747_at	40S ribosomal protein S21 (RPS21C)	AT5G27700	246747_at										1.82088	3.13269e-10	1	1.20669	0.00329626	0.979579	1.87204	6.49347e-10	1				-1.17397	0.0144576	0.993187	-1.32563	3.27472e-05	0.999956
246748_at	similar to unknown protein [Arabidopsis thaliana] (TAIR:AT5G47900.1); similar to Os01g0931100 [Oryza sativa (japonica cultivar-group)] (GB:NP_001045294.1); similar to hypothetical protein OsI_004939 [Oryza sativa (indica cultivar-group)] (GB:EAY77092.1)	AT5G27730	246748_at										-2.00482	2.4941e-06	0.999998							-1.40414	0.00700855	0.994316	-1.43453	0.00769348	0.996064
246749_at	similar to hypothetical protein [Vitis vinifera] (GB:CAN74239.1); contains InterPro domain Folate receptor (InterPro:IPR004269)	AT5G27830	246749_at							-1.49564	0.00262363	0.994013													1.272	0.012657	0.993931	-1.96184	5.65036e-07	0.999999
246755_at	F-box family protein	AT5G27920	246755_at										2.03195	0.000264197	0.999871	-1.67023	0.00476003	0.973413	-1.71835	0.00601044	0.994694				3.28275	2.32209e-07	1
246756_at	protein phosphatase 2C, putative / PP2C, putative	AT5G27930	246756_at																5.64256	2.38844e-10	1	-1.7218	0.000101438	0.999844				3.73011	1.22047e-09	1
246758_at	60S ribosomal protein L18 (RPL18C)	AT5G27850	246758_at										3.32753	4.44089e-16	1				1.52876	8.06988e-08	1							-1.31178	0.000128379	0.999855
246759_at	kinesin motor protein-related	AT5G27950	246759_at																1.606	0.00415481	0.99617
246760_at	binding	AT5G27970	246760_at										1.82366	0.000257642	0.999874				2.35853	4.91171e-07	0.999999				-1.36704	0.00757842	0.996116
246762_at	CYCH;1 (CYCLIN H;1); cyclin-dependent protein kinase/ protein binding / protein kinase	AT5G27620	246762_at							-1.77502	0.00788458	0.985024	3.44571	3.73868e-10	1	1.38589	0.00587049	0.96911	1.40394	0.00284349	0.99726	-1.45009	0.00095828	0.998947				-1.44043	0.00331295	0.997531
246763_at	NHX1 (NA+/H+ EXCHANGER); sodium ion transmembrane transporter/ sodium:hydrogen antiporter	AT5G27150	246763_at													-1.79983	1.09588e-05	0.99968				-1.61408	0.00104848	0.998864	1.84879	1.67005e-05	0.999981	2.81203	8.0242e-09	1
246765_at	similar to unknown protein [Arabidopsis thaliana] (TAIR:AT3G05130.1); similar to unnamed protein product [Vitis vinifera] (GB:CAO68600.1); contains InterPro domain Prefoldin (InterPro:IPR009053)	AT5G27330	246765_at										3.96771	4.62646e-10	1	1.51499	0.000135741	0.997987	2.02347	2.32081e-08	1	-1.62828	5.44033e-06	0.999987	-1.35081	0.00390026	0.997822	-1.6747	8.74019e-05	0.999896
246767_at	P-P-bond-hydrolysis-driven protein transmembrane transporter	AT5G27395	246767_at										2.84622	1.2923e-13	1							-1.21963	0.0192938	0.986658	-1.20413	0.0306828	0.986913	-2.08183	1.72266e-09	1
246768_at	similar to unnamed protein product [Vitis vinifera] (GB:CAO17659.1); contains domain SSF53335 (SSF53335); contains domain PTHR23109 (PTHR23109)	AT5G27400	246768_at													1.40591	0.00164721	0.987623	3.37941	1.19083e-12	1	1.39817	0.000713682	0.99918	-2.0404	2.46901e-07	1	-1.93281	5.31771e-08	1
246769_at	unknown protein	AT5G27440	246769_at										1.55577	0.00920833	0.99659										-2.22563	3.84736e-05	0.999961
246770_at	pentatricopeptide (PPR) repeat-containing protein	AT5G27460	246770_at										-2.58068	5.21908e-09	1							-1.50001	0.00151581	0.998446	-1.50983	0.0116885	0.994337	-1.73325	0.0041349	0.997005
246772_at	integral membrane Yip1 family protein	AT5G27490	246772_at																2.35132	7.10821e-05	0.999895	3.83365	4.50256e-08	1	2.21841	1.10597e-08	1	-1.29324	0.0064955	0.99556
246775_at	EMB2473 (EMBRYO DEFECTIVE 2473); GTP binding	AT5G27540	246775_at										1.34415	9.0467e-05	0.999952							-1.33888	0.000388545	0.999511	-1.21264	0.0127495	0.993892	-1.7169	5.23983e-08	1
246776_at	pseudogene of kinesin motor protein-related	AT5G27550	246776_at																									1.56394	0.0214031	0.987452
246777_at	zinc finger (C3HC4-type RING finger) family protein	AT5G27420	246777_at
246778_at	MK/MVK; mevalonate kinase	AT5G27450	246778_at																3.23501	2.06244e-06	0.999995	3.29172	1.97891e-09	1	1.98222	1.18712e-08	1	1.34032	0.00212455	0.998324
246779_at	mitochondrial substrate carrier family protein	AT5G27520	246779_at										-1.70692	8.25873e-08	1				1.41883	8.15835e-05	0.999881	1.36891	0.000797217	0.999099				-1.59392	2.38832e-06	0.999996
246780_at	seryl-tRNA synthetase / serine--tRNA ligase	AT5G27470	246780_at							1.37565	3.86317e-05	0.999827	1.88706	1.68132e-10	1				1.32822	7.42283e-05	0.999891							-1.25696	0.000798035	0.999287
246781_at	SFP1; carbohydrate transmembrane transporter/ sugar:hydrogen ion symporter	AT5G27350	246781_at																						1.83733	3.60042e-05	0.999964	8.63037	1.20619e-10	1
246782_at	ATGID1C/GID1C (GA INSENSITIVE DWARF1C); hydrolase	AT5G27320	246782_at							-2.56725	7.38688e-05	0.999701	-1.67389	0.0106599	0.996098										-1.40713	0.0135669	0.993553
246783_at	SFP2; carbohydrate transmembrane transporter/ sugar:hydrogen ion symporter	AT5G27360	246783_at																			1.11858	0.00118711	0.998737				3.34548	4.06217e-05	0.999947
246784_at	signal peptidase subunit family protein	AT5G27430	246784_at							-1.99721	0.00157457	0.996095	3.21197	1.04029e-06	0.999999				3.91422	5.31751e-11	1	2.274	2.14032e-07	0.999999				-1.94099	2.16191e-08	1
246785_at	GSH2/GSHB (GLUTATHIONE SYNTHETASE 2); glutathione synthase	AT5G27380	246785_at										1.18552	0.0477679	0.98457				1.93448	3.38866e-07	0.999999							1.16631	0.0341832	0.981137
246786_at	aminotransferase class IV family protein	AT5G27410	246786_at							-1.81914	3.16728e-06	0.999979	-2.71894	1.02436e-07	1				2.65455	1.59405e-07	1	3.78312	1.17821e-10	1	1.7536	7.58193e-07	0.999999
246789_at	LACS7 (LONG-CHAIN ACYL-COA SYNTHETASE 7)	AT5G27600	246789_at							-1.30233	0.000921181	0.997509	1.43106	1.1918e-05	0.999993				1.96249	2.99472e-09	1	1.36366	0.000319828	0.999585	-1.6049	2.07434e-06	0.999997	-1.96822	8.25411e-10	1
246790_at	DNA binding / transcription factor	AT5G27610	246790_at										-2.49117	8.39191e-07	0.999999				-1.42067	0.0374795	0.973373							-1.7489	0.000756025	0.999319
246791_at	zinc finger (DNL type) family protein	AT5G27280	246791_at							-2.16156	7.3842e-09	1	-2.33253	3.55721e-09	1	-1.64681	0.00016226	0.997707										1.67873	0.00109696	0.999058
246792_at	similar to unknown protein [Arabidopsis thaliana] (TAIR:AT1G54680.1); similar to unknown protein [Arabidopsis thaliana] (TAIR:AT1G54680.2); similar to unnamed protein product [Vitis vinifera] (GB:CAO68604.1)	AT5G27290	246792_at										-1.38548	0.0294339	0.990085										1.54948	8.15467e-05	0.999926	2.32147	0.000114608	0.999869
246793_at	similar to transmembrane protein, putative [Arabidopsis thaliana] (TAIR:AT3G05010.1); similar to unnamed protein product [Vitis vinifera] (GB:CAO15118.1)	AT5G27210	246793_at							-1.52355	2.14433e-06	0.999985							-1.50912	6.13066e-06	0.999988	-1.37805	0.000256162	0.999657	-2.93853	8.30541e-10	1	-2.06818	1.73295e-06	0.999997
246796_at	similar to unknown protein [Arabidopsis thaliana] (TAIR:AT3G05830.1); similar to unnamed protein product [Vitis vinifera] (GB:CAO17354.1)	AT5G26770	246796_at										1.43471	0.0318338	0.989348							-1.47421	0.0208318	0.985772
246797_at	unknown protein	AT5G26790	246797_at																			1.47974	0.00611693	0.994934	9.14011	1.55143e-12	1
246799_at	exonuclease family protein	AT5G26940	246799_at							2.36393	0.000106801	0.999592	2.83873	6.77078e-10	1	-1.30569	0.0029275	0.981251				1.23593	0.0285898	0.981455
246800_at	SHM2 (SERINE HYDROXYMETHYLTRANSFERASE 2); glycine hydroxymethyltransferase	AT5G26780	246800_at										1.53849	1.65471e-05	0.99999
246801_at	threonyl-tRNA synthetase / threonine--tRNA ligase (THRRS)	AT5G26830	246801_at										2.72019	2.90743e-11	1							-1.26576	0.00085428	0.999045	-1.21528	0.00798623	0.995934	-1.31595	0.000330526	0.999669
246802_at	ATK4 (ARABIDOPSIS THALIANA KINESIN 4); microtubule motor	AT5G27000	246802_at																									1.3029	0.0147691	0.990917
246803_at	SYP41 (SYNTAXIN OF PLANTS 41); SNAP receptor	AT5G26980	246803_at							-1.6111	0.00593452	0.988171	-1.97831	0.00104803	0.999541				1.47087	0.00534873	0.995214	1.26265	0.0439017	0.973497	-1.37895	0.0124212	0.994029	-1.88422	0.000244093	0.999746
246807_at	ATGLR2.1 (Arabidopsis thaliana glutamate receptor 2.1)	AT5G27100	246807_at
246808_at	pentatricopeptide (PPR) repeat-containing protein	AT5G27110	246808_at										2.67998	5.37944e-06	0.999996				-1.41263	0.0404876	0.971504				-1.79097	0.000786624	0.999461
246814_at	ACP5 (ACYL CARRIER PROTEIN 5); acyl carrier	AT5G27200	246814_at
246815_at	protein transport protein-related	AT5G27220	246815_at																			-1.40637	0.03067	0.980335				-1.50576	0.0135782	0.991558
246816_at	similar to hydroxyproline-rich glycoprotein family protein [Arabidopsis thaliana] (TAIR:AT3G22440.1); similar to unknown [Picea sitchensis] (GB:ABK24390.1); contains InterPro domain Frigida-like (InterPro:IPR012474)	AT5G27230	246816_at										2.25849	7.84989e-06	0.999995				-1.8124	0.000369413	0.999549				-1.8664	8.86333e-05	0.99992	-1.89391	0.000358746	0.999645
246817_at	DNAJ heat shock N-terminal domain-containing protein	AT5G27240	246817_at										2.09595	0.000160282	0.999919
246818_at	EMB976 (EMBRYO DEFECTIVE 976)	AT5G27270	246818_at										1.44807	0.00633992	0.997582				1.4134	0.00782706	0.993302	-1.36266	0.0140349	0.98979
246820_at	similar to unknown protein [Arabidopsis thaliana] (TAIR:AT3G58650.1); similar to unknown protein [Arabidopsis thaliana] (TAIR:AT3G05750.1); similar to unknown protein [Arabidopsis thaliana] (TAIR:AT3G05750.2); similar to unnamed protein product [Vitis vinifera] (GB:CAO17458.1)	AT5G26910	246820_at										1.41676	0.0187094	0.993456				1.62782	0.00570528	0.994933				-1.46806	0.0130199	0.99378	-1.37623	0.0315158	0.982425
246822_at	kelch repeat-containing F-box family protein	AT5G26960	246822_at										1.37698	0.0336445	0.988795				3.11942	4.76403e-06	0.99999				-1.56643	0.0124349	0.994023
246824_at	drought-responsive family protein	AT5G26990	246824_at																									-1.22425	0.0179596	0.989229
246825_at	meprin and TRAF homology domain-containing protein / MATH domain-containing protein	AT5G26260	246825_at																			6.90698	1.63079e-06	0.999995	48.2143	0	1
246829_at	PWD (PHOSPHOGLUCAN WATER DIKINASE); catalytic	AT5G26570	246829_at										1.82513	2.10708e-07	1				1.20351	0.0344237	0.975292				-1.49427	0.000163795	0.999863	1.21345	0.024969	0.98565
246830_at	chaperonin, putative	AT5G26360	246830_at										1.96185	2.15394e-10	1													-1.33129	0.000165401	0.999819
246831_at	MSS1 (SUGAR TRANSPORT PROTEIN 13); carbohydrate transmembrane transporter/ hexose:hydrogen symporter/ high-affinity hydrogen:glucose symporter/ sugar:hydrogen ion symporter	AT5G26340	246831_at				-2.4185	0.0011226	0.984333	4.54176	6.64498e-10	1							-8.22918	2.32273e-10	1	-1.48215	0.000399906	0.999499	23.2284	4.20841e-12	1	2.18104	1.65996e-06	0.999997
246832_at	catalytic/ pyridoxal phosphate binding	AT5G26600	246832_at										-7.97607	1.70974e-14	1				1.78068	2.39722e-06	0.999995	1.23142	0.0271961	0.982213				-1.81476	7.09654e-07	0.999998
246838_at	endonuclease, putative	AT5G26680	246838_at										1.24982	0.0362714	0.987998				1.5524	8.02806e-05	0.999883	-1.91442	7.20138e-07	0.999998	-1.22923	0.0483045	0.980631	-2.18085	2.47239e-06	0.999995
246839_at	unknown protein	AT5G26720	246839_at							1.62336	0.018541	0.969711													-1.60998	0.00191353	0.99883
246840_at	D111/G-patch domain-containing protein	AT5G26610	246840_at										-1.20914	0.00476863	0.998141				-1.72745	4.00791e-07	0.999999				-1.77758	8.0855e-07	0.999999
246841_at	germin-like protein, putative	AT5G26700	246841_at	-14.6328	2.98267e-10	0							-1.40284	0.0172474	0.993927
246842_at	unknown protein	AT5G26731	246842_at										2.00112	5.54814e-05	0.99997	1.45063	0.00501948	0.972383	4.55643	1.65335e-10	1	-1.36077	0.012761	0.990576	-2.35406	1.24752e-05	0.999986	-1.78799	0.000307452	0.99969
246843_at	similar to unknown protein [Arabidopsis thaliana] (TAIR:AT3G05940.1); similar to unknown [Populus trichocarpa] (GB:ABK95399.1); contains InterPro domain Protein of unknown function DUF300 (InterPro:IPR005178)	AT5G26740	246843_at							1.56583	3.43754e-06	0.999977	-1.71333	3.54243e-07	1	1.30416	0.00729863	0.963921
246844_at	ATMYB4 (myb domain protein 4); transcription repressor	AT5G26660	246844_at										-1.30422	0.0194827	0.993208										1.3285	0.0311947	0.986725
246845_at	glutamate-tRNA ligase, putative / glutamyl-tRNA synthetase, putatuve / GluRS, putative	AT5G26710	246845_at	-1.32672	0.0244978	0	1.50008	0.000755287	0.987587	1.52468	2.59882e-05	0.999876	4.34942	5.32907e-15	1				-1.354	5.60219e-05	0.999915							-1.62928	1.91428e-07	1
246846_at	similar to hypothetical protein [Vitis vinifera] (GB:CAN62034.1)	AT5G26760	246846_at							2.08099	1.27876e-09	1	-1.69476	1.7437e-07	1				-1.50808	0.000649227	0.999257				-1.75876	0.000112053	0.999902
246847_at	ferroportin-related	AT5G26820	246847_at										-2.71167	4.62799e-11	1				1.4341	0.000507913	0.999402	1.62455	2.95621e-05	0.999945
246849_at	binding	AT5G26850	246849_at										-1.32588	0.0138712	0.995029				2.21335	0.000127021	0.999824	4.61094	2.04519e-08	1				1.26881	0.0438731	0.976562
246850_at	LON_ARA_ARA (Lon protease homolog gene); ATP binding / ATP-dependent peptidase/ serine-type peptidase	AT5G26860	246850_at							1.32914	0.00134736	0.996573	1.64443	8.84379e-06	0.999994							-1.43104	0.000186698	0.999737	-1.46318	0.000516751	0.999627	-1.92288	9.1242e-08	1
246851_at	AGL26; transcription factor	AT5G26870	246851_at										-3.29851	0.0017113	0.999278
246852_at	tRNA/rRNA methyltransferase (SpoU) family protein	AT5G26880	246852_at										1.27561	0.00505896	0.998036				1.28199	0.00213392	0.997874	1.70335	5.75859e-07	0.999998				-1.44154	6.62847e-06	0.999989
246853_at	unknown protein	AT5G26890	246853_at										-1.06945	0.0431988	0.985921
246854_at	mitochondrial substrate carrier family protein	AT5G26200	246854_at										3.09311	1.88383e-06	0.999999	1.77286	0.00236233	0.983938	-3.82278	1.54038e-06	0.999996	3.75288	1.89345e-08	1				-5.61475	7.12507e-07	0.999998
246855_at	meprin and TRAF homology domain-containing protein / MATH domain-containing protein	AT5G26280	246855_at																2.86551	8.66759e-06	0.999984	12.011	7.54566e-09	1	3.21744	9.78717e-12	1	1.2426	0.00520318	0.99634
246856_at	PHD finger family protein	AT5G26210	246856_at				-1.48159	0.000798575	0.987173				1.22865	0.00690304	0.997385	-1.2977	0.00198023	0.98586	-1.17643	0.0440254	0.969327				-1.34132	0.00661889	0.996548	-1.27088	0.0305072	0.982916
246858_at	leucine-rich repeat family protein / protein kinase family protein	AT5G25930	246858_at																						1.40288	0.00364952	0.997945	1.46909	0.0427744	0.977073
246861_at	IAA28 (IAA-ALANINE RESISTANT 2); transcription factor	AT5G25890	246861_at																						3.18635	2.0492e-06	0.999997	3.84379	6.23638e-08	1
246862_at	PEX4 (PEROXIN4); ubiquitin-protein ligase	AT5G25760	246862_at							1.46549	7.30579e-05	0.999704	1.79977	5.01259e-08	1	-1.23917	0.00530644	0.971262	-1.79344	1.29562e-07	1				-1.21812	0.0363451	0.984849
246863_at	early nodulin-related	AT5G25940	246863_at										1.37082	0.000583842	0.999732							-1.3716	0.000710689	0.999183	1.38795	0.000505386	0.999634	1.20704	0.0379019	0.979364
246864_at	GA3 (GA REQUIRING 3); oxygen binding	AT5G25900	246864_at							-1.24988	0.0012829	0.996711										-1.57748	4.90369e-07	0.999998	-2.51315	2.96176e-10	1	-1.5507	6.05956e-07	0.999999
246868_at	protein serine/threonine phosphatase	AT5G26010	246868_at							-2.26134	0.000108799	0.999586							-1.68215	0.00405886	0.996249							3.39848	1.37069e-06	0.999997
246870_at	FC1 (FERROCHELATASE 1); ferrochelatase	AT5G26030	246870_at										1.22588	0.0140162	0.994981				-1.27568	0.00511952	0.995395				1.78234	2.93659e-08	1
246872_at	proline-rich family protein	AT5G26080	246872_at
246879_at	ATP binding / protein kinase/ protein serine/threonine kinase	AT5G26110	246879_at				-1.58059	0.00292687	0.972586				2.10858	8.35938e-08	1	1.27612	0.00725221	0.964084	1.86109	4.11222e-08	1	-1.1907	0.0318261	0.979718	-1.99241	1.21945e-07	1	-2.14671	2.32688e-09	1
246881_at	HDA2 (histone deacetylase 2); histone deacetylase	AT5G26040	246881_at							-2.13506	5.22441e-07	0.999995	-2.81021	1.58135e-08	1				-1.67945	0.00940902	0.99212	-1.48936	0.0136389	0.990033	-1.67384	0.000249865	0.999802
246882_at	NOL1/NOP2/sun family protein	AT5G26180	246882_at										5.08761	2.03506e-11	1				-1.26539	0.0383412	0.972836	-1.48014	0.00604818	0.994982	-1.64496	0.000316148	0.999757	-2.19195	2.15358e-06	0.999996
246883_at	DC1 domain-containing protein	AT5G26190	246883_at							-1.52037	0.0196619	0.968224
246884_at	ChaC-like family protein	AT5G26220	246884_at																			9.03241	2.40907e-08	1	-12.9871	1.18061e-08	1	1.83487	0.000502877	0.999523
246885_at	similar to hypothetical protein [Vitis vinifera] (GB:CAN75978.1)	AT5G26230	246885_at							-1.24885	0.00176971	0.995693													2.00286	0.000102568	0.999909	1.40457	0.0350127	0.98074
246886_at	CLC-D (chloride channel D); anion channel/ voltage-gated chloride channel	AT5G26240	246886_at																-1.30231	0.0380083	0.973043
246888_at	unknown protein	AT5G26270	246888_at																1.15213	0.0127927	0.989668	3.20068	2.96812e-07	0.999999	1.92301	4.09442e-05	0.999959	1.49804	0.00239385	0.99814
246891_at	zinc finger (Ran-binding) family protein	AT5G25490	246891_at							-1.38901	0.00356144	0.992271	8.21022	4.86478e-12	1							2.22462	5.4141e-07	0.999998	-4.982	5.36522e-11	1	-2.0909	6.70531e-05	0.999918
246892_at	similar to unnamed protein product [Vitis vinifera] (GB:CAO43931.1)	AT5G25500	246892_at							1.67493	0.00581825	0.988365	1.62851	0.000248331	0.999878							-1.40049	0.00538007	0.995455	-2.02706	4.2237e-06	0.999994	-2.54439	7.14914e-06	0.999988
246893_at	transcription elongation factor-related	AT5G25520	246893_at							-2.20762	3.47764e-09	1	-2.12025	8.85351e-08	1				2.36336	2.88103e-07	0.999999				-2.00326	3.99663e-07	0.999999	1.39447	0.0291328	0.983588
246895_at	CID6 (CTC-Interacting Domain 6); protein binding	AT5G25540	246895_at										-1.52032	2.97993e-06	0.999998	-1.22544	0.00826428	0.960587							1.45673	3.64983e-05	0.999963	1.1626	0.0395974	0.978563
246897_at	zinc finger (C3HC4-type RING finger) family protein	AT5G25560	246897_at										1.23579	0.00278214	0.998869							-1.56349	7.68921e-05	0.999876	-1.37311	0.00158121	0.999009
246898_at	similar to aminoacyl-tRNA synthetase family [Arabidopsis thaliana] (TAIR:AT1G18950.1); similar to unnamed protein product [Vitis vinifera] (GB:CAO44138.1)	AT5G25580	246898_at																1.48971	0.000430217	0.999484				2.29951	3.07091e-05	0.999968	-1.91681	0.000216626	0.999771
246899_at	similar to unknown protein [Arabidopsis thaliana] (TAIR:AT1G52320.3); similar to unknown protein [Arabidopsis thaliana] (TAIR:AT1G52320.4); similar to unknown protein [Arabidopsis thaliana] (TAIR:AT1G52320.2); similar to unnamed protein product [Vitis vinifera] (GB:CAO44106.1); contains InterPro domain Actin-binding FH2 (InterPro:IPR015425); contains InterPro domain Protein of unknown function DU…	AT5G25590	246899_at													1.35315	0.00107123	0.990939	-1.20276	0.0388803	0.9725				-1.38665	0.00163686	0.998979	-1.2738	0.0118257	0.992515
246901_at	pentatricopeptide (PPR) repeat-containing protein	AT5G25630	246901_at	-1.29002	0.0346044	0				-2.34206	5.99185e-07	0.999995	1.40411	0.00160609	0.999319	1.40515	0.0011476	0.990475	-1.30405	0.00471815	0.995715				-2.0811	9.55748e-07	0.999998
246902_at	similar to rhomboid family protein [Arabidopsis thaliana] (TAIR:AT5G25752.1); similar to unnamed protein product [Vitis vinifera] (GB:CAO44068.1); contains InterPro domain Peptidase S54, rhomboid; (InterPro:IPR002610)	AT5G25640	246902_at
246904_at	DNMT2 (DNA METHYLTRANSFERASE-2); DNA binding	AT5G25480	246904_at										2.69064	1.08525e-06	0.999999										-2.18233	4.61523e-05	0.999955
246905_at	similar to unnamed protein product [Vitis vinifera] (GB:CAO44135.1)	AT5G25570	246905_at																						3.09797	1.14225e-06	0.999998
246906_at	DNA binding	AT5G25475	246906_at										1.27502	0.000906065	0.999598							1.51222	0.00419968	0.996314				-1.37141	0.0322143	0.982087
246907_at	serine/threonine protein phosphatase 2A (PP2A) regulatory subunit B', putative	AT5G25510	246907_at										3.42066	8.52505e-10	1				-1.26166	0.0149708	0.988131
246908_at	RD22 (RESPONSIVE TO DESSICATION 22)	AT5G25610	246908_at										2.08422	6.89316e-05	0.999963				-2.55624	7.05095e-05	0.999896	-1.19198	0.0153738	0.988976	16.6907	6.42708e-13	1	1.60415	5.30765e-05	0.999933
246909_at	similar to unnamed protein product [Vitis vinifera] (GB:CAO44054.1); contains domain PTHR10992 (PTHR10992); contains domain SSF53474 (SSF53474); contains domain G3DSA:3.40.50.1820 (G3DSA:3.40.50.1820)	AT5G25770	246909_at							-1.2099	0.0116315	0.979345	-1.83863	1.07949e-07	1							1.34282	0.00183734	0.998171	-1.44142	0.000420674	0.999688
246910_at	exonuclease family protein	AT5G25800	246910_at										2.6943	4.414e-11	1	-1.41072	8.50099e-05	0.99857	-1.37799	0.000977421	0.998934				-1.53181	0.000190137	0.999844	-2.1809	1.1773e-06	0.999998
246911_at	TNY (TINY); DNA binding / transcription factor	AT5G25810	246911_at																						1.42531	0.00291247	0.998312	18.1212	3.52807e-12	1
246912_at	exostosin family protein	AT5G25820	246912_at																1.73478	0.00139049	0.998544							-1.73011	0.00311787	0.997658
246913_at	zinc finger (GATA type) family protein	AT5G25830	246913_at																			1.04539	0.0444255	0.973235	3.14377	1.67209e-06	0.999997	-1.8898	0.000823915	0.999266
246917_at	serine-rich protein-related	AT5G25280	246917_at							-2.01246	4.40321e-08	0.999999	-4.23931	3.01721e-11	1	3.13639	1.45448e-08	0.999997	-1.97657	3.3357e-06	0.999993	1.63019	2.47129e-05	0.999953	1.2094	0.0230424	0.989789	-1.46173	1.8538e-05	0.999973
246919_at	similar to unknown protein [Arabidopsis thaliana] (TAIR:AT5G11420.1); similar to unknown [Ricinus communis] (GB:CAB02653.1); contains InterPro domain Protein of unknown function DUF642 (InterPro:IPR006946)	AT5G25460	246919_at							3.35266	0.00014265	0.99948	458.029	0	1	1.14912	0.00819226	0.960832	-2.04549	3.31368e-12	1	-1.16644	0.00894303	0.993017	-3.33368	4.62963e-13	1	-2.98383	4.84057e-14	1
246920_at	plastocyanin-like domain-containing protein	AT5G25090	246920_at							-1.09823	0.0119068	0.978943													3.93572	5.34483e-07	0.999999	9.09162	2.70117e-12	1
246921_at	similar to unnamed protein product [Vitis vinifera] (GB:CAO44352.1); contains InterPro domain Exosome-associated factor Rrp47/DNA strand repair C1D (InterPro:IPR011082)	AT5G25080	246921_at							-1.24745	0.00246714	0.994313	-1.93074	5.4896e-09	1							-1.24118	0.0119931	0.991056				-1.28537	0.0104227	0.993295
246923_at	endomembrane protein 70, putative	AT5G25100	246923_at										3.27722	1.47503e-10	1				1.59444	4.173e-06	0.999991	1.40278	0.000195485	0.999727	1.45094	2.71846e-05	0.999971	-1.19542	0.0155663	0.990491
246924_at	RNA recognition motif (RRM)-containing protein	AT5G25060	246924_at				1.68703	0.000114673	0.995925				1.19405	0.0442359	0.985613				-1.318	0.0143972	0.988533				-1.61715	7.2087e-05	0.999933
246925_at	CYP71B14 (cytochrome P450, family 71, subfamily B, polypeptide 14); oxygen binding	AT5G25180	246925_at							-1.67236	3.05888e-06	0.999979	-2.93635	2.4627e-12	1				-10.8806	8.43769e-15	1	-3.03843	1.98512e-07	0.999999
246926_at	similar to NHL repeat-containing protein [Arabidopsis thaliana] (TAIR:AT5G14890.1); similar to unnamed protein product [Vitis vinifera] (GB:CAO67727.1)	AT5G25240	246926_at							4.5846	0.000660957	0.998115	-4.74235	0.000604113	0.999724	1.67339	8.75649e-05	0.998538	-1.69405	7.43617e-05	0.999891							3.99418	0.000158271	0.999826
246928_at	similar to ubiquitin family protein [Arabidopsis thaliana] (TAIR:AT5G11080.1); similar to unnamed protein product [Vitis vinifera] (GB:CAO44308.1)	AT5G25270	246928_at										-1.84015	4.49014e-06	0.999997							-1.35552	0.00247617	0.997644	-1.37613	0.00424713	0.997654
246929_at	similar to unknown protein [Arabidopsis thaliana] (TAIR:AT4G32030.1)	AT5G25210	246929_at										-1.48917	0.000296221	0.999857	-2.01503	8.5266e-06	0.999734	-1.53914	0.0104437	0.991361				-2.74059	3.15983e-07	0.999999
246930_at	KNAT3 (KNOTTED1-LIKE HOMEOBOX GENE 3); transcription factor	AT5G25220	246930_at				1.83932	0.00368981	0.968646	1.41934	0.0133165	0.97691	-2.41795	7.9233e-07	0.999999							1.60569	0.000491036	0.999403	-1.41832	0.00319292	0.998171
246931_at	similar to unknown protein [Arabidopsis thaliana] (TAIR:AT2G25190.1); similar to unnamed protein product [Vitis vinifera] (GB:CAO44286.1); contains InterPro domain Protein of unknown function DUF862, eukaryotic (InterPro:IPR008580)	AT5G25170	246931_at										1.33116	0.0119677	0.99566										1.75843	1.63029e-07	1	-1.67003	7.55146e-07	0.999998
246932_at	ethylene-responsive element-binding protein, putative	AT5G25190	246932_at							5.01012	1.96089e-10	1	5.70873	2.76446e-14	1	-1.65929	7.27361e-07	0.999956	-1.38792	0.000411979	0.999503	-1.57987	9.34364e-06	0.999979	-8.48744	2.51931e-11	1
246935_at	EBF2 (EIN3-BINDING F BOX PROTEIN 2)	AT5G25350	246935_at				1.97173	2.4104e-07	0.999896	1.95217	6.60675e-09	1	-3.47788	8.6342e-13	1				-2.15799	9.19303e-09	1							-1.649	0.000331951	0.999668
246936_at	similar to unknown protein [Arabidopsis thaliana] (TAIR:AT4G32342.1); similar to unknown [Populus trichocarpa] (GB:ABK93715.1)	AT5G25360	246936_at							-1.51396	0.00042856	0.99869	-1.49978	0.00035435	0.999831				1.55164	7.82633e-05	0.999886				1.40472	0.00097329	0.999351	1.37196	0.000988198	0.99914
246938_at	CYCA2;1 (CYCLIN A2;1); cyclin-dependent protein kinase regulator	AT5G25380	246938_at										-1.04458	0.0260368	0.991138										1.10138	0.0452082	0.981707
246943_at	protein kinase family protein	AT5G25440	246943_at																						1.4219	0.00709319	0.996333
246944_at	ubiquinol-cytochrome C reductase complex 14 kDa protein, putative	AT5G25450	246944_at							-1.74982	4.59438e-07	0.999996	-3.04524	7.88669e-12	1	1.55354	0.000912965	0.991932				-2.92097	5.46978e-10	1	1.55441	0.000591874	0.99958	-5.14078	5.33529e-12	1
246945_s_at	integral membrane transporter family protein	AT5G25050	246945_s_at																1.39022	0.0139771	0.988829	1.81921	0.00037149	0.999529	1.68885	0.0103206	0.994918	1.61465	0.00558672	0.996106
246946_at	similar to unnamed protein product [Vitis vinifera] (GB:CAO66326.1)	AT5G25070	246946_at	-1.35559	0.0476089	0	2.22888	1.07299e-06	0.999746				-4.70681	7.87481e-13	1				1.48067	0.00148321	0.998459
246948_at	CYP71B12 (cytochrome P450, family 71, subfamily B, polypeptide 12); oxygen binding	AT5G25130	246948_at										-1.539	0.0251967	0.991401				1.38088	0.041059	0.971151	-1.44559	0.0175161	0.987698
246951_at	pseudogene of ABC transporter family protein	AT5G04880	246951_at							-2.01961	4.55066e-06	0.999971	-2.87327	1.85547e-06	0.999999										-1.65701	0.000660054	0.999538	-1.81599	0.00101496	0.99912
246952_at	ATOFP13/OFP13 (Arabidopsis thaliana ovate family protein 13)	AT5G04820	246952_at							3.08588	4.08591e-06	0.999974	-2.33256	5.30774e-05	0.999971				1.72061	0.0015408	0.998406	2.65912	9.39268e-08	1				-1.5934	0.0015936	0.998696
246953_at	VPS60.2	AT5G04850	246953_at										-1.95394	3.11775e-09	1				-1.5258	7.55078e-05	0.999889	-1.64732	7.82934e-06	0.999982	-1.35438	0.00901009	0.995484	1.4641	0.00176038	0.998578
246954_at	similar to unknown [Populus trichocarpa x Populus deltoides] (GB:ABK96633.1); contains domain SSF54427 (SSF54427)	AT5G04830	246954_at																1.33425	0.00410548	0.996211	1.60398	5.13692e-05	0.999912	1.57091	8.66483e-06	0.999989
246955_at	CPK1 (calcium-dependent protein kinase isoform AK1); calmodulin-dependent protein kinase/ kinase	AT5G04870	246955_at										1.26482	0.023541	0.99192										1.84805	7.50564e-07	0.999999	-1.3634	0.00147174	0.998783
246956_at	RTM2 (RESTRICTED TEV MOVEMENT 2)	AT5G04890	246956_at																-1.25121	0.0294788	0.978443	-1.12377	0.0139337	0.989852	3.36164	5.54019e-06	0.999993	-2.4102	0.000106199	0.999877
246957_at	hydrolase/ zinc ion binding	AT5G24670	246957_at										1.70696	2.57574e-07	1							-1.24045	0.0173129	0.987818	-1.96291	2.30264e-07	1
246959_at	similar to RER1 (RETICULATA-RELATED 1) [Arabidopsis thaliana] (TAIR:AT5G22790.1); similar to unnamed protein product [Vitis vinifera] (GB:CAO24736.1)	AT5G24690	246959_at										1.36532	0.0116473	0.995767				-1.78119	0.000122702	0.99983	2.05729	4.26072e-05	0.999925	-1.53404	0.00367127	0.997934	1.47459	0.00309314	0.997675
246960_at	similar to hypothetical protein OsI_003062 [Oryza sativa (indica cultivar-group)] (GB:EAY75215.1); similar to hypothetical protein OsJ_002759 [Oryza sativa (japonica cultivar-group)] (GB:EAZ12934.1); similar to unnamed protein product [Vitis vinifera] (GB:CAO45337.1); contains InterPro domain WD40 repeat-like (InterPro:IPR011046); contains InterPro domain WD40/YVTN repeat-like (InterPro:IPR015943…	AT5G24710	246960_at										-1.34425	0.0285481	0.990359										1.43267	0.00347023	0.998033
246962_s_at	ATBZIP9/BZO2H2 (BASIC LEUCINE ZIPPER O2 HOMOLOG 2); DNA binding / protein heterodimerization/ transcription factor	AT5G24800	246962_s_at																						2.18325	8.43453e-05	0.999923
246964_at	pentatricopeptide (PPR) repeat-containing protein	AT5G24830	246964_at										2.29385	2.30967e-05	0.999986													-1.55711	0.00148435	0.998774
246965_at	methyltransferase	AT5G24840	246965_at							1.63401	1.47009e-05	0.999923	5.29354	9.99201e-16	1				-1.75943	2.43746e-08	1	-1.66159	2.73862e-07	0.999999	-1.2955	0.00412947	0.997711	-1.96982	1.13127e-07	1
246966_at	CRY3 (CRYPTOCHROME 3); DNA binding / DNA photolyase/ FMN binding	AT5G24850	246966_at										2.27926	0.000829254	0.99963							2.2478	1.10857e-05	0.999976	2.36715	6.86051e-08	1	1.53317	0.0003971	0.999612
246968_at	zinc finger (C3HC4-type RING finger) family protein	AT5G24870	246968_at										-2.29942	6.17687e-10	1				-1.9692	1.01613e-06	0.999998	-1.27108	0.0317243	0.979773	-1.46845	0.00341867	0.998059
246969_at	similar to calmodulin-binding protein-related [Arabidopsis thaliana] (TAIR:AT5G10660.1)	AT5G24880	246969_at																									1.59973	0.0267996	0.984738
246973_at	ABC1 family protein	AT5G24970	246973_at							-1.85893	4.80475e-09	1	-4.35415	1.0747e-13	1				-1.40299	0.000817396	0.99909	-1.86951	1.55687e-06	0.999996	-1.38084	0.00435112	0.997604	-2.25656	4.59526e-06	0.999992
246975_at	similar to unknown protein [Arabidopsis thaliana] (TAIR:AT2G24550.1); similar to putative KID-containing protein [Brassica napus] (GB:AAO53442.1)	AT5G24890	246975_at										-1.97332	2.56997e-10	1							1.30708	0.00185695	0.998154	-2.47919	4.91201e-10	1
246976_s_at	ABC1 family protein	AT5G24810	246976_s_at										-1.51936	0.000650191	0.999704				2.06913	8.04218e-07	0.999998				1.51642	8.5404e-05	0.999922
246977_at	zinc finger (B-box type) family protein	AT5G24930	246977_at							-1.54875	2.10538e-06	0.999985	1.29921	0.000307273	0.999852	-1.24896	0.00412479	0.976008	-6.7446	2.14062e-12	1	1.88773	2.13659e-06	0.999994	2.58027	7.9061e-10	1	1.59117	3.35624e-05	0.999955
246978_at	CYP714A1 (cytochrome P450, family 714, subfamily A, polypeptide 1); oxygen binding	AT5G24910	246978_at							2.02977	3.25811e-09	1	1.93637	1.07738e-10	1	-1.53133	1.63889e-06	0.99992	-30.0887	2.33924e-13	1	-1.86819	0.000603978	0.999288	-2.20243	0.000424227	0.999686
246980_at	peptidyl-prolyl cis-trans isomerase cyclophilin-type family protein	AT5G67530	246980_at										-1.18266	0.0356012	0.988201				-1.63517	4.66179e-06	0.999991	-1.41363	0.000127972	0.99981				-1.29426	0.0131982	0.991764
246981_at	bZIP protein	AT5G04840	246981_at																						1.83544	0.00209549	0.998733	-1.62238	0.0100094	0.993528
246983_at	leucine-rich repeat transmembrane protein kinase, putative	AT5G67200	246983_at										1.9849	0.00104151	0.999543				1.44386	0.00477033	0.995674				-1.78398	0.000497343	0.999639
246985_at	FAD-dependent oxidoreductase family protein	AT5G67290	246985_at										-4.45057	1.78707e-11	1				1.43361	0.0050986	0.995412				-1.28944	0.0181231	0.991709	1.29174	0.0206056	0.98786
246986_at	RLK (RECEPTOR-LIKE KINASE); ATP binding / kinase/ protein serine/threonine kinase	AT5G67280	246986_at										3.20134	1.59033e-07	1				2.12882	5.23774e-06	0.99999	2.09961	2.93128e-07	0.999999	-1.62141	2.13381e-05	0.999977
246987_at	ATMYB44/ATMYBR1/MYBR1 (MYB DOMAIN PROTEIN 44); DNA binding / transcription factor	AT5G67300	246987_at							4.42732	1.37002e-12	1	-10.9393	3.54161e-14	1	4.79403	3.57127e-10	1	-6.42535	1.00226e-10	1				3.41773	1.3326e-12	1
246989_at	unknown protein	AT5G67350	246989_at							2.29544	1.1833e-07	0.999999	-6.30368	1.23046e-12	1				-2.08508	0.00101792	0.998895	1.38803	0.0202133	0.986127
246990_at	ARA12; subtilase	AT5G67360	246990_at							1.28936	0.00159892	0.996044	4.95999	0	1				-1.53861	6.63217e-06	0.999987	-1.22112	0.00613418	0.994922	-2.72999	2.21532e-10	1	-1.72023	8.33629e-09	1
246991_at	peroxidase 73 (PER73) (P73) (PRXR11)	AT5G67400	246991_at										-1.04811	0.00535436	0.997931										17.5556	2.19423e-10	1	29.2409	8.88178e-16	1
246993_at	AZF1 (ARABIDOPSIS ZINC-FINGER PROTEIN 1); nucleic acid binding / transcription factor/ zinc ion binding	AT5G67450	246993_at																						7.48674	1.75658e-10	1	-1.76695	0.000645134	0.999407
246994_at	glycosyl hydrolase family protein 17	AT5G67460	246994_at																									1.65588	0.00242928	0.998116
246995_at	formin homology 2 domain-containing protein / FH2 domain-containing protein	AT5G67470	246995_at							2.42482	1.16399e-05	0.999937							1.60403	0.000559333	0.999349	-1.25374	0.0343948	0.978363	1.27478	0.0179646	0.991772
246996_at	LBD37 (LOB DOMAIN-CONTAINING PROTEIN 37)	AT5G67420	246996_at				-1.17948	0.000712312	0.988007	1.98564	0.000478875	0.998562				-1.52559	0.00401586	0.976465	1.4342	0.0208749	0.984092	1.39429	0.0423615	0.974271	1.91575	0.000222224	0.999821	3.70109	6.70197e-10	1
246998_at	similar to unknown protein [Arabidopsis thaliana] (TAIR:AT5G11840.1); similar to hypothetical protein [Vitis vinifera] (GB:CAN75014.1); contains InterPro domain Protein of unknown function DUF1230 (InterPro:IPR009631)	AT5G67370	246998_at							-1.66048	0.00334955	0.992657	-5.19373	2.58304e-06	0.999998	1.27794	0.00472656	0.973547										3.23739	3.73119e-06	0.999993
246999_at	phototropic-responsive NPH3 family protein	AT5G67440	246999_at							4.41779	9.66015e-11	1				-1.31814	0.00486315	0.973002	1.57895	8.71614e-06	0.999984				-1.97151	1.26139e-06	0.999998	-3.94786	1.80116e-09	1
247000_at	CKA1 (CASEIN KINASE ALPHA 1); kinase	AT5G67380	247000_at										1.37587	8.43934e-05	0.999955							1.57661	1.69599e-05	0.999966	-1.61014	7.0208e-06	0.999991	-1.85943	5.35084e-08	1
247001_at	ATNRAMP4 (Arabidopsis natural resistance-associated macrophage (NRAMP) protein 4); manganese ion transmembrane transporter/ metal ion transmembrane transporter	AT5G67330	247001_at										1.31623	4.57424e-05	0.999975				-1.30792	0.000846076	0.999061	-1.56735	3.73237e-06	0.999991	-1.68323	1.96876e-06	0.999997	1.39406	0.000482209	0.99954
247002_at	WD-40 repeat family protein	AT5G67320	247002_at				1.71306	0.000629654	0.988847				1.47669	2.07369e-05	0.999988										-1.53556	1.12045e-05	0.999987	-1.60999	6.7642e-06	0.999989
247004_at	EMB1408 (EMBRYO DEFECTIVE 1408)	AT5G67570	247004_at										-1.58023	0.00213025	0.999116										-1.34498	0.0324656	0.986258
247005_at	adenylylsulfate kinase, putative	AT5G67520	247005_at										-7.35722	1.77636e-15	1										-1.31228	0.0203668	0.990825	-3.35184	3.52436e-09	1
247006_at	similar to unnamed protein product [Vitis vinifera] (GB:CAO48511.1); similar to hypothetical protein [Vitis vinifera] (GB:CAN66554.1); similar to Os06g0157800 [Oryza sativa (japonica cultivar-group)] (GB:NP_001056861.1); contains InterPro domain Protein of unknown function DUF1674 (InterPro:IPR012875)	AT5G67490	247006_at				-1.60775	0.00014142	0.995386				-1.65892	1.07248e-06	0.999999							-1.55407	6.00154e-05	0.9999
247007_at	porin, putative	AT5G67500	247007_at							1.22272	0.00622976	0.987684	1.13524	0.0334969	0.98884							1.22576	0.00762554	0.993896	1.18878	0.011011	0.994623
247008_at	ATARLA1D (ADP-ribosylation factor-like A1D); GTP binding	AT5G67560	247008_at										5.50596	1.44587e-11	1				1.85445	1.11473e-06	0.999997				1.53406	6.30188e-05	0.999941
247009_at	unknown protein	AT5G67600	247009_at							1.16848	0.00304918	0.993211				-1.19435	0.00703845	0.964841	-3.98163	3.5083e-14	1				-1.28946	0.00238753	0.998581	-2.89926	8.81206e-12	1
247010_at	60S ribosomal protein L26 (RPL26B)	AT5G67510	247010_at							1.30526	0.00364606	0.992118	9.64943	0	1				1.69452	4.32061e-09	1							-1.65276	8.79694e-09	1
247011_at	FRO1 (FROSTBITE1)	AT5G67590	247011_at				-1.47592	0.000970958	0.985612				-1.22118	0.00843047	0.996856				1.36188	4.52661e-05	0.99993	1.41058	0.000201049	0.99972				1.29545	0.000523544	0.999506
247012_at	ATTRB2/TRB2 (TELOMERE REPEAT BINDING FACTOR 2); DNA binding / transcription factor	AT5G67580	247012_at							-1.48654	0.012678	0.977825	-3.10491	8.16251e-07	0.999999				2.15747	1.27939e-05	0.999977
247013_at	BT4 (BTB AND TAZ DOMAIN PROTEIN 4); protein binding / transcription regulator	AT5G67480	247013_at							1.19988	0.000997152	0.997338	-9.09935	0	1				-2.78179	1.05712e-09	1	-1.7079	6.24583e-06	0.999985				1.19473	0.0472464	0.975001
247014_at	DNA helicase, putative	AT5G67630	247014_at										1.61591	3.3201e-08	1				-1.43368	0.000109761	0.999846	-1.55537	2.33842e-06	0.999994	-1.242	0.0111998	0.994543	-2.17005	3.19998e-08	1
247015_at	prolyl oligopeptidase family protein	AT5G66960	247015_at										2.82699	9.71128e-08	1				1.58439	0.000268908	0.999659	-1.62237	0.000126548	0.999811	-2.12732	9.49731e-06	0.999989	-2.00202	0.000189049	0.999797
247018_at	DNA binding / transcription factor	AT5G67000	247018_at										-1.33163	0.0225012	0.992248							-1.03879	0.0459465	0.972478
247020_at	similar to unknown protein [Arabidopsis thaliana] (TAIR:AT3G50340.1); similar to unknown protein [Oryza sativa (japonica cultivar-group)] (GB:BAD09363.1); contains domain DHS-like NAD/FAD-binding domain (SSF52467)	AT5G67020	247020_at
247022_at	lipase class 3 family protein	AT5G67050	247022_at																						1.79387	0.000252911	0.9998	-1.83367	0.00020596	0.999781
247023_at	HEC1 (HECATE 1); transcription factor	AT5G67060	247023_at										6.89319	3.53606e-12	1	-1.5305	0.00166136	0.987546				5.26016	3.27113e-09	1	2.09854	2.80983e-07	0.999999	1.40649	0.000434695	0.99958
247024_at	unknown protein	AT5G66985	247024_at							8.51345	2.47136e-13	1	1.90912	6.06295e-09	1	1.82325	7.75659e-08	0.999991				1.63879	0.000524497	0.999369				-9.69925	1.35958e-12	1
247025_at	ABA1 (ABA DEFICIENT 1); zeaxanthin epoxidase	AT5G67030	247025_at							-1.29596	0.000600117	0.998261	-8.53956	1.55431e-15	1				-1.55996	4.16837e-05	0.999934	-1.71404	1.55532e-05	0.999968	2.22064	4.75483e-08	1	1.43671	0.00184417	0.998519
247026_at	MAPKKK19 (Mitogen-activated protein kinase kinase kinase 19); kinase	AT5G67080	247026_at							8.25936	8.88178e-15	1	-12.7015	2.22045e-15	1	2.33522	1.37305e-07	0.999987	2.30039	3.17039e-08	1	2.38569	4.84935e-09	1	-3.56878	2.47991e-11	1	-26.5253	1.11022e-16	1
247028_at	ICU2 (INCURVATA2); DNA-directed DNA polymerase	AT5G67100	247028_at	1.39864	0.00783464	0													2.62142	2.77027e-06	0.999994	1.35963	0.0243968	0.983758	1.78786	2.90476e-05	0.99997	-1.76854	0.000152005	0.999832
247029_at	AP2 domain-containing transcription factor, putative	AT5G67190	247029_at							2.43721	1.4231e-09	1	-3.49773	9.39071e-12	1	-1.4068	0.000193845	0.997389	-2.41911	2.86208e-08	1				-3.2987	2.82114e-09	1	-4.41383	5.9956e-08	1
247030_at	nucleic acid binding / pancreatic ribonuclease	AT5G67210	247030_at																									8.78672	2.67852e-10	1
247031_at	glycosyl transferase family 43 protein	AT5G67230	247031_at	1.12993	0.0359402	0							-1.09193	0.000714379	0.999678							1.2858	0.00400655	0.996459	1.33752	0.0314845	0.986618
247032_at	exonuclease	AT5G67240	247032_at				2.1165	4.25452e-06	0.999424				4.20046	9.41469e-14	1							-1.45854	3.6344e-05	0.999935	-1.45845	0.00021115	0.999829	-2.14569	1.63946e-08	1
247033_at	SKIP2 (SKP1 INTERACTING PARTNER 2); ubiquitin-protein ligase	AT5G67250	247033_at				1.97792	8.49313e-06	0.999132	1.49137	4.42744e-05	0.999806	-1.51782	1.00636e-05	0.999994				-1.31967	0.00209388	0.997909				-1.67261	0.000621628	0.999561
247034_at	CYCD3;2 (CYCLIN D3;2); cyclin-dependent protein kinase	AT5G67260	247034_at				-1.67286	0.000954724	0.985754	1.50704	0.000562703	0.998353	1.74005	1.08495e-06	0.999999				2.22203	9.68194e-10	1	1.99939	1.02066e-07	1	-1.30206	0.00261697	0.998462	-1.293	0.00130226	0.998906
247035_at	ALC (ALCATRAZ); DNA binding / transcription factor	AT5G67110	247035_at										1.86664	0.0040153	0.998413				3.91626	1.73133e-08	1	3.31292	5.01467e-10	1	-2.23663	7.85386e-08	1	-1.4538	0.00594223	0.995891
247036_at	phospholipase C	AT5G67130	247036_at										2.49554	1.77946e-08	1				2.02063	1.47551e-08	1	1.5064	4.14306e-05	0.999927	-1.34743	0.000672208	0.99953	-1.8661	6.21112e-08	1
247037_at	RALFL34 (RALF-LIKE 34)	AT5G67070	247037_at							3.66246	2.76273e-06	0.999981	11.8362	2.22045e-16	1	1.43414	3.43208e-05	0.999263	2.72736	1.31006e-13	1	1.93903	2.5232e-09	1				-1.25904	0.000423218	0.99959
247038_at	transferase family protein	AT5G67160	247038_at										1.76212	0.00349064	0.998606				-1.43514	0.0178979	0.986108				1.60925	0.00123548	0.999201	-1.39498	0.0269165	0.98468
247039_at	ATEB1C (MICROTUBULE END BINDING PROTEIN 1); microtubule binding	AT5G67270	247039_at																						2.78669	4.94642e-07	0.999999	5.1064	1.9392e-09	1
247040_at	transferase family protein	AT5G67150	247040_at																2.77485	1.38872e-05	0.999975	3.14929	4.44533e-07	0.999998
247042_at	nitrogen regulation family protein	AT5G67220	247042_at										1.81749	3.46162e-09	1				2.38585	1.91092e-12	1				-1.26282	0.00532119	0.997145	-1.58245	1.14747e-07	1
247043_at	SNRK2-3/SNRK2.3/SRK2I (SNF1-RELATED PROTEIN KINASE 2.3); kinase/ protein kinase	AT5G66880	247043_at										-2.58259	1.92135e-12	1	1.41389	0.000111602	0.998255	-1.26155	0.00620113	0.994546				-2.3081	2.97495e-09	1	-1.62621	1.337e-06	0.999997
247044_at	MAPKKK5 (Mitogen-activated protein kinase kinase kinase 5); kinase	AT5G66850	247044_at										-2.75161	1.21924e-05	0.999992										1.51932	0.00839762	0.995752	-1.45992	0.0203015	0.988016
247045_at	similar to unknown [Populus trichocarpa x Populus deltoides] (GB:ABK96307.1); contains InterPro domain Protein of unknown function DUF1649 (InterPro:IPR012445)	AT5G66930	247045_at							-2.38716	2.38902e-08	1	-2.32287	4.11329e-08	1	-1.61095	0.000394841	0.995615
247046_at	similar to hypothetical protein OsI_036143 [Oryza sativa (indica cultivar-group)] (GB:EAY82184.1); similar to hypothetical protein OsJ_031573 [Oryza sativa (japonica cultivar-group)] (GB:EAZ17364.1); similar to Os12g0133900 [Oryza sativa (japonica cultivar-group)] (GB:NP_001066092.1); contains InterPro domain U3 small nucleolar ribonucleoprotein complex, subunit Mpp10p; (InterPro:IPR012173); cont…	AT5G66540	247046_at							1.49022	5.23738e-05	0.999776	2.24544	3.10525e-11	1				-1.92894	1.3707e-08	1	-1.48303	2.83154e-05	0.999947	-1.47397	8.32741e-05	0.999924	-1.76118	6.37495e-06	0.999989
247047_at	similar to unknown protein [Arabidopsis thaliana] (TAIR:AT2G23790.1); similar to unnamed protein product [Vitis vinifera] (GB:CAO22909.1); contains InterPro domain Protein of unknown function DUF607 (InterPro:IPR006769)	AT5G66650	247047_at										3.42192	1.08701e-05	0.999993							-2.76181	1.79595e-06	0.999995
247048_at	phototropic-responsive NPH3 family protein	AT5G66560	247048_at										2.0753	9.02518e-06	0.999994							2.2048	7.87347e-06	0.999982
247049_at	similar to unknown protein [Arabidopsis thaliana] (TAIR:AT4G34560.1); similar to hypothetical protein [Thellungiella halophila] (GB:ABB45849.1)	AT5G66440	247049_at							10.3946	9.54792e-15	1	-3.63166	1.18638e-12	1	-1.41947	0.000221042	0.997127	-2.73587	2.81636e-09	1				1.8578	1.55883e-06	0.999998	1.40565	0.00114799	0.99902
247052_at	HB53 (homeobox-8); DNA binding / transcription factor	AT5G66700	247052_at	1.51642	0.048748	0							-1.08896	0.0460138	0.985087
247053_at	protein kinase, putative	AT5G66710	247053_at
247054_at	zinc finger (C2H2 type) family protein	AT5G66730	247054_at										-6.51941	1.77636e-15	1				-1.79339	6.88268e-06	0.999987	-1.46339	0.00334885	0.996958	-1.72689	0.000443974	0.999673
247056_at	CHR01/DDM1 (DECREASED DNA METHYLATION 1); helicase	AT5G66750	247056_at										2.25902	1.45445e-05	0.999991				1.54037	0.00603056	0.994679	1.79134	4.65322e-05	0.999919	1.40681	0.0019861	0.998791	-1.7733	2.15812e-05	0.999969
247057_at	scarecrow transcription factor family protein	AT5G66770	247057_at										2.82691	3.07019e-05	0.999982				1.61131	0.000773843	0.999133				-2.19636	2.12276e-06	0.999997	-1.62705	0.00393166	0.997134
247058_at	DGL1 (defective glycosylation 1); dolichyl-diphosphooligosaccharide-protein glycotransferase	AT5G66680	247058_at										1.64718	1.34258e-08	1				1.75428	9.53364e-09	1	1.48258	7.05797e-06	0.999984				-1.46004	7.301e-06	0.999988
247059_at	UGT72E2; UDP-glycosyltransferase/ coniferyl-alcohol glucosyltransferase/ transferase, transferring glycosyl groups	AT5G66690	247059_at										-1.2832	0.0022686	0.999063				1.45931	0.000935323	0.998974	2.88354	1.20015e-05	0.999974	9.66761	1.33227e-14	1	2.03974	1.09528e-08	1
247060_at	SDH1-1 (Succinate dehydrogenase 1-1)	AT5G66760	247060_at				1.44957	0.000274456	0.993168													1.3955	0.00027111	0.99964
247061_at	similar to unknown [Ammopiptanthus mongolicus] (GB:AAW33981.1)	AT5G66780	247061_at										-1.38616	6.96478e-09	1				-2.69519	7.44671e-12	1	-1.48971	3.60599e-06	0.999991	-4.84648	1.98175e-13	1	-15.3749	1.33227e-15	1
247062_at	similar to unknown protein [Arabidopsis thaliana] (TAIR:AT1G61150.6); similar to unknown protein [Arabidopsis thaliana] (TAIR:AT1G61150.4); similar to unknown protein [Arabidopsis thaliana] (TAIR:AT1G61150.5); similar to unnamed protein product [Vitis vinifera] (GB:CAO71830.1); contains InterPro domain CTLH, C-terminal to LisH motif (InterPro:IPR006595)	AT5G66810	247062_at				1.91797	7.19247e-06	0.999213				-1.19281	0.0133066	0.995215	-1.53938	2.30225e-05	0.999449	-2.17168	1.00014e-06	0.999998				-1.59689	0.000199517	0.999837
247063_at	similar to hypothetical protein [Vitis vinifera] (GB:CAN66294.1); similar to unnamed protein product [Vitis vinifera] (GB:CAO23751.1)	AT5G66820	247063_at										2.81214	2.0477e-12	1				-1.69475	1.90614e-05	0.999967	-2.9611	2.47818e-10	1	-1.30912	0.0249166	0.989072	1.30602	0.0291077	0.9836
247066_at	Dof-type zinc finger domain-containing protein	AT5G66940	247066_at							-1.11099	0.00685913	0.986659	4.0414	3.08021e-06	0.999998				-3.00549	1.29786e-05	0.999977	1.07601	0.0248455	0.983509
247067_at	catalytic/ pyridoxal phosphate binding	AT5G66950	247067_at				2.02355	0.00155188	0.981061	5.69202	7.34968e-14	1	-2.46277	7.46538e-11	1
247068_at	similar to unknown protein [Arabidopsis thaliana] (TAIR:AT3G50640.1); similar to hypothetical protein [Vitis vinifera] (GB:CAN61148.1)	AT5G66800	247068_at																						2.14492	0.000610791	0.999568
247069_at	SKS17 (SKU5 Similar 17); copper ion binding / oxidoreductase	AT5G66920	247069_at							3.38987	1.0277e-06	0.999992	2.74791	4.41363e-08	1	1.75322	4.73675e-05	0.999067	2.21202	5.42916e-08	1	2.6279	2.18049e-10	1	1.34476	7.88194e-05	0.999928	-2.10609	5.85172e-11	1
247070_at	unknown protein	AT5G66815	247070_at																									2.54317	0.00148018	0.998777
247072_at	similar to unknown protein [Arabidopsis thaliana] (TAIR:AT3G50900.1); similar to hypothetical protein [Thellungiella halophila] (GB:ABB45855.1)	AT5G66490	247072_at				-1.63172	0.0041774	0.966313				-1.1264	0.0161852	0.994272				1.133	0.0254809	0.981038				-1.2648	0.0405246	0.983355	2.00409	0.000123844	0.99986
247073_at	OE33/OEE1/OEE33/PSBO-1/PSBO1 (OXYGEN-EVOLVING ENHANCER 33); oxygen evolving/ poly(U) binding	AT5G66570	247073_at										1.41084	0.0263841	0.99103				1.80301	0.00340255	0.99679	4.06448	2.04686e-09	1	8.77534	0	1	5.40443	2.71139e-12	1
247074_at	allergen V5/Tpx-1-related family protein	AT5G66590	247074_at																-4.79902	1.29785e-12	1	-2.24294	1.51265e-07	0.999999	2.0228	2.49321e-06	0.999996	1.296	0.0417265	0.977563
247075_at	PLP3B (PHOSDUCIN-LIKE PROTEIN 3 HOMOLOG)	AT5G66410	247075_at							-1.23186	0.0239164	0.962732							2.36808	1.96069e-10	1				1.37855	0.000156505	0.999868	-1.59606	3.03589e-06	0.999994
247076_at	GAMMA CA3 (GAMMA CARBONIC ANHYDRASE 3); carbonate dehydratase	AT5G66510	247076_at										2.16893	9.87759e-09	1				2.03938	1.31341e-09	1	1.32592	0.00316387	0.997101	1.35139	0.000508806	0.999632
247077_at	similar to tm-1^GCR26 protein [Solanum lycopersicum] (GB:BAF75725.1); similar to unnamed protein product [Vitis vinifera] (GB:CAO48327.1); similar to hypothetical protein [Thellungiella halophila] (GB:ABB45848.1); contains InterPro domain Protein of unknown function UPF0261 (InterPro:IPR010647)	AT5G66420	247077_at										-2.60984	1.70097e-10	1				-1.74894	1.10553e-05	0.99998							1.52874	0.000234262	0.999755
247078_at	unknown protein	AT5G66000	247078_at										7.60716	3.1386e-13	1													-1.90455	2.23488e-05	0.999968
247079_at	AKRP/EMB2036 (EMBRYO DEFECTIVE 2036); protein binding	AT5G66055	247079_at	1.46413	0.0257461	0							1.26883	0.0318956	0.989329				1.32082	0.00166784	0.99829	1.36859	0.00108077	0.998834	-1.38961	0.00101231	0.999329
247080_at	PAD2 (20S proteasome alpha subunit D2); peptidase	AT5G66140	247080_at	1.28022	0.0382569	0							2.50216	4.06819e-12	1													-1.22719	0.00593994	0.995893
247081_at	ATRAD17 (RADIATION SENSITIVE)	AT5G66130	247081_at	-1.19	0.000467766	0	1.21985	0.00131856	0.982784				1.51236	0.000513104	0.999762							-1.41465	0.018571	0.987079				-1.1931	0.0230791	0.986601
247082_at	ATGRIP/GRIP; protein binding	AT5G66030	247082_at																1.30078	0.00843337	0.992846
247083_at	similar to hypothetical protein [Thellungiella halophila] (GB:ABB45846.1)	AT5G66290	247083_at										2.04926	2.02338e-06	0.999999										-1.76518	0.00164047	0.998977	-1.47861	0.00364182	0.997319
247085_at	kinesin motor family protein	AT5G66310	247085_at										-2.84544	6.62132e-06	0.999996							1.55547	0.00140415	0.998544				2.41109	1.99816e-07	0.999999
247086_at	zinc finger (GATA type) family protein	AT5G66320	247086_at				1.33413	0.0041109	0.966624	1.67595	0.00849086	0.984076	7.43636	5.30576e-13	1				-1.34876	0.0291297	0.978667	1.51796	0.0019479	0.998078	-2.81034	3.3667e-07	0.999999
247087_at	leucine-rich repeat family protein	AT5G66330	247087_at																			1.64208	0.000673999	0.999219				1.91102	0.000670206	0.999387
247089_at	ribosomal RNA adenine dimethylase family protein	AT5G66360	247089_at										-1.44632	0.000119028	0.999938	-1.37059	0.00175892	0.987021				-1.24261	0.0267859	0.982438	-1.47887	0.00116379	0.999242
247091_at	peroxidase 72 (PER72) (P72) (PRXR8)	AT5G66390	247091_at																									37.0142	4.83946e-13	1
247092_at	ATFOLT1 (ARABIDOPSIS THALIANA FOLATE TRANSPORTER 1); binding / folic acid transporter	AT5G66380	247092_at										3.1576	4.55277e-08	1				1.38153	0.00186698	0.998111	1.47491	0.00150476	0.998456	-1.30822	0.0172768	0.992046	-1.56166	0.000198403	0.999788
247094_at	GMD1 (GDP-D-MANNOSE 4,6-DEHYDRATASE 1); GDP-mannose 4,6-dehydratase	AT5G66280	247094_at																			1.05929	0.0490416	0.970951	23.6094	3.81917e-13	1
247095_at	RAB18 (RESPONSIVE TO ABA 18)	AT5G66400	247095_at										-1.42301	1.37668e-14	1				-6.59688	0	1	-6.45268	1.33227e-15	1	-4.59924	8.46718e-08	1	-12.9779	2.18047e-09	1
247096_at	S-adenosyl-L-methionine:carboxyl methyltransferase family protein	AT5G66430	247096_at							-4.17516	2.38076e-12	1							-15.579	8.08242e-14	1	-2.12919	4.36747e-05	0.999924
247097_at	(1-4)-beta-mannan endohydrolase, putative	AT5G66460	247097_at										2.77866	3.75115e-07	1				13.2678	2.06501e-14	1	-1.25193	0.00683917	0.994432	-2.85452	6.37643e-11	1	-4.0442	4.82392e-13	1
247098_at	GTP binding / RNA binding	AT5G66470	247098_at										3.89944	1.35569e-11	1							1.81915	1.12448e-06	0.999997
247099_at	pentatricopeptide (PPR) repeat-containing protein	AT5G66500	247099_at										2.52829	2.90406e-05	0.999983										-2.11605	6.63421e-05	0.999938
247100_at	pentatricopeptide (PPR) repeat-containing protein	AT5G66520	247100_at																			2.20808	1.70119e-05	0.999966
247101_at	aldose 1-epimerase family protein	AT5G66530	247101_at										2.34401	6.72495e-10	1				1.4931	2.23249e-05	0.999962							1.94155	1.93955e-08	1
247102_at	Maf family protein	AT5G66550	247102_at																2.92286	6.71199e-08	1	3.28664	2.9216e-09	1	-1.42524	0.00314215	0.998196
247103_at	zinc ion binding	AT5G66610	247103_at
247106_at	transducin family protein / WD-40 repeat family protein	AT5G66240	247106_at							-1.23828	0.0145973	0.9751	-1.29371	0.00717463	0.997291				1.43153	4.26701e-05	0.999933	-1.19534	0.021525	0.985376	-1.40247	0.000335349	0.999744	-1.55907	8.17434e-06	0.999987
247107_at	STR16 (SULFURTRANSFERASE PROTEIN 16)	AT5G66040	247107_at				-1.412	0.00152391	0.981261				-1.19551	0.0061378	0.997653				-2.13594	1.05416e-08	1	-1.21525	0.0182837	0.987247	-1.9029	7.22727e-07	0.999999	4.4265	4.90497e-13	1
247108_at	JR700 (Arabidopsis thaliana receptor homology region transmembrane domain ring H2 motif protein 1); peptidase/ protein binding / zinc ion binding	AT5G66160	247108_at										-2.33314	4.37579e-09	1													-1.39997	0.00909027	0.994049
247109_at	ATPSK5 (PHYTOSULFOKINE 5 PRECURSOR); growth factor	AT5G65870	247109_at																									5.95812	1.75082e-09	1
247110_at	leucine-rich repeat family protein	AT5G65830	247110_at	1.93557	0.0125391	0							1.583	0.00672561	0.997447	2.15232	2.012e-05	0.999501	-1.37106	0.0205564	0.984306	1.45904	0.00722541	0.994168	-1.57414	0.00241731	0.998565	-1.6423	0.00270896	0.997929
247111_at	unknown protein	AT5G65880	247111_at										3.86093	7.83347e-11	1				2.81827	7.915e-11	1	-1.80945	5.62704e-07	0.999998	1.22292	0.0305857	0.986949	-1.76807	1.96463e-06	0.999996
247112_at	binding	AT5G65950	247112_at																1.3283	0.00216235	0.997849
247113_at	similar to CM0216.310.nc [Lotus japonicus] (GB:BAF98215.1); contains domain SSF52540 (SSF52540); contains domain PTHR11708 (PTHR11708)	AT5G65960	247113_at										-1.50166	8.84147e-06	0.999994				-1.28176	0.0306755	0.977675
247114_at	BSD domain-containing protein	AT5G65910	247114_at										-6.19592	4.66294e-14	1				1.68095	4.16617e-05	0.999934	-1.32787	0.0116531	0.99127	1.31447	0.0220683	0.990164	1.34576	0.00763289	0.994889
247115_at	ZWI (ZWICHEL); calmodulin binding / microtubule motor	AT5G65930	247115_at										-1.36691	0.00310604	0.998748				1.41695	0.00760636	0.993469							1.42452	0.00305527	0.997699
247116_at	MLO10 (MILDEW RESISTANCE LOCUS O 10); calmodulin binding	AT5G65970	247116_at																						2.81324	4.72632e-06	0.999994	-1.75992	0.0026611	0.99796
247117_at	CHY1 (BETA-HYDROXYISOBUTYRYL-COA HYDROLASE 1); 3-hydroxyisobutyryl-CoA hydrolase	AT5G65940	247117_at																1.58492	2.05712e-06	0.999995							1.20964	0.0340295	0.981211
247118_at	ACR1 (ACT DOMAIN REPEAT 1)	AT5G65890	247118_at				1.60544	1.06271e-05	0.999008	-2.24998	2.19836e-10	1	-4.30916	3.08154e-12	1							-2.85473	4.77239e-08	1	-2.08138	4.96537e-05	0.999952
247119_at	DEAD/DEAH box helicase, putative	AT5G65900	247119_at										3.79326	1.88516e-13	1				-1.52371	5.94325e-05	0.99991	-1.80308	1.48825e-05	0.999969	-1.40239	0.00381816	0.997862	-1.96559	1.92549e-05	0.999972
247120_at	amino acid transporter family protein	AT5G65990	247120_at																2.63683	7.86436e-05	0.999885	3.39864	1.79259e-07	0.999999	3.22197	9.2458e-11	1	1.50387	3.43995e-05	0.999954
247121_at	RNA binding	AT5G66010	247121_at										-1.69748	1.15348e-07	1							-1.8872	1.49409e-07	0.999999	-1.35554	0.00670206	0.99651	-1.42848	0.00619406	0.99574
247123_at	similar to wound-responsive family protein [Arabidopsis thaliana] (TAIR:AT1G19660.2); similar to wound-responsive family protein [Arabidopsis thaliana] (TAIR:AT1G19660.1); similar to unnamed protein product [Vitis vinifera] (GB:CAO24574.1); contains InterPro domain Protein of unknown function DUF151 (InterPro:IPR003729)	AT5G66050	247123_at										4.15056	1.4995e-10	1	-1.71307	4.14258e-05	0.999154	-1.6047	0.00176087	0.998206							1.3297	0.0452918	0.975904
247124_at	oxidoreductase, 2OG-Fe(II) oxygenase family protein	AT5G66060	247124_at				-1.20776	0.000494566	0.990327	1.17467	3.92305e-06	0.999975	1.47527	0.00313812	0.998736				2.09103	7.66647e-05	0.999888	2.36237	4.78025e-06	0.999988	1.56245	0.000279999	0.999781
247125_at	zinc finger (C3HC4-type RING finger) family protein	AT5G66070	247125_at										1.2468	0.0078286	0.997064													2.35345	0.000183212	0.999802
247126_at	protein phosphatase 2C family protein / PP2C family protein	AT5G66080	247126_at							1.97751	4.28133e-07	0.999996	1.24256	0.0058806	0.997744	-1.34849	0.000476187	0.994974	-7.21836	5.97966e-13	1	-2.04551	4.82771e-05	0.999917	1.99868	0.000180684	0.999851	-2.27242	4.72384e-05	0.999939
247127_at	La domain-containing protein	AT5G66100	247127_at							1.69626	0.00226943	0.994697							-1.59811	0.00280539	0.997293
247128_at	metal ion binding	AT5G66110	247128_at							-2.05569	3.68033e-08	1	-4.27166	1.09579e-13	1	1.51606	0.000348633	0.995995	-6.38476	1.01939e-10	1	-2.84248	1.37461e-05	0.999971	-1.56983	0.0030428	0.998246	-1.28747	0.00583663	0.995955
247130_at	similar to NOL1/NOP2/sun family protein [Arabidopsis thaliana] (TAIR:AT1G06560.1); similar to unnamed protein product [Vitis vinifera] (GB:CAO48200.1); contains InterPro domain Bacterial Fmu (Sun)/eukaryotic nucleolar NOL1/Nop2p (InterPro:IPR001678)	AT5G66180	247130_at										-1.37038	0.000440535	0.999794										-1.7213	7.414e-06	0.999991	-2.81659	9.35977e-09	1
247131_at	ATLFNR1 (LEAF FNR 1); NADPH dehydrogenase/ electron transporter, transferring electrons within the cyclic electron transport pathway of photosynthesis/ electron transporter, transferring electrons within the noncyclic electron transport pathway of photosy	AT5G66190	247131_at																2.33728	0.000381245	0.999536	7.46386	1.07436e-09	1	2.80883	1.54412e-09	1	3.21436	6.35487e-11	1
247132_at	armadillo/beta-catenin repeat family protein	AT5G66200	247132_at							15.0089	1.63702e-12	1	-2.38396	4.4646e-08	1				-2.23794	1.60514e-05	0.999972				2.15965	5.44442e-06	0.999993	1.48756	0.0038496	0.997186
247134_at	similar to unknown protein [Arabidopsis thaliana] (TAIR:AT3G51230.1); similar to unnamed protein product [Vitis vinifera] (GB:CAO48217.1)	AT5G66230	247134_at										-1.08244	0.0223486	0.992296										2.50494	3.33933e-05	0.999966	8.20485	1.32296e-07	1
247135_at	auxin-responsive protein, putative	AT5G66260	247135_at							-1.27217	0.024531	0.961957										10.6292	1.51292e-11	1	-2.07538	7.11344e-06	0.999991	-5.93353	1.20012e-07	1
247136_at	similar to unknown protein [Arabidopsis thaliana] (TAIR:AT2G17850.1); similar to unnamed protein product [Vitis vinifera] (GB:CAO48196.1); contains InterPro domain Rhodanese-like (InterPro:IPR001763)	AT5G66170	247136_at										-1.40734	0.0150923	0.994628				11.4773	1.5099e-14	1	2.56088	2.04574e-09	1	1.29038	0.00125155	0.999192	-1.67764	1.81478e-07	1
247137_at	CPK28 (calcium-dependent protein kinase 28); calmodulin-dependent protein kinase	AT5G66210	247137_at							1.36859	0.00337516	0.99261	-1.85936	3.29511e-06	0.999998				-2.23013	5.01298e-07	0.999999	-1.33388	0.0170615	0.987967	1.41277	0.00828306	0.995803
247138_at	3-dehydroquinate synthase, putative	AT5G66120	247138_at										3.49357	1.61804e-12	1							-1.5125	6.63905e-05	0.999891				1.99999	1.36157e-07	1
247139_at	similar to unnamed protein product [Vitis vinifera] (GB:CAO23263.1); contains domain Adenine nucleotide alpha hydrolases-like (SSF52402)	AT5G66090	247139_at							-1.20881	0.019855	0.967969							1.40168	0.000460139	0.999452	-1.33879	0.00158991	0.998382	-1.19472	0.0410429	0.983171
247140_at	kinectin-related	AT5G66250	247140_at							-1.55016	0.000509817	0.998484	-2.60476	1.46964e-06	0.999999				-1.50652	0.00710879	0.993847	1.5382	0.00362981	0.996743	-1.70973	0.000544972	0.999609	1.50966	0.00926089	0.993951
247141_at	pentatricopeptide (PPR) repeat-containing protein	AT5G65560	247141_at										1.56317	0.0086484	0.996782
247142_at	pentatricopeptide (PPR) repeat-containing protein	AT5G65570	247142_at																			-1.3389	0.0488698	0.971035	-1.29239	0.0119941	0.994208
247147_at	GTE7 (GLOBAL TRANSCRIPTION FACTOR GROUP E 7); DNA binding	AT5G65630	247147_at				1.60631	0.000646047	0.988677	1.568	1.76782e-06	0.999987	-1.31313	0.000267195	0.99987	1.3197	0.00214183	0.985035	1.31943	0.00384397	0.996425	-1.34759	0.00299109	0.997235				-1.22071	0.0199853	0.988179
247148_at	IAA9 (indoleacetic acid-induced protein 9); transcription factor	AT5G65670	247148_at							1.19597	0.00850795	0.984049							1.3724	8.86922e-05	0.999872				-1.30838	0.000832675	0.999434	1.36048	7.4691e-05	0.99991
247149_at	hydroxyproline-rich glycoprotein family protein	AT5G65660	247149_at							2.18537	3.48166e-13	1	-1.89617	4.83236e-12	1	-1.60885	1.96204e-08	0.999997				-2.26185	4.16633e-11	1	-4.39948	6.18172e-13	1	-1.23108	0.0105734	0.993211
247150_at	similar to unknown protein [Arabidopsis thaliana] (TAIR:AT4G36660.1); similar to unknown [Populus trichocarpa] (GB:ABK93535.1); contains InterPro domain Protein of unknown function DUF1195 (InterPro:IPR010608)	AT5G65650	247150_at										2.402	9.41745e-06	0.999994				4.63538	3.03618e-09	1	1.56284	0.000161143	0.999768				-1.49519	0.000223416	0.999765
247151_at	BHLH093 (BETA HLH PROTEIN 93); DNA binding / transcription factor	AT5G65640	247151_at										4.5837	9.3749e-11	1				4.73201	6.40599e-14	1	-1.24103	0.00887717	0.99306	-2.23518	2.756e-08	1	1.24364	0.026635	0.98482
247152_at	peptidase M3 family protein / thimet oligopeptidase family protein	AT5G65620	247152_at										2.1349	3.2207e-09	1										-1.17286	0.0446537	0.981901
247153_at	BAM1 (big apical meristem 1); ATP binding / kinase/ protein serine/threonine kinase	AT5G65700	247153_at				1.60024	0.000803951	0.987123				8.80812	2.97873e-13	1				1.61084	1.04687e-05	0.999981	1.25413	0.0134541	0.990146	-1.21733	0.0384423	0.984096
247154_at	HSL2 (HAESA-LIKE 2); ATP binding / kinase/ protein serine/threonine kinase	AT5G65710	247154_at													-1.29224	0.000315273	0.996278	1.15945	0.000245109	0.999686
247155_at	2-oxoglutarate dehydrogenase E1 component, putative / oxoglutarate decarboxylase, putative / alpha-ketoglutaric dehydrogenase, putative	AT5G65750	247155_at				1.53033	0.000101015	0.99622				-1.91732	2.31431e-09	1				-2.46244	2.87747e-09	1	-1.70213	2.22181e-06	0.999994	-1.5839	0.000101256	0.99991	-1.70488	0.000389311	0.999619
247156_at	serine carboxypeptidase S28 family protein	AT5G65760	247156_at							-1.36941	0.000469878	0.998584	-1.17119	0.0454971	0.98524				1.67572	6.75901e-07	0.999998
247157_at	LINC4 (LITTLE NUCLEI4)	AT5G65770	247157_at										1.53049	8.8199e-06	0.999994				-2.14345	1.87423e-07	0.999999	-1.33243	0.00291396	0.997296	-1.47555	0.000564443	0.999597
247158_at	ATBCAT-5; branched-chain-amino-acid transaminase/ catalytic	AT5G65780	247158_at																			-1.52076	5.50348e-05	0.999907
247161_at	similar to unknown protein [Arabidopsis thaliana] (TAIR:AT3G49720.1); similar to unknown protein [Arabidopsis thaliana] (TAIR:AT3G49720.2); similar to hypothetical protein [Vitis vinifera] (GB:CAN74732.1); contains domain S-adenosyl-L-methionine-dependent methyltransferases (SSF53335)	AT5G65810	247161_at	-1.5119	0.0145129	0							7.27925	7.95115e-10	1							2.67131	5.14474e-09	1	2.3808	7.03032e-10	1
247163_at	soluble glycogen synthase-related	AT5G65685	247163_at							-1.40467	0.000998908	0.997334	-1.20252	0.0285858	0.990347										-1.28877	0.00654014	0.996583	1.22026	0.0402052	0.978276
247164_at	ATNFS1/ATNIFS1/NFS1/NIFS1 (ARABIOPSIS THALIANA NITROGEN FIXATION S HOMOLOG 1); cysteine desulfurase/ transaminase	AT5G65720	247164_at				1.64302	6.39605e-05	0.997118	1.44899	5.58684e-05	0.999764	1.40958	9.07904e-06	0.999994				-1.40257	0.000119807	0.999833	-1.71862	3.46208e-05	0.999937
247166_at	similar to antioxidant/ oxidoreductase [Arabidopsis thaliana] (TAIR:AT2G37240.1); similar to hypothetical protein [Vitis vinifera] (GB:CAN81556.1); contains InterPro domain Thioredoxin-like fold (InterPro:IPR012336); contains InterPro domain Thioredoxin fold (InterPro:IPR012335)	AT5G65840	247166_at							-1.98992	5.8139e-05	0.999756							-1.52085	0.0172449	0.986556				1.69583	0.000621695	0.999561	2.48249	8.40268e-06	0.999987
247167_at	F-box family protein	AT5G65850	247167_at										3.24012	1.41267e-09	1				-2.25269	1.22676e-05	0.999978	-1.66046	0.00651468	0.994657	-1.59214	0.00402273	0.997763	-1.44534	0.0136451	0.991522
247168_at	ankyrin repeat family protein	AT5G65860	247168_at										6.74952	8.32667e-15	1	1.2334	0.00329625	0.979579				-1.44092	2.96233e-05	0.999945	-1.51677	0.000115185	0.999899	-2.01537	8.66324e-08	1
247169_at	binding	AT5G65520	247169_at										1.46964	3.74014e-05	0.999979										-1.21341	0.0480904	0.980705	-2.3867	3.84392e-07	0.999999
247170_at	protein kinase, putative	AT5G65530	247170_at							-1.44826	9.90896e-05	0.999617	1.59456	1.01682e-06	0.999999				-4.29043	1.16989e-09	1	1.24927	0.0292819	0.981081	-7.65005	2.00175e-11	1	2.1898	0.000169103	0.999816
247171_at	similar to unnamed protein product [Vitis vinifera] (GB:CAO23654.1)	AT5G65540	247171_at										1.21077	0.0485973	0.984326	-1.54652	0.000114897	0.998218	-1.58559	0.000699655	0.999207
247172_at	UDP-glucoronosyl/UDP-glucosyl transferase family protein	AT5G65550	247172_at							-1.27834	0.000226194	0.999234	-10.1365	1.11022e-16	1				-2.95819	1.05362e-09	1	-8.75974	7.36423e-10	1	-1.25923	0.000143265	0.999878
247173_at	polyadenylate-binding protein family protein / PABP family protein	AT5G65260	247173_at										1.1904	0.0108616	0.996031				1.81699	1.11937e-08	1	1.20392	0.0109914	0.99169	-1.33706	0.000188935	0.999845	-1.31985	0.000120018	0.999863
247174_at	similar to unnamed protein product [Vitis vinifera] (GB:CAO41077.1)	AT5G65250	247174_at										1.43906	0.000103146	0.999946				-1.3151	0.00312871	0.997019	-1.21802	0.0184624	0.987143
247175_at	GCL1 (GCR2-LIKE 1); catalytic	AT5G65280	247175_at							2.71866	3.68705e-11	1	-8.28168	2.88658e-15	1				-3.2064	2.67177e-07	0.999999
247176_at	ACX2 (ACYL-COA OXIDASE 2); acyl-CoA oxidase	AT5G65110	247176_at				1.75508	4.04806e-07	0.999858				2.78695	4.66294e-15	1				-1.77852	1.23725e-08	1	1.43341	0.000117982	0.999822	-1.43197	7.79172e-05	0.999928	-1.88317	2.0386e-10	1
247177_at	unknown protein	AT5G65300	247177_at							5.44827	1.04361e-14	1	-6.91032	1.11022e-15	1							-2.00449	2.54869e-06	0.999993	-3.11071	1.47957e-07	1	2.00463	0.000308008	0.999689
247178_at	short-chain dehydrogenase/reductase (SDR) family protein	AT5G65205	247178_at							-1.41902	0.00619266	0.987745							1.38551	0.0115698	0.990544				-1.62178	0.000898189	0.999395	-1.9167	0.000282818	0.999711
247179_at	basic helix-loop-helix (bHLH) family protein	AT5G65320	247179_at
247180_at	histone H3	AT5G65350	247180_at																1.35461	0.0280623	0.979357				1.42187	0.0163457	0.99242	-1.62039	0.00154094	0.998734
247182_at	ATHB25/ZFHD2 (ZINC FINGER HOMEODOMAIN 2); transcription factor	AT5G65410	247182_at							2.4884	1.47474e-09	1	1.34708	0.000224506	0.999889				-1.50683	0.000253579	0.999677	1.22856	0.0150986	0.989142	-1.1876	0.0327818	0.986142	-1.67142	8.25958e-07	0.999998
247183_at	similar to unknown protein [Arabidopsis thaliana] (TAIR:AT4G24610.1); similar to unknown protein [Arabidopsis thaliana] (TAIR:AT5G48310.1); similar to unnamed protein product [Vitis vinifera] (GB:CAO61624.1); similar to unnamed protein product [Vitis vinifera] (GB:CAO22682.1); similar to hypothetical protein OsJ_008178 [Oryza sativa (japonica cultivar-group)] (GB:EAZ24695.1); contains InterPro do…	AT5G65440	247183_at							2.42928	0.000137309	0.999496				1.87511	0.000217526	0.997161	1.95955	8.06165e-07	0.999998				1.2686	0.0325183	0.986239	-1.58369	0.000519676	0.999509
247184_at	ubiquitin carboxyl-terminal hydrolase family protein / zinc finger (MYND type) family protein	AT5G65450	247184_at							2.36188	0.00021308	0.999271	2.65841	4.01057e-09	1	-1.39478	0.000775592	0.992833	-1.34805	0.010935	0.991003				-1.47427	0.00127088	0.999181	-2.06627	2.96972e-05	0.99996
247185_at	kinesin motor protein-related	AT5G65460	247185_at																-1.42238	0.00712044	0.993838				-1.37288	0.0154466	0.992784
247186_at	similar to unknown protein [Arabidopsis thaliana] (TAIR:AT4G24530.1); similar to unnamed protein product [Vitis vinifera] (GB:CAO61608.1); similar to unknown [Populus trichocarpa] (GB:ABK95421.1); similar to hypothetical protein [Vitis vinifera] (GB:CAN78778.1); contains InterPro domain Protein of unknown function DUF246, plant (InterPro:IPR004348)	AT5G65470	247186_at							1.4107	4.62639e-05	0.999798	-5.00605	2.24265e-14	1				-2.4829	7.92519e-08	1	-1.78846	3.57127e-07	0.999999	2.38604	2.20792e-10	1	1.66522	7.60575e-07	0.999998
247187_at	Identical to SGT1 protein homolog At5g65490 [Arabidopsis Thaliana] (GB:Q9LSM5); similar to hypothetical protein [Vitis vinifera] (GB:CAN64607.1); contains InterPro domain SGT1 (InterPro:IPR010770)	AT5G65490	247187_at										-1.92849	5.76825e-09	1							-1.81639	9.57045e-08	1	-1.29746	0.010716	0.994749	-1.3807	0.00226481	0.998228
247188_at	GRF8 (GENERAL REGULATORY FACTOR 8); protein phosphorylated amino acid binding	AT5G65430	247188_at				-1.37185	0.000114133	0.995937	1.4661	1.91849e-06	0.999986	-1.87471	4.98928e-10	1				-1.9481	3.20001e-08	1	-1.19063	0.0427987	0.97405	1.34208	0.00109534	0.999281
247189_at	AGP7 (Arabinogalactan protein 7)	AT5G65390	247189_at				1.83796	0.00321788	0.971036	11.4261	8.9373e-14	1	2.75233	5.11247e-12	1				-1.6902	7.74931e-06	0.999985	-9.92989	1.11022e-14	1	4.92649	7.32747e-14	1	1.29746	0.00172652	0.998601
247190_at	CYCD4;1 (CYCLIN D4;1); cyclin-dependent protein kinase regulator	AT5G65420	247190_at																1.38828	0.0363871	0.974057	2.00023	0.000246769	0.999667				-1.37588	0.024829	0.98572
247191_at	ATHB5 (ARABIDOPSIS THALIANA HOMEOBOX PROTEIN 5); transcription factor	AT5G65310	247191_at							5.46862	1.70308e-10	1	2.07602	2.24463e-08	1	1.74538	2.42353e-06	0.999894	1.9807	7.3321e-09	1				-1.61529	4.746e-06	0.999994
247192_at	histone H3	AT5G65360	247192_at	-1.64983	0.0157521	0				6.6738	5.415e-12	1	-1.1932	0.0318479	0.989343	-1.47663	2.09431e-05	0.999486	1.69085	2.18339e-06	0.999995	1.7119	6.15548e-06	0.999986	3.19881	2.89968e-12	1
247193_at	ripening-responsive protein, putative	AT5G65380	247193_at							1.53064	3.21025e-06	0.999979	1.18629	0.00907292	0.996636				-2.43077	4.12147e-10	1	-2.19339	4.04096e-11	1	1.2786	0.00210229	0.99873	1.24133	0.00541837	0.996209
247194_at	similar to unknown protein [Arabidopsis thaliana] (TAIR:AT4G38060.2); similar to unnamed protein product [Vitis vinifera] (GB:CAO61602.1)	AT5G65480	247194_at				1.34564	0.0032905	0.970659	1.49274	1.70263e-06	0.999987							1.64753	7.93891e-07	0.999998	-1.34527	0.000325124	0.999579	-2.61824	1.72926e-11	1	-1.80034	2.33503e-08	1
247196_at	AIL7 (AINTEGUMENTA-LIKE 7); DNA binding / transcription factor	AT5G65510	247196_at							1.79807	0.000421227	0.998708	2.16574	1.55844e-08	1							-1.2801	0.0181211	0.987343	-7.07318	5.29377e-12	1	-2.62579	6.1033e-06	0.99999
247197_at	leucine-rich repeat family protein / protein kinase family protein	AT5G65240	247197_at				2.26981	0.00205515	0.977685	1.57575	0.00323705	0.992863	-1.66655	4.30842e-05	0.999976							-1.63041	0.000395283	0.999504	-1.63644	0.00181217	0.998884	-1.46288	0.0127452	0.992011
247198_at	LMBR1 integral membrane family protein	AT5G65290	247198_at
247199_at	TGA1; DNA binding / calmodulin binding / transcription factor	AT5G65210	247199_at				1.48266	8.458e-05	0.996598	1.92965	1.40184e-09	1	-5.25049	3.10862e-15	1	1.38302	0.000333056	0.996126	-1.40654	0.000271212	0.999657	-3.92165	1.98352e-12	1	-2.93862	2.06706e-08	1	1.77967	0.000159936	0.999825
247200_at	similar to unknown protein [Arabidopsis thaliana] (TAIR:AT5G10110.1); similar to 52O08_25 [Brassica rapa subsp. pekinensis] (GB:AAZ67571.1)	AT5G65120	247200_at										5.58656	1.98253e-12	1	-1.64586	2.19283e-05	0.999469	-2.08169	8.23573e-06	0.999984				1.26985	0.0442247	0.982051	-1.54109	0.00186706	0.998503
247201_at	ribosomal protein L29 family protein	AT5G65220	247201_at				-1.61562	0.000277374	0.993125				1.34179	0.000110107	0.999943				1.7652	5.15485e-08	1	1.89307	2.59751e-07	0.999999	-1.19071	0.0267594	0.988376	1.38076	3.10493e-05	0.999958
247202_at	AtRABA4a (Arabidopsis Rab GTPase homolog A4a); GTP binding	AT5G65270	247202_at							2.16247	6.96093e-10	1	-1.57373	6.4009e-07	1				1.2799	0.00331465	0.996863							-1.52638	1.28826e-06	0.999997
247203_at	similar to unknown protein [Arabidopsis thaliana] (TAIR:AT5G10060.1); similar to 4D11_9 [Brassica rapa subsp. pekinensis] (GB:AAZ67523.1); contains InterPro domain ENTH/VHS (InterPro:IPR008942); contains InterPro domain Protein of unknown function DUF618 (InterPro:IPR006903); contains InterPro domain Regulation of nuclear pre-mRNA protein (InterPro:IPR006569)	AT5G65180	247203_at										1.31169	0.0133397	0.995204							-1.4778	0.000254525	0.999658	-1.65076	0.000211553	0.999829	-1.60706	0.001044	0.999098
247204_at	AtRABH1a (Arabidopsis Rab GTPase homolog H1a); GTP binding	AT5G64990	247204_at													-1.46588	0.000170911	0.997619	-3.98789	6.48313e-10	1				-1.39931	0.0262212	0.988578	-1.79594	0.000253972	0.999737
247206_at	mitochondrial transcription termination factor-related / mTERF-related	AT5G64950	247206_at										2.31456	1.05152e-06	0.999999				1.6792	3.2782e-05	0.999947	-1.45049	0.00100478	0.998904				-1.98507	3.61873e-05	0.999952
247207_at	nucleotide-sugar transporter family protein	AT5G65000	247207_at							1.46469	0.00185184	0.995527	3.76654	2.28484e-13	1				-1.77892	2.20168e-07	0.999999	1.24163	0.012201	0.990925	-1.48612	0.000111368	0.999902	-1.21759	0.0269989	0.98464
247209_at	programmed cell death 2 C-terminal domain-containing protein	AT5G64830	247209_at										2.6511	4.70448e-11	1							-1.26379	0.00477016	0.995895				-1.47676	0.000249485	0.999741
247210_at	ANNAT2 (ANNEXIN ARABIDOPSIS 2); calcium ion binding / calcium-dependent phospholipid binding	AT5G65020	247210_at																6.52001	5.42983e-11	1	7.12416	2.222e-12	1	5.2846	2.19824e-14	1	1.80994	2.52372e-06	0.999995
247211_at	unknown protein	AT5G64880	247211_at							-1.71859	0.0050187	0.989711	-1.7747	0.00319277	0.998716
247212_at	senescence-associated protein-related	AT5G65040	247212_at																									2.94191	0.000431054	0.999583
247213_at	ATPEP1/PROPEP1 (Elicitor peptide 1 precursor)	AT5G64900	247213_at							-1.2453	0.0259374	0.960199
247214_at	similar to unknown protein [Arabidopsis thaliana] (TAIR:AT5G09960.1); similar to 80C09_15 [Brassica rapa subsp. pekinensis] (GB:AAZ41826.1)	AT5G64850	247214_at							2.82717	9.09663e-09	1	-3.63673	1.3756e-10	1				-2.78053	2.58241e-06	0.999994				2.69392	1.44221e-07	1	2.80663	1.84796e-08	1
247216_at	DPE1 (DISPROPORTIONATING ENZYME); 4-alpha-glucanotransferase	AT5G64860	247216_at																7.04115	2.12452e-12	1							2.08073	2.31649e-06	0.999996
247218_at	ASN2 (ASPARAGINE SYNTHETASE 2); asparagine synthase (glutamine-hydrolyzing)	AT5G65010	247218_at	-1.71687	0.017402	0				-1.66742	0.0105204	0.980987	17.2376	6.66134e-15	1										1.18832	0.0395467	0.983702	1.40233	0.000450897	0.999566
247219_at	CIP8 (COP1-INTERACTING PROTEIN 8); protein binding / zinc ion binding	AT5G64920	247219_at							2.71302	1.37176e-11	1	-4.20202	1.14575e-13	1							1.41313	0.000307394	0.999599	-1.49004	3.54157e-05	0.999964	-1.88638	2.52725e-07	0.999999
247220_at	CDKC;2 (CYCLIN-DEPENDENT KINASE C;2); kinase	AT5G64960	247220_at										1.51515	4.94593e-07	1							-1.25107	0.00280037	0.997385	-1.2627	0.00182986	0.998874	-1.57142	6.1577e-06	0.99999
247221_at	LIP1 (LIGHT INSENSITIVE PERIOD1); GTPase	AT5G64813	247221_at										-2.50564	1.64499e-09	1				1.39999	0.00818327	0.993033	1.40746	0.00189094	0.998126
247222_at	ATGCN5 (Arabidopsis thaliana general control non-repressible 5)	AT5G64840	247222_at				1.39213	0.00146855	0.981663				-2.91363	1.02418e-12	1
247223_at	MAF4 (MADS AFFECTING FLOWERING 4)	AT5G65070	247223_at										-3.08188	1.37468e-07	1							-2.74995	1.52512e-07	0.999999
247224_at	AGL68/MAF5 (MADS AFFECTING FLOWERING 5)	AT5G65080	247224_at										-3.5049	1.38831e-07	1				-1.35117	0.0341195	0.975484
247225_at	BST1/DER4/MRH3 (BRISTLED1); hydrolase	AT5G65090	247225_at																									1.73792	0.0309307	0.98271
247226_at	ethylene insensitive 3 family protein	AT5G65100	247226_at	-1.27739	0.0273227	0	1.61815	7.53284e-05	0.996824	2.96897	1.64715e-11	1	-7.96433	1.39888e-14	1				-1.62957	6.6163e-05	0.999901	-1.53837	9.03866e-05	0.999858	-3.87829	2.50398e-10	1
247228_at	trehalose-6-phosphate phosphatase, putative	AT5G65140	247228_at							2.01912	7.84888e-08	0.999999	-3.09732	1.51894e-10	1	-2.05957	2.56427e-06	0.999889	-1.49685	0.0136562	0.989055	-2.58866	1.60337e-05	0.999967	-2.01085	0.000939885	0.999371	1.45789	0.0200557	0.988143
247232_at	ATATH13 (ABC2 homolog 13)	AT5G64940	247232_at																-1.53775	0.0148884	0.988189	2.33292	1.06943e-05	0.999977	6.56099	1.74029e-11	1	1.74656	3.72484e-05	0.999951
247233_at	mitochondrial substrate carrier family protein	AT5G64970	247233_at
247234_at	transcription regulator	AT5G64980	247234_at										1.46602	0.0304928	0.989759							-1.49125	0.00924801	0.992816				-1.59177	0.00514791	0.996374
247235_at	AAA-type ATPase family protein	AT5G64580	247235_at										1.57667	0.000315032	0.999849				1.57917	1.5432e-05	0.999973				-1.31807	0.0107351	0.99474
247236_at	contains InterPro domain Protein of unknown function DUF537 (InterPro:IPR007491)	AT5G64590	247236_at																						-1.10394	0.0273911	0.988138
247237_at	similar to unknown protein [Arabidopsis thaliana] (TAIR:AT1G22460.1); similar to unnamed protein product [Vitis vinifera] (GB:CAO46424.1); contains InterPro domain Protein of unknown function DUF246, plant (InterPro:IPR004348)	AT5G64600	247237_at							1.5776	0.0205867	0.96701							-1.37887	0.0494363	0.96604	1.8459	0.000729649	0.999165
247238_at	HAM1 (HISTONE ACETYLTRANSFERASE OF THE MYST FAMILY 1); H3/H4 histone acetyltransferase/ nucleic acid binding / zinc ion binding	AT5G64610	247238_at										-1.31019	0.000374458	0.999822							-1.20634	0.0332953	0.978941	-1.40657	0.000318974	0.999755	-1.46519	0.000291949	0.999703
247239_at	pectinesterase family protein	AT5G64640	247239_at							2.24437	0.000785206	0.997821										1.35437	0.0308299	0.980249
247240_at	U-box domain-containing protein	AT5G64660	247240_at							14.6154	5.55112e-15	1	-25.1184	1.9984e-15	1				1.37302	0.00942178	0.992111	1.4111	0.0139811	0.989822	1.95397	0.0016061	0.998996
247241_at	similar to unnamed protein product [Vitis vinifera] (GB:CAO68707.1)	AT5G64680	247241_at										1.35547	0.00016961	0.999915				-1.48893	8.42724e-06	0.999984	-1.81296	9.86856e-08	1	-1.86761	3.36818e-06	0.999995	-2.80006	2.72435e-10	1
247244_at	similar to unknown protein [Arabidopsis thaliana] (TAIR:AT5G09840.1); similar to 80C09_3 [Brassica rapa subsp. pekinensis] (GB:AAZ41814.1); contains InterPro domain Protein of unknown function DUF537 (InterPro:IPR007491)	AT5G64710	247244_at										3.44985	2.6121e-09	1				1.26309	0.0446235	0.968961	-1.81106	4.29312e-05	0.999925	-1.44259	0.0220832	0.990158	-2.03694	0.00148128	0.998776
247246_at	C/VIF2 (CELL WALL / VACUOLAR INHIBITOR OF FRUCTOSIDASE 2); pectinesterase inhibitor	AT5G64620	247246_at							1.61286	0.0246437	0.961815	1.4514	0.0257382	0.991232				2.24346	3.91533e-07	0.999999	-1.5977	4.03875e-05	0.999928	5.72822	1.9762e-14	1	2.66971	1.24167e-11	1
247247_at	ribosomal protein L17 family protein	AT5G64650	247247_at										1.62246	3.25247e-06	0.999998				2.31946	5.976e-10	1				-1.35105	0.000168655	0.99986	-2.44905	6.13406e-11	1
247248_at	magnesium transporter CorA-like family protein (MRS2-2)	AT5G64560	247248_at							1.43232	0.0207548	0.966791	2.15954	4.34904e-08	1				-1.69087	9.5244e-06	0.999982	-1.3914	0.00709824	0.994255				-1.55631	0.00240907	0.99813
247249_at	ribosomal protein L15 family protein	AT5G64670	247249_at										2.80155	4.51654e-11	1				1.41698	1.71408e-05	0.99997				-1.17803	0.0363468	0.984848	-1.65131	3.32528e-06	0.999994
247250_at	FAS2 (FASCIATA 2); nucleotide binding	AT5G64630	247250_at										-1.15955	0.0468564	0.984838										1.76604	0.000303221	0.999766	-1.43781	0.0121833	0.992319
247251_at	CESA6 (CELLULOSE SYNTHASE 6); transferase, transferring glycosyl groups	AT5G64740	247251_at				1.62804	0.00425414	0.965957				-2.22991	5.51823e-07	1				1.69413	5.7073e-05	0.999913	1.67567	2.09255e-05	0.999959	2.99876	2.14742e-11	1	1.47425	1.65565e-05	0.999976
247255_at	similar to unknown protein [Arabidopsis thaliana] (TAIR:AT4G09830.1); similar to unnamed protein product [Vitis vinifera] (GB:CAO71731.1); similar to hypothetical protein [Vitis vinifera] (GB:CAN64859.1); contains InterPro domain Uncharacterised conserved protein UCP009193 (InterPro:IPR016549)	AT5G64780	247255_at							-1.48474	0.00660851	0.987065							-1.95902	7.31225e-05	0.999892	-1.37585	0.045263	0.972817	-1.48623	0.0371499	0.984559
247256_at	transducin family protein / WD-40 repeat family protein	AT5G64730	247256_at										-1.86866	1.63442e-08	1							-1.32665	0.00229282	0.997793	-1.25623	0.0199102	0.991004	-1.43751	0.00312033	0.997657
247257_at	26S proteasome regulatory subunit, putative (RPN5)	AT5G64760	247257_at							-1.5819	0.00079503	0.997798	2.29954	4.78079e-08	1	1.40847	0.000787893	0.992751				1.52833	2.26847e-05	0.999956	-1.21126	0.0194526	0.991184	-1.39348	0.00032474	0.999674
247258_at	Identical to Uncharacterized protein At5g64816 precursor [Arabidopsis Thaliana] (GB:Q8L8Q8;GB:Q9LV96); similar to unnamed protein product [Vitis vinifera] (GB:CAO22147.1)	AT5G64816	247258_at				-1.80724	0.000252165	0.993502				1.45136	0.000551837	0.999746				2.01193	3.44539e-08	1							-1.53955	1.76872e-05	0.999974
247259_at	CPR5 (CONSTITUTIVE EXPRESSION OF PR GENES 5)	AT5G64930	247259_at										-1.70479	5.77226e-08	1				-1.65973	2.95129e-05	0.999952				-1.22647	0.028886	0.98758	-1.32723	0.0035129	0.997402
247260_at	membrane protein-related	AT5G64500	247260_at							-1.31662	0.000561388	0.998356	-2.70339	1.23925e-11	1				2.40551	2.14005e-10	1	-1.24667	0.0121397	0.990964	-1.59574	0.000138791	0.999881
247261_at	similar to unknown protein [Arabidopsis thaliana] (TAIR:AT1G58280.1); similar to unnamed protein product [Vitis vinifera] (GB:CAO67833.1); contains InterPro domain Phosphoglycerate mutase (InterPro:IPR013078)	AT5G64460	247261_at										1.3332	0.00538698	0.997919				5.36883	1.66676e-10	1	1.99271	7.72851e-08	1				1.67017	5.57331e-05	0.99993
247262_at	ATFAAH (ARABIDOPSIS THALIANA FATTY ACID AMIDE HYDROLASE); N-(long-chain-acyl)ethanolamine deacylase/ amidase	AT5G64440	247262_at										2.71109	1.31814e-06	0.999999				2.63734	2.52602e-06	0.999995	1.41848	0.0025486	0.997586	1.35409	0.00188139	0.998847	1.24376	0.026304	0.984984
247263_at	similar to unknown protein [Arabidopsis thaliana] (TAIR:AT2G14530.1); similar to unnamed protein product [Vitis vinifera] (GB:CAO67844.1); contains InterPro domain Protein of unknown function DUF231, plant (InterPro:IPR004253)	AT5G64470	247263_at																									-1.52282	0.00685711	0.995345
247266_at	XYL4 (beta-xylosidase 4); hydrolase, hydrolyzing O-glycosyl compounds	AT5G64570	247266_at										9.3973	9.55702e-12	1							1.92398	1.51942e-06	0.999996	2.09945	2.66786e-09	1	-1.88153	1.86081e-08	1
247267_at	RPS28 (RIBOSOMAL PROTEIN S28); structural constituent of ribosome	AT5G64140	247267_at										3.62594	2.88658e-15	1	1.18456	0.00799585	0.961501	1.81587	1.37268e-10	1				-1.16405	0.0149773	0.992974	-1.48466	1.67733e-06	0.999997
247268_at	protease inhibitor/seed storage/lipid transfer protein (LTP) family protein	AT5G64080	247268_at										-1.17983	0.00695471	0.997367							-1.64585	4.65588e-07	0.999998	-1.563	1.29788e-05	0.999985	-2.71126	1.0845e-11	1
247269_at	AOX2 (alternative oxidase 2); alternative oxidase	AT5G64210	247269_at							-1.89991	1.81894e-07	0.999998	-3.71125	6.51013e-09	1	1.4484	0.00329684	0.979576				-2.39559	7.67481e-08	1	-4.32341	2.39384e-08	1	-1.58664	0.000323103	0.999676
247270_at	calmodulin-binding protein	AT5G64220	247270_at																									-1.35027	0.0188344	0.988774
247271_at	splicing factor, putative	AT5G64270	247271_at							1.25056	0.0187266	0.969463	-1.23848	0.00886458	0.996708				-1.24363	0.00568032	0.994952	-1.36547	0.000109409	0.999833	-1.23322	0.007746	0.996041	-1.27146	0.00396906	0.99711
247272_at	ATGCH (ARABIDOPSIS THALIANA GTP CYCLOHYDROLASE II); 3,4-dihydroxy-2-butanone-4-phosphate synthase/ GTP cyclohydrolase II	AT5G64300	247272_at				1.60015	0.000124206	0.995728	1.81055	1.17569e-07	0.999999	-1.6466	3.2173e-07	1							1.40392	0.00393327	0.996513	1.22838	0.0318352	0.986489
247274_at	DNAJ heat shock N-terminal domain-containing protein	AT5G64360	247274_at							1.43138	0.00283825	0.993606	-2.28372	6.60052e-08	1
247275_at	BETA-UP (BETA-UREIDOPROPIONASE); beta-ureidopropionase	AT5G64370	247275_at										-1.86182	9.47558e-08	1	-1.27607	0.00698251	0.965041	-1.38565	0.00253781	0.997522	1.23032	0.035694	0.977685	1.38276	0.00160488	0.998996	1.48875	0.000289392	0.999706
247276_at	HEN4 (HUA ENHANCER 4); nucleic acid binding	AT5G64390	247276_at										1.31169	0.0296727	0.990011				-2.56275	1.32428e-06	0.999997				-1.48814	0.0202754	0.990861
247277_at	DNA polymerase V family	AT5G64420	247277_at										2.61606	2.16935e-09	1				-1.23567	0.00567237	0.994959	-1.67047	1.59656e-06	0.999995	-1.86131	3.06538e-07	0.999999	-2.1656	1.33784e-08	1
247278_at	fructose-1,6-bisphosphatase family protein	AT5G64380	247278_at										1.98401	0.000112185	0.999942				1.52162	0.00218131	0.997833				-1.90531	7.89125e-06	0.99999	-1.67905	0.000866134	0.999234
247279_at	AGP1 (ARABINOGALACTAN-PROTEIN 1)	AT5G64310	247279_at							2.20459	2.5621e-10	1	-16.1394	4.44089e-16	1				1.61786	0.000324838	0.999597	-1.57385	4.47862e-05	0.999922	4.97893	7.77156e-15	1	1.76795	2.0565e-07	0.999999
247280_at	phosphate-responsive protein, putative	AT5G64260	247280_at							-1.57396	1.42682e-06	0.999989							-1.30834	0.000309291	0.999614	-4.44059	1.16573e-14	1	1.50809	1.32117e-05	0.999985
247281_at	FKBP12 (FK506-binding protein 12 kD); FK506 binding / peptidyl-prolyl cis-trans isomerase	AT5G64350	247281_at																1.33271	8.97993e-05	0.999871
247282_at	ATMC3 (METACASPASE 3); caspase	AT5G64240	247282_at										-1.25938	0.00571029	0.997805													2.02383	0.00892602	0.994142
247283_at	2-nitropropane dioxygenase family / NPD family	AT5G64250	247283_at							1.21088	0.00847739	0.984097	-3.97083	7.76046e-14	1				1.24966	0.0140276	0.988793	-2.22703	4.1796e-08	1	-1.20225	0.0409547	0.983202	1.33166	0.00734317	0.995059
247284_at	ATOPT4 (oligopeptide transporter 4); oligopeptide transporter	AT5G64410	247284_at	1.45474	0.00216856	0							-1.27912	0.000135648	0.99993							-1.03848	0.0115259	0.99135				2.2816	0.00019997	0.999787
247285_at	similar to unknown protein [Arabidopsis thaliana] (TAIR:AT5G09570.1); similar to unknown [Populus trichocarpa] (GB:ABK94558.1); contains InterPro domain CHCH (InterPro:IPR010625)	AT5G64400	247285_at																-1.15827	0.0183716	0.985785
247286_at	DIT2.2 (DICARBOXYLATE TRANSPORTER 2.2); oxoglutarate:malate antiporter	AT5G64280	247286_at										-1.51238	0.000166431	0.999916										-2.1527	9.34166e-07	0.999998
247287_at	similar to unknown protein [Arabidopsis thaliana] (TAIR:AT3G19920.1); similar to hypothetical protein [Trifolium pratense] (GB:BAE71289.1)	AT5G64230	247287_at							1.47892	0.000628903	0.998192	-2.32594	1.99072e-09	1	-1.44715	0.00182374	0.986677	-4.15251	5.41701e-08	1	-1.72175	0.0011325	0.998787
247288_at	NPH3 (NON-PHOTOTROPIC HYPOCOTYL 3); signal transducer	AT5G64330	247288_at																			4.59445	5.2927e-08	1	7.03153	1.9984e-13	1
247289_at	DCT/DIT2.1 (DICARBOXYLATE TRANSPORT); oxoglutarate:malate antiporter	AT5G64290	247289_at							1.67099	0.000198662	0.999313	1.47836	6.1624e-05	0.999966							1.32022	0.0140153	0.989802	1.29872	0.0067825	0.996473	1.5859	3.0981e-06	0.999994
247291_at	similar to hypothetical protein MtrDRAFT_AC148396g23v2 [Medicago truncatula] (GB:ABN05732.1)	AT5G64480	247291_at							2.16438	7.75371e-07	0.999994							-1.71734	6.70918e-05	0.9999							1.39514	0.0196322	0.988361
247292_at	binding	AT5G64490	247292_at				-1.20407	0.00468879	0.963992	1.53819	0.00789312	0.985011							1.51286	0.00166683	0.998291				-1.76293	9.15482e-05	0.999918	-1.23252	0.00447502	0.996791
247293_at	similar to unnamed protein product [Vitis vinifera] (GB:CAO49799.1)	AT5G64510	247293_at							-3.3025	3.07048e-08	1	-3.57534	2.44824e-05	0.999986	29.5044	5.18719e-08	0.999994	-14.646	9.8056e-08	1				1.48162	0.0146852	0.993094	-3.00843	1.80317e-06	0.999996
247295_at	similar to unnamed protein product [Vitis vinifera] (GB:CAO49698.1)	AT5G64180	247295_at										-1.48415	0.0234221	0.991958													-1.54656	0.00573827	0.996014
247296_at	similar to unnamed protein product [Vitis vinifera] (GB:CAO49690.1)	AT5G64160	247296_at																						-1.47614	0.000499134	0.999638	-1.61648	8.14767e-05	0.999903
247297_at	peroxidase, putative	AT5G64100	247297_at										-1.10028	0.0126454	0.995434										186.212	2.46247e-13	1	2.01007	8.71315e-09	1
247298_at	RSW3 (RADIAL SWELLING 3); hydrolase, hydrolyzing O-glycosyl compounds	AT5G63840	247298_at										-1.19752	0.0203688	0.992925				1.59627	9.8452e-06	0.999982	1.41721	0.000195413	0.999727	1.16118	0.0369328	0.984637	-1.24513	0.00260442	0.997998
247299_at	PHD finger family protein	AT5G63900	247299_at
247300_at	FCLY; prenylcysteine oxidase	AT5G63910	247300_at
247301_at	DNA topoisomerase III alpha, putative	AT5G63920	247301_at																2.08037	1.11912e-05	0.99998	2.31046	2.19488e-06	0.999994				-2.23832	1.57769e-05	0.999977
247302_at	VPS20.1	AT5G63880	247302_at										-4.01264	1.14642e-12	1
247303_at	ATHDH (HISTIDINOL DEHYDROGENASE)	AT5G63890	247303_at										1.91267	6.52773e-09	1				1.68504	3.523e-07	0.999999				-1.19095	0.0243523	0.989287
247304_at	AAP4 (amino acid permease 4); amino acid transmembrane transporter	AT5G63850	247304_at										-1.06037	0.00191076	0.9992							-1.04253	0.022268	0.984954				14.0255	7.41131e-10	1
247305_at	unknown protein	AT5G63905	247305_at										-1.82063	0.000212287	0.999895	-1.55997	0.00288391	0.981452				-1.3324	0.0293994	0.981017
247306_at	PP7 (protein phosphatase 7); protein serine/threonine phosphatase	AT5G63870	247306_at							1.36735	0.00541545	0.989039	-1.34851	0.00177064	0.999255							-1.27371	0.028947	0.981262	1.33701	0.00731464	0.996234
247307_at	UVR8 (UVB-RESISTANCE 8)	AT5G63860	247307_at										-2.00676	1.42676e-10	1				-1.94623	8.49469e-09	1				-1.2609	0.00333174	0.998102
247308_at	leucine-rich repeat transmembrane protein kinase, putative	AT5G63930	247308_at										1.53263	0.0125514	0.995466
247309_at	protein kinase family protein	AT5G63940	247309_at							1.52856	0.0110324	0.980227	-1.77826	0.000487958	0.999773													1.43052	0.0244408	0.985915
247310_at	CHR24 (chromatin remodeling 24); ATP binding / DNA binding / helicase	AT5G63950	247310_at										2.70873	2.56748e-06	0.999998				-3.5786	2.13266e-06	0.999995							1.49261	0.0165083	0.989992
247312_at	copine-related	AT5G63970	247312_at							2.06306	0.000177369	0.999376	1.32225	0.0126597	0.99543	-1.67528	6.69079e-05	0.998799	-1.89219	0.000339827	0.999581	-1.34326	0.0447843	0.973056
247313_at	SAL1 (FIERY1); 3'(2'),5'-bisphosphate nucleotidase/ inositol or phosphatidylinositol phosphatase	AT5G63980	247313_at										4.88909	1.64024e-12	1	1.29199	0.0042999	0.975282	2.9068	3.29825e-12	1	1.51798	1.78061e-05	0.999964
247315_at	similar to unnamed protein product [Vitis vinifera] (GB:CAO71671.1)	AT5G64010	247315_at																1.57033	0.000352602	0.999567				-1.31971	0.0150369	0.99295	-1.39169	0.00985738	0.993613
247316_at	dehydration-responsive protein-related	AT5G64030	247316_at										-1.56446	0.000395747	0.999813				3.98922	1.32865e-11	1	1.41345	0.000199094	0.999723
247318_at	3'(2'),5'-bisphosphate nucleotidase, putative / inositol polyphosphate 1-phosphatase, putative	AT5G63990	247318_at							-1.11812	0.0163994	0.972605	3.23594	0.000107443	0.999944							1.55359	0.00455879	0.996049				2.34412	0.000185307	0.9998
247319_at	ATERS/ERS/OVA3 (OVULE ABORTION 3); glutamate-tRNA ligase	AT5G64050	247319_at										1.77445	3.76316e-06	0.999997				-1.32474	0.0095508	0.992016	1.45524	0.000971044	0.998935	1.19052	0.0418132	0.982899
247320_at	PSAN (photosystem I reaction center subunit PSI-N); calmodulin binding	AT5G64040	247320_at																			10.8885	3.22865e-09	1	6.27009	3.78586e-13	1	6.53982	3.69593e-13	1
247322_at	similar to unknown protein [Arabidopsis thaliana] (TAIR:AT5G21050.1); similar to unnamed protein product [Vitis vinifera] (GB:CAO43471.1)	AT5G64090	247322_at	1.59271	0.0420087	0				1.48914	0.00101953	0.997287	-5.33412	3.64242e-12	1				2.33317	3.74305e-06	0.999992				1.78203	0.000163995	0.999863
247323_at	dentin sialophosphoprotein-related	AT5G64170	247323_at										1.62587	0.000150032	0.999924				-1.91324	1.77329e-06	0.999996	-1.80171	3.61589e-06	0.999991	1.3918	0.00763716	0.996089	-2.97788	1.01682e-07	1
247325_at	ATSC35 (ARABIDOPSIS THALIANA ARGININE/SERINE-RICH SPLICING FACTOR 35, 35 KDA PROTEIN); RNA binding	AT5G64200	247325_at										1.98266	6.53844e-10	1				1.52127	6.17466e-06	0.999988	-1.81235	1.32801e-08	1	-1.29331	0.000800755	0.999453	-1.58513	3.26238e-06	0.999994
247326_at	peroxidase, putative	AT5G64110	247326_at																						1.36671	0.0347058	0.985442
247327_at	peroxidase, putative	AT5G64120	247327_at																						102.215	8.88178e-16	1
247328_at	similar to unknown protein [Arabidopsis thaliana] (TAIR:AT1G69510.2); similar to unknown protein [Arabidopsis thaliana] (TAIR:AT1G69510.1); similar to unknown protein [Arabidopsis thaliana] (TAIR:AT1G69510.3); similar to hypothetical protein [Vitis vinifera] (GB:CAN80447.1); contains InterPro domain Lg106-like (InterPro:IPR012482)	AT5G64130	247328_at										1.26931	0.00713159	0.997305				1.44018	0.000168791	0.999774	2.27986	3.45743e-09	1	1.58682	1.80772e-07	1
247329_at	methylase family protein	AT5G64150	247329_at							-1.51023	0.00021519	0.999265	-1.75998	7.67998e-06	0.999995							1.24607	0.0370829	0.976964				-1.3354	0.00797275	0.994691
247330_at	GAMMA CAL1 (GAMMA CARBONIC ANHYDRASE LIKE 1); carbonate dehydratase	AT5G63510	247330_at										1.21971	0.0474748	0.984656				2.28841	2.21148e-09	1	1.54945	3.56588e-05	0.999936				1.27575	0.000532433	0.999499
247331_at	ATFP3 (Arabidopsis thaliana farnesylated protein 3); metal ion binding	AT5G63530	247331_at										7.00214	8.88178e-16	1							-2.00282	9.92317e-08	1
247332_at	similar to hypothetical protein [Vitis vinifera] (GB:CAN75279.1); contains InterPro domain Protein of unknown function DUF167 (InterPro:IPR003746)	AT5G63440	247332_at	1.6847	0.0233004	0							2.51577	1.18848e-06	0.999999													-1.3461	0.00609306	0.9958
247333_at	flavonol synthase, putative	AT5G63600	247333_at																			-1.07318	0.00503054	0.995706				4.27134	1.39704e-06	0.999997
247334_at	HEN3 (HUA ENHANCER 3); kinase	AT5G63610	247334_at							1.26675	0.0034394	0.992493	-2.69205	3.19431e-11	1										-1.67785	1.8016e-05	0.99998
247335_at	DEAD box RNA helicase, putative	AT5G63630	247335_at										4.02224	1.39148e-11	1				-1.85883	1.97575e-06	0.999996	-1.8211	2.18825e-05	0.999958	-1.31671	0.0328828	0.986105	-2.11333	1.95127e-05	0.999972
247336_at	VHS domain-containing protein / GAT domain-containing protein	AT5G63640	247336_at										-1.35448	0.000734082	0.999669				-1.46144	0.000131974	0.999818				-1.30734	0.00465503	0.997459	-1.93036	8.2348e-06	0.999987
247337_at	LCR74/PDF2.5 (Low-molecular-weight cysteine-rich 74)	AT5G63660	247337_at																						1.47145	0.0144092	0.993207	30.9874	8.51497e-12	1
247338_at	pyruvate kinase, putative	AT5G63680	247338_at							-1.32805	0.00453628	0.990542	10.4639	1.72254e-11	1				2.00916	3.21451e-06	0.999993				1.78997	2.50997e-07	1
247339_at	similar to hypothetical protein [Vitis vinifera] (GB:CAN67844.1); similar to unnamed protein product [Vitis vinifera] (GB:CAO22434.1); contains InterPro domain Nucleic acid-binding, OB-fold (InterPro:IPR012340); contains InterPro domain Nucleic acid-binding, OB-fold-like (InterPro:IPR016027)	AT5G63690	247339_at																1.38251	0.00401379	0.996285				-2.88286	4.41087e-08	1	-2.03327	0.000289787	0.999705
247340_at	zinc finger (C3HC4 type RING finger) family protein	AT5G63700	247340_at
247344_at	IBR domain-containing protein	AT5G63750	247344_at										3.14455	2.783e-06	0.999998	-2.15917	0.000116826	0.998196	-1.25956	0.0266622	0.980266	-1.28688	3.12906e-05	0.999942
247345_at	IBR domain-containing protein	AT5G63760	247345_at										6.54273	3.35065e-13	1				-1.60491	8.54351e-06	0.999984	-2.42292	3.73526e-09	1				-2.04183	8.30581e-06	0.999987
247346_at	ATDGK2 (DIACYLGLYCEROL KINASE 2); diacylglycerol kinase	AT5G63770	247346_at										2.40564	9.14392e-05	0.999952										1.61994	0.00326696	0.998134	-1.6605	0.00322273	0.99759
247347_at	SHA1 (SHOOT APICAL MERISTEM ARREST 1); protein binding / zinc ion binding	AT5G63780	247347_at										-1.63838	0.0262013	0.991087				1.80316	0.000529908	0.999379	2.95074	6.80841e-07	0.999998	2.35553	1.31658e-08	1	1.58218	5.09016e-05	0.999935
247348_at	BGAL10 (beta-galactosidase 10); beta-galactosidase	AT5G63810	247348_at	-1.19863	0.0416252	0							12.9883	1.13243e-14	1	1.44507	0.000176936	0.997558	2.97659	2.2143e-11	1	2.15125	1.73552e-07	0.999999				-2.36002	7.24709e-12	1
247349_at	similar to unknown protein [Arabidopsis thaliana] (TAIR:AT4G28920.1); contains InterPro domain Protein of unknown function DUF626, Arabidopsis thaliana (InterPro:IPR006462)	AT5G63820	247349_at																						-1.56576	0.00577581	0.996934
247350_at	zinc finger (HIT type) family protein	AT5G63830	247350_at				1.63565	0.00310296	0.971641	1.34504	0.00697239	0.986476	1.24958	0.0206896	0.992823				-1.45184	0.00017588	0.999766	-2.33773	7.44633e-08	1	-1.58421	0.00323893	0.998148	-1.49395	0.0206552	0.987835
247351_at	ANAC102 (Arabidopsis NAC domain containing protein 102); transcription factor	AT5G63790	247351_at							2.55556	2.96678e-11	1	-9.2776	1.11022e-15	1				-4.58856	8.3099e-10	1	-2.40962	3.30345e-05	0.99994	5.32452	6.80467e-12	1	1.63391	2.66577e-05	0.999963
247352_at	SNRK2-5/SNRK2.5/SRK2H (SNF1-RELATED PROTEIN KINASE 2.5); kinase	AT5G63650	247352_at																1.08452	0.0132032	0.989376	6.59351	3.82574e-11	1	2.7238	2.33047e-09	1	-3.02058	1.65274e-09	1
247353_at	oxidoreductase, zinc-binding dehydrogenase family protein	AT5G63620	247353_at				1.49712	0.000567506	0.98951	-1.52667	1.30219e-05	0.999931	-2.18671	2.00579e-09	1				1.5759	2.23896e-05	0.999962							-1.46271	0.0001169	0.999867
247354_at	FLS (Flavonol synthase); flavonol synthase	AT5G63590	247354_at										-1.16246	0.00444992	0.998256				-1.05882	0.0154102	0.987825				1.10685	0.0333838	0.985922	14.2837	1.02846e-10	1
247355_at	SPT42 (SPT4 HOMOLOG 2); positive transcription elongation factor/ zinc ion binding	AT5G63670	247355_at										1.67211	6.5268e-07	0.999999				1.35267	4.88084e-05	0.999925	-1.26405	0.00229819	0.997789	-1.33038	0.00122898	0.999205	-1.63977	1.31853e-07	1
247356_at	BGAL6/MUM2 (MUCILAGE-MODIFIED 2); beta-galactosidase	AT5G63800	247356_at										-1.17922	0.00570143	0.997808										9.90829	1.08906e-11	1
247357_at	leucine-rich repeat transmembrane protein kinase, putative	AT5G63710	247357_at																									1.18017	0.0388866	0.978898
247359_at	transferase family protein	AT5G63560	247359_at										-1.30811	0.0200948	0.993012							-1.0363	0.0265033	0.982593
247360_at	CYP94B1 (cytochrome P450, family 94, subfamily B, polypeptide 1); oxygen binding	AT5G63450	247360_at																									2.63696	0.000119232	0.999864
247361_at	similar to unknown [Populus trichocarpa] (GB:ABK95190.1)	AT5G63480	247361_at										-1.68062	1.42375e-06	0.999999										-1.97716	2.48347e-07	1	-1.93777	6.87812e-06	0.999989
247362_at	ATPAP29/PAP29 (purple acid phosphatase 29); acid phosphatase/ protein serine/threonine phosphatase	AT5G63140	247362_at	1.39475	0.0337995	0							9.15226	5.36504e-12	1							2.61703	3.17479e-08	1
247364_at	tetratricopeptide repeat (TPR)-containing protein	AT5G63200	247364_at							-1.45901	5.11135e-06	0.999968	-3.088	7.59837e-13	1				-1.23336	0.0304037	0.977849	-1.27889	0.014216	0.989679	-1.52221	0.000597859	0.999576	-1.56396	0.00269191	0.99794
247365_at	similar to unnamed protein product [Vitis vinifera] (GB:CAO69008.1); contains InterPro domain Protein of unknown function DUF410 (InterPro:IPR007317)	AT5G63220	247365_at										3.37791	2.71886e-09	1				-1.70201	4.16598e-06	0.999991
247366_at	zinc finger (CCCH-type) family protein	AT5G63260	247366_at										-2.74673	1.21725e-08	1				1.40051	0.0121369	0.990136	1.47829	0.00240227	0.997704	-1.48287	0.0023616	0.998594
247367_at	coproporphyrinogen oxidase-related	AT5G63290	247367_at							1.48523	0.00454938	0.99052	1.80261	1.59867e-06	0.999999				-1.43026	0.000969851	0.998941	-1.45733	0.00122914	0.998699	-1.97861	3.51258e-05	0.999964	-1.40962	0.0247244	0.985773
247368_at	DNA-binding bromodomain-containing protein	AT5G63330	247368_at										-3.16624	1.58799e-09	1	1.53568	0.00213334	0.985078	-1.50992	0.00201591	0.997978							-1.58275	0.00262911	0.997982
247370_at	similar to unknown protein [Arabidopsis thaliana] (TAIR:AT2G22795.1); similar to hypothetical protein PFE0440w [Plasmodium falciparum 3D7] (GB:XP_001351647.1); contains domain FALZ-RELATED BROMODOMAIN-CONTAINING PROTEINS (PTHR22880); contains domain GCN5 GENERAL CONTROL OF AMINO-ACID SYNTHESIS 5-LIKE 2, GCNL2 (PTHR22880:SF2)	AT5G63320	247370_at				2.44586	6.65295e-06	0.999249				-3.07919	2.73022e-07	1				-1.52731	0.0209352	0.984051				-1.69475	0.00128817	0.999171
247371_at	HDA6 (HISTONE DEACETYLASE 6); histone deacetylase	AT5G63110	247371_at							1.93813	7.02445e-07	0.999994							-1.18317	0.0477215	0.967077
247372_at	zinc finger (C2H2 type) family protein	AT5G63280	247372_at																-1.2107	0.0399307	0.971848				-1.29804	0.0172655	0.992051	-2.1075	3.89901e-05	0.999949
247373_at	contains InterPro domain Protein of unknown function DUF1713, mitochondria (InterPro:IPR013177)	AT5G63150	247373_at							1.41876	0.00635899	0.987472	3.25082	7.17648e-13	1										-1.22692	0.0160159	0.992553	-1.38602	0.000415129	0.999597
247374_at	MA3 domain-containing protein	AT5G63190	247374_at							-1.16769	0.0077057	0.985306	-8.61232	0	1				1.62942	2.87429e-05	0.999953				-1.38954	0.000309179	0.999762	-2.73887	1.25935e-11	1
247375_at	similar to unnamed protein product [Vitis vinifera] (GB:CAO64253.1)	AT5G63135	247375_at																1.96734	4.68289e-05	0.999927	1.49299	0.00184964	0.998161	-1.69061	0.000106474	0.999906	-2.44249	5.86229e-07	0.999999
247376_at	NDPK2 (NUCLEOSIDE DIPHOSPHATE KINASE 2); ATP binding / nucleoside diphosphate kinase	AT5G63310	247376_at										3.03726	7.93809e-13	1	1.4635	0.00106331	0.990988	4.47692	4.68514e-14	1	1.70503	1.16268e-07	1				1.15435	0.0187812	0.988802
247378_at	ethylene-responsive DEAD box RNA helicase, putative (RH30)	AT5G63120	247378_at							1.58648	0.00152196	0.996205	2.9084	6.57411e-10	1				-3.99815	3.67635e-09	1
247380_at	4-coumarate--CoA ligase family protein / 4-coumaroyl-CoA synthase family protein	AT5G63380	247380_at																			1.66888	0.00193103	0.998092	3.33967	1.62177e-08	1	1.30645	0.0351868	0.980656
247382_at	ADK1 (ADENYLATE KINASE 1); adenylate kinase	AT5G63400	247382_at										1.44796	1.6849e-06	0.999999				1.65506	6.1691e-07	0.999998	1.63225	5.52442e-07	0.999998				-1.34834	1.20814e-05	0.999982
247383_at	leucine-rich repeat transmembrane protein kinase, putative	AT5G63410	247383_at							7.87537	1.65075e-11	1	1.21776	0.0317213	0.989382							-1.51649	0.000309605	0.999597				1.30959	0.0168604	0.989806
247384_at	protein kinase family protein	AT5G63370	247384_at							7.7472	8.65974e-15	1	-2.74054	9.60609e-12	1
247386_at	EMB2746 (EMBRYO DEFECTIVE 2746); catalytic	AT5G63420	247386_at										4.0314	2.63534e-12	1				1.51412	7.58178e-06	0.999985	1.47156	4.67203e-05	0.999919	-1.73067	6.54307e-07	0.999999
247389_at	CBS domain-containing protein / octicosapeptide/Phox/Bemp1 (PB1) domain-containing protein	AT5G63490	247389_at										3.16522	3.87826e-09	1				-1.66396	0.000481877	0.999429
247390_at	Identical to F-box/LRR-repeat protein At5g63520 [Arabidopsis Thaliana] (GB:Q9FMV0;GB:Q8GX97); similar to unknown [Populus trichocarpa x Populus deltoides] (GB:ABK96301.1); contains InterPro domain Cyclin-like F-box (InterPro:IPR001810)	AT5G63520	247390_at										1.36158	0.00432529	0.998301							-1.43541	0.00362253	0.996748	-1.44809	0.00307207	0.998231
247391_at	similar to hypothetical protein OsJ_014026 [Oryza sativa (japonica cultivar-group)] (GB:EAZ30543.1); similar to OSJNBa0055C08.4 [Oryza sativa (japonica cultivar-group)] (GB:CAE02280.2); contains InterPro domain Region of unknown function DUF1767 (InterPro:IPR013894)	AT5G63540	247391_at																1.20204	0.0421593	0.970472
247392_at	GSA1 (GLUTAMATE-1-SEMIALDEHYDE-2,1-AMINOMUTASE); glutamate-1-semialdehyde 2,1-aminomutase	AT5G63570	247392_at																1.84685	6.71572e-07	0.999998	1.70118	3.15259e-06	0.999992	1.51016	4.15742e-06	0.999994	1.49473	5.41303e-07	0.999999
247393_at	octicosapeptide/Phox/Bem1p (PB1) domain-containing protein	AT5G63130	247393_at							-2.89324	6.33909e-05	0.999737
247394_at	F-box family protein-related	AT5G62860	247394_at							5.73498	7.50979e-08	0.999999	-4.94738	1.34931e-07	1				-1.21155	0.00325955	0.996909				1.13228	0.0424792	0.982664	1.40814	0.0383202	0.979166
247395_at	protein binding / zinc ion binding	AT5G62910	247395_at							1.34789	0.000862086	0.997644	-1.90631	4.73925e-09	1							-1.51463	0.000328524	0.999576	-1.68131	0.000141516	0.999879
247396_at	GDSL-motif lipase/hydrolase family protein	AT5G62930	247396_at										-3.98805	2.79161e-11	1				2.96466	5.51318e-08	1	2.16538	2.73462e-07	0.999999	1.56702	9.23264e-06	0.999989	-1.33388	0.0015367	0.998737
247397_at	Dof-type zinc finger domain-containing protein	AT5G62940	247397_at										1.71895	0.00348281	0.998608										-2.41327	3.02777e-06	0.999996
247398_at	catalytic/ nucleotide binding	AT5G62950	247398_at										-1.21977	0.0449822	0.985392				-1.2774	0.0232544	0.982505				-1.42506	0.00206794	0.998748
247399_at	similar to unknown protein [Arabidopsis thaliana] (TAIR:AT1G10660.3); similar to unknown protein [Arabidopsis thaliana] (TAIR:AT1G10660.1); similar to unknown protein [Arabidopsis thaliana] (TAIR:AT1G10660.4); similar to unnamed protein product [Vitis vinifera] (GB:CAO64308.1)	AT5G62960	247399_at																			1.34949	0.00112241	0.998796
247400_at	phosphoglycerate/bisphosphoglycerate mutase family protein	AT5G62840	247400_at	1.88197	0.00506485	0							-1.79056	0.00163617	0.999307				1.60074	0.0101249	0.991594	1.66389	0.00336672	0.996944	1.33552	0.040124	0.983497
247401_at	DXR (1-DEOXY-D-XYLULOSE 5-PHOSPHATE REDUCTOISOMERASE)	AT5G62790	247401_at							-2.07679	1.29249e-07	0.999999	1.27902	0.0153856	0.994532				1.5602	2.77651e-06	0.999994	1.34662	0.000566497	0.999326				1.88108	1.83656e-08	1
247402_at	unknown protein	AT5G62750	247402_at	-2.19543	0.00225434	0				-1.53135	0.0185112	0.96975
247403_at	band 7 family protein	AT5G62740	247403_at							1.8715	6.11125e-09	1	-1.13619	0.0417206	0.986361	-1.25504	0.00278075	0.981933	-1.3074	0.00320932	0.996951							-1.25695	0.0120304	0.992403
247404_at	permease, putative	AT5G62890	247404_at										2.58435	3.05212e-06	0.999998				3.89056	1.38606e-10	1	1.73171	6.01619e-06	0.999986				1.22983	0.0124645	0.992164
247405_at	ARAC10/ATRAC10/ATROP11 (RHO-RELATED PROTEIN FROM PLANTS 11); GTP binding	AT5G62880	247405_at										1.43607	6.90548e-05	0.999963										-1.5895	6.5192e-05	0.999939	-1.46231	0.000365591	0.999639
247406_at	ARR6 (RESPONSE REGULATOR 6); transcription regulator/ two-component response regulator	AT5G62920	247406_at										-1.0444	0.0349061	0.988411							-1.05645	0.014915	0.989253				5.97173	1.88127e-08	1
247407_at	similar to unknown protein [Arabidopsis thaliana] (TAIR:AT5G50090.1); similar to Os09g0381600 [Oryza sativa (japonica cultivar-group)] (GB:NP_001063061.1); similar to unnamed protein product [Vitis vinifera] (GB:CAO40951.1)	AT5G62900	247407_at							2.32199	4.51516e-10	1	-7.3468	1.79856e-14	1	-1.59401	7.63975e-05	0.998677				-1.68313	3.21316e-05	0.999941	-2.30114	2.37991e-06	0.999997	1.70662	0.00377961	0.99723
247408_at	nuclear protein ZAP-related	AT5G62760	247408_at																-1.62029	0.018917	0.985414
247409_at	dihydroneopterin aldolase, putative	AT5G62980	247409_at										1.16752	0.0176796	0.993787				-1.42192	0.000130752	0.99982				-2.55054	5.80983e-09	1
247410_at	EMB1692 (EMBRYO DEFECTIVE 1692)	AT5G62990	247410_at																1.32125	0.031026	0.97745				-1.7534	0.000943642	0.999368	-1.47109	0.0282961	0.983999
247411_at	similar to hypothetical protein OsJ_001206 [Oryza sativa (japonica cultivar-group)] (GB:EAZ11381.1); similar to Os01g0271000 [Oryza sativa (japonica cultivar-group)] (GB:NP_001042705.1); similar to hypothetical protein OsI_001310 [Oryza sativa (indica cultivar-group)] (GB:EAY73463.1)	AT5G63000	247411_at				-2.03889	0.000292458	0.992907																-1.30368	0.018692	0.991484	-1.40759	0.00313315	0.997648
247412_at	WD-40 repeat family protein	AT5G63010	247412_at							2.46352	8.46783e-07	0.999993	2.34158	5.07226e-09	1				-1.56034	0.000141436	0.999807				-2.08472	3.5188e-07	0.999999	-2.2998	7.81953e-06	0.999987
247414_at	EMB2759 (EMBRYO DEFECTIVE 2759)	AT5G63050	247414_at										1.22587	0.00354083	0.998587				-1.58186	1.95997e-06	0.999996	1.32436	0.000883269	0.999018	-1.43301	0.000156737	0.999868	1.23051	0.0094526	0.993842
247415_at	transporter	AT5G63060	247415_at										2.09796	2.38979e-05	0.999986				-2.23172	4.27737e-05	0.999933	-1.39968	0.0410931	0.974912				1.44053	0.0220314	0.987132
247417_at	similar to unknown protein [Arabidopsis thaliana] (TAIR:AT1G48460.1); similar to unnamed protein product [Vitis vinifera] (GB:CAO64290.1)	AT5G63040	247417_at										2.26356	1.42392e-05	0.999991				-1.36528	0.0171515	0.98662
247418_at	glutaredoxin, putative	AT5G63030	247418_at										-1.53679	7.75956e-09	1				-1.9266	3.99665e-09	1	-3.19975	1.19349e-13	1	-2.81933	5.20206e-11	1	-2.07271	1.40336e-08	1
247419_at	transcription factor jumonji (jmjC) domain-containing protein	AT5G63080	247419_at							-1.77983	0.000281233	0.99908	1.31231	0.0220235	0.992399				-1.29803	0.0227224	0.982858							-1.33876	0.0447203	0.976168
247420_at	similar to unknown protein [Arabidopsis thaliana] (TAIR:AT5G44600.1); similar to unnamed protein product [Vitis vinifera] (GB:CAO64266.1); contains domain SSF53335 (SSF53335); contains domain G3DSA:3.40.50.150 (G3DSA:3.40.50.150)	AT5G63100	247420_at										-1.8285	0.0346991	0.988474							1.85307	0.00110111	0.998815				-1.42837	0.0169659	0.98975
247421_at	seven in absentia (SINA) family protein	AT5G62800	247421_at							-1.67245	1.11288e-05	0.999939	-4.01888	9.023e-12	1	1.6573	6.5152e-06	0.999781	-1.63333	2.08675e-05	0.999964	-2.21048	4.32104e-07	0.999998	-2.05759	9.28793e-05	0.999917	-2.15245	7.80664e-05	0.999906
247422_at	PEX14 (PEROXISOME DEFECTIVE 2)	AT5G62810	247422_at										-1.37907	0.000229188	0.999887							-1.16563	0.0373633	0.976819	-1.15265	0.0445124	0.98195	-1.28279	0.00103827	0.999103
247423_at	F-box family protein-related	AT5G62830	247423_at
247425_at	similar to unknown protein [Arabidopsis thaliana] (TAIR:AT3G28770.1); similar to unknown [Populus trichocarpa] (GB:ABK92769.1)	AT5G62550	247425_at																						3.60935	2.50133e-06	0.999996	4.90213	3.08482e-09	1
247426_at	calmodulin-binding protein	AT5G62570	247426_at							-1.75628	1.9007e-07	0.999998	-2.48977	4.4293e-11	1							-1.66867	7.8751e-05	0.999874	-1.44094	0.00266689	0.998437	-1.50684	0.00358454	0.997356
247427_at	binding	AT5G62580	247427_at										-5.65838	6.90026e-12	1				2.03135	0.000176088	0.999766	1.97198	5.94553e-06	0.999986	1.90658	7.166e-07	0.999999
247428_at	transportin-SR-related	AT5G62600	247428_at							-1.43862	0.0013177	0.996636	1.54688	3.09622e-05	0.999982				-1.58154	9.41484e-05	0.999865
247429_at	galactosyltransferase family protein	AT5G62620	247429_at										-3.83778	1.23901e-13	1	1.35366	0.00126103	0.989801	-1.31536	0.00385604	0.996415	-1.36201	0.0041876	0.996323	-1.84611	5.11416e-05	0.99995	-1.45825	0.00178157	0.998563
247430_at	basic helix-loop-helix (bHLH) family protein	AT5G62610	247430_at							-1.40267	0.000927119	0.997495	-3.43178	4.50719e-11	1				3.37719	4.56298e-10	1	1.7891	4.51336e-06	0.999989
247431_at	SRO5 (SIMILAR TO RCD ONE 5); NAD+ ADP-ribosyltransferase	AT5G62520	247431_at							11.2561	0	1	-48.9456	0	1	2.80647	4.26607e-09	0.999999	-4.10321	1.94635e-10	1	2.93617	1.58905e-09	1	-1.28129	0.00891125	0.995527	-7.0552	1.48992e-12	1
247432_at	ATEB1B (Arabidopsis thaliana Microtubule End Binding Protein EB1A); microtubule binding	AT5G62500	247432_at																			2.20755	5.97867e-06	0.999986	1.84393	9.59346e-06	0.999989
247433_at	UBC3 (UBIQUITIN-CONJUGATING ENZYME 3); ubiquitin-protein ligase	AT5G62540	247433_at										-2.2202	8.32628e-10	1				1.64494	4.51776e-07	0.999999	-1.2631	0.00596023	0.995044	-1.33118	0.00274641	0.998396
247434_at	similar to unknown protein [Arabidopsis thaliana] (TAIR:AT3G47833.1); similar to unnamed protein product [Vitis vinifera] (GB:CAO64387.1)	AT5G62575	247434_at				-1.98286	0.000220175	0.994003	-1.44013	0.000197353	0.999317	-1.75307	2.54303e-07	1				2.28843	4.06537e-10	1							-1.35746	0.00152734	0.998743
247435_at	ATGSTU9 (GLUTATHIONE S-TRANSFERASE TAU 9); glutathione transferase	AT5G62480	247435_at							-1.3984	0.000421608	0.998707	-8.44669	9.78106e-13	1				-1.81123	0.00222493	0.997794	-1.25448	0.0417147	0.974597
247436_at	ALDH12A1 (Aldehyde dehydrogenase 12A1); 1-pyrroline-5-carboxylate dehydrogenase/ 3-chloroallyl aldehyde dehydrogenase	AT5G62530	247436_at																6.33174	3.72973e-11	1	1.51119	0.000184628	0.99974				1.77737	8.76937e-07	0.999998
247437_at	ATHVA22B (Arabidopsis thaliana HVA22 homologue B)	AT5G62490	247437_at										-1.47729	1.14187e-09	1				-1.90286	3.37584e-08	1	-3.71024	4.07452e-14	1	-2.534	3.18405e-09	1	-31.9765	2.44249e-14	1
247438_at	zinc finger (C3HC4-type RING finger) family protein	AT5G62460	247438_at							-1.18165	0.0260056	0.960114							-2.04057	2.5649e-08	1	1.49019	0.000159399	0.99977	-1.39864	0.000804144	0.999451	-1.3474	0.00417225	0.996981
247439_at	AHA11 (ARABIDOPSIS H(+)-ATPASE 11); ATPase	AT5G62670	247439_at																			-1.53376	0.00360025	0.996765	8.96361	2.22045e-14	1
247440_at	proton-dependent oligopeptide transport (POT) family protein	AT5G62680	247440_at										1.92735	0.000516703	0.999761				1.6974	0.000107656	0.999848	2.65292	1.66744e-09	1
247441_at	leucine-rich repeat family protein / protein kinase family protein	AT5G62710	247441_at										2.01965	0.000163068	0.999918				5.72473	1.0536e-13	1				-1.77799	1.37879e-06	0.999998	-1.94204	3.99599e-06	0.999993
247443_at	integral membrane HPP family protein	AT5G62720	247443_at							-1.58434	0.000278078	0.999089	-5.18722	7.98152e-10	1				15.1972	7.88258e-15	1	-1.29266	0.00324588	0.997037	-2.07844	7.91683e-08	1	3.65182	5.31131e-12	1
247444_at	HIPL2 (HIPL2 PROTEIN PRECURSOR); catalytic	AT5G62630	247444_at																1.25571	0.00718973	0.993785	2.67806	2.31901e-06	0.999994				-1.87619	0.000478267	0.999544
247445_at	ELF5 (EARLY FLOWERING 5)	AT5G62640	247445_at										-1.85015	1.53495e-08	1	-1.34809	0.000379675	0.995738							-1.21958	0.0324652	0.986258
247446_at	similar to hypothetical protein OsI_000940 [Oryza sativa (indica cultivar-group)] (GB:EAY73093.1); similar to hypothetical protein OsJ_000926 [Oryza sativa (japonica cultivar-group)] (GB:EAZ11101.1); similar to Os01g0225300 [Oryza sativa (japonica cultivar-group)] (GB:NP_001042459.1)	AT5G62650	247446_at				1.40673	0.000655401	0.988581	-1.28071	0.00227005	0.994695	-3.0548	4.05709e-12	1				1.4936	3.02454e-05	0.999951				-1.20627	0.0206703	0.990707
247449_at	nucleotide-sensitive chloride conductance regulator (ICln) family protein	AT5G62290	247449_at										2.75	5.04041e-13	1				-1.34021	0.000184259	0.999756	-1.46734	1.55634e-05	0.999968	-1.36421	0.00152717	0.999039	-2.66838	1.44289e-09	1
247450_at	invertase/pectin methylesterase inhibitor family protein / DC 1.2 homolog (FL5-2I22)	AT5G62350	247450_at							2.12423	1.30108e-08	1	10.0751	0	1										-1.19439	0.0117322	0.994318
247454_at	Encodes a protein DOMINO1 that belongs to a plant-specific gene family sharing a common motif present in the tomato DEFECTIVE CHLOROPLASTS AND LEAVES (LeDCL) protein. DOMINO1 is located in the nucleus. Arabidopsis embryos carrying the domino1 mutation grow slowly in comparison with wild type embryos and reach only the globular stage at desiccation. The primary defect of the mutation at the cellul…	AT5G62440	247454_at							1.43671	9.7984e-06	0.999945	2.90959	1.5099e-14	1	-1.18132	0.00530305	0.971275	-2.06291	2.23201e-10	1	-1.57879	2.5485e-06	0.999993				-1.97962	2.85051e-10	1
247455_at	MYB96 (myb domain protein 96); DNA binding / transcription factor	AT5G62470	247455_at							5.27959	5.0817e-09	1	-8.83126	4.01216e-10	1										1.31708	0.017727	0.991867
247456_at	XLG2/ZIP12 (ZINC TRANSPORTER 12 PRECURSOR); cation transmembrane transporter/ metal ion transmembrane transporter	AT5G62160	247456_at
247458_at	ATCXE20 (ARABIDOPSIS THALIANA CARBOXYESTERASE 20); carboxylesterase	AT5G62180	247458_at																						3.00877	0.000366442	0.999723
247459_at	embryo-specific protein-related	AT5G62200	247459_at				-1.53538	9.16246e-05	0.996433	-1.21037	0.00499215	0.989757	-1.65244	7.41618e-08	1							-1.18374	0.0293229	0.981059	-1.45982	9.71307e-05	0.999913
247460_at	OXA1 (Oxidase assembly 1); P-P-bond-hydrolysis-driven protein transmembrane transporter	AT5G62050	247460_at							1.26011	0.00202135	0.995186	1.43611	3.88515e-06	0.999997				-1.43935	2.12586e-05	0.999964	-1.40149	0.000173843	0.999753				-1.28882	0.00154569	0.99873
247461_at	ATBAG2 (ARABIDOPSIS THALIANA BCL-2-ASSOCIATED ATHANOGENE 2)	AT5G62100	247461_at							4.2072	2.40477e-05	0.999884	-5.33269	9.86973e-06	0.999994													1.29872	0.00487689	0.996541
247463_at	embryo-specific protein-related	AT5G62210	247463_at																									23.2736	5.32863e-12	1
247464_at	IQD23 (IQ-domain 23); calmodulin binding	AT5G62070	247464_at										-4.612	1.22249e-07	1										1.56778	0.00195182	0.998809	2.66387	7.43821e-06	0.999988
247465_at	PRH75 (plant RNA helicase 75); ATP-dependent helicase	AT5G62190	247465_at				1.44063	0.0048325	0.96336	1.31289	0.00131145	0.99665	2.46227	9.64784e-14	1										-1.90561	8.0592e-08	1	-2.2518	1.60759e-08	1
247466_at	similar to SLK1 (SEUSS-LIKE 1), transcription regulator [Arabidopsis thaliana] (TAIR:AT4G25520.1); similar to SEU1 protein [Antirrhinum majus] (GB:CAF18247.1)	AT5G62090	247466_at							2.46423	1.15743e-09	1	-4.51725	1.43696e-12	1				-1.64475	0.000492107	0.999419				-1.52111	0.00422197	0.997667
247467_at	Per1-like protein-related	AT5G62130	247467_at							-2.15985	0.000344926	0.998908							-1.87668	0.000437801	0.999476							1.4752	0.0219669	0.987165
247470_at	exostosin family protein	AT5G62220	247470_at				1.74636	4.33512e-05	0.997712	-1.36444	0.00185681	0.995517	-15.3277	7.34968e-14	1							1.40279	0.0164941	0.988304				2.44304	1.11865e-05	0.999983
247471_at	ERL1 (ERECTA-LIKE 1); kinase	AT5G62230	247471_at
247473_at	DNA binding	AT5G62260	247473_at										2.15812	1.12361e-05	0.999993				-1.41897	0.0245939	0.98162				-1.33611	0.0454295	0.98163
247474_at	similar to unknown protein [Arabidopsis thaliana] (TAIR:AT2G45360.1); similar to unnamed protein product [Vitis vinifera] (GB:CAO49726.1); contains InterPro domain Protein of unknown function DUF1442 (InterPro:IPR009902)	AT5G62280	247474_at							-1.11066	0.0156948	0.973573										-1.03478	0.0469793	0.971966	1.95783	7.86742e-05	0.999928	3.60852	3.50815e-05	0.999953
247475_at	IRE (INCOMPLETE ROOT HAIR ELONGATION); kinase	AT5G62310	247475_at	1.48079	0.00800032	0
247477_at	invertase/pectin methylesterase inhibitor family protein	AT5G62340	247477_at																			2.33384	7.23744e-05	0.999883	7.96776	7.0588e-13	1	2.5705	3.19151e-09	1
247480_at	ATBAG7 (ARABIDOPSIS THALIANA BCL-2-ASSOCIATED ATHANOGENE 7); calmodulin binding	AT5G62390	247480_at										3.16954	8.83738e-14	1	1.22677	0.00819676	0.960816	1.29303	0.000578444	0.999329							1.15275	0.0408798	0.97796
247482_at	SMC2 (STRUCTURAL MAINTENANCE OF CHROMOSOMES 2)	AT5G62410	247482_at							-1.85958	0.00858715	0.983926	1.80519	0.00144416	0.999382										1.88286	2.53693e-05	0.999973	1.31037	0.0364088	0.980073
247486_at	similar to unknown [Populus trichocarpa] (GB:ABK94834.1)	AT5G62140	247486_at																			1.78223	4.339e-05	0.999924	3.04662	3.64244e-08	1	2.32117	2.83867e-06	0.999995
247487_at	peptidoglycan-binding LysM domain-containing protein	AT5G62150	247487_at							6.39284	2.25243e-07	0.999998	-3.86897	2.69665e-06	0.999998							-1.23619	0.0146981	0.989385
247488_at	similar to MtN19-like protein [Pisum sativum] (GB:AAU14999.2); contains InterPro domain Stress up-regulated Nod 19 (InterPro:IPR011692)	AT5G61820	247488_at																-2.14416	1.28795e-09	1	-5.2311	2.61124e-13	1	1.34023	0.00236604	0.998592	1.84244	3.41747e-07	0.999999
247489_at	short-chain dehydrogenase/reductase (SDR) family protein	AT5G61830	247489_at										1.93041	5.19638e-06	0.999997										-1.41105	0.00146808	0.999071	-1.33278	0.0192472	0.98856
247491_at	signaling molecule-related	AT5G61880	247491_at										1.26355	0.00350364	0.998601				1.92173	4.5036e-09	1	-1.61092	5.33806e-07	0.999998	-2.06762	3.51573e-08	1	-3.08073	4.57691e-10	1
247493_at	BON1 (BONZAI1); calcium-dependent phospholipid binding	AT5G61900	247493_at										-1.80197	3.90635e-07	1	-1.40571	0.0031408	0.980277				-1.70578	0.000117433	0.999823				1.43178	0.0233434	0.986467
247494_at	calnexin 1 (CNX1)	AT5G61790	247494_at	-1.92998	0.00309053	0				2.05616	3.6002e-05	0.999837	13.7116	2.22045e-16	1				1.87658	5.97122e-09	1	1.38929	8.35647e-05	0.999867	1.30381	0.000536909	0.999614	-1.41379	2.042e-05	0.999971
247495_at	ATIPK2BETA (Arabidopsis thaliana inositol hexakisphosphate 2beta); inositol or phosphatidylinositol kinase	AT5G61760	247495_at							1.28168	0.00448622	0.990629	2.31664	5.60396e-12	1				-2.53197	9.57848e-10	1	-1.21295	0.0368383	0.977091	1.25459	0.00878797	0.995581	-1.18613	0.044843	0.976112
247496_at	GUT1; catalytic	AT5G61840	247496_at																1.74737	1.11545e-05	0.99998				1.67926	6.25023e-07	0.999999
247497_at	PPAN (PETER PAN-LIKE PROTEIN)	AT5G61770	247497_at				1.42092	0.00317977	0.971236				5.16526	1.11022e-15	1				-1.30914	0.000710414	0.999196	-1.86411	9.50751e-09	1	-1.23972	0.00870264	0.995618	-2.30274	2.11885e-10	1
247498_at	mitochondrial substrate carrier family protein	AT5G61810	247498_at							3.18998	4.51619e-06	0.999971	-1.97413	0.000210833	0.999896				-1.75439	0.000497905	0.999413				1.84594	0.00291705	0.99831	2.31135	1.77353e-05	0.999974
247499_at	similar to hypothetical protein [Vitis vinifera] (GB:CAN73072.1)	AT5G61865	247499_at																						1.47407	0.0105137	0.994835	-1.48144	0.0117539	0.992555
247500_at	similar to unknown protein [Arabidopsis thaliana] (TAIR:AT2G32910.1); similar to unnamed protein product [Vitis vinifera] (GB:CAO68695.1); contains InterPro domain Kelch related (InterPro:IPR013089); contains InterPro domain Development and cell death (InterPro:IPR013989); contains InterPro domain Protein of unknown function GLTT (InterPro:IPR008165)	AT5G61910	247500_at																-1.37694	0.0201941	0.984549
247501_at	similar to unknown protein [Arabidopsis thaliana] (TAIR:AT3G14750.1); similar to hypothetical protein [Vitis vinifera] (GB:CAN62085.1)	AT5G61920	247501_at							1.44058	0.0236489	0.963071	-2.59312	2.30761e-06	0.999998				-1.54313	0.019966	0.984703							-1.41081	0.0345155	0.980978
247502_at	ubiquitin carboxyl-terminal hydrolase-related	AT5G61940	247502_at										1.4609	0.00136966	0.999412				1.73575	0.00204553	0.997952	-1.95322	0.000462043	0.999433
247504_at	pentatricopeptide (PPR) repeat-containing protein	AT5G61990	247504_at																						-1.55717	0.00298182	0.998277
247505_at	signal recognition particle-related / SRP-related	AT5G61970	247505_at							1.4025	0.0128837	0.977529	1.60758	2.62135e-05	0.999985				1.19008	0.0232552	0.982504							-1.21049	0.01426	0.99119
247506_at	AML1 (ARABIDOPSIS MEI2-LIKE PROTEIN 1); RNA binding	AT5G61960	247506_at				2.03541	0.0004003	0.991462				2.87609	4.98985e-09	1				-1.26619	0.0104355	0.991367	1.62783	7.10933e-05	0.999884
247507_at	APO3 (ACCUMULATION OF PHOTOSYSTEM ONE 3)	AT5G61930	247507_at										1.20482	0.0429578	0.985993							-1.4118	0.00234569	0.99775	-2.13284	4.73067e-06	0.999994
247508_at	ARF2 (AUXIN RESPONSE FACTOR 2); transcription factor	AT5G62000	247508_at																-2.35373	1.1133e-05	0.99998
247509_at	AT-HSFB2A (Arabidopsis thaliana heat shock transcription factor B2A); DNA binding / transcription factor	AT5G62020	247509_at							-1.81675	0.000289497	0.999057	-1.55632	0.00463039	0.99819	13.9096	3.7636e-09	0.999999	-5.81194	3.07634e-08	1							-1.88593	2.49728e-05	0.999965
247510_at	diphthamide synthesis DPH2 family protein	AT5G62030	247510_at										2.29485	3.03272e-05	0.999983				-1.35462	0.0355566	0.974578
247512_at	similar to unknown protein [Arabidopsis thaliana] (TAIR:AT3G28830.1); contains InterPro domain Protein of unknown function DUF1216 (InterPro:IPR009605)	AT5G61720	247512_at	-11.3522	6.17366e-07	0				-1.03941	0.0230258	0.963863
247513_at	NADP-dependent oxidoreductase, putative	AT5G61510	247513_at							-1.15788	0.0215813	0.965718	-2.52528	8.02469e-13	1				-2.02873	2.93005e-07	0.999999	-2.89761	5.85132e-11	1	1.52554	4.01424e-05	0.99996	1.39156	0.000554367	0.999481
247514_at	PMSR1 (PEPTIDEMETHIONINE SULFOXIDE REDUCTASE 1); peptide-methionine-(S)-S-oxide reductase	AT5G61640	247514_at										-2.82108	6.40821e-12	1	-1.45895	0.000105664	0.998324	-1.97348	1.46591e-06	0.999997	-2.63481	6.49127e-09	1	-1.78441	0.000186116	0.999847
247517_at	tudor domain-containing protein / nuclease family protein	AT5G61780	247517_at										1.93988	1.22832e-07	1				3.02568	8.67972e-13	1	1.5234	3.19161e-06	0.999992				-1.48899	9.04851e-06	0.999986
247518_at	pentatricopeptide (PPR) repeat-containing protein	AT5G61800	247518_at										1.273	0.0115484	0.9958				2.24584	0.000682862	0.999223							-1.59277	0.00180951	0.998543
247519_at	ANAC100/ATNAC5 (Arabidopsis NAC domain containing protein 100); transcription factor	AT5G61430	247519_at
247520_at	cytochrome c oxidase subunit Vc, putative / COX5C, putative	AT5G61310	247520_at										10.0553	0	1	1.24599	0.00106408	0.990983	1.52296	8.82637e-07	0.999998	-2.04759	5.00889e-10	1	-2.36783	4.67766e-10	1	-1.92019	5.75062e-09	1
247521_at	2-phosphoglycerate kinase-related	AT5G61450	247521_at																-1.91605	5.44857e-06	0.999989							-1.28601	0.0282799	0.984007
247522_at	similar to unknown protein [Arabidopsis thaliana] (TAIR:AT1G26650.1); similar to hypothetical protein [Vitis vinifera] (GB:CAN78131.1)	AT5G61340	247522_at																									5.65252	3.75525e-06	0.999993
247523_at	RPE (EMBRYO DEFECTIVE 2728); ribulose-phosphate 3-epimerase	AT5G61410	247523_at																-1.89272	7.50605e-09	1	1.2051	0.0115828	0.991314	1.49608	1.41892e-05	0.999984	2.5722	1.01442e-10	1
247524_at	thioredoxin family protein	AT5G61440	247524_at										1.66569	0.00629454	0.997598							2.17063	2.06471e-06	0.999994	-4.94416	9.71483e-10	1	-1.7901	0.000512841	0.999515
247525_at	TOC1 (TIMING OF CAB EXPRESSION 1); transcription regulator	AT5G61380	247525_at				1.50889	0.00470121	0.963937	-1.33232	0.00968748	0.98224	-2.06341	6.90433e-08	1				1.26761	0.0211644	0.983897	1.46076	0.000820948	0.999077	-3.9115	1.36323e-09	1	1.41421	0.0266944	0.984791
247527_at	leucine-rich repeat transmembrane protein kinase, putative	AT5G61480	247527_at										1.08663	0.0370099	0.987775													1.81492	0.000782857	0.999298
247528_at	MIM (HYPERSENSITIVE TO MMS, IRRADIATION AND MMC); ATP binding	AT5G61460	247528_at													-1.68737	0.000325981	0.996186	-2.12169	0.000232862	0.9997	-1.47603	0.0245826	0.983655	1.41485	0.0177552	0.991856	-1.74914	0.000691462	0.99937
247530_at	L-asparaginase, putative / L-asparagine amidohydrolase, putative	AT5G61540	247530_at
247532_at	protein kinase family protein	AT5G61560	247532_at										1.25854	0.0361652	0.98803
247534_at	phosphofructokinase family protein	AT5G61580	247534_at										-2.59434	3.69335e-09	1				2.07132	2.40468e-07	0.999999	-1.5435	9.37866e-05	0.999854	1.4714	0.000333938	0.999745
247535_at	myb family transcription factor	AT5G61620	247535_at							4.67938	5.81548e-08	0.999999	-3.07298	1.47118e-06	0.999999				-2.26366	0.000603645	0.999304				-1.12451	0.0183035	0.991638
247536_at	CYCP4;2 (CYCLIN P4;2); cyclin-dependent protein kinase	AT5G61650	247536_at																									17.2313	1.08609e-10	1
247538_at	ATATH16 (ABC2 homolog 16); ATPase, coupled to transmembrane movement of substances	AT5G61700	247538_at
[truncated: 13,927 more rows]
