# Supplementary material for: How unique is the low oxygen response? An analysis of the anaerobic response during germination and comparison with abiotic stress in rice and Arabidopsis
Source: Front Plant Sci. 2013 Oct 1;4:349. doi: 10.3389/fpls.2013.00349 (PMC3787303; doi:10.3389/fpls.2013.00349)
Supplement: Supplementary Table 3 — Pageman analysis of rice aerobic and anaerobic germination was carried out together and then matched with the Pageman analysis of Arabidopsis germination to show represented functional categories over the course of germination. All microarrays for both species were normalized and analyzed in the same manner for differential expression (i.e., FC = 2-fold, p < 0.05, PPDE > 0.96) and the same parameters were used for the Pageman analysis (i.e., ORA Fisher using 2.0 as a cut-off). [file DataSheet3.XLSX]

## Sheet: ST3. Germ Pageman
Supplementary Table 3. Pageman analysis of rice aerobic and anaerobic germination was carried out together and then matched with the Pageman analysis of Arabidopsis germination to show represented functional categories over the course of germination. All microarrays for both species were normalised and analysed in the same manner for differential expression (i.e. FC>=2 fold, p<0.05, PPDE>0.96) an…
	Rice (aerobic germination)					Rice (anaerobic germination)					Arabidopsis germination
Name	0h v 1Aup	1A v 3Aup	3A v 12Aup	12A v 24Aup	24A v 27Aup	0h v 1Nup	1N v 3Nup	3N v 12Nup	12N v 24Nup	24N v 27Nup	0h v 1hSup	1hS v 12hSup	12hS v 48hSup	48hS v 1hSLup	1hSL v 6hSLup	6hSL v 12hSLup	12hSL v 24hSLup	24hSL v 48hSLup
PS.lightreaction.photosystem I	0	0	3.84395	0	0	0	0	2.37189	0	0	0	0	0	0	0	5.07508	5.35717	5.92454
PS.lightreaction.photosystem I.PSI polypeptide subunits	0	0	4.08224	0	0	0	0	2.50061	0	0	1.96044	0	0	0	0	4.98926	4.62292	5.22949
TCA / org. transformation.TCA.pyruvate DH	0	2.18949	0	0	0	0	2.16266	0	0	0	0	0	2.50036	0	0	0	0	0
TCA / org. transformation.TCA.pyruvate DH.E2	0	2.28361	0	0	0	0	2.24648	0	0	0	0	0	2.19038	0	0	0	0	0
TCA / org. transformation.other organic acid transformaitons.atp-citrate lyase	0	2.05435	0	0	0	0	2.03104	0	0	0	0	0	0	0	2.47793	2.78075	2.3843	0
cell wall.cellulose synthesis	3.12302	5.46474	0	0	0	2.93658	5.03367	0	0	3.12302	0	0	0	1.96044	0	0	2.74834	0
cell wall.cellulose synthesis.cellulose synthase	2.39074	4.7921	0	0	0	0	2.84545	0	0	2.39074	0	0	0	0	0	0	3.22561	2.032
cell wall.degradation	0	4.72513	5.12192	0	0	0	2.02302	0	0	0	0	0	0	0	0	3.59718	3.0487	0
cell wall.degradation.pectate lyases and polygalacturonases	0	3.00786	5.74452	0	0	0	0	2.56564	0	0	0	0	-2.42759	0	0	2.89329	3.52098	0
cell wall.modification	4.79016	2.82389	4.48253	0	2.6261	2.56284	0	0	0	4.79016	0	0	0	3.65083	0	0	4.32656	3.58229
cell wall.pectin*esterases.PME	3.85749	0	2.11815	0	0	2.48943	2.91545	0	0	3.85749	0	0	0	0	0	2.08827	0	0
misc.UDP glucosyl and glucoronyl transferases	3.45638	0	0	0	0	4.45359	0	0	0	3.45638	0	2.2185	0	0	0	2.41591	2.96238	0
'misc.beta 1,3 glucan hydrolases'	2.72305	0	0	0	0	2.16657	0	0	0	2.72305	0	2.31417	0	0	0	0	0	0
lipid metabolism	0	4.40624	0	0	0	0	2.43982	0	0	0	0	0	0	0	2.94293	2.23215	0	0
lipid metabolism.FA synthesis and FA elongation	0	4.96276	-2.01457	0	0	0	5.0701	0	0	0	0	0	2.5494	0	2.93313	0	0	0
lipid metabolism.FA synthesis and FA elongation.beta ketoacyl CoA synthase	2.05276	2.16105	0	0	0	2.12302	2.69802	0	0	2.05276	0	0	0	0	0	2.27805	3.3792	0
lipid metabolism.''exotics'' (steroids, squalene etc)'	0	3.46003	0	0	0	0	2.09996	2.73059	0	0	0	0	0	0	0	3.1657	0	0
'lipid metabolism.''exotics'' (steroids, squalene etc).sphingolipids'	0	2.04865	0	0	0	2.00294	0	2.28552	0	0	0	0	0	0	0	2.41175	0	0
'misc.oxidases - copper, flavone etc.'	2.105	0	0	0	0	0	0	0	0	2.105	0	0	-2.82937	0	2.02957	0	0	1.98183
misc.peroxidases	2.22318	6.5346	6.66841	0	0	0	2.19164	2.82647	0	2.22318	0	-2.00432	-3.53155	0	0	0	4.8953	7.1173
amino acid metabolism.synthesis.central amino acid metabolism.GABA.Glutamate decarboxylase	0	0	2.11139	0	0	0	0	0	2.12534	0	0	0	0	0	0	0	2.18525	2.23126
amino acid metabolism.synthesis.central amino acid metabolism.GABA.Glutamate decarboxylase	0	0	2.11139	0	0	0	0	0	2.12534	0	0	0	0	0	0	0	2.18525	2.23126
amino acid metabolism.synthesis.aspartate family	0	3.17321	0	0	0	0	3.81615	0	0	0	0	0	0	0	2.69176	0	0	0
amino acid metabolism.synthesis.aspartate family.misc.homoserine.aspartate kinase	0	2.65679	0	0	0	0	2.62134	0	0	0	2.0552	0	0	0	0	0	0	0
secondary metabolism	0	5.3312	2.62566	0	0	0	0	2.7837	0	0	-2.26868	0	-3.88625	0	0	4.00975	4.22253	8.22816
secondary metabolism.phenylpropanoids	0	5.1191	0	0	0	0	0	2.70263	0	0	0	0	-2.59598	0	0	0	2.83144	6.87079
secondary metabolism.phenylpropanoids.lignin biosynthesis	0	4.41619	0	0	0	0	0	2.93045	0	0	0	0	-2.28828	0	0	0	3.84813	6.52791
secondary metabolism.phenylpropanoids.lignin biosynthesis.PAL	0	2.18949	0	0	0	0	0	2.05388	0	0	0	0	0	0	0	0	0	2.86974
secondary metabolism.N misc	0	0	2.54281	0	0	0	0	3.9222	0	0	0	0	0	0	0	0	2.31108	0
secondary metabolism.N misc.alkaloid-like	0	0	2.76061	0	0	0	0	4.1353	0	0	0	0	0	0	0	0	2.62365	0
hormone metabolism.brassinosteroid.synthesis-degradation.sterols	0	3.08368	0	0	0	0	0	1.9642	0	0	0	2.00135	0	0	2.84978	2.8492	2.68148	0
hormone metabolism.brassinosteroid.synthesis-degradation.sterols	0	3.08368	0	0	0	0	0	1.9642	0	0	0	2.00135	0	0	2.84978	2.8492	2.68148	0
hormone metabolism.jasmonate	0	2.48136	0	0	0	2.24669	0	0	2.34198	0	0	0	0	0	0	3.13673	2.40402	3.97222
hormone metabolism.jasmonate.synthesis-degradation	0	2.77762	0	0	0	2.36453	0	0	2.38049	0	0	0	0	0	0	2.09204	0	0
tetrapyrrole synthesis.protochlorophyllide reductase	0	0	2.49737	0	0	0	0	2.85312	0	0	0	0	0	0	0	2.09615	0	2.86974
tetrapyrrole synthesis.protochlorophyllide reductase	0	0	2.49737	0	0	0	0	2.85312	0	0	0	0	0	0	0	2.09615	0	2.86974
RNA.regulation of transcription.C2H2 zinc finger family	0	0	0	0	4.75544	2.3238	0	0	0	0	0	2.12416	0	0	0	0	0	0
RNA.regulation of transcription.HB,Homeobox transcription factor family'	4.89033	0	0	0	0	0	0	0	0	4.89033	0	0	2.26897	0	0	0	0	0
DNA.synthesis/chromatin structure.histone	0	0	2.6092	0	0	0	-4.78242	3.77419	0	0	0	6.45575	-1.99653	0	0	2.3971	4.15743	-2.57011
protein.aa activation	-2.47192	4.1108	-2.76274	0	0	-3.22522	5.50326	-2.29508	0	-2.47192	0	0	7.09534	0	0	-2.51545	-2.58159	-3.13222
protein.synthesis	-5.89601	6.08548	0	0	0	-5.9198	2.46327	0	4.28445	-5.89601	0	-5.08842	19.6238	0	2.09464	-7.26158	-9.73023	-9.59713
protein.synthesis.elongation	0	3.55989	0	0	0	0	2.46829	0	0	0	0	0	4.10132	0	0	0	0	0
protein.postranslational modification.kinase	2.73108	0	0	0	0	6.46743	0	0	0	2.73108	0	3.37565	-3.49606	0	0	0	0	0
protein.degradation.subtilases	0	0	3.47623	0	0	0	0	2.42693	0	0	0	0	0	0	2.57738	0	0	0
signalling	2.82226	0	0	0	0	5.8148	3.07811	2.02124	0	2.82226	0	3.16211	0	0	0	0	0	0
signalling.in sugar and nutrient physiology	0	0	0	0	3.57466	2.71008	0	0	0	0	0	0	0	2.20886	0	0	0	0
signalling.receptor kinases	0	0	2.83529	0	0	5.30525	0	3.5206	0	0	0	2.46172	0	0	3.62433	0	0	0
signalling.receptor kinases.leucine rich repeat III	0	2.39226	0	0	0	0	2.21991	0	0	0	0	0	0	0	2.25771	1.97414	0	0
signalling.receptor kinases.Catharanthus roseus-like RLK1	3.07097	0	0	0	0	3.86605	0	0	0	3.07097	0	2.29792	0	0	0	0	0	0
signalling.calcium	0	0	0	0	2.27921	5.21499	0	0	0	0	0	0	0	0	0	0	3.61758	0
cell	0	5.12685	2.48949	0	0	-3.99412	4.53194	2.17903	0	0	2.05849	0	-2.89513	0	0	0	2.3443	0
cell.organisation	0	5.22671	3.3754	0	0	-2.167	4.59031	2.07726	0	0	0	0	-2.03785	0	0	0	2.07725	0
transport.metabolite transporters at the envelope membrane	2.35531	3.23499	0	0	0	0	4.23471	0	0	2.35531	0	0	2.30117	0	0	0	2.17237	0
transport.Major Intrinsic Proteins	2.10547	0	3.94777	0	0	-2.41625	0	0	2.08439	2.10547	0	0	0	0	0	0	3.69472	3.83116
transport.Major Intrinsic Proteins.TIP	2.69123	0	2.87988	0	0	0	0	0	0	2.69123	0	0	0	0	0	0	3.06364	2.42525
not assigned.no ontology.S RNA-binding domain-containing protein	0	2.46635	0	0	0	0	2.43938	0	0	0	0	0	2.19038	0	0	0	0	0
misc.O-methyl transferases	0	1.96346	0	0	0	0	2.79923	0	0	0	0	0	2.20246	0	0	0	0	0
misc.plastocyanin-like	2.68655	0	2.30748	0	0	2.20553	0	2.2368	2.11268	2.68655	0	0	0	0	0	0	4.95296	2.41424
	Rice (aerobic germination)					Rice (anaerobic germination)					Arabidopsis germination
Name	0h v 1Adown	1A v 3Adown	3A v 12Adown	12A v 24Adown	24A v 27Adown	0h v 1Ndown	1N v 3Ndown	3N v 12Ndown	12N v 24Ndown	24N v 27Ndown	0h v 1hSdown	1hS v 12hSdown	12hS v 48hSdown	48hS v 1hSLdown	1hSL v 6hSLdown	6hSL v 12hSLdown	12hSL v 24hSLdown	24hSL v 48hSLdown
mitochondrial electron transport / ATP synthesis	3.80305	0	0	0	0	0	0	0	0	3.80305	0	0	0	0	0	2.91688	0	0
mitochondrial electron transport / ATP synthesis.F1-ATPase	4.77824	0	0	0	2.23103	0	0	0	0	4.77824	0	0	0	0	0	2.03536	0	0
lipid metabolism.TAG synthesis	2.00812	2.63375	2.28419	0	0	0	2.50625	0	0	2.00812	0	0	0	0	3.52306	4.71346	4.6458	4.31439
hormone metabolism.abscisic acid	0	2.85074	2.36458	0	0	0	2.96891	3.05903	0	0	0	2.29368	0	0	2.67174	0	0	0
hormone metabolism.abscisic acid.induced-regulated-responsive-activated	0	2.09975	0	0	0	0	0	3.0329	0	0	0	0	0	0	0	2.29717	0	2.03076
tetrapyrrole synthesis.chlorophyll b synthase	2.26104	0	0	0	0	0	0	0	0	2.26104	0	2.1095	0	0	0	0	0	0
Biodegradation of Xenobiotics.lactoylglutathione lyase	0	2.14457	3.95023	0	0	0	2.87391	2.20506	2.00034	0	0	0	0	0	0	2.51272	0	0
RNA.regulation of transcription.C3H zinc finger family	0	2.7658	0	0	0	0	3.59147	0	0	0	0	4.04927	0	0	0	0	0	0
RNA.regulation of transcription.MYB-related transcription factor family	0	3.34645	0	0	0	0	2.98665	0	2.34595	0	0	0	3.23251	0	0	0	0	0
RNA.regulation of transcription.bZIP transcription factor family	0	0	2.9312	0	0	0	0	3.23824	0	0	0	0	2.95792	0	0	0	2.26119	0
protein.degradation	0	6.12423	0	0	0	0	4.33278	-1.98396	0	0	0	5.09607	6.56035	0	0	-2.56497	2.8694	-2.02635
protein.degradation.autophagy	0	2.83538	0	0	0	0	2.64677	0	0	0	0	3.95156	3.24226	0	0	0	0	0
protein.degradation.ubiquitin	0	8.43653	0	-2.43714	0	0	5.9411	-3.15423	0	0	0	5.20166	8.61747	0	0	0	2.37544	-3.34848
protein.degradation.ubiquitin.E3	0	9.10425	0	0	0	0	6.89687	-2.72593	0	0	0	5.97975	10.3475	0	0	0	3.46023	-2.66505
protein.degradation.ubiquitin.E3.RING	0	7.0436	0	0	0	0	5.72732	0	0	0	0	6.24463	8.07733	0	0	0	2.14047	0
protein.degradation.ubiquitin.E3.SCF.FBOX	0	4.59527	0	0	0	0	3.07979	-2.3389	0	0	0	0	5.90363	0	0	0	2.3294	0
protein.degradation.ubiquitin.E3.BTB/POZ Cullin3	0	2.57066	0	0	0	0	2.22299	0	0	0	2.0538	0	2.9471	0	0	0	0	0
protein.degradation.ubiquitin.E3.BTB/POZ Cullin3.BTB/POZ	0	2.27498	0	0	0	0	1.96231	0	0	0	2.0538	0	2.9471	0	0	0	0	0
development	0	0	0	0	3.66093	0	0	3.21219	4.00945	0	0	0	0	0	3.12291	4.2535	4.17232	3.32929
development.storage proteins	0	2.65094	0	0	0	0	0	1.98717	4.67672	0	0	0	0	0	2.13195	5.67741	5.44361	4.50865
development.late embryogenesis abundant	0	0	3.71786	0	0	0	2.33928	3.88264	0	0	0	0	0	0	3.45057	4.7174	2.2473	3.6396
transporter.membrane system unknown	0	2.63375	0	0	0	0	0	0	3.47807	0	0	0	0	2.18452	0	0	0	0
transport.misc	0	0	2.40753	0	0	0	0	2.09538	0	0	0	0	0	0	2.66173	2.77826	0	0
not assigned.unknown	6.82496	10.0571	0	0	0	2.39747	6.99237	0	0	6.82496	2.17958	2.16441	5.40556	0	0	0	2.32529	0
