# Supplementary material for: How unique is the low oxygen response? An analysis of the anaerobic response during germination and comparison with abiotic stress in rice and Arabidopsis
Source: Front Plant Sci. 2013 Oct 1;4:349. doi: 10.3389/fpls.2013.00349 (PMC3787303; doi:10.3389/fpls.2013.00349)
Supplement: Supplementary Table 4 — The low oxygen and abiotic stress comparisons and used for rice from the sources outlined in Table 1. All microarrays for both species were GC-RMA normalized and analyzed in the same manner for differential expression using the Cyber-T method (p < 0.05, PPDE > 0.96). [file DataSheet4.XLSX]

## Sheet: ST4. Rice low-ox
Supplementary table 4. The low-oxygen and abiotic stress comparisons and used for rice from the sources outlined in Table 1. All microarrays for both species were GC-RMA normalised and analysed in the same manner for differential expression using the Cyber-T method (p<0.05, PPDE>0.96).
Probeset identifier	TIGR putative function	TIGR6 identifier	1. Rice germination	1A v 1N	pVal	cum.ppde.p	3A v 3N	pVal	cum.ppde.p	12A v 12N	pVal	cum.ppde.p	24A v 24N	pVal	cum.ppde.p	27A v 27N	pVal	cum.ppde.p	30A v30N	pVal	cum.ppde.p	2. Rice A to N	27A v 27AN	pVal	cum.ppde.p	30A v 30AN	pVal	cum.ppde.p	3. Rice N to A	27N v 27NA	pVal	cum.ppde.p	30N v 30NA	pVal	cum.ppde.p	4. Rice coleoptile	Acol vNcol	pVal	cum.ppde.p	C v Cold	Bayes.p	PPDE(<p)	C v Drought	Bayes.p	PPDE(<p)	C v Salt	Bayes.p	PPDE(<p)	C v Heat
AFFX-BioB-3_at			AFFX-BioB-3_at													1.7948	2.40746e-05	0.999953	1.73205	0.00278334	0.995555	AFFX-BioB-3_at							AFFX-BioB-3_at	-1.32431	0.00964748	0.991095				AFFX-BioB-3_at
AFFX-BioB-5_at			AFFX-BioB-5_at													1.63834	0.000636512	0.999213				AFFX-BioB-5_at							AFFX-BioB-5_at	-1.23877	0.0446923	0.965899				AFFX-BioB-5_at
AFFX-BioB-M_at			AFFX-BioB-M_at													1.70274	1.60353e-05	0.999967	1.54024	0.0052314	0.992557	AFFX-BioB-M_at							AFFX-BioB-M_at	-1.26779	0.0117757	0.989389				AFFX-BioB-M_at
AFFX-BioC-3_at			AFFX-BioC-3_at													1.47973	2.24945e-05	0.999955	1.38386	0.0121289	0.985219	AFFX-BioC-3_at							AFFX-BioC-3_at							AFFX-BioC-3_at
AFFX-BioC-5_at			AFFX-BioC-5_at													1.66769	7.64781e-06	0.999982	1.45285	0.00800677	0.989465	AFFX-BioC-5_at							AFFX-BioC-5_at	-1.20581	0.0147187	0.987092				AFFX-BioC-5_at
AFFX-BioDn-3_at			AFFX-BioDn-3_at	-1.31639	0.00232826	0.96144										1.44704	2.96591e-06	0.999992	1.28346	0.0277337	0.971029	AFFX-BioDn-3_at							AFFX-BioDn-3_at	-1.16225	0.00877507	0.991807				AFFX-BioDn-3_at
AFFX-BioDn-5_at			AFFX-BioDn-5_at													1.50305	1.32877e-06	0.999996	1.29408	0.0245188	0.973789	AFFX-BioDn-5_at							AFFX-BioDn-5_at	-1.15095	0.0221583	0.981522				AFFX-BioDn-5_at
AFFX-CreX-3_at			AFFX-CreX-3_at	-1.20106	0.00233244	0.961387							-1.1732	0.0254769	0.98031	1.1323	0.00799143	0.993104				AFFX-CreX-3_at							AFFX-CreX-3_at							AFFX-CreX-3_at
AFFX-CreX-5_at			AFFX-CreX-5_at										-1.25936	0.00153838	0.998248							AFFX-CreX-5_at							AFFX-CreX-5_at							AFFX-CreX-5_at
AFFX-DapX-3_at			AFFX-DapX-3_at										1.26379	0.00240693	0.99742	1.38543	0.000239255	0.999661	1.32106	0.0372986	0.96315	AFFX-DapX-3_at	1.28646	0.00132535	0.997786	1.31417	0.000504499	0.999172	AFFX-DapX-3_at	-1.31568	0.000403081	0.999459
AFFX-DapX-5_at			AFFX-DapX-5_at				1.44033	5.13125e-05	0.999494	1.24413	0.0121462	0.983271	1.23932	0.00994789	0.991215							AFFX-DapX-5_at	1.35395	0.000228299	0.999512	1.34376	0.00201979	0.997288	AFFX-DapX-5_at
AFFX-DapX-M_at			AFFX-DapX-M_at				1.24649	0.00947496	0.975224	1.27383	0.00327981	0.994443	1.2264	0.00756597	0.993061	1.31047	0.00305056	0.99698				AFFX-DapX-M_at	1.38784	3.45027e-05	0.999904	1.36357	0.000141624	0.999721	AFFX-DapX-M_at	-1.32299	0.000940028	0.998857
AFFX-LysX-3_at			AFFX-LysX-3_at				1.41223	0.00069989	0.996433	1.25124	0.0188922	0.975802	1.29456	0.00956156	0.99151	1.43887	0.000204353	0.999704	1.4202	0.00996616	0.987406	AFFX-LysX-3_at	1.2997	0.00263622	0.996003	1.4255	0.00162949	0.997743	AFFX-LysX-3_at	-1.42901	7.59488e-05	0.999876	-1.41403	0.00524766	0.992346
AFFX-LysX-5_at			AFFX-LysX-5_at				1.50486	0.00154738	0.993554	1.44884	0.00887048	0.987148	1.54845	0.00899453	0.991945	1.69197	0.00048393	0.999378	1.4863	0.0314329	0.967928	AFFX-LysX-5_at	1.5264	0.00305265	0.995466	1.47124	0.0060468	0.993087	AFFX-LysX-5_at	-1.47461	0.00233899	0.997444
AFFX-LysX-M_at			AFFX-LysX-M_at				1.41455	0.00238879	0.991093	1.49191	0.00168478	0.996836	1.57769	0.00117471	0.998613	1.55248	0.00156074	0.998301	1.7014	0.00151053	0.997304	AFFX-LysX-M_at	1.3609	0.0173758	0.97991	1.6175	0.000293593	0.999479	AFFX-LysX-M_at	-1.47022	0.00125886	0.99852	-1.37135	0.0224346	0.973697
AFFX-Mgr-actin-5_at			AFFX-Mgr-actin-5_at																			AFFX-Mgr-actin-5_at							AFFX-Mgr-actin-5_at
AFFX-Mgr-gapdh-M_at			AFFX-Mgr-gapdh-M_at																			AFFX-Mgr-gapdh-M_at				1.4061	0.0175307	0.982909	AFFX-Mgr-gapdh-M_at
AFFX-Os_18SrRNA_at			AFFX-Os_18SrRNA_at										-2.05027	0.00905477	0.991899	2.84161	0.0015966	0.998267	1.9352	0.00386931	0.994182	AFFX-Os_18SrRNA_at	2.42337	1.92075e-07	0.999999	4.29879	2.2784e-05	0.999941	AFFX-Os_18SrRNA_at	-2.49629	0.00289872	0.996912	-2.30741	0.000722945	0.998591					48.108	0.0333616	0.989216				2.04804	0.000329255	0.999732	2.13139
AFFX-Os_28SrRNA_at			AFFX-Os_28SrRNA_at							1.84269	0.00692137	0.989568	-1.81768	0.0047494	0.995357	2.21111	0.00121586	0.998629				AFFX-Os_28SrRNA_at	1.90258	0.00153956	0.997482	2.71093	1.88004e-07	0.999999	AFFX-Os_28SrRNA_at	-1.71319	0.00130318	0.998474								29.1232	0.00664514	0.999756	6.57082	0.0323385	0.989986	6.46696	2.05637e-05	1	3.20095
AFFX-Os_Actin_3_at			AFFX-Os_Actin_3_at				-1.80705	9.98003e-06	0.999851													AFFX-Os_Actin_3_at	-1.13852	0.0312239	0.966927	-1.15785	0.03093	0.97237	AFFX-Os_Actin_3_at							AFFX-Os_Actin_3_at							-1.24179	0.00240807	0.999536	-1.55102	1.03049e-05	0.999994
AFFX-Os_Actin_5_f_at			AFFX-Os_Actin_5_f_at				-1.53144	0.000474208	0.997332													AFFX-Os_Actin_5_f_at	-1.29591	0.000230037	0.999509	-1.34318	0.00266901	0.99656	AFFX-Os_Actin_5_f_at							AFFX-Os_Actin_5_f_at	-1.56122	0.0277526	0.976785	1.30652	0.00292889	0.996666				-1.44146	0.000144336	0.999921
AFFX-Os_Actin_M_s_at			AFFX-Os_Actin_M_s_at				-1.86156	4.71766e-06	0.999915													AFFX-Os_Actin_M_s_at	-1.42175	2.52821e-06	0.99999	-1.34645	0.000775021	0.998804	AFFX-Os_Actin_M_s_at							AFFX-Os_Actin_M_s_at	-1.53972	0.0127673	0.987317				-1.33519	4.04851e-05	0.999985	-1.96647	3.85494e-09	1
AFFX-Os_Cyph_3_at			AFFX-Os_Cyph_3_at							-1.35376	0.000944901	0.998061	-1.64408	9.16732e-06	0.999979				-1.27644	0.0307352	0.968507	AFFX-Os_Cyph_3_at	-2.01751	4.15977e-07	0.999998	-1.84281	2.41452e-06	0.999991	AFFX-Os_Cyph_3_at	1.71002	1.74411e-09	1	1.53403	0.000169728	0.999592	AFFX-Os_Cyph_3_at							-1.38478	0.00110036	0.999784	-1.65002	6.36361e-05	0.99998
AFFX-Os_Cyph_5_at			AFFX-Os_Cyph_5_at							-1.2673	0.0180952	0.976656	-1.22487	0.0392758	0.971527							AFFX-Os_Cyph_5_at	-1.96849	1.33632e-06	0.999994	-1.87268	2.04174e-05	0.999947	AFFX-Os_Cyph_5_at	1.62478	1.2981e-06	0.999997
AFFX-Os_Cyph_M_at			AFFX-Os_Cyph_M_at				-1.27084	0.0145126	0.966038	-1.31901	0.00450175	0.99274	-1.2362	0.0113167	0.990184							AFFX-Os_Cyph_M_at	-2.19996	1.46745e-07	0.999999	-1.97132	6.19445e-06	0.999981	AFFX-Os_Cyph_M_at	1.62439	2.3291e-08	1	1.3671	0.0052522	0.99234	AFFX-Os_Cyph_M_at							-1.47828	0.000299708	0.999874	-1.72641	1.7191e-05	0.999986
AFFX-Os_Gapdh_3_at			AFFX-Os_Gapdh_3_at				1.17074	0.0146378	0.965822				-1.16337	0.0175298	0.985704							AFFX-Os_Gapdh_3_at	1.16247	0.00068263	0.998748	1.1631	0.00259521	0.996641	AFFX-Os_Gapdh_3_at	-1.08197	0.0431032	0.966957				AFFX-Os_Gapdh_3_at										1.141	0.0202947	0.988386	1.58633
AFFX-Os_Gapdh_5_at			AFFX-Os_Gapdh_5_at				1.45998	0.000414809	0.997586	1.40354	0.00384063	0.993651				-1.18176	0.0239723	0.982358				AFFX-Os_Gapdh_5_at	1.44467	3.80161e-06	0.999986	1.38776	8.72284e-05	0.999815	AFFX-Os_Gapdh_5_at	-1.19234	0.00255361	0.997238				AFFX-Os_Gapdh_5_at													1.73736
AFFX-Os_Gapdh_M_at			AFFX-Os_Gapdh_M_at				1.29972	0.000695853	0.996448	1.22992	0.0175001	0.977298										AFFX-Os_Gapdh_M_at	1.32488	5.05051e-07	0.999997	1.27585	2.01234e-05	0.999947	AFFX-Os_Gapdh_M_at	-1.19658	0.000231629	0.999668				AFFX-Os_Gapdh_M_at													1.86397
AFFX-Os_Ubiquitin_3_s_at			AFFX-Os_Ubiquitin_3_s_at				-1.19943	0.000727349	0.996329	-1.13409	0.0152657	0.979745										AFFX-Os_Ubiquitin_3_s_at	-1.17919	0.00083233	0.998516	-1.27468	0.000226972	0.999582	AFFX-Os_Ubiquitin_3_s_at	1.14198	0.000856927	0.998946				AFFX-Os_Ubiquitin_3_s_at	-1.77625	0.000251075	0.999383				1.18454	0.000920076	0.999382
AFFX-Os_Ubiquitin_5_f_at			AFFX-Os_Ubiquitin_5_f_at				-1.25737	8.65711e-05	0.999251	-1.17166	0.00081616	0.998287				-1.12537	0.00563775	0.994886				AFFX-Os_Ubiquitin_5_f_at	-1.13209	0.0016034	0.997392	-1.2049	0.000511152	0.999162	AFFX-Os_Ubiquitin_5_f_at	1.17067	7.6188e-05	0.999876				AFFX-Os_Ubiquitin_5_f_at							1.40157	3.70894e-09	1	1.31504	1.4569e-06	0.999996	-1.21846
AFFX-Os_Ubiquitin_M_f_at			AFFX-Os_Ubiquitin_M_f_at				-1.31622	3.82612e-07	0.999987	-1.1449	0.00574652	0.991081										AFFX-Os_Ubiquitin_M_f_at	-1.13181	0.00287949	0.995688	-1.26018	0.00032699	0.999428	AFFX-Os_Ubiquitin_M_f_at	1.1358	0.00260973	0.997185				AFFX-Os_Ubiquitin_M_f_at				1.15748	0.0199187	0.970298	1.46629	5.0375e-09	1	1.38642	1.07049e-06	0.999998	-1.2237
AFFX-OS-18SrRNA_s_at			AFFX-OS-18SrRNA_s_at										-2.42364	0.00581475	0.99447	1.79157	0.0120392	0.990206	1.99784	0.00489102	0.992955	AFFX-OS-18SrRNA_s_at	1.65548	0.000705893	0.998712	2.6611	0.000658597	0.99896	AFFX-OS-18SrRNA_s_at	-2.06266	0.00362524	0.996239	-2.20644	0.00184918	0.996857					12.8016	0.0275413	0.991785	2.11511	0.0301731	0.988298				2.05794
AFFX-OS-25SrRNA_s_at	expressed protein	LOC_Os09g00998.1	AFFX-OS-25SrRNA_s_at							2.27659	0.000708214	0.998481				2.94696	0.000201251	0.999707	1.72326	0.0179327	0.979677	AFFX-OS-25SrRNA_s_at				2.70644	0.000550318	0.999108	AFFX-OS-25SrRNA_s_at	-1.74404	0.00185685	0.997915				AFFX-OS-25SrRNA_s_at				42.0517	0.00965913	0.999937	15.6634	0.0203582	0.999913	5.20797	5.72004e-05	0.999999	4.95294
AFFX-OS-5.8SrRNA_at			AFFX-OS-5.8SrRNA_at				1.25882	0.00385942	0.987274	4.05067	1.76025e-07	0.999999	2.43351	1.3501e-07	0.999999	2.24246	3.97675e-07	0.999999	2.2204	0.000835046	0.99834	AFFX-OS-5.8SrRNA_at	4.40812	4.59656e-08	1	5.91516	2.34111e-07	0.999999	AFFX-OS-5.8SrRNA_at	-3.12118	3.11494e-10	1	-3.14096	3.67916e-05	0.99989	AFFX-OS-5.8SrRNA_at	6.69851	1.92166e-05	0.999914				3.69751	0.000755219	0.999998	5.74251	1.09805e-08	1	13.0216
AFFX-Os-actin-3_at	actin-1, putative, expressed	LOC_Os03g50890.1	AFFX-Os-actin-3_at				-1.80144	3.15615e-06	0.999937				-1.16476	0.0345155	0.97449	-1.21946	0.000246642	0.999652	-1.24345	0.00230566	0.99619	AFFX-Os-actin-3_at							AFFX-Os-actin-3_at	1.10916	0.0153355	0.986618				AFFX-Os-actin-3_at	-1.28201	0.0445915	0.966261				-1.27261	0.000463262	0.999863	-1.59708	6.68626e-07	1	1.55824
AFFX-Os-actin-3_s_at	actin-1, putative, expressed	LOC_Os03g50890.1	AFFX-Os-actin-3_s_at				-1.83646	1.94662e-08	0.999999													AFFX-Os-actin-3_s_at	-1.18935	0.000181407	0.9996	-1.16494	0.00259844	0.996637	AFFX-Os-actin-3_s_at	1.07627	0.0214927	0.982009				AFFX-Os-actin-3_s_at	-1.3913	0.0155501	0.985222				-1.56472	2.66829e-08	1	-1.86482	2.53434e-09	1
AFFX-Os-actin-5_s_at	actin-1, putative, expressed	LOC_Os03g50890.1	AFFX-Os-actin-5_s_at				-1.70967	2.85734e-05	0.999673				1.21909	0.00439924	0.995654							AFFX-Os-actin-5_s_at	-1.2853	0.00076194	0.998624	-1.2726	0.0133995	0.986395	AFFX-Os-actin-5_s_at							AFFX-Os-actin-5_s_at	-1.69113	0.0275117	0.976943	1.39816	0.0012758	0.99836				-1.5247	4.49645e-05	0.99992
AFFX-Os-actin-M_s_at	actin-1, putative, expressed	LOC_Os03g50890.1	AFFX-Os-actin-M_s_at				-1.84168	6.87675e-06	0.999887				1.12321	0.0465132	0.967134							AFFX-Os-actin-M_s_at	-1.29985	0.000129392	0.999701	-1.29013	0.00196984	0.997346	AFFX-Os-actin-M_s_at							AFFX-Os-actin-M_s_at	-1.43492	0.0322408	0.973885				-1.49135	6.35241e-06	0.999999	-2.07708	8.21824e-09	1
AFFX-Os-r2-Bs-dap-3_at			AFFX-Os-r2-Bs-dap-3_at										1.33222	0.000785107	0.999021	1.48599	5.39831e-06	0.999987	1.361	0.0240228	0.974221	AFFX-Os-r2-Bs-dap-3_at	1.31021	0.000160631	0.999639	1.31962	0.000374656	0.999358	AFFX-Os-r2-Bs-dap-3_at	-1.28642	0.000173063	0.999743
AFFX-Os-r2-Bs-dap-5_at			AFFX-Os-r2-Bs-dap-5_at				1.26579	0.00837089	0.977397	1.34832	0.000732327	0.998438	1.2665	0.0039051	0.996079							AFFX-Os-r2-Bs-dap-5_at	1.50392	1.52811e-05	0.999952	1.34141	0.000852119	0.998703	AFFX-Os-r2-Bs-dap-5_at
AFFX-Os-r2-Bs-dap-M_at			AFFX-Os-r2-Bs-dap-M_at							1.20192	0.014642	0.980439	1.29863	0.000896686	0.998902	1.28358	0.00351103	0.996592				AFFX-Os-r2-Bs-dap-M_at	1.28852	0.000520116	0.999009	1.37383	0.000245631	0.999552	AFFX-Os-r2-Bs-dap-M_at	-1.2574	0.00386508	0.99602
AFFX-Os-r2-Bs-lys-3_at			AFFX-Os-r2-Bs-lys-3_at				1.44252	0.00028059	0.998197				1.29147	0.00968381	0.991416	1.41655	0.0017461	0.998129	1.61936	0.000296325	0.999289	AFFX-Os-r2-Bs-lys-3_at	1.31186	0.00429423	0.993924	1.41722	0.00056265	0.999091	AFFX-Os-r2-Bs-lys-3_at	-1.34864	0.00207333	0.997702	-1.51645	0.000614057	0.998775
AFFX-Os-r2-Bs-lys-5_at			AFFX-Os-r2-Bs-lys-5_at				1.57011	0.000948242	0.995526	1.50803	0.0022693	0.995929	1.49972	0.00347808	0.996452	1.83037	8.4965e-06	0.999981	1.62716	0.00638511	0.991242	AFFX-Os-r2-Bs-lys-5_at	1.63547	0.00045176	0.999122	1.55871	0.000491994	0.999189	AFFX-Os-r2-Bs-lys-5_at	-1.40361	0.000911745	0.998887
AFFX-Os-r2-Bs-lys-M_at			AFFX-Os-r2-Bs-lys-M_at				1.38049	0.00216435	0.991724	1.39563	0.00505269	0.991997	1.68083	6.89581e-05	0.999881	1.68978	0.000194764	0.999716	1.8993	9.3474e-05	0.999724	AFFX-Os-r2-Bs-lys-M_at	1.4555	0.00123448	0.997917	1.62781	8.14723e-05	0.999826	AFFX-Os-r2-Bs-lys-M_at	-1.44894	0.00128222	0.998496	-1.49916	0.00202329	0.996606
AFFX-Os-r2-Bs-phe-3_at			AFFX-Os-r2-Bs-phe-3_at							1.4008	0.00276315	0.995192	1.48774	0.000517796	0.999318	1.55146	0.000178141	0.999737	1.48861	0.00754531	0.989963	AFFX-Os-r2-Bs-phe-3_at	1.35833	0.00522476	0.992811	1.423	0.000869537	0.998681	AFFX-Os-r2-Bs-phe-3_at	-1.49648	0.000103539	0.999837	-1.57426	0.00194472	0.996719
AFFX-Os-r2-Bs-phe-5_at			AFFX-Os-r2-Bs-phe-5_at				1.44629	0.00122551	0.994582				1.30868	0.0238387	0.981398	1.6138	0.0010364	0.998804	1.84803	0.00181888	0.996861	AFFX-Os-r2-Bs-phe-5_at	1.32681	0.021722	0.975702	1.39993	0.00815053	0.991085	AFFX-Os-r2-Bs-phe-5_at	-1.52932	0.00166652	0.998105	-1.66689	0.00411613	0.993778
AFFX-Os-r2-Bs-phe-M_at			AFFX-Os-r2-Bs-phe-M_at				1.3739	0.00344231	0.988311	1.28454	0.0274125	0.967032	1.28472	0.0202013	0.983856	1.45083	0.000540864	0.999316	1.71991	0.000477068	0.99895	AFFX-Os-r2-Bs-phe-M_at				1.38478	0.00665709	0.992497	AFFX-Os-r2-Bs-phe-M_at	-1.28	0.00555784	0.994519	-1.5133	0.002497	0.995938
AFFX-Os-r2-Bs-thr-3_s_at			AFFX-Os-r2-Bs-thr-3_s_at										1.53163	0.000151554	0.999765	1.78188	5.36329e-05	0.999906	1.50833	0.0162416	0.981251	AFFX-Os-r2-Bs-thr-3_s_at	1.42045	0.000987907	0.99828	1.47455	0.000115836	0.999765	AFFX-Os-r2-Bs-thr-3_s_at	-1.48938	0.000809848	0.998998
AFFX-Os-r2-Bs-thr-5_s_at			AFFX-Os-r2-Bs-thr-5_s_at				1.34095	0.0048275	0.984973	1.37716	0.0103226	0.985404	1.40257	0.013095	0.988871							AFFX-Os-r2-Bs-thr-5_s_at	1.44003	0.0115675	0.985804	1.39306	0.0138472	0.986009	AFFX-Os-r2-Bs-thr-5_s_at
AFFX-Os-r2-Bs-thr-M_s_at			AFFX-Os-r2-Bs-thr-M_s_at				1.30997	0.00476327	0.985121	1.28773	0.00872038	0.987331	1.46509	0.000973561	0.998821	1.61982	0.00123858	0.998607				AFFX-Os-r2-Bs-thr-M_s_at	1.57462	0.000146504	0.999667	1.43904	0.00304107	0.996154	AFFX-Os-r2-Bs-thr-M_s_at	-1.4588	0.00443026	0.995511
AFFX-Os-r2-Ec-bioB-3_at			AFFX-Os-r2-Ec-bioB-3_at													1.48133	0.000233666	0.999667	1.49944	0.0032983	0.994894	AFFX-Os-r2-Ec-bioB-3_at							AFFX-Os-r2-Ec-bioB-3_at	-1.32044	0.00308072	0.996741				AFFX-Os-r2-Ec-bioB-3_at
AFFX-Os-r2-Ec-bioB-5_at			AFFX-Os-r2-Ec-bioB-5_at										1.3655	0.0448009	0.968162	1.86193	5.59806e-05	0.999903	1.67786	0.00352301	0.994611	AFFX-Os-r2-Ec-bioB-5_at							AFFX-Os-r2-Ec-bioB-5_at	-1.37332	0.00879493	0.99179				AFFX-Os-r2-Ec-bioB-5_at
AFFX-Os-r2-Ec-bioB-M_at			AFFX-Os-r2-Ec-bioB-M_at													1.53727	0.000115545	0.999818	1.55947	0.00189495	0.996754	AFFX-Os-r2-Ec-bioB-M_at							AFFX-Os-r2-Ec-bioB-M_at	-1.19848	0.0281653	0.977206				AFFX-Os-r2-Ec-bioB-M_at
AFFX-Os-r2-Ec-bioC-3_at			AFFX-Os-r2-Ec-bioC-3_at													1.39489	3.46229e-05	0.999936	1.3033	0.0153036	0.982137	AFFX-Os-r2-Ec-bioC-3_at							AFFX-Os-r2-Ec-bioC-3_at	-1.1543	0.0226574	0.981158				AFFX-Os-r2-Ec-bioC-3_at
AFFX-Os-r2-Ec-bioC-5_at			AFFX-Os-r2-Ec-bioC-5_at													1.55044	4.22843e-06	0.999989	1.40588	0.00377982	0.994292	AFFX-Os-r2-Ec-bioC-5_at				1.1992	0.0431712	0.963411	AFFX-Os-r2-Ec-bioC-5_at	-1.36988	0.000142861	0.999783				AFFX-Os-r2-Ec-bioC-5_at
AFFX-Os-r2-Ec-bioD-3_at			AFFX-Os-r2-Ec-bioD-3_at													1.28861	0.000258848	0.999637				AFFX-Os-r2-Ec-bioD-3_at							AFFX-Os-r2-Ec-bioD-3_at	-1.22444	0.000237542	0.999661				AFFX-Os-r2-Ec-bioD-3_at
AFFX-Os-r2-Ec-bioD-5_at			AFFX-Os-r2-Ec-bioD-5_at													1.28692	0.000347812	0.999532				AFFX-Os-r2-Ec-bioD-5_at							AFFX-Os-r2-Ec-bioD-5_at	-1.16405	0.0120114	0.989202				AFFX-Os-r2-Ec-bioD-5_at
AFFX-Os-r2-P1-cre-3_s_at			AFFX-Os-r2-P1-cre-3_s_at													1.13896	0.000602188	0.99925				AFFX-Os-r2-P1-cre-3_s_at							AFFX-Os-r2-P1-cre-3_s_at							AFFX-Os-r2-P1-cre-3_s_at
AFFX-Os-r2-P1-cre-5_s_at			AFFX-Os-r2-P1-cre-5_s_at													1.16957	0.000630913	0.999219				AFFX-Os-r2-P1-cre-5_s_at							AFFX-Os-r2-P1-cre-5_s_at	-1.08123	0.0371378	0.97098				AFFX-Os-r2-P1-cre-5_s_at
AFFX-Os-TrpnX-M_at			AFFX-Os-TrpnX-M_at																			AFFX-Os-TrpnX-M_at							AFFX-Os-TrpnX-M_at
AFFX-PheX-3_at			AFFX-PheX-3_at							1.27812	0.0263542	0.96809	1.72131	5.15826e-05	0.999908	1.66635	4.40429e-05	0.999921	1.97867	5.50495e-05	0.999821	AFFX-PheX-3_at	1.47407	0.00381022	0.994516	1.55269	0.000691393	0.998915	AFFX-PheX-3_at	-1.45564	0.000324765	0.999553	-1.5765	0.000629445	0.998749
AFFX-PheX-5_at			AFFX-PheX-5_at				1.4267	0.00053821	0.997068	1.28301	0.0177815	0.976994	1.36008	0.00889921	0.992019	1.7636	5.03772e-05	0.999911	1.78659	0.000556388	0.99881	AFFX-PheX-5_at	1.47466	0.00602123	0.991882	1.47118	0.00316157	0.996024	AFFX-PheX-5_at	-1.33388	0.00366983	0.996198	-1.34081	0.0267889	0.969442
AFFX-PheX-M_at			AFFX-PheX-M_at				1.46913	0.000849389	0.995878	1.33719	0.00874349	0.987303	1.41698	0.00280394	0.997055	1.63023	0.000158812	0.999761	1.73245	0.00123741	0.99771	AFFX-PheX-M_at	1.50877	0.00116964	0.998011	1.39111	0.00695259	0.992214	AFFX-PheX-M_at	-1.35769	0.0028921	0.996918	-1.43688	0.0124775	0.984005
AFFX-r2-Bs-dap-3_at			AFFX-r2-Bs-dap-3_at							1.27525	0.00327792	0.994446	1.23654	0.00893498	0.991991	1.18921	0.0147526	0.988346				AFFX-r2-Bs-dap-3_at	1.32627	2.09346e-05	0.999938	1.35062	0.000139708	0.999724	AFFX-r2-Bs-dap-3_at	-1.29407	0.000603315	0.999227
AFFX-r2-Bs-dap-5_at			AFFX-r2-Bs-dap-5_at				1.31555	0.00179976	0.992786	1.39246	0.000858442	0.998212	1.3409	0.000903768	0.998895							AFFX-r2-Bs-dap-5_at	1.3897	0.000547439	0.998965	1.44967	0.000102974	0.999787	AFFX-r2-Bs-dap-5_at	-1.18916	0.0463271	0.964817
AFFX-r2-Bs-dap-M_at			AFFX-r2-Bs-dap-M_at				1.25918	0.0124412	0.969693	1.37764	0.00015529	0.99958	1.26646	0.0051026	0.99506							AFFX-r2-Bs-dap-M_at	1.34013	0.000189197	0.999585	1.26956	0.00212637	0.997167	AFFX-r2-Bs-dap-M_at	-1.31845	0.0011457	0.998638
AFFX-r2-Bs-lys-3_at			AFFX-r2-Bs-lys-3_at				1.44174	0.00291615	0.989668	1.33851	0.0117688	0.983708				1.25981	0.0289227	0.979295	1.54033	0.00896377	0.988449	AFFX-r2-Bs-lys-3_at				1.50975	0.00358575	0.995573	AFFX-r2-Bs-lys-3_at	-1.35374	0.00280363	0.997001	-1.37811	0.0241207	0.972034
AFFX-r2-Bs-lys-5_at			AFFX-r2-Bs-lys-5_at				1.60309	0.000279904	0.998201	1.41692	0.00832548	0.987815	1.67066	0.000384562	0.999473	1.58804	0.000190629	0.999721	1.49467	0.0140727	0.983317	AFFX-r2-Bs-lys-5_at	1.61973	0.000194884	0.999574	1.66793	5.52203e-05	0.999875	AFFX-r2-Bs-lys-5_at	-1.36598	0.00257335	0.99722
AFFX-r2-Bs-lys-M_at			AFFX-r2-Bs-lys-M_at				1.29566	0.0120865	0.970334	1.71904	0.000197444	0.999486	1.62444	0.000946729	0.998849	1.8339	3.20327e-05	0.99994	1.56761	0.00528714	0.992492	AFFX-r2-Bs-lys-M_at	1.54798	0.000579173	0.998913	1.58593	0.000533671	0.999131	AFFX-r2-Bs-lys-M_at	-1.6001	0.000176259	0.999739	-1.6873	0.00176293	0.996983
AFFX-r2-Bs-phe-3_at			AFFX-r2-Bs-phe-3_at				1.3675	0.00101601	0.995289	1.44478	0.000395169	0.999074	1.52557	0.000357967	0.999504	1.44525	0.000373408	0.999502	1.65934	0.000866028	0.99829	AFFX-r2-Bs-phe-3_at	1.4275	0.000332959	0.999325	1.60106	6.46716e-05	0.999857	AFFX-r2-Bs-phe-3_at	-1.47118	0.000268996	0.999621	-1.56104	0.00146994	0.997417
AFFX-r2-Bs-phe-5_at			AFFX-r2-Bs-phe-5_at				1.4676	0.00174251	0.992958	1.42409	0.00257775	0.995466	1.37554	0.00879808	0.992097	1.34832	0.0154238	0.987894	1.70203	0.000345668	0.999194	AFFX-r2-Bs-phe-5_at	1.48557	0.00292768	0.995626	1.49396	0.00148626	0.997914	AFFX-r2-Bs-phe-5_at				-1.39245	0.00571046	0.991774
AFFX-r2-Bs-phe-M_at			AFFX-r2-Bs-phe-M_at				1.3321	0.0157791	0.963872	1.45421	0.000746347	0.998412				1.60136	7.15268e-05	0.99988	1.54405	0.00920172	0.988199	AFFX-r2-Bs-phe-M_at	1.48918	0.0035405	0.994851	1.63469	0.000254517	0.999539	AFFX-r2-Bs-phe-M_at	-1.57311	3.4943e-05	0.999938	-1.37111	0.0220673	0.974062
AFFX-r2-Bs-thr-3_s_at			AFFX-r2-Bs-thr-3_s_at				1.21929	0.0159371	0.963606				1.54869	2.16369e-05	0.999956	1.73691	1.73115e-06	0.999995	1.4914	0.0159522	0.981523	AFFX-r2-Bs-thr-3_s_at	1.45336	0.000250398	0.999472	1.39567	0.000497072	0.999182	AFFX-r2-Bs-thr-3_s_at	-1.47688	7.02919e-06	0.999985
AFFX-r2-Bs-thr-5_s_at			AFFX-r2-Bs-thr-5_s_at				1.31362	0.00943844	0.975295				1.45146	0.00403972	0.995963							AFFX-r2-Bs-thr-5_s_at	1.48405	0.0053586	0.992654	1.60483	0.000677212	0.998934	AFFX-r2-Bs-thr-5_s_at
AFFX-r2-Bs-thr-M_s_at			AFFX-r2-Bs-thr-M_s_at				1.3499	0.00490247	0.9848	1.21652	0.0305898	0.963901	1.52997	0.000829285	0.998974	1.37925	0.0108747	0.991022				AFFX-r2-Bs-thr-M_s_at	1.42305	0.00280374	0.995786	1.40408	0.0165057	0.983761	AFFX-r2-Bs-thr-M_s_at	-1.29391	0.016027	0.98609
AFFX-r2-Ec-bioB-3_at			AFFX-r2-Ec-bioB-3_at										1.42223	0.00287261	0.996993	1.52545	0.000126512	0.999804	1.43163	0.00798743	0.989486	AFFX-r2-Ec-bioB-3_at				1.26696	0.0133038	0.986477	AFFX-r2-Ec-bioB-3_at	-1.41864	0.000167147	0.999751				AFFX-r2-Ec-bioB-3_at
AFFX-r2-Ec-bioB-5_at			AFFX-r2-Ec-bioB-5_at													1.62291	2.15919e-05	0.999957	1.53232	0.00604417	0.991625	AFFX-r2-Ec-bioB-5_at							AFFX-r2-Ec-bioB-5_at	-1.40802	0.000336571	0.999538	-1.44592	0.00974921	0.98703	AFFX-r2-Ec-bioB-5_at
AFFX-r2-Ec-bioB-M_at			AFFX-r2-Ec-bioB-M_at							1.25336	0.0190903	0.975591				1.46475	0.000255844	0.99964	1.39421	0.00709049	0.99046	AFFX-r2-Ec-bioB-M_at				1.22793	0.0264538	0.975787	AFFX-r2-Ec-bioB-M_at	-1.30412	0.0023744	0.99741				AFFX-r2-Ec-bioB-M_at
AFFX-r2-Ec-bioC-3_at			AFFX-r2-Ec-bioC-3_at													1.38028	0.000103316	0.999835	1.3293	0.0105945	0.986762	AFFX-r2-Ec-bioC-3_at							AFFX-r2-Ec-bioC-3_at	-1.18973	0.00968865	0.991061				AFFX-r2-Ec-bioC-3_at
AFFX-r2-Ec-bioC-5_at			AFFX-r2-Ec-bioC-5_at										1.31997	0.0442132	0.968516	1.49363	5.82665e-05	0.999899	1.47412	0.00103286	0.998025	AFFX-r2-Ec-bioC-5_at				1.2494	0.0114149	0.988127	AFFX-r2-Ec-bioC-5_at	-1.37507	0.000255315	0.999638				AFFX-r2-Ec-bioC-5_at
AFFX-r2-Ec-bioD-3_at			AFFX-r2-Ec-bioD-3_at													1.19275	0.00608741	0.994538				AFFX-r2-Ec-bioD-3_at							AFFX-r2-Ec-bioD-3_at	-1.17748	0.00266245	0.997135				AFFX-r2-Ec-bioD-3_at
AFFX-r2-Ec-bioD-5_at			AFFX-r2-Ec-bioD-5_at													1.24069	0.00288921	0.997117				AFFX-r2-Ec-bioD-5_at							AFFX-r2-Ec-bioD-5_at	-1.18903	0.00265419	0.997143				AFFX-r2-Ec-bioD-5_at
AFFX-r2-P1-cre-3_at			AFFX-r2-P1-cre-3_at																			AFFX-r2-P1-cre-3_at							AFFX-r2-P1-cre-3_at							AFFX-r2-P1-cre-3_at
AFFX-r2-P1-cre-5_at			AFFX-r2-P1-cre-5_at													1.10588	0.00871441	0.992573				AFFX-r2-P1-cre-5_at							AFFX-r2-P1-cre-5_at							AFFX-r2-P1-cre-5_at
AFFX-r2-TagIN-5_at			AFFX-r2-TagIN-5_at																			AFFX-r2-TagIN-5_at				1.14616	0.0292418	0.973649	AFFX-r2-TagIN-5_at
AFFX-ThrX-3_at			AFFX-ThrX-3_at				1.24594	0.0137398	0.967384	1.22384	0.0266026	0.967841	1.56931	2.51139e-05	0.99995	1.75115	2.31947e-06	0.999994	1.53733	0.0237801	0.974433	AFFX-ThrX-3_at	1.43699	0.000298042	0.999386	1.51398	3.14171e-05	0.999923	AFFX-ThrX-3_at	-1.45115	8.82853e-05	0.999858
AFFX-ThrX-5_at			AFFX-ThrX-5_at				1.37838	0.00426164	0.986302				1.52758	0.00180784	0.997986							AFFX-ThrX-5_at	1.37597	0.025661	0.972002	1.3549	0.0213294	0.979819	AFFX-ThrX-5_at
AFFX-ThrX-M_at			AFFX-ThrX-M_at				1.39313	0.00395939	0.98703				1.26803	0.0340809	0.974763	1.46151	0.00227169	0.997655				AFFX-ThrX-M_at	1.58401	0.000150471	0.999659	1.3843	0.00747029	0.991723	AFFX-ThrX-M_at	-1.34621	0.0124522	0.988855
Os.1.1.S1_s_at	ferredoxin--NADP reductase, embryo isozyme, chloroplast precursor, putative, expressed	LOC_Os07g05400.1	Os.1.1.S1_s_at				1.46571	0.00108065	0.995067	-1.82349	4.33002e-06	0.99998	-2.33524	1.05889e-08	1	-1.9299	2.29205e-07	0.999999	-2.48284	6.54195e-07	0.999995	Os.1.1.S1_s_at	-1.45893	0.000120334	0.999719	-2.27684	4.66638e-07	0.999998	Os.1.1.S1_s_at	2.1939	2.99612e-10	1	2.93173	9.72231e-10	1	Os.1.1.S1_s_at	-5.07232	1.55819e-06	0.999988				-1.2694	0.00216874	0.999225	-1.24204	0.00827594	0.994236	2.45909
Os.10.1.S1_s_at	guanine nucleotide-binding protein beta subunit, putative, expressed	LOC_Os03g46650.1	Os.10.1.S1_s_at													-1.1623	0.0279186	0.979909				Os.10.1.S1_s_at							Os.10.1.S1_s_at							Os.10.1.S1_s_at	1.61303	0.0254447	0.97831							-1.20409	0.0104657	0.994606	-1.61915
Os.1000.1.S1_at	isoflavone reductase homolog IRL, putative, expressed	LOC_Os01g01660.1	Os.1000.1.S1_at				-2.24002	0.00725164	0.979677													Os.1000.1.S1_at							Os.1000.1.S1_at	38.1058	1.00251e-08	1	25.9597	1.11342e-05	0.99996	Os.1000.1.S1_at	-47.6259	8.4931e-09	1	2.15072	2.31745e-06	0.999992	1.65348	4.41441e-06	0.999989	1.27881	0.0210092	0.987041
Os.10001.1.S1_at	membrane protein, putative, expressed	LOC_Os02g22060.1	Os.10001.1.S1_at										1.28151	0.024307	0.981086	1.58064	0.000670248	0.999178	1.40988	0.0412055	0.960048	Os.10001.1.S1_at	-1.53229	0.00464798	0.993497				Os.10001.1.S1_at				-1.48803	0.0136429	0.982745	Os.10001.1.S1_at							-1.30911	0.00753257	0.996956
Os.10002.1.S1_at	altronate dehydratase, putative, expressed	LOC_Os07g46950.3	Os.10002.1.S1_at																			Os.10002.1.S1_at							Os.10002.1.S1_at																	2.41557	3.51386e-05	0.999997
Os.10003.1.S1_at	expressed protein	LOC_Os01g13390.1	Os.10003.1.S1_at							1.41296	0.00353352	0.994082							1.46948	0.00940357	0.987989	Os.10003.1.S1_at							Os.10003.1.S1_at	-1.33235	0.00244523	0.997342	-1.57065	0.00277183	0.995559	Os.10003.1.S1_at	3.33769	9.94698e-05	0.999697				-2.12815	6.85775e-10	1				10.826
Os.10006.1.S1_at	hydrolase, hydrolyzing O-glycosyl compounds, putative, expressed	LOC_Os01g47400.1	Os.10006.1.S1_at							-1.82973	6.71737e-07	0.999996	-4.79041	3.00204e-13	1	-5.60701	3.13536e-10	1	-5.7924	6.32198e-08	0.999999	Os.10006.1.S1_at	-4.72045	6.29877e-10	1	-4.27336	2.05874e-07	0.999999	Os.10006.1.S1_at	6.86616	4.24105e-14	1	3.95046	1.86129e-11	1	Os.10006.1.S1_at	-4.67494	0.000124069	0.999641	-2.89321	1.01705e-11	1	3.61352	1.11022e-15	1	-1.17086	0.0258754	0.984703
Os.10006.2.S1_x_at	hydrolase, hydrolyzing O-glycosyl compounds, putative, expressed	LOC_Os01g47400.1	Os.10006.2.S1_x_at							-1.7922	0.000157519	0.999575	-6.00754	2.23093e-10	1	-4.78386	6.41004e-09	1	-5.23327	2.30103e-06	0.999987	Os.10006.2.S1_x_at	-5.16921	3.75507e-09	1	-4.66694	3.35728e-06	0.999989	Os.10006.2.S1_x_at	6.90925	1.06049e-12	1	4.17728	7.22555e-10	1	Os.10006.2.S1_x_at	-6.30239	0.000930782	0.998312	-2.55814	4.73592e-07	0.999997	5.97697	1.11022e-15	1
Os.10007.1.A1_a_at	THO complex subunit 4, putative, expressed	LOC_Os06g14470.1	Os.10007.1.A1_a_at																			Os.10007.1.A1_a_at	1.29478	0.000763161	0.998622				Os.10007.1.A1_a_at							Os.10007.1.A1_a_at	2.29948	0.000578811	0.998828				-1.21791	0.0144761	0.994228
Os.10007.2.S1_a_at	THO complex subunit 4, putative, expressed	LOC_Os06g14470.2	Os.10007.2.S1_a_at	-1.98903	3.80351e-06	0.999754				1.56643	0.000209765	0.999459	1.65758	0.000258123	0.999627	1.79965	3.23737e-05	0.999939	1.99877	0.000143336	0.999608	Os.10007.2.S1_a_at	1.70413	0.000247742	0.999477	1.59002	0.00141918	0.997994	Os.10007.2.S1_a_at	-1.44071	0.000707938	0.99911	-1.90758	0.000192871	0.999545	Os.10007.2.S1_a_at	2.24639	0.0215874	0.980925							1.35709	0.0270804	0.980285
Os.10010.1.S1_at	TBC domain containing protein, expressed	LOC_Os11g37690.1	Os.10010.1.S1_at	-2.17023	1.0279e-07	0.999986	1.46361	0.00151283	0.993661	-1.2913	0.0046465	0.992544										Os.10010.1.S1_at	-1.57284	0.000221434	0.999525	-1.59215	0.00288238	0.996326	Os.10010.1.S1_at				1.40675	0.00803413	0.988999	Os.10010.1.S1_at	-2.23524	0.000562931	0.998853	1.46432	0.000761093	0.998554	-1.23371	0.014443	0.99505	-1.27434	0.0109917	0.994769	-2.0495
Os.10011.1.S1_at	arogenate dehydrogenase isoform 2, putative, expressed	LOC_Os06g49520.1	Os.10011.1.S1_at				1.37283	0.0057017	0.982997	-1.81406	0.000155974	0.999579										Os.10011.1.S1_at				-1.31886	0.0369205	0.967923	Os.10011.1.S1_at	1.38354	0.00576625	0.994338				Os.10011.1.S1_at	1.30798	0.0317052	0.974227				-4.42526	3.72734e-08	1				-1.8295
Os.10013.1.S1_at	glycine-rich cell wall structural protein 2 precursor, putative, expressed	LOC_Os10g31640.1	Os.10013.1.S1_at										-1.94529	0.0193302	0.984454				-3.88508	0.00190246	0.996744	Os.10013.1.S1_at							Os.10013.1.S1_at																	-5.19548	6.6957e-07	1
Os.10015.1.S1_at	expressed protein	LOC_Os03g04600.1	Os.10015.1.S1_at										-2.28979	1.3752e-05	0.999971	-1.98593	0.000106232	0.999831	-1.87486	0.00288874	0.995418	Os.10015.1.S1_at							Os.10015.1.S1_at				2.45374	5.72165e-06	0.999978	Os.10015.1.S1_at				1.86846	0.00921479	0.985995				1.38508	0.0180697	0.983969	-3.15491
Os.10015.1.S1_s_at	expressed protein	LOC_Os03g04600.1	Os.10015.1.S1_s_at							1.87579	5.02513e-05	0.999839	-2.02085	3.73625e-07	0.999999	-1.72785	4.31298e-05	0.999922	-1.7686	0.000303753	0.999275	Os.10015.1.S1_s_at							Os.10015.1.S1_s_at				1.74428	2.668e-05	0.999916	Os.10015.1.S1_s_at										1.27858	0.0172763	0.988243	-2.57654
Os.10016.1.S1_a_at	expressed protein	LOC_Os01g55730.1	Os.10016.1.S1_a_at													-1.21096	0.0241116	0.98227				Os.10016.1.S1_a_at	-1.41859	0.000455805	0.999116	-1.39808	0.00177659	0.99757	Os.10016.1.S1_a_at	1.57022	5.16831e-07	0.999998	1.38469	0.000877194	0.998338	Os.10016.1.S1_a_at							-3.11976	8.70393e-09	1	-2.48855	2.08887e-07	1
Os.10017.1.S1_at	chaperone protein dnaJ 49, putative, expressed	LOC_Os01g37560.1	Os.10017.1.S1_at							1.2304	0.00883252	0.987194	1.43388	4.22465e-05	0.999922	1.56672	1.67278e-06	0.999995	1.62111	0.000407441	0.999078	Os.10017.1.S1_at	1.38823	0.000113727	0.999732	1.49464	9.53119e-05	0.999801	Os.10017.1.S1_at	-1.53864	3.04137e-07	0.999999	-1.55048	0.000399454	0.999152	Os.10017.1.S1_at				1.31779	0.00417683	0.996037	1.77327	5.00894e-09	1	1.3482	0.000734103	0.999585	-2.10574
Os.10018.1.S1_at	transposon protein, putative, unclassified, expressed	LOC_Os02g43410.1	Os.10018.1.S1_at																			Os.10018.1.S1_at							Os.10018.1.S1_at											1.37796	0.0010864	0.995926	-2.31759	1.05854e-07	1	-6.80685	9.67111e-11	1
Os.10019.1.S1_a_at	myosin-5C, putative, expressed	LOC_Os07g37560.1	Os.10019.1.S1_a_at										-1.69117	0.000293347	0.999583							Os.10019.1.S1_a_at	-2.00523	1.52622e-05	0.999952	-1.48848	0.00404606	0.995093	Os.10019.1.S1_a_at				2.04585	0.000105301	0.999729	Os.10019.1.S1_a_at	-3.5302	7.41511e-05	0.999758	-1.55767	9.37894e-05	0.999453	-2.30079	1.76695e-08	1	-1.68335	3.3371e-06	0.999998
Os.10020.1.S1_at	expressed protein	LOC_Os04g53470.1	Os.10020.1.S1_at																			Os.10020.1.S1_at							Os.10020.1.S1_at							Os.10020.1.S1_at							1.3829	0.000114171	0.999809	1.18881	0.0399595	0.976526	1.59738
Os.10021.1.S1_at	expressed protein	LOC_Os12g29760.1	Os.10021.1.S1_at							-1.88409	5.90819e-06	0.999974	-1.86085	2.18247e-06	0.999994	-1.71852	1.75767e-05	0.999964	-1.53135	0.00280012	0.995534	Os.10021.1.S1_at	-1.58611	6.24674e-05	0.99984	-1.85354	5.58904e-05	0.999874	Os.10021.1.S1_at	1.30578	0.00130762	0.99847	1.45928	0.00042123	0.999113	Os.10021.1.S1_at	-3.06795	2.3951e-05	0.999899
Os.10023.1.S1_at			Os.10023.1.S1_at				-1.54587	0.000531162	0.997097				1.32732	0.00165247	0.998136	1.51002	7.85352e-06	0.999982	1.40228	0.00835969	0.989088	Os.10023.1.S1_at	1.18227	0.0256597	0.972003	1.3358	0.000974852	0.998545	Os.10023.1.S1_at	-1.27616	0.00043544	0.99942				Os.10023.1.S1_at				-1.26328	0.0144611	0.97378	-1.24047	0.00759096	0.997798				-2.34468
Os.10024.1.S1_at	transposon protein, putative, unclassified, expressed	LOC_Os04g45900.1	Os.10024.1.S1_at							1.26152	0.00765581	0.988645										Os.10024.1.S1_at	2.51326	4.22598e-10	1	1.90586	9.83782e-09	1	Os.10024.1.S1_at	-1.20096	0.0172726	0.985146	-1.36998	0.00716176	0.990024	Os.10024.1.S1_at				-1.75714	1.07479e-05	0.999919				-1.19491	0.0324094	0.981141	-7.61906
Os.10025.1.S1_a_at	phytoene synthase, chloroplast precursor, putative, expressed	LOC_Os12g43130.1	Os.10025.1.S1_a_at				-5.70251	3.05152e-09	1	-1.27002	0.00562535	0.99124				-1.59609	0.000286798	0.999603	-2.06505	0.000465026	0.998972	Os.10025.1.S1_a_at	-1.59086	5.93651e-05	0.999847	-2.28367	9.89551e-05	0.999794	Os.10025.1.S1_a_at	2.05948	1.25324e-07	1	1.78598	4.36979e-05	0.999872					-1.82813	2.04335e-07	0.999997	-1.89717	5.61884e-09	1	-2.44607	2.04453e-10	1	5.16778
Os.10027.1.S1_at	ATP binding protein, putative, expressed	LOC_Os04g03579.1	Os.10027.1.S1_at							-7.46252	4.20616e-07	0.999997	-6.58319	1.57502e-05	0.999967	-3.95894	9.51907e-06	0.999979	-3.69362	3.91195e-05	0.999865	Os.10027.1.S1_at	-3.78161	1.17099e-05	0.999962	-3.52133	4.8785e-05	0.999888	Os.10027.1.S1_at	1.85509	1.41359e-06	0.999996	2.3343	4.7118e-08	1
Os.10028.1.S1_x_at	seed maturation protein, putative, expressed	LOC_Os04g29920.1	Os.10028.1.S1_x_at				1.56651	0.00520297	0.984113							1.57497	0.000419427	0.99945	1.56384	0.00326767	0.994933	Os.10028.1.S1_x_at							Os.10028.1.S1_x_at	-1.47173	0.000743342	0.999071				Os.10028.1.S1_x_at	-1.75373	0.0147153	0.985841
Os.10028.2.S1_at	seed maturation protein, putative, expressed	LOC_Os04g29920.1	Os.10028.2.S1_at																			Os.10028.2.S1_at							Os.10028.2.S1_at							Os.10028.2.S1_at
Os.10029.1.S1_at	peroxidase 1 precursor, putative, expressed	LOC_Os07g44550.1	Os.10029.1.S1_at	-2.73631	1.37264e-05	0.99932	-3.50029	9.02114e-08	0.999996	-1.53358	3.01041e-06	0.999985	-2.27874	3.82584e-05	0.999929	-2.85329	2.0397e-09	1	-3.02966	1.58764e-08	1	Os.10029.1.S1_at	-5.2328	1.16331e-11	1	-9.84783	6.65756e-12	1	Os.10029.1.S1_at	3.40812	1.56986e-13	1	5.7245	2.552e-11	1								-2.91582	2.2352e-05	0.999999	-1.81439	0.00198147	0.998689
Os.10031.1.S1_at	seven-transmembrane-domain protein 1, putative, expressed	LOC_Os05g35140.1	Os.10031.1.S1_at							4.96597	5.99428e-06	0.999973	1.68227	0.021105	0.983239	1.32683	0.0271248	0.980397	5.7075	0.0209036	0.976977	Os.10031.1.S1_at				2.19694	0.00725466	0.991927	Os.10031.1.S1_at	-1.35096	0.0204317	0.98279	-5.75548	0.0207061	0.975422	Os.10031.1.S1_at	24.5466	0.000492012	0.998965	-2.07287	3.46743e-06	0.999975	-4.0338	1.97108e-09	1
Os.10032.1.S1_at			Os.10032.1.S1_at	-1.58644	0.000671079	0.985283				-1.34593	0.0013217	0.997424	-1.229	0.0335702	0.975086							Os.10032.1.S1_at	-1.25752	0.0033442	0.995097	-1.34728	0.00453954	0.994586	Os.10032.1.S1_at				1.27789	0.00645738	0.990866	Os.10032.1.S1_at	2.21311	0.00125442	0.997876				1.32419	0.00271193	0.99658
Os.10033.1.S1_at	eukaryotic translation initiation factor 3 subunit 6-interacting protein, putative, expressed	LOC_Os05g13950.1	Os.10033.1.S1_at										-1.18808	0.0269781	0.979323							Os.10033.1.S1_at				-1.20972	0.0161392	0.984067	Os.10033.1.S1_at	1.11093	0.0245425	0.979792				Os.10033.1.S1_at							-1.89138	8.29094e-09	1	-1.84702	3.05539e-08	1	2.11526
Os.10034.1.S1_at	UMP-CMP kinase family protein, expressed	LOC_Os07g43170.1	Os.10034.1.S1_at				-2.14594	1.58395e-06	0.999962	-1.20162	0.0210007	0.973574	-1.37487	8.34672e-05	0.99986				-1.34793	0.0158184	0.98165	Os.10034.1.S1_at	-4.1837	3.17965e-10	1	-3.70286	6.26518e-08	1	Os.10034.1.S1_at	1.8003	9.74519e-11	1	1.45475	0.000167391	0.999597	Os.10034.1.S1_at	-2.97727	1.32116e-05	0.999936				1.19821	0.00148519	0.998837	-1.86589	7.36278e-09	1
Os.10037.1.S1_at	UBP24, putative, expressed	LOC_Os07g46660.1	Os.10037.1.S1_at																			Os.10037.1.S1_at	-1.27512	0.00360304	0.994773	-1.20859	0.0365971	0.968159	Os.10037.1.S1_at	1.33035	1.21296e-05	0.999975				Os.10037.1.S1_at							-1.42695	6.24235e-06	0.999998	-1.16658	0.0319972	0.98403
Os.10038.1.S1_s_at			Os.10038.1.S1_s_at				-1.75473	0.0091091	0.975936	1.95613	2.7905e-05	0.999902	1.79588	0.0130674	0.988892	1.68516	0.000945761	0.998895				Os.10038.1.S1_s_at				1.46985	0.0189629	0.981733	Os.10038.1.S1_s_at	-2.17189	3.01937e-05	0.999945
Os.10039.1.S1_at	nucleoporin nup189, putative, expressed	LOC_Os12g06890.1	Os.10039.1.S1_at				-1.22048	0.0172097	0.961481							1.16697	0.0384748	0.973599				Os.10039.1.S1_at	1.32296	0.000639997	0.998816	1.18687	0.0263204	0.97589	Os.10039.1.S1_at							Os.10039.1.S1_at				-1.23007	0.0158697	0.964899
Os.10041.1.S1_at	glycosyltransferase, putative, expressed	LOC_Os02g22480.1	Os.10041.1.S1_at	-1.42483	0.00211702	0.964143	-3.09908	1.26322e-07	0.999994													Os.10041.1.S1_at	-1.91974	1.01304e-07	0.999999	-1.71954	1.87268e-05	0.999951	Os.10041.1.S1_at	1.27686	0.00017771	0.999737	1.18443	0.021679	0.974448	Os.10041.1.S1_at	3.63678	4.37292e-05	0.999839				2.46088	1.87295e-12	1	1.26487	0.0100617	0.991098	3.73778
Os.10042.1.S1_at	protein binding protein, putative, expressed	LOC_Os09g26400.1	Os.10042.1.S1_at							1.63848	7.51406e-07	0.999995										Os.10042.1.S1_at	1.42699	1.13937e-05	0.999963	1.26495	0.00284151	0.996371	Os.10042.1.S1_at	-1.17564	0.0100569	0.990763				Os.10042.1.S1_at							2.18248	3.77032e-13	1	1.98688	4.98215e-09	1	2.26664
Os.10043.1.S1_at	HVA22-like protein c, putative, expressed	LOC_Os11g38920.1	Os.10043.1.S1_at				-2.71229	6.33352e-08	0.999997													Os.10043.1.S1_at	-1.64364	1.9836e-05	0.99994				Os.10043.1.S1_at							Os.10043.1.S1_at	2.47822	0.00101172	0.9982	-1.53214	0.00480413	0.984546	-1.62361	0.000716668	0.999851	-1.65182	0.000651265	0.999694	2.37686
Os.10044.1.S1_at	expressed protein	LOC_Os04g54410.1	Os.10044.1.S1_at													-1.50915	0.00140597	0.998446	-1.7465	0.00736829	0.990156	Os.10044.1.S1_at				-1.40496	0.0082526	0.99099	Os.10044.1.S1_at	1.58333	0.000236655	0.999662	2.31417	2.94782e-05	0.999909	Os.10044.1.S1_at
Os.10044.1.S2_at	expressed protein	LOC_Os04g54410.1	Os.10044.1.S2_at							-1.32091	0.00313806	0.994647	-1.6214	5.10016e-06	0.999988	-1.44958	0.000211404	0.999695	-1.81543	1.47341e-05	0.999939	Os.10044.1.S2_at	-1.20665	0.0189226	0.978395	-1.40386	0.000564352	0.999088	Os.10044.1.S2_at	1.42553	3.59055e-05	0.999936	1.71995	4.4665e-06	0.999982	Os.10044.1.S2_at							-1.55583	6.16749e-05	0.999988	-1.56808	9.10794e-05	0.999967	2.04126
Os.10046.1.S1_at			Os.10046.1.S1_at																			Os.10046.1.S1_at							Os.10046.1.S1_at	1.35216	0.0473835	0.96412				Os.10046.1.S1_at
Os.10048.1.S1_at	expressed protein	LOC_Os02g27960.1	Os.10048.1.S1_at													-1.20324	0.0173306	0.986626				Os.10048.1.S1_at				-1.26773	0.00820007	0.991039	Os.10048.1.S1_at	1.47394	2.00792e-06	0.999995	1.25454	0.00751476	0.989607	Os.10048.1.S1_at							-2.01975	6.82257e-08	1	-1.72332	1.71867e-06	1	1.4793
Os.1005.1.S1_at	1-deoxy-D-xylulose 5-phosphate reductoisomerase, chloroplast precursor, putative, expressed	LOC_Os01g01710.1	Os.1005.1.S1_at							-3.11064	4.10577e-08	1	-2.79585	5.31243e-07	0.999998	-1.84352	1.11293e-05	0.999976	-1.79161	0.000152851	0.999587	Os.1005.1.S1_at	-1.8234	8.7169e-06	0.999971	-1.88492	1.56755e-05	0.999958	Os.1005.1.S1_at	2.53071	8.98082e-11	1	2.30445	1.86626e-06	0.999991	Os.1005.1.S1_at	-23.8133	6.67675e-07	0.999994	-1.59858	5.48687e-06	0.999978	-1.36268	7.47113e-05	0.999986	-1.59466	2.32199e-06	0.999999	-1.75066
Os.10050.1.S1_at	myb-like DNA-binding domain, SHAQKYF class family protein, expressed	LOC_Os01g62660.1	Os.10050.1.S1_at				1.50638	0.000610061	0.99678	4.55462	5.46786e-11	1	4.12695	1.12771e-09	1	3.26474	1.08103e-09	1	3.59326	2.26037e-08	1	Os.10050.1.S1_at	2.63101	2.27279e-10	1	3.11469	5.53496e-09	1	Os.10050.1.S1_at	-2.98553	1.2359e-09	1	-3.4787	7.58039e-09	1	Os.10050.1.S1_at							1.65032	0.000134529	0.999982
Os.10051.1.S1_at	expressed protein	LOC_Os09g36990.1	Os.10051.1.S1_at										-1.17509	0.0425275	0.969538							Os.10051.1.S1_at	1.28033	0.000942316	0.998349	1.34275	0.00139788	0.99802	Os.10051.1.S1_at	-1.41522	0.000128049	0.999803				Os.10051.1.S1_at				1.25006	0.0203114	0.969736	2.22919	4.77418e-12	1	1.18335	0.0358584	0.981687	5.8768
Os.10052.1.S1_at	expressed protein	LOC_Os02g05840.1	Os.10052.1.S1_at				-3.02277	5.3742e-08	0.999997	-1.25027	0.00512295	0.991904	-1.36877	0.000474108	0.999368	-1.2858	0.00688853	0.993927	-1.32408	0.00806013	0.989408	Os.10052.1.S1_at	-1.39758	0.000488404	0.999062	-1.40931	0.000143794	0.999717	Os.10052.1.S1_at	1.24725	0.0074904	0.992872	1.27342	0.0136846	0.9827	Os.10052.1.S1_at				-1.3166	0.00131563	0.995854	-1.88411	2.49003e-08	1	-1.28279	0.00152033	0.998869	-3.14084
Os.10054.1.S1_at			Os.10054.1.S1_at	-1.41842	0.000109264	0.996478				-7.11034	6.74908e-08	0.999999	-5.51504	1.50757e-09	1	-3.00895	1.06607e-06	0.999997	-3.31348	8.33559e-07	0.999994	Os.10054.1.S1_at	-1.84716	0.000384043	0.999237	-2.91943	2.79768e-06	0.99999	Os.10054.1.S1_at	8.76424	7.68496e-13	1	5.84788	3.34048e-11	1	Os.10054.1.S1_at	-1.78116	0.020505	0.981675				3.28118	2.04015e-12	1	-1.52562	0.00154288	0.998279	2.74645
Os.10055.1.S1_at	casein kinase I isoform delta-like, putative, expressed	LOC_Os01g13060.2	Os.10055.1.S1_at				1.77257	0.0141771	0.96662	-1.58403	0.00086028	0.998209	-1.10543	0.0286316	0.978246	1.04267	0.00818995	0.992957				Os.10055.1.S1_at							Os.10055.1.S1_at	1.03042	0.00686888	0.993395								-2.84034	0.000100493	0.999968							-2.41503
Os.10055.2.S1_at	casein kinase I isoform delta-like, putative, expressed	LOC_Os01g13060.1	Os.10055.2.S1_at																			Os.10055.2.S1_at							Os.10055.2.S1_at
Os.10056.1.S1_at	endoplasmin precursor, putative, expressed	LOC_Os08g38086.1	Os.10056.1.S1_at							1.5329	0.0003938	0.999076				-1.29281	0.00247687	0.997474				Os.10056.1.S1_at							Os.10056.1.S1_at	1.29717	0.00154315	0.998229				Os.10056.1.S1_at	2.34152	0.00248144	0.996412				-2.79573	5.10044e-10	1	-1.78973	8.36675e-07	0.999999	3.73899
Os.10057.1.S1_at	GTP binding protein, putative, expressed	LOC_Os12g42370.1	Os.10057.1.S1_at										1.59287	0.000158876	0.999755	1.4721	0.000708708	0.999137	1.65148	0.000563458	0.998797	Os.10057.1.S1_at	1.78529	4.21178e-06	0.999984	1.74239	0.000156082	0.999696	Os.10057.1.S1_at				-1.44655	0.00109935	0.997985	Os.10057.1.S1_at	2.4181	0.000844041	0.998434	1.48287	0.0040775	0.994524	1.40352	0.000496543	0.998761	1.6505	1.6909e-05	0.999881
Os.10058.1.S1_at	polcalcin Jun o 2, putative, expressed	LOC_Os05g31620.1	Os.10058.1.S1_at	-2.43093	8.0159e-09	0.999998	2.77372	2.05513e-10	1	3.59481	1.75631e-10	1	3.40107	5.10074e-09	1	6.18505	3.1221e-09	1	11.1618	1.03238e-09	1	Os.10058.1.S1_at	9.6256	7.44228e-10	1	11.9435	2.68463e-12	1	Os.10058.1.S1_at	-5.74594	2.70725e-09	1	-5.25613	8.59294e-09	1	Os.10058.1.S1_at				4.62237	5.95325e-10	1	5.42992	0	1	1.71974	0.000251631	0.999923	-2.82561
Os.10059.1.S1_at	csAtPR5, putative, expressed	LOC_Os10g34614.1	Os.10059.1.S1_at							1.37882	0.0178835	0.976884	1.92146	0.000255153	0.99963	1.41535	0.0215999	0.983859	1.52551	0.0146258	0.982784	Os.10059.1.S1_at	2.33251	5.43419e-06	0.99998	2.51953	1.15327e-05	0.999967	Os.10059.1.S1_at	-1.42759	0.0113734	0.989708	-1.47259	0.0200329	0.976101	Os.10059.1.S1_at													-1.95012
Os.10059.2.S1_at	csAtPR5, putative, expressed	LOC_Os10g34614.4	Os.10059.2.S1_at																1.32477	0.0321316	0.96735	Os.10059.2.S1_at							Os.10059.2.S1_at	1.17001	0.0172556	0.985159																	1.76804
Os.10060.1.S1_at	RING zinc finger protein-related, putative, expressed	LOC_Os09g28110.1	Os.10060.1.S1_at																			Os.10060.1.S1_at	1.40465	0.000527189	0.998998	1.3764	0.00741806	0.991772	Os.10060.1.S1_at							Os.10060.1.S1_at
Os.10061.1.S1_at	chitin-inducible gibberellin-responsive protein 2, putative, expressed	LOC_Os07g39470.1	Os.10061.1.S1_at	-2.06511	6.16123e-05	0.997762	1.40599	0.00644081	0.981388	1.86444	5.56234e-06	0.999975	2.63926	2.63709e-07	0.999999	3.02652	5.31085e-08	1	3.38575	7.16396e-08	0.999999	Os.10061.1.S1_at	2.83658	4.57826e-09	1	3.2161	1.0634e-09	1	Os.10061.1.S1_at	-2.3647	2.51933e-07	0.999999	-2.61975	5.03668e-07	0.999997	Os.10061.1.S1_at				2.15323	1.35214e-06	0.999992	1.35676	0.00190357	0.997938	-1.48455	0.00262864	0.998079	-3.8903
Os.10062.1.S1_at	UBP25, putative, expressed	LOC_Os05g43480.1	Os.10062.1.S1_at							1.38203	0.00105498	0.997871	1.31046	0.00954964	0.991519	1.4187	0.00079644	0.999046				Os.10062.1.S1_at				1.21833	0.0426408	0.963789	Os.10062.1.S1_at	-1.31266	0.00219375	0.997585				Os.10062.1.S1_at	1.59886	0.0265667	0.977565
Os.10063.1.S1_at	expressed protein	LOC_Os05g14010.1	Os.10063.1.S1_at							-1.32437	0.0266709	0.967772	-1.25558	0.0494342	0.965395							Os.10063.1.S1_at	-1.30782	0.0142539	0.983033	-1.54094	0.00422282	0.99491	Os.10063.1.S1_at							Os.10063.1.S1_at				-1.44566	0.000376053	0.998957	1.47503	1.29378e-06	0.999996	1.54025	2.3279e-05	0.999987	-2.34896
Os.10063.2.S1_at	hydrolase or acyltransferase, putative, expressed	LOC_Os04g31240.1	Os.10063.2.S1_at																			Os.10063.2.S1_at				-1.63877	0.00752192	0.991674	Os.10063.2.S1_at																				1.18744
Os.10065.1.S1_at	protein binding protein, putative, expressed	LOC_Os07g31850.1	Os.10065.1.S1_at							-1.25486	0.0048884	0.992217	-1.18958	0.0211473	0.98321							Os.10065.1.S1_at	-1.24179	0.00426769	0.993956				Os.10065.1.S1_at							Os.10065.1.S1_at													-1.56821
Os.10066.1.A1_x_at			Os.10066.1.A1_x_at							1.18603	0.0309473	0.963553				1.21936	0.00894927	0.992402	1.25099	0.0193932	0.97834	Os.10066.1.A1_x_at							Os.10066.1.A1_x_at	-1.24343	0.000729715	0.999086	-1.22511	0.0204924	0.975637	Os.10066.1.A1_x_at							-1.18582	0.0143703	0.995502
Os.10066.2.S1_at			Os.10066.2.S1_at							1.24201	0.018227	0.976514	1.26155	0.00787623	0.992816	1.20164	0.0256876	0.981286				Os.10066.2.S1_at				1.24197	0.0196843	0.981145	Os.10066.2.S1_at	-1.27299	0.00120467	0.998577				Os.10066.2.S1_at	1.64622	0.00639606	0.992564										-1.94338
Os.10068.1.S1_at	zinc finger, C3HC4 type family protein, expressed	LOC_Os11g39130.1	Os.10068.1.S1_at				-1.35691	0.0011953	0.994682							1.18965	0.0209076	0.984302	1.25684	0.0370419	0.963355	Os.10068.1.S1_at	-1.51038	9.74909e-06	0.999968				Os.10068.1.S1_at	-1.2757	0.000890284	0.99891	-1.29922	0.00704057	0.990168	Os.10068.1.S1_at	-1.43507	0.042376	0.967597
Os.10074.1.S1_at	expressed protein	LOC_Os11g06810.1	Os.10074.1.S1_at				-2.23051	2.14783e-06	0.999953	1.25613	0.00650155	0.990104	1.23636	0.0218194	0.982755	1.25747	0.00930836	0.992141	1.31434	0.0272861	0.971409	Os.10074.1.S1_at							Os.10074.1.S1_at							Os.10074.1.S1_at	-1.77439	0.0128225	0.987275				-1.53366	2.59169e-05	0.999987	-1.17148	0.0475125	0.96197	-2.02448
Os.10075.1.S1_at	actin-depolymerizing factor 1, putative, expressed	LOC_Os07g30090.1	Os.10075.1.S1_at							-1.10372	0.0306169	0.963875										Os.10075.1.S1_at	1.29131	0.00172357	0.997225				Os.10075.1.S1_at														1.14541	0.0231972	0.992134
Os.10076.1.S1_at	polypyrimidine tract-binding protein homolog 1, putative, expressed	LOC_Os08g33830.1	Os.10076.1.S1_at							1.21164	0.0180187	0.976738	1.22776	0.00668672	0.993762	1.27991	0.00263676	0.997335	1.42037	0.00114529	0.99785	Os.10076.1.S1_at				1.19138	0.0289573	0.973865	Os.10076.1.S1_at	1.30502	2.95472e-05	0.999946				Os.10076.1.S1_at							-1.19668	0.00790371	0.998422
Os.10077.2.S1_at	actin associated protein, putative, expressed	LOC_Os02g26370.1	Os.10077.2.S1_at																			Os.10077.2.S1_at							Os.10077.2.S1_at	-1.15664	0.00604921	0.994094	-1.21265	0.00704869	0.990159	Os.10077.2.S1_at							1.42979	3.83318e-06	0.999994	1.61513	1.62455e-06	0.999998
Os.10078.1.S1_at	DNA binding protein, putative, expressed	LOC_Os09g31470.1	Os.10078.1.S1_at				-1.92194	0.00216996	0.991708	-1.38748	0.0155423	0.979439				1.72615	0.000546726	0.99931	1.75934	0.00211373	0.996451	Os.10078.1.S1_at	2.14869	1.18429e-06	0.999995	1.90852	1.00217e-05	0.999971	Os.10078.1.S1_at				-1.56317	0.00844538	0.988521	Os.10078.1.S1_at							1.36576	0.000290239	0.999795	2.30206	3.87699e-10	1
Os.10079.1.S1_at	ATP binding protein, putative, expressed	LOC_Os03g13820.1	Os.10079.1.S1_at				3.33997	2.59943e-06	0.999946				1.3547	0.0185137	0.985019	1.91666	0.00032416	0.999559	1.66678	0.00321173	0.995004	Os.10079.1.S1_at	2.27185	6.9865e-06	0.999976	1.63302	0.000717189	0.998881	Os.10079.1.S1_at				-1.8218	0.000974293	0.998182					-1.54561	0.000946074	0.996999	1.44012	1.97451e-05	0.999969
Os.10080.1.S1_at	SSE1, putative, expressed	LOC_Os02g03070.1	Os.10080.1.S1_at							-1.32771	0.00449957	0.992743				1.16699	0.0285871	0.9795				Os.10080.1.S1_at							Os.10080.1.S1_at							Os.10080.1.S1_at	1.63312	0.0346478	0.972362				-1.28981	0.00065854	0.999815
Os.10081.1.S1_at	gamma-glutamyl hydrolase precursor, putative, expressed	LOC_Os05g44130.1	Os.10081.1.S1_at							-4.59801	1.6576e-10	1	-6.23788	7.94081e-11	1	-4.08402	4.38306e-09	1	-4.74074	5.14029e-07	0.999996	Os.10081.1.S1_at	-1.53437	0.000557829	0.998948	-3.34043	3.04031e-06	0.99999	Os.10081.1.S1_at	4.21152	7.95803e-10	1	6.42793	9.42004e-11	1	Os.10081.1.S1_at	-14.6824	2.02096e-08	1				-1.79508	1.11926e-06	1	-1.38072	0.00098756	0.999542	2.68062
Os.10082.1.S1_at	GDP-mannose 3,5-epimerase 2, putative, expressed	LOC_Os11g37890.1	Os.10082.1.S1_at				-1.4848	0.000769476	0.996171	-1.85451	2.70074e-07	0.999998	-2.15728	7.7359e-09	1	-1.83435	7.00828e-08	1	-1.74002	1.36909e-05	0.999943	Os.10082.1.S1_at	-1.4314	2.83602e-05	0.999919	-1.8306	7.61573e-07	0.999997	Os.10082.1.S1_at	2.12466	1.03781e-11	1	2.0994	6.64863e-09	1	Os.10082.1.S1_at	-1.78242	0.000815145	0.998475				1.56426	1.66561e-08	1	1.25988	0.00151772	0.998732
Os.10083.1.S1_at	gtk16 protein, putative, expressed	LOC_Os04g50216.1	Os.10083.1.S1_at				1.3066	0.00749207	0.97918	1.28331	0.0159485	0.978991				-1.54001	0.000312719	0.999573				Os.10083.1.S1_at	-2.41328	2.51268e-07	0.999999	-2.12336	5.53098e-06	0.999983	Os.10083.1.S1_at	1.51925	2.41293e-05	0.999955	1.59611	2.44301e-05	0.999922	Os.10083.1.S1_at	-1.84155	0.00352432	0.995301	2.76393	2.47742e-11	1	1.3956	1.67243e-06	0.999994	2.10996	2.92544e-10	1	-1.76413
Os.10084.1.A1_at	NIN-like protein 2, putative, expressed	LOC_Os11g16290.1	Os.10084.1.A1_at										1.3878	0.0040371	0.995965	1.32333	0.00580816	0.994753				Os.10084.1.A1_at	1.79219	3.29898e-06	0.999987	1.64764	5.93615e-05	0.999867	Os.10084.1.A1_at	-1.31314	0.00357347	0.996286				Os.10084.1.A1_at
Os.10084.2.A1_at			Os.10084.2.A1_at																			Os.10084.2.A1_at							Os.10084.2.A1_at
Os.10084.3.S1_at	NIN-like protein 2, putative, expressed	LOC_Os11g16290.3	Os.10084.3.S1_at																			Os.10084.3.S1_at	1.13978	0.0229442	0.974543				Os.10084.3.S1_at							Os.10084.3.S1_at
Os.10085.1.S1_at	expressed protein	LOC_Os04g41700.1	Os.10085.1.S1_at				-1.60023	5.14798e-05	0.999493	1.4172	0.000287223	0.999293	1.70961	1.27885e-06	0.999996	1.6231	4.93351e-06	0.999988	1.57446	0.000250426	0.999381	Os.10085.1.S1_at	1.46236	3.70747e-05	0.999898	1.37324	0.0018578	0.997475	Os.10085.1.S1_at	-1.31994	0.000193773	0.999716	-1.51502	0.000183488	0.999564	Os.10085.1.S1_at				-1.9009	1.09862e-06	0.999985	-1.37679	0.000192391	0.999938				-1.78042
Os.10086.1.S1_at	isoamylase-type starch debranching enzyme ISO2, putative, expressed	LOC_Os05g08110.1	Os.10086.1.S1_at				2.14752	1.19321e-05	0.99983													Os.10086.1.S1_at							Os.10086.1.S1_at							Os.10086.1.S1_at	1.61672	0.0394893	0.969357										3.52582
Os.10087.1.S1_at	DAG protein, chloroplast precursor, putative, expressed	LOC_Os04g51280.1	Os.10087.1.S1_at				1.42269	8.97668e-05	0.999231													Os.10087.1.S1_at				1.16673	0.037411	0.967564	Os.10087.1.S1_at							Os.10087.1.S1_at	7.44516	5.66271e-05	0.999804				-1.4634	1.22725e-05	0.999997	-1.65594	1.01189e-06	0.999999
Os.10088.1.S1_a_at	lipase precursor, putative, expressed	LOC_Os01g71010.1	Os.10088.1.S1_a_at							1.46218	0.0110899	0.984499										Os.10088.1.S1_a_at				1.29825	0.0214275	0.979741	Os.10088.1.S1_a_at	-1.26839	0.0279085	0.977388				Os.10088.1.S1_a_at	-2.73305	0.000384093	0.999145				1.21797	0.00253237	0.998522	1.24119	0.00735145	0.995332
Os.10091.1.S1_at	long cell-linked locus protein, putative, expressed	LOC_Os03g19070.1	Os.10091.1.S1_at	-5.48915	2.78855e-12	1	1.49559	0.000915154	0.995643				-2.32731	5.94961e-05	0.999895	-2.92533	4.27744e-09	1	-1.65408	0.000589516	0.998752	Os.10091.1.S1_at	-3.6005	8.92638e-10	1	-4.1823	1.31544e-08	1	Os.10091.1.S1_at	4.28136	2.91997e-10	1	2.14008	3.35341e-06	0.999986	Os.10091.1.S1_at	-3.11533	3.92368e-05	0.999852	14.7511	1.47338e-12	1				-1.97413	0.000233514	0.999872	-4.05033
Os.10093.1.A1_at	expressed protein	LOC_Os01g35789.1	Os.10093.1.A1_at				-1.47704	0.00305618	0.989301				1.45456	0.000500136	0.999338	1.47904	0.00102282	0.998818	1.47759	0.0048999	0.992944	Os.10093.1.A1_at				1.2643	0.0229358	0.97854	Os.10093.1.A1_at	-1.5165	0.000144806	0.999781	-1.48035	0.00228053	0.996241	Os.10093.1.A1_at	2.41775	0.000874274	0.998391
Os.10093.2.S1_at	expressed protein	LOC_Os07g13460.2	Os.10093.2.S1_at													1.44266	0.0102779	0.991445				Os.10093.2.S1_at							Os.10093.2.S1_at	-1.26892	0.0425068	0.967356	-1.45482	0.0152258	0.98106	Os.10093.2.S1_at				-1.51006	0.0299741	0.966733	-1.4924	0.0333857	0.990327	-1.46356	0.0406304	0.981874	-1.97409
Os.10093.3.S1_x_at	expressed protein	LOC_Os07g13460.1	Os.10093.3.S1_x_at							1.20339	0.0240642	0.970407	1.32876	0.00122656	0.99856	1.42301	0.000284062	0.999607	1.45996	0.00137725	0.9975	Os.10093.3.S1_x_at	1.33289	0.00188221	0.997007	1.28424	0.00778068	0.991431	Os.10093.3.S1_x_at	-1.36843	0.000330116	0.999546	-1.58268	0.000105309	0.999729	Os.10093.3.S1_x_at	1.92595	0.00334501	0.995486	-1.34623	0.0061669	0.985637	-1.35756	0.00290093	0.999335	-1.54472	0.000241769	0.9999
Os.10093.4.S1_s_at	expressed protein	LOC_Os01g35789.1	Os.10093.4.S1_s_at							1.44538	3.65258e-05	0.999877	1.39239	0.000281371	0.999598	1.20193	0.0109826	0.990946	1.34079	0.00694556	0.990619	Os.10093.4.S1_s_at							Os.10093.4.S1_s_at	-1.28614	0.000275557	0.999613	-1.39136	0.00166485	0.997127	Os.10093.4.S1_s_at	2.32455	0.000302691	0.999288				2.04371	3.73942e-09	1	1.59742	0.000192163	0.999727
Os.10093.4.S1_x_at	expressed protein	LOC_Os01g35789.1	Os.10093.4.S1_x_at										1.2096	0.0362944	0.973375				1.34787	0.00908372	0.988323	Os.10093.4.S1_x_at							Os.10093.4.S1_x_at				-1.27239	0.0272522	0.968996	Os.10093.4.S1_x_at	1.57999	0.0306678	0.974892
Os.10094.1.S1_at	TGF-beta-inducible nuclear protein 1, putative, expressed	LOC_Os07g47580.1	Os.10094.1.S1_at										1.32603	0.000131685	0.999792	1.3229	1.73553e-05	0.999964	1.41361	6.94925e-05	0.999783	Os.10094.1.S1_at							Os.10094.1.S1_at	-1.22822	1.63618e-05	0.999968	-1.37993	2.20443e-05	0.999929	Os.10094.1.S1_at	3.95245	6.67631e-05	0.999777				-1.17868	0.00503708	0.998542				1.71341
Os.10095.1.S1_at	expressed protein	LOC_Os03g60340.1	Os.10095.1.S1_at																			Os.10095.1.S1_at							Os.10095.1.S1_at
Os.10096.1.S1_a_at	expressed protein	LOC_Os01g05830.1	Os.10096.1.S1_a_at				1.61071	2.34922e-05	0.999718	-1.35823	0.0332457	0.961333	-1.67588	0.000459173	0.999385	-1.5801	0.0013282	0.998521	-1.56545	0.00337364	0.994799	Os.10096.1.S1_a_at							Os.10096.1.S1_a_at				1.36457	0.0192222	0.976922	Os.10096.1.S1_a_at	-1.78275	0.0136775	0.986622	1.29223	0.0178176	0.972148	9.32502	0	1	5.31539	4.48308e-13	1	1.86618
Os.10096.1.S1_at	expressed protein	LOC_Os01g05830.1	Os.10096.1.S1_at							-1.7555	3.23503e-05	0.999889	-2.03196	1.05532e-06	0.999997	-1.71073	0.00011872	0.999814	-1.72582	0.000175218	0.999538	Os.10096.1.S1_at							Os.10096.1.S1_at				1.65593	0.000238245	0.999455	Os.10096.1.S1_at				1.4047	0.00143674	0.997794	8.582	0	1	5.35758	1.40998e-14	1	1.80744
Os.10096.2.S1_x_at	expressed protein	LOC_Os01g05830.1	Os.10096.2.S1_x_at				1.59112	0.000167694	0.998773							-1.35976	0.0256512	0.981309				Os.10096.2.S1_x_at							Os.10096.2.S1_x_at							Os.10096.2.S1_x_at							7.2068	2.22045e-16	1	4.01585	1.69265e-12	1	1.71855
Os.10097.1.S1_at	farnesylated protein 1, putative, expressed	LOC_Os04g17100.1	Os.10097.1.S1_at				-1.22096	0.00114452	0.994852	-2.15829	7.29069e-05	0.999779	-3.62646	1.26768e-10	1	-3.78974	4.4834e-10	1	-2.99812	4.59999e-06	0.999977	Os.10097.1.S1_at	-4.62179	1.32123e-10	1	-3.82327	4.26329e-07	0.999998	Os.10097.1.S1_at	4.15286	1.34954e-11	1	2.52004	1.21893e-06	0.999994	Os.10097.1.S1_at	-15.2369	8.35912e-08	0.999999	1.94077	2.56158e-07	0.999998	13.0086	0	1	8.16456	2.22045e-16	1	3.8541
Os.10098.1.S1_at	peptide chain release factor 2, putative, expressed	LOC_Os03g19300.1	Os.10098.1.S1_at							-1.72031	0.000188491	0.999506	-1.62472	0.000540928	0.999291	-1.39976	0.0205406	0.984537				Os.10098.1.S1_at	-1.7259	0.00121873	0.99794	-1.69689	0.000578182	0.999069	Os.10098.1.S1_at	1.88343	8.68613e-07	0.999998	1.47673	0.00375438	0.994247														-1.61387
Os.10099.1.S1_at	expressed protein	LOC_Os03g13870.1	Os.10099.1.S1_at	-2.18161	1.81814e-07	0.999978	2.35507	1.42071e-07	0.999994				2.57967	7.07769e-05	0.999878				1.53296	0.0222001	0.975823	Os.10099.1.S1_at	-2.0506	0.000452009	0.999122	-1.77133	0.00304376	0.996151	Os.10099.1.S1_at	2.13206	5.42334e-06	0.999988	1.37535	0.0234227	0.97272	Os.10099.1.S1_at	5.79955	0.000131244	0.999625	-2.25922	2.0188e-06	0.99989	6.37999	0	1	2.71121	2.091e-10	1	1.58566
Os.10099.2.S1_at	expressed protein	LOC_Os03g13870.1	Os.10099.2.S1_at				2.33799	0.000179593	0.998708	1.06409	0.0171103	0.977721										Os.10099.2.S1_at							Os.10099.2.S1_at														3.26631	7.84587e-09	1	1.57593	0.00437983	0.995955
Os.10101.1.S1_at	plant-specific domain TIGR01568 family protein, expressed	LOC_Os05g36990.1	Os.10101.1.S1_at				1.90648	0.000396503	0.997666	2.38631	5.56517e-05	0.999824				2.70577	2.41636e-06	0.999993	1.75096	0.00164094	0.997115	Os.10101.1.S1_at	2.33328	0.00018298	0.999597	1.62476	0.00145311	0.997953	Os.10101.1.S1_at	-2.30481	4.98438e-06	0.999989	-2.10292	0.000140744	0.999653	Os.10101.1.S1_at	5.28706	0.000132296	0.999623	-1.88773	0.00013035	0.999522	-3.1323	3.3549e-07	1	-4.05556	6.53066e-08	1
Os.10102.1.S1_at		-	Os.10102.1.S1_at							-4.21177	0.00140894	0.99728	-2.38408	1.87791e-08	1	-1.9638	1.00297e-06	0.999997	-2.4806	4.42508e-07	0.999997	Os.10102.1.S1_at	-2.54788	9.2645e-09	1	-3.2009	8.74869e-09	1	Os.10102.1.S1_at	2.06184	7.8092e-07	0.999998	3.2897	2.11076e-10	1					1.30029	0.00380597	0.991453	-5.12811	3.73899e-11	1
Os.10104.1.S1_at	acid phosphatase/vanadium-dependent haloperoxidase related, putative, expressed	LOC_Os04g40980.1	Os.10104.1.S1_at							1.27588	0.0183134	0.976422										Os.10104.1.S1_at	1.19025	0.0314865	0.966691				Os.10104.1.S1_at							Os.10104.1.S1_at	2.12201	0.00152669	0.99753
Os.10105.1.S1_at	expressed protein	LOC_Os01g13160.1	Os.10105.1.S1_at																			Os.10105.1.S1_at	1.39365	0.000191222	0.999581	1.42522	0.0002064	0.999614	Os.10105.1.S1_at	-1.28932	0.000286623	0.999599	-1.19651	0.0329486	0.96361	Os.10105.1.S1_at				1.47701	6.6087e-05	0.999875	1.37733	1.00483e-05	0.999983	1.19703	0.0188309	0.989729
Os.10105.2.S1_at	expressed protein	LOC_Os01g13160.1	Os.10105.2.S1_at																			Os.10105.2.S1_at							Os.10105.2.S1_at							Os.10105.2.S1_at	-1.08863	0.0370826	0.970842
Os.10105.3.A1_at	expressed protein	LOC_Os01g13160.1	Os.10105.3.A1_at				-1.46622	0.00336495	0.988507							1.3454	0.0449612	0.969859				Os.10105.3.A1_at	3.03728	0.00156784	0.997442	2.27618	6.60738e-05	0.999854	Os.10105.3.A1_at	-1.52556	0.00729285	0.993038
Os.10105.3.S1_x_at	expressed protein	LOC_Os01g13160.1	Os.10105.3.S1_x_at																			Os.10105.3.S1_x_at	1.26655	0.0093026	0.988218	1.51392	2.03225e-05	0.999947	Os.10105.3.S1_x_at	-1.32545	0.000713604	0.999103				Os.10105.3.S1_x_at				1.48067	0.000919261	0.999192	1.25797	0.0024098	0.998583	1.301	0.00379597	0.997865
Os.10107.1.S1_at	ATP binding protein, putative, expressed	LOC_Os04g58700.1	Os.10107.1.S1_at										-1.59819	0.00118336	0.998604							Os.10107.1.S1_at	-1.51313	0.00512753	0.992926	-1.3482	0.0347825	0.969495	Os.10107.1.S1_at														-1.6183	0.00121133	0.999401	-1.39111	0.0129249	0.988453	1.15744
Os.10107.2.S1_x_at	ATP binding protein, putative, expressed	LOC_Os04g58700.1	Os.10107.2.S1_x_at										1.20692	0.036025	0.973543	1.21787	0.0154219	0.987896				Os.10107.2.S1_x_at	-1.20497	0.0247355	0.972863				Os.10107.2.S1_x_at	-1.19704	0.0125794	0.988755				Os.10107.2.S1_x_at				-1.39877	0.00107193	0.995947	-1.9454	1.9572e-07	1	-1.52455	4.53508e-05	0.999937	1.84771
Os.10109.1.S1_at	OsIAA30 - Auxin-responsive Aux/IAA gene family member, expressed	LOC_Os12g40890.1	Os.10109.1.S1_at				-2.42739	2.84087e-07	0.99999	-1.28912	0.00118429	0.997652	-1.51135	2.99662e-06	0.999992	-1.50955	1.70441e-07	0.999999	-1.45965	6.93127e-05	0.999784	Os.10109.1.S1_at	-1.74605	2.96355e-09	1	-1.76239	3.546e-07	0.999998	Os.10109.1.S1_at	1.74896	1.21987e-11	1	1.72829	1.55502e-09	1	Os.10109.1.S1_at	-3.36443	8.95919e-08	0.999999				-1.67416	8.10457e-09	1	-1.13624	0.0338475	0.981695	-2.0754
Os.10110.1.S1_at			Os.10110.1.S1_at				1.45707	0.00114135	0.994862	-1.94982	0.000611821	0.998658	-1.54668	2.28534e-06	0.999994							Os.10110.1.S1_at							Os.10110.1.S1_at	-1.41595	2.62652e-05	0.999951				Os.10110.1.S1_at	-1.41342	0.03917	0.969553	1.23514	0.00664999	0.987827	-1.25788	0.000724616	0.999829	-1.19642	0.0101201	0.994627	1.67781
Os.10111.1.S1_at	nucleolar protein NOP5, putative, expressed	LOC_Os03g22740.1	Os.10111.1.S1_at				1.2739	0.00971767	0.974756				1.15262	0.0290087	0.978002							Os.10111.1.S1_at							Os.10111.1.S1_at	-1.1056	0.0388531	0.969815				Os.10111.1.S1_at	4.81938	9.13439e-06	0.999952				-1.44101	7.209e-06	0.999999	-1.32677	0.00061107	0.999525	1.35625
Os.10112.1.S1_at	60S ribosomal protein L17-1, putative, expressed	LOC_Os08g41810.1	Os.10112.1.S1_at													-1.16311	0.00501943	0.99537	-1.18286	0.0121327	0.985215	Os.10112.1.S1_at							Os.10112.1.S1_at	1.10217	0.0141788	0.987509	1.16983	0.00554447	0.991979	Os.10112.1.S1_at	2.22161	0.000296118	0.9993							-1.23928	0.00574672	0.996683
Os.10113.1.S1_at	serine--glyoxylate aminotransferase, putative, expressed	LOC_Os08g39300.1	Os.10113.1.S1_at							2.15472	4.95756e-05	0.999841	1.99186	0.00380602	0.996165	4.4763	2.08704e-08	1	4.49158	5.70806e-06	0.999972	Os.10113.1.S1_at							Os.10113.1.S1_at	1.4189	0.0165389	0.985701	-1.64164	0.00981386	0.986957	Os.10113.1.S1_at							-2.60513	1.16862e-12	1	-1.20513	0.00187909	0.998711
Os.10116.1.S1_at			Os.10116.1.S1_at										1.1296	0.0460463	0.967414	1.12803	0.0254891	0.98141				Os.10116.1.S1_at							Os.10116.1.S1_at							Os.10116.1.S1_at							1.1613	0.00435505	0.997693	1.19762	0.00934934	0.996217
Os.10117.1.S1_at	membrane transporter D1, putative, expressed	LOC_Os04g41460.1	Os.10117.1.S1_at							-1.93677	4.03552e-05	0.999866	-2.26349	1.05898e-06	0.999997	-1.98419	5.54905e-05	0.999903	-1.68702	0.000683389	0.998591	Os.10117.1.S1_at	-2.14618	2.30557e-05	0.999932	-2.14813	5.7794e-06	0.999982	Os.10117.1.S1_at	2.22374	8.37033e-08	1	1.94397	2.75043e-05	0.999914	Os.10117.1.S1_at	-4.46753	0.00013003	0.999628	1.33008	0.00998046	0.98002	1.34607	0.00131924	0.998448
Os.10118.1.S1_at	UTP--glucose-1-phosphate uridylyltransferase, putative, expressed	LOC_Os09g38030.1	Os.10118.1.S1_at										1.15643	0.0175586	0.985684							Os.10118.1.S1_at							Os.10118.1.S1_at							Os.10118.1.S1_at							-1.68338	5.22039e-08	1	-1.63357	6.51983e-07	1
Os.10119.1.S1_a_at	PRP38 pre-mRNA processing factor 38 domain containing B, putative, expressed	LOC_Os05g08600.1	Os.10119.1.S1_a_at										1.51345	7.5926e-05	0.999871	1.75783	1.72745e-06	0.999995	1.72332	0.000333815	0.999217	Os.10119.1.S1_a_at	1.29791	0.0048012	0.993314	1.32138	0.00314578	0.996041	Os.10119.1.S1_a_at				-1.35238	0.0150839	0.98121	Os.10119.1.S1_a_at							1.46458	1.0226e-06	0.999998	1.30493	0.00132475	0.999446
Os.10120.1.S1_at	40S ribosomal protein S24, putative, expressed	LOC_Os06g36160.1	Os.10120.1.S1_at										-1.27612	0.000302936	0.999571	-1.25069	8.39499e-05	0.999862	-1.19204	0.00690269	0.990666	Os.10120.1.S1_at							Os.10120.1.S1_at	1.17557	0.00017156	0.999745	1.1531	0.00865926	0.988275	Os.10120.1.S1_at													2.66058
Os.10120.1.S2_a_at	expressed protein	LOC_Os11g02424.2	Os.10120.1.S2_a_at							-1.8781	1.26213e-07	0.999999	-2.70195	7.31752e-11	1	-2.63633	2.03959e-10	1	-2.86329	4.25351e-10	1	Os.10120.1.S2_a_at				-1.17472	0.0245193	0.977293	Os.10120.1.S2_a_at	2.08823	2.06493e-11	1	2.64263	1.82432e-12	1	Os.10120.1.S2_a_at	-9.25229	3.06186e-09	1				-1.41719	5.20779e-07	1	-1.16743	0.00796573	0.995801
Os.10120.3.S1_at	40S ribosomal protein S24, putative, expressed	LOC_Os02g13530.1	Os.10120.3.S1_at													-1.2402	0.00109669	0.998745				Os.10120.3.S1_at							Os.10120.3.S1_at	1.17959	0.000468369	0.999382				Os.10120.3.S1_at	1.88874	0.00309424	0.995749				-1.36212	6.24943e-06	0.999995	-1.29628	0.000376452	0.999592	1.84711
Os.10121.1.S1_at	metal tolerance protein C3, putative, expressed	LOC_Os01g62070.1	Os.10121.1.S1_at							-1.89376	1.71614e-05	0.999935	-2.15279	1.03682e-05	0.999977	-2.06323	2.60396e-05	0.99995	-1.89378	0.0017969	0.996892	Os.10121.1.S1_at	-1.39666	0.0152744	0.982001	-2.51599	0.000110795	0.999774	Os.10121.1.S1_at	4.53927	3.95805e-11	1	2.15994	2.59617e-06	0.999989	Os.10121.1.S1_at	-7.06509	8.06653e-07	0.999993	1.36677	0.00159985	0.996319	2.30652	7.10049e-11	1	2.21728	2.60262e-09	1
Os.10122.1.S1_at	farnesylated protein 2, putative, expressed	LOC_Os01g32330.1	Os.10122.1.S1_at				1.33862	0.000854707	0.995859	-5.72163	8.54937e-11	1	-19.7325	4.05407e-08	1	-12.0932	1.93274e-06	0.999995	-11.5899	3.29355e-05	0.999883	Os.10122.1.S1_at	-16.1329	1.38728e-06	0.999994	-20.0873	2.01678e-05	0.999947	Os.10122.1.S1_at	24.4028	3.14415e-13	1	24.2726	2.98064e-10	1	Os.10122.1.S1_at	-5.14361	0.000116625	0.999658	1.19247	0.0115169	0.975256	2.04001	1.04361e-14	1	1.91083	1.17564e-10	1
Os.10123.1.S1_at	expressed protein	LOC_Os01g58114.1	Os.10123.1.S1_at				1.34651	0.00152701	0.993617													Os.10123.1.S1_at	1.2386	0.00863879	0.988941				Os.10123.1.S1_at	-1.18997	0.0195921	0.983411				Os.10123.1.S1_at							2.14842	1.05382e-12	1	2.43964	3.04936e-11	1
Os.10123.2.S1_x_at	expressed protein	LOC_Os01g58114.1	Os.10123.2.S1_x_at				1.29471	0.00958243	0.975017				1.22036	0.0362219	0.97342	1.19559	0.0236414	0.982566				Os.10123.2.S1_x_at	1.29202	0.00204695	0.996783				Os.10123.2.S1_x_at							Os.10123.2.S1_x_at							2.29603	3.57603e-13	1	2.45163	5.59499e-11	1	-1.7788
Os.10124.3.S1_x_at	protein binding protein, putative, expressed	LOC_Os07g26490.1	Os.10124.3.S1_x_at	-1.74563	1.32888e-07	0.999983	1.26422	0.0108362	0.972636				1.44668	0.000136816	0.999785	1.35197	0.000290277	0.999599	1.37699	0.00682486	0.990752	Os.10124.3.S1_x_at	1.43822	6.50981e-06	0.999977	1.39307	0.000393502	0.99933	Os.10124.3.S1_x_at	-1.40494	3.42009e-05	0.999939	-1.33782	0.00572384	0.991758	Os.10124.3.S1_x_at	-1.55298	0.0180551	0.983403	1.8028	1.90059e-07	0.999999							-2.22209
Os.10125.1.S1_a_at	omega-6 fatty acid desaturase, endoplasmic reticulum isozyme 2, putative, expressed	LOC_Os02g48560.1	Os.10125.1.S1_a_at				-1.67908	1.03934e-06	0.999973	-1.15574	0.0311411	0.963364				1.19777	0.00132897	0.99852				Os.10125.1.S1_a_at				-1.44333	5.138e-05	0.999883	Os.10125.1.S1_a_at							Os.10125.1.S1_a_at	1.76954	0.00186293	0.997122							-1.15194	0.0150431	0.990926	2.85593
Os.10126.1.S1_at			Os.10126.1.S1_at	-1.57291	0.000687251	0.985006	1.38033	0.0172041	0.96149	-1.9394	0.000116048	0.999672										Os.10126.1.S1_at	-2.07884	4.24063e-05	0.999885	-1.58067	0.0105558	0.988891	Os.10126.1.S1_at	2.84778	0.000115304	0.999821				Os.10126.1.S1_at	-5.71547	8.66348e-07	0.999992	4.11042	5.69189e-12	1	1.72266	1.51543e-09	1	2.03984	6.20861e-08	1
Os.10128.1.S1_at	sorbitol dehydrogenase, putative, expressed	LOC_Os08g43190.1	Os.10128.1.S1_at							1.76454	1.00291e-06	0.999994	2.55944	1.85618e-07	0.999999	2.83588	2.17641e-11	1	2.82972	4.08632e-08	1	Os.10128.1.S1_at	2.54542	7.5014e-11	1	3.01806	1.82299e-13	1	Os.10128.1.S1_at	-2.67028	2.59918e-11	1	-2.7383	2.93322e-08	1	Os.10128.1.S1_at							1.26217	0.000699866	0.999726	2.11492	2.85181e-09	1
Os.10129.1.S1_at	expressed protein	LOC_Os04g01540.1	Os.10129.1.S1_at										-1.97864	3.15429e-07	0.999999	-1.62144	6.16181e-06	0.999985	-1.54556	0.00012679	0.999645	Os.10129.1.S1_at				-1.37935	0.000570718	0.99908	Os.10129.1.S1_at	-1.17055	0.0269343	0.97808	-1.24724	0.0261878	0.970022	Os.10129.1.S1_at							1.18614	0.001463	0.99878				1.78082
Os.10130.3.S1_a_at	S-adenosylmethionine synthetase 1, putative, expressed	LOC_Os05g04510.1	Os.10130.3.S1_a_at							-1.20667	0.0115864	0.983919				1.12177	0.0476708	0.968323				Os.10130.3.S1_a_at	-1.17617	0.00883225	0.988729	-1.2704	0.00239668	0.996862	Os.10130.3.S1_a_at	1.12318	0.014525	0.987241				Os.10130.3.S1_a_at	-1.49831	0.00320574	0.995631	1.16117	0.0165397	0.975549	-1.23083	0.0004046	0.99986	-1.12323	0.0426203	0.975403	-1.73029
Os.10131.1.S1_a_at			Os.10131.1.S1_a_at				1.28174	0.000998759	0.995349	7.66043	1.17031e-11	1	10.3057	3.20815e-10	1	9.43762	3.9968e-15	1	8.87017	8.02667e-11	1	Os.10131.1.S1_a_at	5.97666	4.52971e-14	1	5.4202	8.65928e-11	1	Os.10131.1.S1_a_at	-7.43772	3.88578e-15	1	-11.0588	3.76916e-11	1	Os.10131.1.S1_a_at	1.92654	0.0378465	0.970368	2.33367	2.70101e-07	1	31.8465	0	1	13.9636	2.22045e-16	1	2.49502
Os.10131.3.A1_at			Os.10131.3.A1_at							1.08651	0.00568195	0.991165	1.06873	0.0150526	0.987456	1.05588	0.039438	0.973038	1.22263	0.000425505	0.999044	Os.10131.3.A1_at							Os.10131.3.A1_at	-1.06412	0.0242512	0.980003	-1.24457	0.000230817	0.999469								4.23103	3.07239e-05	1	2.11399	2.32108e-05	1	2.57547
Os.10132.1.S1_at	lon protease homolog 1, mitochondrial precursor, putative, expressed	LOC_Os09g36300.1	Os.10132.1.S1_at				-1.30602	0.00267331	0.990315	-1.50294	3.60101e-05	0.999879										Os.10132.1.S1_at	1.43594	8.16287e-05	0.999799	1.48324	1.36828e-05	0.999962	Os.10132.1.S1_at							Os.10132.1.S1_at	-1.48251	0.0359973	0.971517	1.811	1.2717e-07	0.999998	1.46465	5.45425e-06	0.99999				-5.30955
Os.10134.1.S1_at	60S ribosomal protein L10-1, putative, expressed	LOC_Os11g11390.1	Os.10134.1.S1_at							-1.1643	0.0290641	0.965396										Os.10134.1.S1_at	-1.19528	0.00364686	0.994719				Os.10134.1.S1_at	1.1749	0.0010434	0.998746	1.15581	0.0236085	0.972537	Os.10134.1.S1_at	2.7054	6.95753e-05	0.99977				-1.3485	1.84723e-05	0.999995	-1.42195	1.13317e-05	0.999992	1.78584
Os.10135.1.S1_at	expressed protein	LOC_Os01g48930.1	Os.10135.1.S1_at							1.59598	2.11509e-06	0.999989	2.3092	1.18336e-09	1	2.45538	4.91711e-11	1	2.5118	1.05397e-07	0.999999	Os.10135.1.S1_at	1.6594	2.69328e-07	0.999999	1.83875	8.59701e-07	0.999996	Os.10135.1.S1_at	-3.01398	3.4639e-13	1	-2.88503	3.83152e-09	1	Os.10135.1.S1_at	4.14812	2.03711e-05	0.99991	1.65721	3.58946e-06	0.999948	1.47782	7.49739e-06	0.999973	1.80583	8.53536e-08	0.999999	-1.85236
Os.10136.1.S1_at	expressed protein	LOC_Os05g48630.1	Os.10136.1.S1_at				1.82938	0.00123584	0.994548	1.68124	0.00396162	0.993482	-3.53332	3.17283e-09	1	-2.14938	1.51635e-06	0.999996				Os.10136.1.S1_at	1.89329	3.98122e-08	1	3.11369	8.4506e-11	1	Os.10136.1.S1_at	-4.6752	3.42476e-08	1	-5.64023	1.80206e-06	0.999992	Os.10136.1.S1_at				-1.51159	1.6878e-06	0.999989	-1.63755	2.31167e-08	1	-1.34238	5.94338e-05	0.999952	-1.94975
Os.10137.1.S1_a_at	clathrin assembly protein, putative, expressed	LOC_Os06g07830.1	Os.10137.1.S1_a_at				-2.32852	0.00232793	0.991262	-2.21152	2.35158e-07	0.999998	-1.79034	7.99337e-08	1	-1.55854	3.60164e-05	0.999933	-1.60812	0.000151859	0.999589	Os.10137.1.S1_a_at	-2.33051	2.37449e-09	1	-1.72124	1.53611e-05	0.999958	Os.10137.1.S1_a_at	1.25534	0.00948973	0.991223	1.53591	2.76149e-05	0.999914	Os.10137.1.S1_a_at	-2.16206	0.000232955	0.999418				-1.57544	3.63738e-08	1	-1.14543	0.0281902	0.987175	-2.14755
Os.10138.2.S1_a_at	40S ribosomal protein SA, putative, expressed	LOC_Os03g08440.1	Os.10138.2.S1_a_at							-1.20962	0.00124993	0.997543										Os.10138.2.S1_a_at	-1.11493	0.00743517	0.990274	-1.1499	0.0023712	0.99689	Os.10138.2.S1_a_at	1.21132	4.70708e-07	0.999999	1.12653	0.00298059	0.995276	Os.10138.2.S1_a_at	1.42337	0.0290464	0.97594				-1.55609	3.6514e-08	1	-1.61947	2.19266e-07	1
Os.10139.1.S1_s_at	polyubiquitin containing 7 ubiquitin monomers, putative, expressed	LOC_Os06g46770.1	Os.10139.1.S1_s_at	-1.23525	0.000387516	0.990434	-1.38956	5.23275e-07	0.999984	-1.21679	0.00096637	0.998024										Os.10139.1.S1_s_at	-1.26858	2.69089e-05	0.999923	-1.49957	3.88614e-06	0.999987	Os.10139.1.S1_s_at	1.13752	0.00229118	0.99749				Os.10139.1.S1_s_at	-1.95079	4.32711e-05	0.99984				1.2344	0.000113389	0.99989				-1.28892
Os.10140.1.S1_at	expressed protein	LOC_Os08g43060.1	Os.10140.1.S1_at				-1.40033	0.000389233	0.997698				1.18475	0.018844	0.98479	1.16215	0.0139295	0.988904				Os.10140.1.S1_at							Os.10140.1.S1_at							Os.10140.1.S1_at							-1.1305	0.0426228	0.982981
Os.10141.1.S1_at	narf-like protein, putative, expressed	LOC_Os03g53750.1	Os.10141.1.S1_at				1.29951	0.00411917	0.986643													Os.10141.1.S1_at							Os.10141.1.S1_at	1.48891	0.000534883	0.999305				Os.10141.1.S1_at							3.43514	1.11022e-16	1	2.44384	1.20649e-10	1
Os.10143.1.S1_at	pyruvate dehydrogenase E1 component alpha subunit, mitochondrial precursor, putative, expressed	LOC_Os02g50620.1	Os.10143.1.S1_at				-1.51936	4.68822e-05	0.999527	-1.48357	9.67226e-06	0.99996	-1.81513	2.64783e-08	1	-1.71686	9.77531e-07	0.999997	-1.70536	5.09631e-06	0.999975	Os.10143.1.S1_at	-1.97536	4.36635e-08	1	-2.0908	1.9154e-08	1	Os.10143.1.S1_at	1.84849	1.04641e-10	1	1.98938	4.51054e-09	1	Os.10143.1.S1_at	-3.47235	1.23897e-06	0.99999				-1.28036	0.000120177	0.999958	-1.45905	4.33243e-06	0.999998
Os.10144.1.S1_at	glutamate-1-semialdehyde 2,1-aminomutase, chloroplast precursor, putative, expressed	LOC_Os08g41990.1	Os.10144.1.S1_at							-1.22441	0.0207779	0.973807	-1.18103	0.047318	0.966653							Os.10144.1.S1_at							Os.10144.1.S1_at							Os.10144.1.S1_at				1.23173	0.0144185	0.976022	-1.62293	1.22386e-07	1	-1.74224	6.17876e-08	1	1.66158
Os.10146.1.S1_at	expressed protein	LOC_Os03g59320.1	Os.10146.1.S1_at				-1.60994	0.000672491	0.996537													Os.10146.1.S1_at							Os.10146.1.S1_at							Os.10146.1.S1_at							8.30097	0	1	6.60884	4.44089e-16	1	1.54057
Os.10148.1.S1_at	dnaJ protein, putative, expressed	LOC_Os04g46390.1	Os.10148.1.S1_at				1.20536	0.00443117	0.985899	1.48978	7.54735e-06	0.999968	1.56444	1.22012e-06	0.999996	1.5321	2.43019e-05	0.999952				Os.10148.1.S1_at	1.32141	0.000626068	0.998838	1.38387	0.0015077	0.997888	Os.10148.1.S1_at	-1.75567	9.39389e-08	1	-1.53152	0.00576312	0.99171	Os.10148.1.S1_at	1.8275	0.00274584	0.996122	1.51549	4.31006e-06	0.999976	-1.1387	0.0198762	0.990437				-1.42989
Os.10149.1.S1_at	transport inhibitor response 1 protein, putative, expressed	LOC_Os04g32460.2	Os.10149.1.S1_at																			Os.10149.1.S1_at							Os.10149.1.S1_at
Os.10149.1.S1_x_at	transport inhibitor response 1 protein, putative, expressed	LOC_Os04g32460.1	Os.10149.1.S1_x_at										1.44141	2.63079e-05	0.999948	1.43518	2.71781e-05	0.999948	1.40697	0.00135727	0.99753	Os.10149.1.S1_x_at	1.42346	1.78945e-05	0.999945	1.48834	1.27848e-05	0.999964	Os.10149.1.S1_x_at	-1.48523	9.53246e-07	0.999997	-1.3657	0.001499	0.997373	Os.10149.1.S1_x_at
Os.10149.2.S1_at	transport inhibitor response 1 protein, putative, expressed	LOC_Os04g32460.1	Os.10149.2.S1_at							1.22004	0.00600682	0.990742	1.4631	5.21155e-06	0.999987	1.47222	8.17026e-07	0.999997	1.40276	0.00142097	0.997435	Os.10149.2.S1_at	1.46663	3.56618e-07	0.999998	1.56377	5.18821e-07	0.999998	Os.10149.2.S1_at	-1.57317	1.95802e-08	1	-1.35468	0.00147126	0.997415	Os.10149.2.S1_at										-1.20412	0.0208072	0.986777
Os.10150.1.S1_at	branched-chain-amino-acid aminotransferase, putative, expressed	LOC_Os03g12890.1	Os.10150.1.S1_at				1.81198	2.8079e-05	0.999678	2.00738	0.000175136	0.999535	1.83334	1.45051e-08	1	1.95557	3.59248e-08	1	1.7463	6.3149e-06	0.99997	Os.10150.1.S1_at	-1.35989	0.00233441	0.996399				Os.10150.1.S1_at	-1.33368	0.000276019	0.999612	-1.58829	3.27202e-05	0.9999	Os.10150.1.S1_at				2.62666	1.53096e-09	1	4.56179	4.44089e-16	1	5.1125	6.30607e-14	1	1.9676
Os.10151.1.S1_at	serine hydroxymethyltransferase, mitochondrial precursor, putative, expressed	LOC_Os11g26860.1	Os.10151.1.S1_at				-1.56829	0.000107105	0.999122	-1.45803	4.93234e-05	0.999841							1.222	0.0319349	0.967512	Os.10151.1.S1_at	-1.52312	2.00382e-05	0.99994	-1.18618	0.0316293	0.971844	Os.10151.1.S1_at	1.47293	1.75407e-07	0.999999				Os.10151.1.S1_at				-1.60811	1.64743e-06	0.999995	-2.65829	7.43476e-11	1	-2.31993	4.64671e-10	1
Os.10152.1.S1_at	profilin-2, putative, expressed	LOC_Os06g05880.1	Os.10152.1.S1_at				-1.24685	0.000958813	0.995488	-1.13689	0.0196254	0.975022	-1.13516	0.0131053	0.988864	-1.09318	0.036182	0.974944				Os.10152.1.S1_at				-1.10316	0.0442772	0.962625	Os.10152.1.S1_at	1.07048	0.0388498	0.969817				Os.10152.1.S1_at	-1.47678	0.00409401	0.994727
Os.10153.1.S1_at	auxilin-like protein, putative, expressed	LOC_Os12g36180.1	Os.10153.1.S1_at				-1.58816	9.80054e-05	0.999179										1.31329	0.0356132	0.964506	Os.10153.1.S1_at				1.24078	0.0375402	0.96747	Os.10153.1.S1_at	-1.43275	0.00128972	0.998488				Os.10153.1.S1_at				2.47746	2.52662e-05	0.999878	3.3166	6.47791e-09	1	2.09803	2.70328e-05	0.999909	-3.84434
Os.10153.1.S2_at	auxilin-like protein, putative, expressed	LOC_Os12g36180.1	Os.10153.1.S2_at				-1.78944	6.64246e-05	0.999386							1.19534	0.0170296	0.986825				Os.10153.1.S2_at							Os.10153.1.S2_at	-1.24837	0.00125315	0.998526				Os.10153.1.S2_at				1.32219	0.00869917	0.97658	1.90188	1.46094e-08	1				-2.01318
Os.10154.1.S1_at	DNA binding protein, putative, expressed	LOC_Os10g32540.1	Os.10154.1.S1_at													1.39538	0.00202964	0.997871				Os.10154.1.S1_at	1.22979	0.0335283	0.964869	1.54735	0.000538961	0.999124	Os.10154.1.S1_at	-1.47992	0.000531539	0.999309				Os.10154.1.S1_at	3.17623	0.00124435	0.99789							-1.49753	0.00462407	0.998472	2.7483
Os.10155.1.S1_at	amino acid selective channel protein, putative, expressed	LOC_Os05g02060.1	Os.10155.1.S1_at				1.50558	0.000989531	0.995381	-1.61062	0.00235807	0.995795	-1.58601	0.000523196	0.999311	-1.70557	3.60202e-05	0.999933	-1.74457	8.7397e-05	0.999739	Os.10155.1.S1_at							Os.10155.1.S1_at	1.22635	0.0468603	0.964465	1.41112	0.00464132	0.993107	Os.10155.1.S1_at	1.66286	0.0190601	0.982688										1.86355
Os.10156.1.S1_a_at	50S ribosomal protein L18, chloroplast precursor, putative, expressed	LOC_Os03g61260.1	Os.10156.1.S1_a_at							-1.50556	0.00580853	0.991	-1.79106	1.30485e-07	0.999999	-1.36418	0.000467141	0.999397	-1.2794	0.0193234	0.978403	Os.10156.1.S1_a_at	-1.30703	0.00150487	0.997531	-1.35258	0.00237488	0.996886	Os.10156.1.S1_a_at	-1.47931	5.62317e-06	0.999988	-1.24495	0.0124111	0.984077	Os.10156.1.S1_a_at	2.58855	0.00096597	0.998263	1.17783	0.0139303	0.973722							5.59503
Os.10158.1.S1_at	transcription elongation factor 1, putative, expressed	LOC_Os07g43730.1	Os.10158.1.S1_at							1.21322	0.00597872	0.990778										Os.10158.1.S1_at							Os.10158.1.S1_at	-1.25976	8.55064e-05	0.999862				Os.10158.1.S1_at	-1.43295	0.0222652	0.980459				-1.3526	0.000240475	0.999908	-1.31065	0.00116446	0.999184
Os.10159.1.S1_at	protein kinase Pti1, putative, expressed	LOC_Os03g62700.1	Os.10159.1.S1_at				-1.33456	0.00236216	0.991167													Os.10159.1.S1_at							Os.10159.1.S1_at	-1.25836	0.000610591	0.999219				Os.10159.1.S1_at	1.48115	0.0460357	0.965396	1.73391	6.57517e-06	0.99999	1.64762	2.48547e-08	1
Os.10160.1.S1_at	tubby-related protein 1, putative, expressed	LOC_Os05g43850.1	Os.10160.1.S1_at							1.3992	0.00017262	0.999541	1.52789	0.000143173	0.999776	1.68451	2.51362e-07	0.999999	1.68382	3.52098e-05	0.999876	Os.10160.1.S1_at	1.59098	8.16108e-07	0.999996	1.55598	8.95263e-06	0.999974	Os.10160.1.S1_at	-1.7495	4.51931e-08	1	-1.48002	0.000379983	0.999187	Os.10160.1.S1_at				1.31402	0.000556654	0.998384	1.62737	7.51095e-09	1	1.33616	7.36663e-05	0.999849	-2.37067
Os.10162.1.S1_at	PRAS-rich protein, putative, expressed	LOC_Os01g28790.1	Os.10162.1.S1_at	-4.37425	1.6983e-10	1	3.8609	2.89356e-09	1	2.03227	2.15032e-06	0.999989				1.88357	0.00979162	0.991793	2.96633	0.000645664	0.998655	Os.10162.1.S1_at	3.01531	0.00029033	0.9994	4.22197	2.48977e-08	1	Os.10162.1.S1_at				-2.17049	0.00237131	0.996113	Os.10162.1.S1_at				4.65474	1.6942e-12	1	1.72693	3.87278e-08	0.999999	1.36395	0.0140634	0.992644	-5.24129
Os.10164.1.S1_at	salt tolerance-like protein, putative, expressed	LOC_Os09g35880.1	Os.10164.1.S1_at							2.11294	2.7755e-08	1	1.6416	1.17202e-05	0.999974	1.64368	6.73631e-08	1	2.50971	7.17298e-08	0.999999	Os.10164.1.S1_at	1.18022	0.0248551	0.972751	1.56377	8.839e-05	0.999813	Os.10164.1.S1_at	-1.41868	2.72467e-06	0.999993	-1.88452	1.45692e-06	0.999993	Os.10164.1.S1_at							-2.74701	4.97469e-12	1	-1.82679	1.48056e-08	1	3.3718
Os.10167.1.S1_at			Os.10167.1.S1_at				1.4805	0.000108061	0.999117	1.33455	0.0122684	0.98313	1.40729	0.00375819	0.996207	1.23168	0.0258297	0.981198	1.38739	0.0227561	0.975331	Os.10167.1.S1_at	1.5473	7.46414e-06	0.999974	1.94331	2.31868e-07	0.999999	Os.10167.1.S1_at	-1.49972	0.000102676	0.999838	-1.37882	0.0152113	0.981075	Os.10167.1.S1_at	3.48798	0.00045178	0.999031
Os.10167.1.S1_s_at			Os.10167.1.S1_s_at				1.30598	0.00466529	0.985349	1.28425	0.0107812	0.984862	1.24987	0.0132746	0.98874							Os.10167.1.S1_s_at	1.56045	6.35072e-06	0.999978	1.50597	1.91265e-05	0.99995	Os.10167.1.S1_s_at	-1.36269	0.000186833	0.999725	-1.29894	0.00849436	0.988465	Os.10167.1.S1_s_at	2.76641	0.00140816	0.997679
Os.10167.1.S1_x_at			Os.10167.1.S1_x_at				1.32199	0.00272534	0.990175				1.38324	0.00149791	0.998288	1.23002	0.0199928	0.98489	1.32171	0.0112866	0.986061	Os.10167.1.S1_x_at	1.46139	4.60468e-05	0.999877	1.76368	5.10612e-07	0.999998	Os.10167.1.S1_x_at	-1.42854	0.000117322	0.999818	-1.37437	0.00166108	0.997132	Os.10167.1.S1_x_at	3.0195	0.000914105	0.998335
Os.10168.1.S1_at	histone H2A.2, putative, expressed	LOC_Os12g25120.1	Os.10168.1.S1_at							-1.49079	1.95391e-05	0.999928	-1.97478	6.05206e-09	1	-1.87418	4.24676e-07	0.999999	-2.23292	7.64006e-07	0.999995	Os.10168.1.S1_at	-2.19721	2.92937e-08	1	-3.02269	2.10592e-08	1	Os.10168.1.S1_at	2.7989	4.55191e-15	1	2.34392	9.00768e-12	1	Os.10168.1.S1_at				-1.85726	9.66682e-08	0.999999	-3.33969	6.32439e-12	1	-2.36662	5.6885e-10	1	1.73
Os.10169.1.S1_at	lysosomal Pro-X carboxypeptidase precursor, putative, expressed	LOC_Os06g43930.1	Os.10169.1.S1_at							-2.19615	0.00129332	0.997471	-15.4759	7.22845e-11	1	-5.16388	8.12213e-06	0.999981	-9.40841	2.11662e-05	0.999918	Os.10169.1.S1_at	-1.84992	0.00465894	0.993484	-3.72928	0.000261822	0.999527	Os.10169.1.S1_at				2.06209	0.000151505	0.99963	Os.10169.1.S1_at	-46.7182	6.88399e-08	0.999999	-1.27917	0.0116144	0.981637	-1.48306	0.000119765	0.999977	-1.35252	0.00152376	0.999473
Os.10171.1.S1_at	cortical cell-delineating protein precursor, putative, expressed	LOC_Os03g01300.1	Os.10171.1.S1_at							-30.3813	2.26877e-09	1	-175.3	3.7453e-08	1	-142.345	7.78634e-05	0.999871	-124.482	3.07307e-05	0.999889	Os.10171.1.S1_at	-3.0129	0.00385626	0.99446	-2.80351	0.00314381	0.996043	Os.10171.1.S1_at	16.9782	3.6271e-13	1	49.2988	1.89591e-11	1								-1.64865	1.02488e-08	1	-1.41715	3.7012e-06	0.999997	1.73964
Os.10172.1.S1_at	myb-related protein Myb4, putative, expressed	LOC_Os02g41510.1	Os.10172.1.S1_at				-2.94721	0.000107138	0.999122	-3.03068	8.18657e-06	0.999965	-1.7517	0.000597496	0.999228	-1.6076	4.44903e-05	0.99992	-1.23977	0.000331701	0.999221	Os.10172.1.S1_at	-1.27579	0.0023168	0.996422	-1.15869	0.00486585	0.994256	Os.10172.1.S1_at	3.79215	0.00012979	0.999801	1.61376	0.00118029	0.997858	Os.10172.1.S1_at	-58.957	5.65123e-09	1	17.464	7.5164e-11	1	9.02295	1.11022e-16	1	25.197	1.77636e-15	1
Os.10175.1.S1_at	mybHv5, putative, expressed	LOC_Os05g35500.1	Os.10175.1.S1_at	-3.76736	0.000154706	0.995363	3.07259	2.0542e-05	0.999745										-1.44737	0.03273	0.966857	Os.10175.1.S1_at	-1.31645	0.0354049	0.96321	-1.46557	0.0230805	0.978425	Os.10175.1.S1_at							Os.10175.1.S1_at				3.53508	2.03138e-07	1	2.3306	2.48926e-08	0.999999	1.92161	0.000201538	0.999759	-10.7155
Os.10175.2.A1_at	mybHv5, putative, expressed	LOC_Os05g35500.1	Os.10175.2.A1_at																			Os.10175.2.A1_at							Os.10175.2.A1_at											2.42104	0.00055207	0.999904	1.53074	0.00897938	0.992723	2.10432	1.41015e-05	0.999996	-11.6996
Os.10176.1.S1_at	CESA8 - cellulose synthase, expressed	LOC_Os07g10770.1	Os.10176.1.S1_at				-1.9465	4.83048e-07	0.999985	-1.90418	8.55941e-08	0.999999	-1.82201	2.40654e-08	1	-1.91303	2.19516e-09	1	-1.8738	6.46296e-07	0.999995	Os.10176.1.S1_at	-2.11761	1.72159e-10	1	-2.33814	2.45526e-09	1	Os.10176.1.S1_at	1.88124	8.61711e-12	1	1.84704	4.05977e-09	1	Os.10176.1.S1_at	-1.92746	0.000222398	0.999438	-1.21067	0.00999397	0.978505	-2.1706	2.21709e-10	1	-1.9676	2.99442e-09	1	1.80497
Os.10177.1.S1_at	expressed protein	LOC_Os02g01360.1	Os.10177.1.S1_at							1.30566	0.000907895	0.998126	1.28998	0.00105485	0.998736	1.14992	0.0410068	0.972128	1.2789	0.0190207	0.978679	Os.10177.1.S1_at	1.67573	1.55897e-07	0.999999	1.57658	4.28612e-05	0.9999	Os.10177.1.S1_at	-1.27131	0.000689051	0.999131				Os.10177.1.S1_at							-1.21649	0.00423408	0.998697				-2.06966
Os.10178.1.S1_a_at	CESA3 - cellulose synthase, expressed	LOC_Os07g24190.1	Os.10178.1.S1_a_at				-1.54801	0.0154484	0.964433	-2.47845	3.36098e-09	1	-2.29698	2.96898e-09	1	-2.50928	1.93607e-09	1	-2.60197	6.27554e-07	0.999995	Os.10178.1.S1_a_at	-2.00839	5.04104e-08	1	-2.52374	1.48191e-07	0.999999	Os.10178.1.S1_a_at	2.08535	2.64958e-09	1	2.05816	1.50229e-06	0.999993	Os.10178.1.S1_a_at	-2.22971	0.00101726	0.998192				-1.67958	7.47715e-07	1	-1.17491	0.0383643	0.977419
Os.10178.2.S1_a_at	CESA3 - cellulose synthase, expressed	LOC_Os07g24190.1	Os.10178.2.S1_a_at				-1.38267	0.00338405	0.988459	-2.38307	1.36107e-09	1	-2.16706	5.63128e-10	1	-1.83639	3.71806e-07	0.999999	-2.17263	1.40064e-07	0.999999	Os.10178.2.S1_a_at	-1.79468	3.57125e-07	0.999998	-2.25122	1.88999e-08	1	Os.10178.2.S1_a_at	1.68269	3.4682e-08	1	1.9176	8.29572e-09	1	Os.10178.2.S1_a_at	-1.68477	0.00277004	0.996096	-1.18347	0.00936236	0.981777	-1.93016	3.40366e-10	1	-1.50632	4.92922e-07	1
Os.10179.1.S1_at	protein binding protein, putative, expressed	LOC_Os06g03640.1	Os.10179.1.S1_at							-3.02984	2.19141e-08	1	-2.19918	6.40233e-09	1	-1.97644	4.3659e-06	0.999989	-1.91951	8.42859e-06	0.999962	Os.10179.1.S1_at	-3.69766	5.72964e-09	1	-3.93362	1.61353e-09	1	Os.10179.1.S1_at	2.73268	2.081e-12	1	2.23914	1.63639e-08	1	Os.10179.1.S1_at	-6.25814	1.13173e-06	0.99999	-1.50409	1.95352e-05	0.999822	-1.7175	4.02578e-08	1	-2.59267	4.65362e-11	1	4.39102
Os.10183.1.S1_at	CESA1 - cellulose synthase, expressed	LOC_Os05g08370.1	Os.10183.1.S1_at				-1.95819	0.000127469	0.999	-1.78438	2.63007e-06	0.999987	-1.60609	3.27239e-05	0.999938	-2.26226	9.6795e-08	1	-1.74125	0.000749325	0.998481	Os.10183.1.S1_at	-2.22061	4.24851e-09	1	-2.50081	3.77445e-07	0.999998	Os.10183.1.S1_at	2.05235	5.8729e-08	1	2.12942	8.15925e-07	0.999996	Os.10183.1.S1_at	-4.24559	0.000208707	0.999465	2.02849	1.83666e-05	0.999992	-1.28706	0.0497989	0.986792	-1.3777	0.00371735	0.998647
Os.10183.1.S2_at	CESA1 - cellulose synthase, expressed	LOC_Os05g08370.1	Os.10183.1.S2_at				-2.4303	1.76323e-07	0.999993	-1.91464	2.54745e-08	1	-1.59999	6.87585e-07	0.999998	-1.35443	8.23026e-05	0.999864	-1.35159	0.00228868	0.996213	Os.10183.1.S2_at	-2.10836	1.34895e-09	1	-2.13827	1.43329e-07	0.999999	Os.10183.1.S2_at	1.56478	7.42635e-10	1	1.6311	1.05473e-08	1	Os.10183.1.S2_at	-2.58248	1.69141e-05	0.999922				-1.90482	3.2774e-10	1	-1.94751	7.38058e-10	1
Os.10184.1.S1_s_at	pro-resilin precursor, putative, expressed	LOC_Os06g12580.1	Os.10184.1.S1_s_at																			Os.10184.1.S1_s_at				1.15892	0.0244727	0.977329	Os.10184.1.S1_s_at							Os.10184.1.S1_s_at				1.2228	0.00536995	0.990257	2.19632	3.38618e-13	1	1.50458	4.83886e-06	0.999994
Os.10185.1.S1_at	expressed protein	LOC_Os11g31470.1	Os.10185.1.S1_at										1.23115	0.0368134	0.973052	1.4882	0.000337811	0.999544				Os.10185.1.S1_at	1.26133	0.0192952	0.978033	1.30198	0.0269648	0.975393	Os.10185.1.S1_at	-1.42768	0.000315459	0.999564				Os.10185.1.S1_at													-4.95444
Os.10186.1.S1_s_at	oxidoreductase, putative, expressed	LOC_Os08g32170.1	Os.10186.1.S1_s_at	-2.08423	0.00083734	0.982504	-1.46573	0.00891151	0.976324				-1.60207	1.37163e-06	0.999996	-1.56386	1.45671e-05	0.999969	-1.53425	0.000600297	0.998733	Os.10186.1.S1_s_at	-1.38635	0.000478182	0.999078				Os.10186.1.S1_s_at	1.25568	0.0010794	0.998708	1.54847	7.99851e-06	0.99997	Os.10186.1.S1_s_at							-1.58676	1.82792e-05	0.999997	-1.26057	0.0121818	0.993408
Os.10187.1.S1_at	expressed protein	LOC_Os01g21440.1	Os.10187.1.S1_at													-1.19191	0.00372876	0.996412				Os.10187.1.S1_at							Os.10187.1.S1_at							Os.10187.1.S1_at							-1.34379	1.70587e-05	0.999986	-1.12832	0.0388303	0.973464
Os.10188.1.S1_at	co-chaperone protein SBA1, putative, expressed	LOC_Os08g27070.1	Os.10188.1.S1_at										-1.40908	0.000156132	0.999758	-1.20647	0.0154223	0.987895	-1.43562	0.000473488	0.998957	Os.10188.1.S1_at				-1.32045	0.00241789	0.996838	Os.10188.1.S1_at	1.28814	4.03767e-06	0.999991	1.4801	1.38431e-06	0.999993	Os.10188.1.S1_at	-1.75818	0.00279222	0.996072				-2.05697	1.5373e-09	1	-1.87896	1.4572e-08	1
Os.10189.1.S1_at	expressed protein	LOC_Os02g39180.1	Os.10189.1.S1_at				1.22958	0.00517414	0.984179	1.14626	0.0272508	0.967193	1.26834	0.00181977	0.997974							Os.10189.1.S1_at							Os.10189.1.S1_at	-1.34419	3.0343e-06	0.999993	-1.23924	0.00340304	0.99471	Os.10189.1.S1_at	4.71057	6.85269e-06	0.999961				-1.19136	0.00531776	0.997657	-1.41352	5.11183e-05	0.999942
Os.10190.1.S1_at	NEDD8-activating enzyme E1 catalytic subunit, putative, expressed	LOC_Os01g16540.1	Os.10190.1.S1_at													1.2187	0.020596	0.984502				Os.10190.1.S1_at							Os.10190.1.S1_at							Os.10190.1.S1_at										-1.26284	0.00488924	0.996689
Os.10192.1.S1_at		LOC_Os03g46940.1	Os.10192.1.S1_at										1.37419	0.0404684	0.970794							Os.10192.1.S1_at	1.66243	0.00288549	0.99568	1.47201	0.0168742	0.983454	Os.10192.1.S1_at							Os.10192.1.S1_at	1.98058	0.00732474	0.991745
Os.10193.1.S1_at	aconitate hydratase, cytoplasmic, putative, expressed	LOC_Os08g09200.1	Os.10193.1.S1_at																			Os.10193.1.S1_at							Os.10193.1.S1_at							Os.10193.1.S1_at
Os.10196.1.S1_at	expressed protein	LOC_Os01g58320.1	Os.10196.1.S1_at							-1.68997	0.00065012	0.998588	-2.69358	4.2915e-05	0.999921	-1.65275	0.000713675	0.999132				Os.10196.1.S1_at				1.39768	0.0107829	0.988688	Os.10196.1.S1_at	-1.52321	0.0129488	0.988466	-2.5746	0.000187992	0.999555	Os.10196.1.S1_at							1.38154	0.00461299	0.998479	1.143	0.0138585	0.987326	3.52631
Os.10197.1.S1_at	transmembrane transport protein-like, putative, expressed	LOC_Os11g24060.1	Os.10197.1.S1_at				-2.00476	0.00802551	0.978091	-3.20371	2.18188e-07	0.999998										Os.10197.1.S1_at							Os.10197.1.S1_at	3.47786	8.7367e-09	1	1.68368	0.000554226	0.998878	Os.10197.1.S1_at				-9.38076	3.54064e-09	1	6.90578	0	1	8.94326	1.18207e-10	1
Os.10198.1.S1_at	vacuolar protein sorting 29, putative, expressed	LOC_Os02g16550.1	Os.10198.1.S1_at																			Os.10198.1.S1_at	1.15249	0.0320622	0.966176				Os.10198.1.S1_at							Os.10198.1.S1_at
Os.10200.1.S1_at	cytochrome P450 89A2, putative, expressed	LOC_Os08g05620.1	Os.10200.1.S1_at										1.15515	0.0329428	0.975483							Os.10200.1.S1_at							Os.10200.1.S1_at														-1.87535	2.21671e-05	0.999997	-1.39696	0.00612104	0.99624	6.29168
Os.10201.1.S1_at	expressed protein	LOC_Os06g09020.2	Os.10201.1.S1_at																			Os.10201.1.S1_at				-1.27151	0.00446439	0.994663	Os.10201.1.S1_at	1.25691	0.00143017	0.998344				Os.10201.1.S1_at
Os.10202.1.S1_at	cell division cycle 5-like protein, putative, expressed	LOC_Os04g28090.1	Os.10202.1.S1_at				-1.30272	0.00431515	0.986174													Os.10202.1.S1_at							Os.10202.1.S1_at	1.14577	0.0261041	0.978672				Os.10202.1.S1_at							-1.34887	0.000890047	0.999783	-1.24523	0.01239	0.99275
Os.10203.1.S1_at	expressed protein	LOC_Os10g38970.1	Os.10203.1.S1_at													-1.20642	0.0165509	0.987142				Os.10203.1.S1_at							Os.10203.1.S1_at	1.20324	0.00243832	0.997349				Os.10203.1.S1_at	-1.78011	0.00450515	0.994324				-1.26207	0.00478501	0.998702	-1.77503	1.71196e-06	1
Os.10204.1.S1_at	typical P-type R2R3 Myb protein, putative, expressed	LOC_Os01g09590.1	Os.10204.1.S1_at				2.20793	5.52197e-05	0.999465				-1.89215	0.000588949	0.999237	-2.14906	0.0020952	0.997812	-2.54549	0.000233244	0.999416	Os.10204.1.S1_at				-1.8017	0.00465354	0.994471	Os.10204.1.S1_at	1.29451	0.0391417	0.969619	1.39602	0.0181902	0.977976	Os.10204.1.S1_at				-1.69709	0.0051661	0.992226	-1.57732	0.0042998	0.999283
Os.10208.1.S1_at	expressed protein	LOC_Os07g07890.1	Os.10208.1.S1_at				1.4393	0.000642442	0.996654	1.27721	0.00464268	0.992549	1.79942	8.98699e-07	0.999997	1.39894	0.000316786	0.999568	1.50321	0.00335897	0.994817	Os.10208.1.S1_at				1.24044	0.0319783	0.971582	Os.10208.1.S1_at							Os.10208.1.S1_at	3.78199	0.000378041	0.999155				-2.01638	8.90899e-05	0.999995				1.75939
Os.10209.1.S1_x_at	IQ calmodulin-binding motif family protein, expressed	LOC_Os06g01500.1	Os.10209.1.S1_x_at				-1.30256	0.00313229	0.989104	-1.36622	0.000446654	0.998972	-1.13943	0.0492872	0.965482							Os.10209.1.S1_x_at	-1.71417	8.31312e-06	0.999972	-1.66978	3.41179e-05	0.999917	Os.10209.1.S1_x_at	1.25888	2.80823e-05	0.999949				Os.10209.1.S1_x_at							-2.41575	2.58389e-11	1	-2.03909	2.26514e-09	1	2.1565
Os.10209.2.S1_at	IQ calmodulin-binding motif family protein, expressed	LOC_Os06g01500.1	Os.10209.2.S1_at				-1.44979	0.00142372	0.993942	-1.25036	0.0108344	0.984799	-1.24336	0.00484035	0.99528							Os.10209.2.S1_at	-1.72295	4.88969e-06	0.999982	-1.82435	3.17637e-05	0.999922	Os.10209.2.S1_at	1.4573	2.22469e-06	0.999995	1.24233	0.00920515	0.987649	Os.10209.2.S1_at							-1.51667	6.44451e-05	0.999965	-1.19077	0.0446722	0.969422	2.48674
Os.10209.3.S1_x_at	IQ calmodulin-binding motif family protein, expressed	LOC_Os06g01500.1	Os.10209.3.S1_x_at							-1.34341	0.00100745	0.997953										Os.10209.3.S1_x_at	-1.70241	3.00283e-05	0.999915	-1.69788	6.67746e-05	0.999853	Os.10209.3.S1_x_at	1.17829	0.0151496	0.986761				Os.10209.3.S1_x_at							-2.56602	1.20502e-10	1	-2.22449	2.16337e-09	1	2.29673
Os.1021.1.S1_at	LSD1 zinc finger family protein, expressed	LOC_Os01g42710.1	Os.1021.1.S1_at										1.75409	4.31722e-05	0.999921	1.70771	3.66279e-05	0.999932	1.6125	0.00331899	0.994868	Os.1021.1.S1_at				1.41304	0.0091844	0.990132	Os.1021.1.S1_at	-1.6177	0.000127836	0.999804	-1.32958	0.0343854	0.962278	Os.1021.1.S1_at
Os.10211.1.S1_at	tubulin-specific chaperone C, putative, expressed	LOC_Os02g35110.1	Os.10211.1.S1_at				-1.5014	0.0162352	0.963104													Os.10211.1.S1_at							Os.10211.1.S1_at							Os.10211.1.S1_at
Os.10212.1.S1_at	expressed protein	LOC_Os01g07750.1	Os.10212.1.S1_at				1.41665	0.0101863	0.973861	1.44707	0.00198548	0.996364	1.59863	0.00741863	0.993177	1.60478	0.000133043	0.999795	1.63449	0.00140812	0.997454	Os.10212.1.S1_at				1.31801	0.0123974	0.987264	Os.10212.1.S1_at	-1.51839	0.000191531	0.999719	-1.49102	0.00360613	0.994442	Os.10212.1.S1_at				1.71459	7.55371e-06	0.99998	2.01318	1.38163e-10	1	1.50146	9.64986e-05	0.999925	1.83136
Os.10214.1.S1_at	expressed protein	LOC_Os01g69870.1	Os.10214.1.S1_at							2.67614	4.33832e-09	1	2.02091	8.38981e-09	1	2.19427	9.48595e-07	0.999997	2.27859	2.15333e-06	0.999987	Os.10214.1.S1_at	1.86781	5.84026e-07	0.999997	2.98796	1.6326e-09	1	Os.10214.1.S1_at	-2.46326	6.26692e-08	1	-2.3419	1.25428e-07	0.999999	Os.10214.1.S1_at	1.98912	0.00695	0.992073	2.01676	1.26274e-06	0.999998	1.60365	9.23698e-08	0.999999	1.68081	2.07908e-06	0.999998	-2.02806
Os.10215.1.S1_at	L-lactate dehydrogenase A, putative, expressed	LOC_Os02g01510.1	Os.10215.1.S1_at				-1.91091	0.00799144	0.97816	-1.51217	0.000252122	0.999367	-4.51917	8.3622e-13	1	-4.65755	4.60632e-13	1	-3.56985	1.95941e-09	1	Os.10215.1.S1_at	-1.27932	0.0036154	0.994758	-1.57004	5.01858e-05	0.999885	Os.10215.1.S1_at	1.43149	6.92392e-05	0.999886	1.51005	0.00313002	0.995074	Os.10215.1.S1_at							1.26793	0.00252947	0.998082	1.41513	0.000252269	0.999654	-1.96723
Os.10215.2.A1_at	L-lactate dehydrogenase A, putative, expressed	LOC_Os02g01510.1	Os.10215.2.A1_at																			Os.10215.2.A1_at							Os.10215.2.A1_at
Os.10216.1.S1_at	SEC13-related protein, putative, expressed	LOC_Os03g61630.1	Os.10216.1.S1_at				-1.45806	0.000327802	0.997975				1.20819	0.0246748	0.980841	1.17131	0.0326893	0.977019				Os.10216.1.S1_at	1.26589	0.00339083	0.995039	1.17951	0.0441763	0.962697	Os.10216.1.S1_at							Os.10216.1.S1_at
Os.10217.1.S1_a_at	argonaute-like protein, putative, expressed	LOC_Os04g06770.1	Os.10217.1.S1_a_at							-1.22467	0.00981204	0.986012										Os.10217.1.S1_a_at	1.16709	0.0227963	0.974683				Os.10217.1.S1_a_at				1.1998	0.025062	0.971115	Os.10217.1.S1_a_at				-1.24862	0.00540339	0.975987	-2.01778	1.1555e-09	1	-2.05807	2.29985e-09	1	-1.75159
Os.10219.1.S1_at	S-adenosylmethionine-dependent methyltransferase/ catalytic, putative, expressed	LOC_Os02g54000.1	Os.10219.1.S1_at										1.37499	0.0125856	0.989245	1.54345	0.00105786	0.998783	1.81996	0.000585883	0.998758	Os.10219.1.S1_at				1.45198	0.00278399	0.996433	Os.10219.1.S1_at	-1.53505	0.000346626	0.999526	-1.48187	0.00605392	0.991355	Os.10219.1.S1_at							-3.38369	3.5032e-06	1	-1.63409	0.00338181	0.999356	-1.59941
Os.10220.1.S1_at	transcription factor HBP-1b, putative, expressed	LOC_Os07g48820.1	Os.10220.1.S1_at							-1.4596	0.00180578	0.996645	-1.84753	1.06741e-05	0.999976	-2.14761	3.79628e-07	0.999999	-1.70435	0.000310501	0.999262	Os.10220.1.S1_at							Os.10220.1.S1_at							Os.10220.1.S1_at	-2.37616	0.000239241	0.999406	-1.27642	0.0128004	0.967019	3.62811	4.44089e-16	1	2.742	1.52488e-11	1	-4.34221
Os.10221.1.S1_at	nudC domain-containing protein 2, putative, expressed	LOC_Os01g47770.1	Os.10221.1.S1_at				1.25342	0.00794714	0.97825													Os.10221.1.S1_at	1.18345	0.0109191	0.986487	1.23234	0.00667963	0.992475	Os.10221.1.S1_at	-1.16395	0.0124767	0.988836				Os.10221.1.S1_at							1.26431	0.000273706	0.999761
Os.10222.1.S1_s_at	PWWP domain containing protein, expressed	LOC_Os08g37280.1	Os.10222.1.S1_s_at													1.20549	0.0240177	0.982329				Os.10222.1.S1_s_at							Os.10222.1.S1_s_at							Os.10222.1.S1_s_at				-1.59041	7.20261e-06	0.999968	-2.14594	6.48957e-09	1	-1.45254	7.61748e-05	0.999939	-1.62265
Os.10223.1.S1_at			Os.10223.1.S1_at	-3.94996	5.38732e-08	0.999992				4.43224	7.27756e-06	0.999969										Os.10223.1.S1_at							Os.10223.1.S1_at							Os.10223.1.S1_at	7.69637	0.00180902	0.997186										17.0457
Os.10224.1.S1_at	trafficking protein particle complex protein 2, putative, expressed	LOC_Os02g40000.1	Os.10224.1.S1_at				1.24223	0.017336	0.961272													Os.10224.1.S1_at							Os.10224.1.S1_at	1.20277	0.00510802	0.994912				Os.10224.1.S1_at							-1.6173	7.99628e-07	1	-1.2344	0.00765126	0.995333
Os.10226.1.A1_at	retrotransposon protein, putative, unclassified, expressed	LOC_Os07g17260.1	Os.10226.1.A1_at										-1.14394	0.0170807	0.986019	-1.10607	0.0099824	0.991656				Os.10226.1.A1_at	-1.10575	0.0135931	0.983706	-1.10272	0.0394135	0.966109	Os.10226.1.A1_at							Os.10226.1.A1_at													-9.61977
Os.10227.1.S1_at	glucosidase 2 beta subunit precursor, putative, expressed	LOC_Os01g54880.1	Os.10227.1.S1_at				-1.48404	0.00355271	0.988034							1.35911	0.00254756	0.997412	1.40986	0.0124796	0.984872	Os.10227.1.S1_at	-1.54033	0.00039243	0.999223	-1.37343	0.0130146	0.986727	Os.10227.1.S1_at	1.22621	0.0143723	0.987359				Os.10227.1.S1_at							-1.23304	0.0495855	0.984778	1.35211	0.0037305	0.996827
Os.10232.1.A1_at		LOC_Os12g06640.1	Os.10232.1.A1_at							-1.38979	0.0144081	0.9807										Os.10232.1.A1_at							Os.10232.1.A1_at	1.29941	0.0168734	0.985448	1.29673	0.0191017	0.977045
Os.10234.1.S1_at	SEC13-related protein, putative, expressed	LOC_Os07g14280.1	Os.10234.1.S1_at				-1.67376	1.03939e-05	0.999847							1.19601	0.00472416	0.995605				Os.10234.1.S1_at				-1.22864	0.00851621	0.990746	Os.10234.1.S1_at							Os.10234.1.S1_at										-1.19566	0.00752423	0.993692
Os.10238.1.S1_at	cyanogenic beta-glucosidase precursor, putative, expressed	LOC_Os04g39814.1	Os.10238.1.S1_at							-1.73851	3.79423e-05	0.999873	-1.75049	0.000411891	0.99944	-1.60056	0.00160403	0.99826	-1.6455	0.0021667	0.996378	Os.10238.1.S1_at	-1.44416	0.00659726	0.991221	-1.55155	0.00356167	0.995599	Os.10238.1.S1_at							Os.10238.1.S1_at	-5.91077	7.88053e-05	0.999747				-1.83908	0.00424012	0.998639				1.91555
Os.10240.1.S1_at	4,5-DOPA dioxygenase extradiol, putative, expressed	LOC_Os01g65680.1	Os.10240.1.S1_at							-3.2264	2.77328e-07	0.999998	-4.3268	2.35391e-10	1	-2.66199	5.34354e-08	1	-3.25483	1.57131e-07	0.999999	Os.10240.1.S1_at	-1.43788	0.000542007	0.998974	-2.08399	8.56767e-06	0.999975	Os.10240.1.S1_at	3.15707	2.9067e-10	1	2.78407	2.29547e-08	1	Os.10240.1.S1_at	-2.77115	7.48826e-05	0.999756				-1.6183	0.000140342	0.99996	-2.45399	4.99787e-07	1	-1.76535
Os.10241.1.S1_at	50S ribosomal protein L14, putative, expressed	LOC_Os12g42180.1	Os.10241.1.S1_at													1.1322	0.0470298	0.968685				Os.10241.1.S1_at							Os.10241.1.S1_at	-1.11134	0.0160402	0.98608				Os.10241.1.S1_at	2.5531	0.00103697	0.998165				-1.50873	2.31471e-07	1	-1.31637	0.000170266	0.999898
Os.10244.1.S1_s_at	glycerol-3-phosphate acyltransferase 8, putative, expressed	LOC_Os02g02340.1	Os.10244.1.S1_s_at										1.47831	0.0194642	0.984362	1.81963	0.026949	0.980506	1.28277	0.00905376	0.988354	Os.10244.1.S1_s_at	1.56584	8.8845e-05	0.999783	1.79731	9.02502e-05	0.99981	Os.10244.1.S1_s_at	-1.80103	0.0285235	0.976953	-1.31015	0.00460813	0.993149											1.83915	0.000170343	0.999698	10.938
Os.10245.1.S1_at	expressed protein	LOC_Os04g37700.1	Os.10245.1.S1_at				3.4939	2.463e-06	0.999948				-1.64085	0.0114713	0.990069							Os.10245.1.S1_at	-1.90012	0.000672231	0.998765				Os.10245.1.S1_at							Os.10245.1.S1_at				1.57117	0.017191	0.968162				3.51682	6.38177e-08	1
Os.10246.1.S1_at	actin-related protein 2/3 complex subunit 3, putative, expressed	LOC_Os02g14000.1	Os.10246.1.S1_at				-1.41371	0.00104995	0.995172				-1.21986	0.0193587	0.984435	-1.24649	0.00162285	0.998243	-1.27021	0.0131583	0.984205	Os.10246.1.S1_at	-1.25676	0.00112395	0.998078	-1.34374	0.000519293	0.999151	Os.10246.1.S1_at							Os.10246.1.S1_at							-1.23962	0.00135994	0.999558
Os.10246.2.S1_at	histone H3, putative, expressed	LOC_Os05g36280.1	Os.10246.2.S1_at				1.77453	7.6852e-07	0.999978	-124.381	9.97513e-08	0.999999	-23.5913	5.37348e-14	1	-13.3467	9.16023e-12	1	-13.1821	2.24054e-09	1	Os.10246.2.S1_at	-1.70913	8.26946e-06	0.999972	-3.53947	1.54748e-07	0.999999	Os.10246.2.S1_at	18.4087	0	1	19.1545	4.44089e-16	1	Os.10246.2.S1_at	3.35794	0.00163283	0.997399				-1.76629	5.97663e-10	1	-2.85028	2.05258e-12	1
Os.10246.3.S1_at	histone H3, putative, expressed	LOC_Os06g06460.1	Os.10246.3.S1_at				1.94535	1.04887e-06	0.999972	-88.8147	8.33147e-11	1	-22.0902	2.42695e-13	1	-10.535	2.44249e-15	1	-12.6138	3.15792e-12	1	Os.10246.3.S1_at	-2.38025	4.21059e-11	1	-7.57491	1.06941e-11	1	Os.10246.3.S1_at	15.1826	0	1	16.2629	0	1	Os.10246.3.S1_at	3.6339	0.0024408	0.996458	-1.36156	0.00133305	0.996888	-3.54649	3.15115e-12	1	-3.35437	1.07305e-11	1	-1.56268
Os.10246.4.S1_x_at	histone H3, putative, expressed	LOC_Os06g06510.1	Os.10246.4.S1_x_at				1.88991	5.07714e-07	0.999984	-86.8913	1.45164e-10	1	-15.9689	3.9968e-14	1	-10.9742	2.17915e-12	1	-10.6029	8.89633e-12	1	Os.10246.4.S1_x_at	-2.68421	3.46635e-09	1	-7.75486	1.77065e-11	1	Os.10246.4.S1_x_at	14.1966	0	1	13.6593	0	1	Os.10246.4.S1_x_at	2.63464	0.0110142	0.988687				-3.05493	6.04738e-13	1	-2.92514	3.01381e-12	1
Os.10246.5.S1_at	U-box domain containing protein, expressed	LOC_Os06g06490.1	Os.10246.5.S1_at				3.2166	1.80671e-10	1	-219.181	4.15154e-08	1	-25.7784	1.11022e-15	1	-16.3118	6.78346e-14	1	-17.1005	8.93263e-11	1	Os.10246.5.S1_at	-3.38424	2.1275e-11	1	-8.41379	2.96241e-10	1	Os.10246.5.S1_at	21.2301	0	1	20.9625	0	1	Os.10246.5.S1_at	4.93061	0.000467574	0.999005	-1.9198	5.42951e-08	0.999998	-4.13313	2.62013e-14	1	-3.59432	1.46105e-13	1
Os.10247.1.S1_a_at	expressed protein	LOC_Os07g11290.1	Os.10247.1.S1_a_at							1.43695	9.91821e-05	0.999713										Os.10247.1.S1_a_at	1.68458	5.26076e-06	0.999981	1.70185	1.28222e-07	0.999999	Os.10247.1.S1_a_at	-1.25438	0.00508029	0.994936				Os.10247.1.S1_a_at							2.35623	4.39426e-13	1	1.323	0.000782331	0.999204
Os.10251.1.S1_at	acyltransferase, putative, expressed	LOC_Os10g33370.1	Os.10251.1.S1_at				-5.23606	2.32821e-05	0.99972													Os.10251.1.S1_at	-2.72781	5.28246e-08	1	-2.411	6.69357e-08	1	Os.10251.1.S1_at	1.20888	0.00297504	0.99684				Os.10251.1.S1_at	-2.52747	0.000175192	0.999532				-2.79136	1.97193e-10	1	-2.39854	2.37848e-09	1
Os.10252.1.S1_s_at	expressed protein	LOC_Os02g20950.1	Os.10252.1.S1_s_at							1.39516	0.00622042	0.990465										Os.10252.1.S1_s_at							Os.10252.1.S1_s_at
Os.10253.1.S1_at	salicylic acid-induced fragment 1 protein, putative, expressed	LOC_Os02g12760.1	Os.10253.1.S1_at							-1.55517	0.00033811	0.999188	-2.42772	9.4589e-10	1	-2.83852	9.57142e-10	1	-3.18397	4.32215e-09	1	Os.10253.1.S1_at	-3.0717	6.07232e-10	1	-1.71624	7.97946e-06	0.999976	Os.10253.1.S1_at	1.89295	7.88102e-09	1	2.04807	5.22057e-08	1	Os.10253.1.S1_at										1.31126	0.000605191	0.999382
Os.10254.1.S1_at	copine-6, putative, expressed	LOC_Os08g38600.1	Os.10254.1.S1_at							2.16957	2.9076e-06	0.999986	4.12908	3.72854e-09	1	2.95972	1.4133e-08	1	3.65693	8.85927e-08	0.999999	Os.10254.1.S1_at	2.38658	6.54466e-09	1	3.1789	3.61942e-09	1	Os.10254.1.S1_at	-3.20538	3.57883e-09	1	-3.47243	8.93669e-08	0.999999	Os.10254.1.S1_at	10.9253	7.3049e-06	0.999959				3.46699	6.51426e-10	1	5.00979	4.98395e-10	1
Os.10255.1.S1_s_at			Os.10255.1.S1_s_at	-2.93101	1.19743e-07	0.999984	1.97777	5.30248e-05	0.999481	1.40212	0.00495802	0.992124							1.38974	0.00465491	0.993234	Os.10255.1.S1_s_at	2.42655	0.000334536	0.999322	2.08354	1.84975e-05	0.999951	Os.10255.1.S1_s_at	-1.35005	0.0360544	0.97172	-1.39157	0.00533839	0.992233	Os.10255.1.S1_s_at										1.21254	0.0041748	0.997072	10.5053
Os.10256.1.S1_at	40S ribosomal protein S6, putative, expressed	LOC_Os03g27260.1	Os.10256.1.S1_at										-1.37626	5.44101e-05	0.999903	-1.25731	0.000521485	0.999337	-1.22463	0.0136274	0.983748	Os.10256.1.S1_at	-1.17974	0.00826848	0.989348	-1.16549	0.028354	0.974326	Os.10256.1.S1_at	1.30912	4.77647e-06	0.999989	1.15639	0.0207984	0.97533	Os.10256.1.S1_at							-1.25488	0.000349011	0.999908	-1.30857	0.000134986	0.999866	2.19617
Os.10257.1.S1_at	SART-1 family protein, expressed	LOC_Os02g30730.2	Os.10257.1.S1_at													-1.29692	0.00726995	0.99364	-1.37529	0.0108281	0.986525	Os.10257.1.S1_at	1.23636	0.0146638	0.982617				Os.10257.1.S1_at	1.27078	0.00126217	0.998517				Os.10257.1.S1_at	2.14104	0.00622994	0.992714										1.88154
Os.10257.1.S1_x_at	SART-1 family protein, expressed	LOC_Os02g30730.1	Os.10257.1.S1_x_at	1.46523	0.000277562	0.992644																Os.10257.1.S1_x_at							Os.10257.1.S1_x_at	1.22806	0.00433195	0.995599				Os.10257.1.S1_x_at	1.8038	0.0114347	0.988355				-1.29355	0.00493615	0.998811	-1.18434	0.0492704	0.97368
Os.10258.1.S1_at	HYS1, putative, expressed	LOC_Os01g68970.1	Os.10258.1.S1_at							1.31308	0.00188995	0.996513	1.46691	0.000167941	0.999743	1.33927	0.000669971	0.999178	1.56248	0.00154103	0.997259	Os.10258.1.S1_at	1.58739	1.91206e-06	0.999992	1.52771	4.02057e-05	0.999905	Os.10258.1.S1_at	-1.45356	1.50106e-05	0.99997	-1.381	0.00774787	0.989333	Os.10258.1.S1_at	2.19094	0.00165244	0.997375	1.42424	0.00477278	0.992372	2.69883	5.99696e-11	1	2.13962	2.54113e-08	1
Os.10259.1.S1_at	heat shock protein 81-1, putative, expressed	LOC_Os08g39140.1	Os.10259.1.S1_at										-1.17034	0.0127005	0.98916	-1.42651	9.31485e-05	0.999849	-1.26615	0.0299842	0.969133	Os.10259.1.S1_at	-1.70478	8.29623e-07	0.999996	-1.32858	0.000913648	0.998624	Os.10259.1.S1_at	1.96362	1.44995e-13	1	1.41962	0.000278638	0.999377	Os.10259.1.S1_at				-1.32142	0.000404226	0.998212	1.99892	3.08642e-14	1	1.59374	2.34719e-07	1	2.21368
Os.10260.1.S1_at	expressed protein	LOC_Os02g51700.1	Os.10260.1.S1_at							-1.17785	0.0283807	0.966071										Os.10260.1.S1_at	-1.2132	0.0182794	0.979022				Os.10260.1.S1_at	1.26687	0.000497865	0.999348	1.22898	0.0115257	0.985047	Os.10260.1.S1_at							-2.29134	3.17735e-09	1	-1.71241	7.40585e-07	0.999999
Os.10261.1.S1_at	tyrosyl-tRNA synthetase, putative, expressed	LOC_Os08g05490.1	Os.10261.1.S1_at													-1.18796	0.0198713	0.984969				Os.10261.1.S1_at	-1.21819	0.00663304	0.99118				Os.10261.1.S1_at	1.31071	0.000323424	0.999554				Os.10261.1.S1_at	1.61985	0.0347951	0.97227				-2.23867	4.31223e-08	1	-1.83359	1.84251e-06	0.999998	2.15103
Os.10262.1.S1_at	STIP1 homology and U box-containing protein 1, expressed	LOC_Os08g02140.1	Os.10262.1.S1_at																			Os.10262.1.S1_at							Os.10262.1.S1_at							Os.10262.1.S1_at
Os.10263.1.S1_at	expressed protein	LOC_Os11g34910.1	Os.10263.1.S1_at							1.38631	0.00298273	0.994871	1.35841	0.0049028	0.995228	1.85753	1.68927e-06	0.999995	1.84864	7.19155e-05	0.999777	Os.10263.1.S1_at							Os.10263.1.S1_at	-1.19608	0.0336317	0.973385	-1.54705	0.000614407	0.998774	Os.10263.1.S1_at													2.15502
Os.10264.1.S1_at	expressed protein	LOC_Os06g06014.2	Os.10264.1.S1_at										1.38876	0.0304335	0.977084	1.60539	0.000623272	0.999227	1.71101	0.00192483	0.996713	Os.10264.1.S1_at							Os.10264.1.S1_at							Os.10264.1.S1_at	-2.44545	0.00115946	0.998001
Os.10264.2.S1_at	expressed protein	LOC_Os06g06014.1	Os.10264.2.S1_at				1.57201	0.000651057	0.99662				1.31761	0.0311834	0.976603	1.41897	0.00265079	0.997323	1.55285	0.00726623	0.990267	Os.10264.2.S1_at							Os.10264.2.S1_at				-1.72642	0.00162936	0.997179	Os.10264.2.S1_at				-1.79968	0.00727903	0.988223	1.66761	0.000793331	0.99903	1.88252	0.000199297	0.999589
Os.10266.1.S1_at	expressed protein	LOC_Os03g43100.2	Os.10266.1.S1_at				1.46085	0.00381159	0.987392													Os.10266.1.S1_at							Os.10266.1.S1_at							Os.10266.1.S1_at	1.55672	0.000103729	0.999687
Os.10271.1.S1_x_at			Os.10271.1.S1_x_at																			Os.10271.1.S1_x_at							Os.10271.1.S1_x_at											1.20252	0.0121894	0.986232	2.46601	0.000351095	0.999998	1.65316	2.07976e-05	0.999986	1.83631
Os.10271.2.S1_x_at	pre-mRNA-splicing factor prp1, putative, expressed	LOC_Os01g15860.1	Os.10271.2.S1_x_at				-1.46049	0.00318073	0.988978													Os.10271.2.S1_x_at							Os.10271.2.S1_x_at	1.24008	0.0113014	0.989765				Os.10271.2.S1_x_at
Os.10272.1.S1_at	chloride channel-like protein CLC-g, putative, expressed	LOC_Os08g20570.1	Os.10272.1.S1_at							-3.17969	0.00116659	0.997682	-7.32024	1.13674e-09	1	-5.1888	7.15703e-07	0.999998	-5.79563	9.04477e-08	0.999999	Os.10272.1.S1_at	-2.49265	5.83216e-05	0.999849	-6.28963	6.44614e-08	1	Os.10272.1.S1_at	2.12591	5.75416e-06	0.999987	3.69473	7.81076e-08	0.999999	Os.10272.1.S1_at	-2.01289	0.00470764	0.994128	1.56124	0.000737786	0.998142	1.51486	1.38057e-05	0.999969	1.47166	0.00029986	0.999641
Os.10273.1.S1_at	VQ motif family protein, expressed	LOC_Os08g31660.1	Os.10273.1.S1_at				-4.6805	1.20257e-09	1	-2.31078	1.04194e-06	0.999994	-1.70954	2.45345e-05	0.999951	-2.35201	4.8189e-08	1	-2.36144	2.87867e-06	0.999984	Os.10273.1.S1_at	-5.07751	3.69463e-11	1	-7.3079	8.97248e-10	1	Os.10273.1.S1_at	2.81889	1.49111e-10	1	2.88636	6.29209e-09	1	Os.10273.1.S1_at	-2.25895	0.0102449	0.989304							1.3129	0.00705521	0.995459	-2.62551
Os.10274.1.S1_a_at			Os.10274.1.S1_a_at				-2.87579	1.77015e-07	0.999993													Os.10274.1.S1_a_at							Os.10274.1.S1_a_at	1.50662	2.96597e-06	0.999993	1.28903	0.0285261	0.967776	Os.10274.1.S1_a_at				-1.31137	0.000343068	0.997548	1.85114	1.82876e-12	1	2.58652	8.36087e-12	1
Os.10274.3.S1_at			Os.10274.3.S1_at																			Os.10274.3.S1_at							Os.10274.3.S1_at							Os.10274.3.S1_at				1.52023	0.003921	0.998146	2.26703	1.05469e-05	0.999999	2.85649	4.12239e-06	1
Os.10274.4.S1_at			Os.10274.4.S1_at																			Os.10274.4.S1_at							Os.10274.4.S1_at							Os.10274.4.S1_at										1.58063	0.0119183	0.993135
Os.10275.1.S1_at	geranylgeranyl hydrogenase, putative, expressed	LOC_Os02g51080.1	Os.10275.1.S1_at				-1.46967	0.00121808	0.994607	1.26934	0.00294964	0.994919	1.27333	0.00272604	0.997126	1.3256	0.000517282	0.999342	1.75941	3.26657e-05	0.999883	Os.10275.1.S1_at				1.4831	3.41572e-05	0.999917	Os.10275.1.S1_at	-1.28354	0.000472502	0.999377	-1.89965	2.68491e-06	0.999988	Os.10275.1.S1_at	2.3282	0.00455755	0.994273	-1.56877	1.9744e-07	0.999997	-4.56974	3.55271e-15	1	-1.53306	9.45676e-08	1	2.41414
Os.10276.1.S1_at	ADP-ribosylation factor 1, putative, expressed	LOC_Os07g12200.1	Os.10276.1.S1_at							-1.22066	0.000989997	0.997983										Os.10276.1.S1_at							Os.10276.1.S1_at	1.08654	0.016236	0.985931				Os.10276.1.S1_at
Os.10276.2.S1_at	ADP-ribosylation factor 1, putative, expressed	LOC_Os07g12170.1	Os.10276.2.S1_at																			Os.10276.2.S1_at							Os.10276.2.S1_at							Os.10276.2.S1_at				1.36582	0.00026546	0.99883
Os.10277.1.S1_at	caffeic acid 3-O-methyltransferase, putative, expressed	LOC_Os04g09654.1	Os.10277.1.S1_at										-1.72873	0.000183501	0.999722	-1.28728	0.0301499	0.978548	-1.61554	0.00035952	0.999167	Os.10277.1.S1_at	-1.58808	0.000444756	0.999134	-1.65602	3.36548e-05	0.999918	Os.10277.1.S1_at	-1.32849	0.017586	0.98491				Os.10277.1.S1_at	-12.5926	2.14519e-07	0.999997										-3.76588
Os.10279.1.S1_at	uricase, putative, expressed	LOC_Os01g64520.1	Os.10279.1.S1_at							-5.42435	3.78919e-13	1	-1.65355	1.04395e-05	0.999977	-1.5989	0.000130311	0.999799				Os.10279.1.S1_at				1.26352	0.0308464	0.972433	Os.10279.1.S1_at	1.77187	4.6047e-09	1	1.77214	2.85361e-07	0.999998	Os.10279.1.S1_at	1.95536	0.0145025	0.986	1.30989	0.00537219	0.991314	2.43259	1.62093e-14	1	1.92814	3.58841e-08	1
Os.10280.1.A1_at		LOC_Os02g04510.1	Os.10280.1.A1_at				-7.01408	6.21765e-07	0.999981	1.47866	0.0132638	0.981991										Os.10280.1.A1_at							Os.10280.1.A1_at											-2.39573	0.00140604	0.998977	-2.50405	0.00105439	0.999903	-1.88648	0.00879899	0.995207	4.1114
Os.10281.1.S1_at	sulfate transporter 4.1, chloroplast precursor, putative, expressed	LOC_Os09g06499.1	Os.10281.1.S1_at							-1.48611	0.00398914	0.993444	-1.43062	0.00403083	0.99597							Os.10281.1.S1_at				-1.33749	0.00938936	0.989945	Os.10281.1.S1_at	2.69629	5.02844e-11	1	1.82703	1.87879e-05	0.999938	Os.10281.1.S1_at	-3.25771	2.05083e-05	0.99991				-1.23875	0.00103325	0.999637	-1.40888	9.54492e-05	0.999923	1.6147
Os.10281.2.S1_x_at	sulfate transporter 4.1, chloroplast precursor, putative, expressed	LOC_Os09g06499.1	Os.10281.2.S1_x_at																			Os.10281.2.S1_x_at							Os.10281.2.S1_x_at	2.89749	7.3443e-06	0.999984	1.63716	0.00788878	0.989169	Os.10281.2.S1_x_at	-3.54991	0.000257042	0.999372				-1.39125	0.0116343	0.996665
Os.10283.1.S1_at	expressed protein	LOC_Os04g01240.1	Os.10283.1.S1_at				1.21445	0.0135195	0.967772	-1.38111	0.00010638	0.999696	-1.49747	5.38985e-05	0.999904	-1.56358	5.09711e-06	0.999988	-1.43977	0.000985345	0.998099	Os.10283.1.S1_at	-1.22335	0.00876772	0.9888	-1.51056	9.20574e-06	0.999973	Os.10283.1.S1_at	2.06459	2.46828e-11	1	1.83865	5.16299e-07	0.999997	Os.10283.1.S1_at							-1.19134	0.00531505	0.998502	-1.28557	0.00132698	0.999284
Os.10287.1.S1_at	peroxidase 1 precursor, putative, expressed	LOC_Os07g01370.1	Os.10287.1.S1_at										-6.12035	9.8881e-07	0.999997	-3.42214	2.71155e-07	0.999999	-2.73528	3.8191e-06	0.99998	Os.10287.1.S1_at				-1.69701	0.000608646	0.999027	Os.10287.1.S1_at							Os.10287.1.S1_at				1.25385	0.0246788	0.961841	2.3737	2.64752e-09	1
Os.10289.1.S1_at	26S proteasome non-ATPase regulatory subunit 14, putative, expressed	LOC_Os05g30800.1	Os.10289.1.S1_at							1.22244	0.0190436	0.975641	1.19838	0.018505	0.985025							Os.10289.1.S1_at	1.3508	0.000172868	0.999616	1.46943	1.01667e-05	0.999971	Os.10289.1.S1_at	-1.12228	0.0436276	0.966608	-1.23176	0.00878306	0.988132	Os.10289.1.S1_at				1.18912	0.0149977	0.975925	-1.28434	0.000231058	0.999916	-1.23676	0.00393579	0.998015
Os.10290.1.S1_at	calmodulin, putative, expressed	LOC_Os05g41210.1	Os.10290.1.S1_at				1.20332	0.0122761	0.969991	1.19287	0.0225293	0.971984										Os.10290.1.S1_at							Os.10290.1.S1_at	-1.11659	0.0375387	0.970707				Os.10290.1.S1_at
Os.10292.1.S1_at	carbohydrate transporter/ sugar porter/ transporter, putative, expressed	LOC_Os01g16260.1	Os.10292.1.S1_at							-1.46046	0.000333685	0.999197	-1.25003	0.0352779	0.974011							Os.10292.1.S1_at							Os.10292.1.S1_at	1.60788	1.57952e-06	0.999996	1.4269	0.00132266	0.99764	Os.10292.1.S1_at	3.07467	0.00377936	0.995042	1.32563	0.00203812	0.99543	-1.34496	0.00024411	0.999945				-2.10775
Os.10293.1.S1_at	ethylene response element binding protein, putative, expressed	LOC_Os07g42510.1	Os.10293.1.S1_at							-1.63091	0.0138036	0.98138				-1.72067	3.57135e-06	0.999991	-1.76634	1.95028e-05	0.999924	Os.10293.1.S1_at	-1.72331	6.76375e-06	0.999976	-1.75906	3.10462e-06	0.999989	Os.10293.1.S1_at	1.30857	0.00328916	0.996548	1.77853	2.59576e-06	0.999989	Os.10293.1.S1_at							1.2462	0.00583014	0.995868	1.51416	0.000127325	0.999781	-9.99567
Os.10294.1.S1_at	N-rich protein, putative, expressed	LOC_Os05g51590.1	Os.10294.1.S1_at	-2.06367	2.14022e-06	0.999844				1.35421	0.00763168	0.988675										Os.10294.1.S1_at							Os.10294.1.S1_at							Os.10294.1.S1_at	-3.6517	4.07803e-05	0.999847	1.42304	0.00134004	0.997508	2.76718	1.803e-13	1	2.61886	7.88387e-11	1
Os.10295.1.S1_at		LOC_Os12g07300.1	Os.10295.1.S1_at													1.24203	0.0207119	0.984427				Os.10295.1.S1_at							Os.10295.1.S1_at							Os.10295.1.S1_at	1.67851	0.00352564	0.9953				-2.69057	4.6105e-07	1	-2.4478	1.27591e-06	1
Os.10298.1.S1_at	h/ACA ribonucleoprotein complex subunit 1-like protein 1, putative, expressed	LOC_Os11g37080.1	Os.10298.1.S1_at										-1.21068	0.0172837	0.985876	-1.26136	0.000527864	0.99933	-1.26328	0.00536208	0.992405	Os.10298.1.S1_at							Os.10298.1.S1_at	1.29476	2.4933e-06	0.999994	1.21758	0.0041471	0.993738	Os.10298.1.S1_at	2.03131	0.0061187	0.992814							-1.35054	0.0384143	0.977782	1.66701
Os.10299.1.S1_at	pre-mRNA-splicing factor SF2, putative, expressed	LOC_Os05g30140.1	Os.10299.1.S1_at							1.2094	0.0260688	0.968377	1.30612	0.00558026	0.994663	1.32424	0.00127414	0.998572	1.33422	0.0116299	0.985717	Os.10299.1.S1_at							Os.10299.1.S1_at	1.34058	0.000497398	0.999348				Os.10299.1.S1_at	3.11207	0.000332482	0.999234				1.57347	1.77987e-05	0.999959	1.84969	4.80524e-07	0.999998	5.98764
Os.10303.1.S1_at	expressed protein	LOC_Os03g01350.1	Os.10303.1.S1_at				-2.06422	0.00052095	0.997138	1.73478	0.00231642	0.995858	1.48305	0.0256359	0.980205	1.76629	0.000823896	0.999018	2.00987	0.00278001	0.99556	Os.10303.1.S1_at							Os.10303.1.S1_at	-1.83842	0.00056787	0.999267	-1.65819	0.0202357	0.975896	Os.10303.1.S1_at							1.36062	0.015478	0.99031	1.3341	0.0341611	0.973688	-2.76992
Os.10303.1.S2_at	expressed protein	LOC_Os03g01350.1	Os.10303.1.S2_at							1.58545	0.00606982	0.99066				2.18744	0.000169529	0.999748	2.22443	0.00413835	0.993854	Os.10303.1.S2_at							Os.10303.1.S2_at	-1.81977	0.0014938	0.998279	-2.01924	0.0085534	0.988397	Os.10303.1.S2_at							1.21964	0.0250753	0.990562	1.61869	0.00319301	0.998781	-2.08353
Os.10303.1.S3_at	expressed protein	LOC_Os03g01350.1	Os.10303.1.S3_at							1.27864	0.0117643	0.983713				1.10569	0.0236002	0.982592	1.18033	0.0105834	0.986773	Os.10303.1.S3_at							Os.10303.1.S3_at				-1.18851	0.00873812	0.988184	Os.10303.1.S3_at	1.65826	0.0355694	0.971784										-4.63864
Os.10305.1.S1_at	nucleotide pyrophosphatase/phosphodiesterase, putative, expressed	LOC_Os08g41880.1	Os.10305.1.S1_at							-2.36921	0.000485373	0.998897	-13.7379	3.41139e-08	1	-10.5859	6.79797e-08	1	-11.5167	4.22049e-06	0.999978	Os.10305.1.S1_at	-4.21462	1.64623e-06	0.999993	-7.71491	8.33467e-06	0.999975	Os.10305.1.S1_at	6.79084	4.46222e-10	1	13.6146	2.96719e-10	1	Os.10305.1.S1_at	-225.37	1.93582e-07	0.999997	-2.01367	2.03072e-06	0.999996	-4.16043	1.2707e-09	1	-5.55096	3.47407e-10	1
Os.10306.2.S1_x_at	expressed protein	LOC_Os01g24480.1	Os.10306.2.S1_x_at				1.46151	0.00120115	0.994663	1.40672	0.0068162	0.989702	1.28593	0.0363608	0.973334	1.72924	2.46072e-05	0.999952				Os.10306.2.S1_x_at				-1.36301	0.0143748	0.985558	Os.10306.2.S1_x_at	-1.30175	0.00994085	0.990857	-1.33643	0.0346538	0.96203	Os.10306.2.S1_x_at	1.55788	0.0381101	0.970206							1.94179	1.13211e-07	1	-2.07821
Os.10307.1.S1_at	GTP-binding protein lepA, putative, expressed	LOC_Os06g05250.1	Os.10307.1.S1_at																			Os.10307.1.S1_at							Os.10307.1.S1_at							Os.10307.1.S1_at	1.9449	0.0138849	0.986465				-2.67048	1.39034e-06	1	-1.9244	7.16895e-05	0.999981	-1.80488
Os.10308.1.S1_at	DNA repair protein RAD23, putative, expressed	LOC_Os06g15360.1	Os.10308.1.S1_at																			Os.10308.1.S1_at							Os.10308.1.S1_at							Os.10308.1.S1_at	-1.35021	0.037331	0.970688
Os.10309.1.S1_at	proton pump interactor, putative, expressed	LOC_Os09g17730.1	Os.10309.1.S1_at							1.22034	0.00293257	0.994944	1.15313	0.0238653	0.98138							Os.10309.1.S1_at	1.23312	0.00222849	0.99654	1.26877	0.00071312	0.998886	Os.10309.1.S1_at							Os.10309.1.S1_at	1.4726	0.0306297	0.974916				1.1024	0.0475375	0.97664
Os.10311.1.S1_a_at	calcium binding EF-hand protein, putative, expressed	LOC_Os06g14324.1	Os.10311.1.S1_a_at										2.09372	0.0016571	0.998132	2.67801	2.14578e-05	0.999957	3.28742	5.46407e-05	0.999822	Os.10311.1.S1_a_at							Os.10311.1.S1_a_at	-2.85818	1.21658e-05	0.999975	-3.39051	4.82204e-05	0.999861	Os.10311.1.S1_a_at				-2.21211	8.83973e-09	1	-3.31047	2.09818e-11	1	-2.0986	8.16179e-09	1
Os.10311.2.A1_x_at	calcium binding EF-hand protein, putative, expressed	LOC_Os06g14324.1	Os.10311.2.A1_x_at													1.46308	0.00705148	0.993805	1.28945	0.00943995	0.987951	Os.10311.2.A1_x_at							Os.10311.2.A1_x_at	-1.51359	0.00423589	0.995685	-1.27507	0.0142253	0.982121					-2.40115	8.61981e-09	1	-3.82566	5.3214e-11	1	-2.42097	1.56344e-08	1
Os.10312.1.S1_at	cytochrome c, putative, expressed	LOC_Os05g34770.1	Os.10312.1.S1_at										-1.38456	2.68595e-06	0.999993	-1.33437	9.70158e-07	0.999997	-1.2995	9.98769e-05	0.999708	Os.10312.1.S1_at				-1.10562	0.0274498	0.975019	Os.10312.1.S1_at	1.30157	5.11157e-07	0.999999	1.40076	4.27155e-07	0.999998	Os.10312.1.S1_at							1.24954	2.85659e-05	0.999969				2.17855
Os.10314.1.S1_a_at	expressed protein	LOC_Os02g55200.1	Os.10314.1.S1_a_at																			Os.10314.1.S1_a_at							Os.10314.1.S1_a_at							Os.10314.1.S1_a_at	-1.58234	0.0270769	0.977229	-1.46909	0.00183875	0.99315
Os.10315.1.S1_at	cytokinin-N-glucosyltransferase 1, putative, expressed	LOC_Os11g25454.1	Os.10315.1.S1_at				-5.29459	0.000119637	0.999047	-2.07792	1.04993e-07	0.999999	-1.8816	1.65658e-05	0.999965	-2.73989	2.29853e-07	0.999999	-2.27718	8.88774e-07	0.999994	Os.10315.1.S1_at	-1.56461	0.000237371	0.999496	-1.79112	2.65686e-06	0.999991	Os.10315.1.S1_at	2.67698	4.78343e-09	1	1.92401	9.12188e-06	0.999967	Os.10315.1.S1_at							1.81861	5.82333e-05	0.999851	2.34061	5.29173e-06	0.999989	5.30182
Os.10316.1.S1_at	helix-loop-helix DNA-binding domain containing protein, expressed	LOC_Os01g39330.1	Os.10316.1.S1_at							-1.65394	0.000539953	0.998793				1.44625	0.00323435	0.996824				Os.10316.1.S1_at							Os.10316.1.S1_at				-1.39179	0.0304748	0.965928	Os.10316.1.S1_at	-1.84574	0.0110254	0.988679	2.21491	6.51995e-08	0.999999	1.48176	3.1948e-05	0.999904	2.10811	9.81728e-08	1
Os.10317.1.S1_at	pot1-like protein, putative, expressed	LOC_Os04g39280.1	Os.10317.1.S1_at							-1.68049	0.00114976	0.99771	-7.59766	8.17684e-09	1	-10.3189	1.42945e-07	0.999999	-10.7262	3.22864e-08	1	Os.10317.1.S1_at	-6.67865	4.1195e-07	0.999998	-6.93372	9.36662e-08	0.999999	Os.10317.1.S1_at	2.54067	2.04936e-05	0.999961	31.8322	7.53841e-13	1								-3.57105	1.05131e-05	1	-2.13208	0.000685942	0.99974
Os.10319.1.S1_at	tetratricopeptide-like helical, putative, expressed	LOC_Os12g06650.1	Os.10319.1.S1_at										1.49261	0.0137233	0.988414	1.84119	0.000164421	0.999754	1.49507	0.0391163	0.961699	Os.10319.1.S1_at							Os.10319.1.S1_at
Os.10320.1.S1_x_at	transferase, putative, expressed	LOC_Os01g15490.1	Os.10320.1.S1_x_at													1.23698	0.0128104	0.989671				Os.10320.1.S1_x_at	-1.47435	0.000200281	0.999564	-1.33147	0.0067171	0.992439	Os.10320.1.S1_x_at							Os.10320.1.S1_x_at				1.21535	0.0207558	0.969447	-1.40391	2.75163e-05	0.999998
Os.10321.1.S1_at	transposon protein, putative, Pong sub-class, expressed	LOC_Os09g06634.1	Os.10321.1.S1_at				-1.54867	0.002731	0.99016	1.25254	0.00814785	0.988034	1.44434	0.000436194	0.999412	1.50469	0.000127034	0.999803	1.31906	0.0287757	0.970148	Os.10321.1.S1_at	1.57275	2.56226e-05	0.999926	1.49007	0.000224227	0.999586	Os.10321.1.S1_at	-1.31359	0.00119969	0.998582	-1.5211	0.00322594	0.994946	Os.10321.1.S1_at	2.27897	0.0048426	0.993999
Os.10322.1.S1_s_at	DNA binding protein, putative, expressed	LOC_Os07g38170.1	Os.10322.1.S1_s_at							4.03756	1.33226e-08	1	-3.04729	8.9766e-07	0.999997	-2.30564	7.52208e-05	0.999874	-2.80215	1.91174e-05	0.999925	Os.10322.1.S1_s_at	-2.374	3.50889e-05	0.999903	-3.79169	1.39004e-06	0.999995	Os.10322.1.S1_s_at	2.15684	5.78864e-06	0.999987	1.65175	0.00166796	0.997122	Os.10322.1.S1_s_at	-3.46467	2.30324e-07	0.999997	3.87208	4.38689e-09	1	5.32891	0	1	3.36749	1.45595e-12	1
Os.10323.1.S1_at	protein BABY BOOM 2, putative, expressed	LOC_Os08g07440.1	Os.10323.1.S1_at													1.36713	0.000760854	0.999083				Os.10323.1.S1_at							Os.10323.1.S1_at							Os.10323.1.S1_at							-1.37555	0.000906483	0.999385	-1.31434	0.0048798	0.995012
Os.10324.1.S1_at	prunasin hydrolase isoform PHA precursor, putative, expressed	LOC_Os04g39840.1	Os.10324.1.S1_at							1.53185	6.73688e-05	0.999793	2.80746	2.91122e-09	1	2.30082	2.1666e-08	1	2.44201	7.47175e-06	0.999965	Os.10324.1.S1_at	1.89449	8.43392e-06	0.999971	1.9898	6.06195e-07	0.999997	Os.10324.1.S1_at	-2.34242	2.76255e-09	1	-2.01135	4.05751e-05	0.99988	Os.10324.1.S1_at	3.98609	5.7559e-05	0.999801
Os.10326.1.S1_at	expressed protein	LOC_Os12g13674.1	Os.10326.1.S1_at				-1.96594	1.08729e-06	0.999972				1.43071	9.80345e-05	0.999839	1.56902	1.73893e-08	1	1.56831	4.01381e-06	0.999979	Os.10326.1.S1_at	-1.4071	5.21808e-05	0.999863	-1.45439	5.75729e-05	0.999871	Os.10326.1.S1_at				-1.14309	0.0352947	0.961439	Os.10326.1.S1_at
Os.10328.1.S1_at	dof domain, zinc finger family protein, expressed	LOC_Os03g55610.1	Os.10328.1.S1_at				-2.6531	0.00221427	0.991582							-1.55407	0.00808372	0.993035	-1.90976	0.00131766	0.997589	Os.10328.1.S1_at							Os.10328.1.S1_at							Os.10328.1.S1_at	1.11923	0.0376215	0.970508				1.80548	0.000288055	0.999946
Os.10333.1.S1_at	myb-like DNA-binding domain, SHAQKYF class family protein, expressed	LOC_Os07g02800.1	Os.10333.1.S1_at	-1.33033	0.000183583	0.994692	1.33303	0.000865356	0.995821				2.51927	1.49644e-09	1	2.11395	4.36873e-09	1	2.49312	8.82821e-06	0.99996	Os.10333.1.S1_at	2.79675	1.73306e-12	1	3.59894	3.51963e-12	1	Os.10333.1.S1_at	-1.55078	2.90406e-06	0.999993	-1.82911	0.000159934	0.999612	Os.10333.1.S1_at							1.34917	6.41465e-05	0.999897	2.11144	1.17354e-09	1	3.3432
Os.10334.1.S1_at	serine/threonine-protein kinase SAPK8, putative, expressed	LOC_Os03g55600.1	Os.10334.1.S1_at							-1.213	0.0323749	0.96217										Os.10334.1.S1_at							Os.10334.1.S1_at							Os.10334.1.S1_at				1.25969	0.0138428	0.976443	1.2037	0.0144529	0.993899				1.577
Os.10335.1.S1_at	expressed protein	LOC_Os01g38190.1	Os.10335.1.S1_at																			Os.10335.1.S1_at							Os.10335.1.S1_at																				-2.26082
Os.10336.1.S1_at	protein binding protein, putative, expressed	LOC_Os03g49900.1	Os.10336.1.S1_at										1.23194	0.0041073	0.995904	1.21734	0.00512256	0.995289	1.2997	0.00528632	0.992493	Os.10336.1.S1_at	1.69374	8.25588e-09	1	1.35249	0.000220933	0.999591	Os.10336.1.S1_at	-1.20132	0.0022209	0.997558	-1.24817	0.00830815	0.98868	Os.10336.1.S1_at							-1.25354	0.000910306	0.999827				-1.72814
Os.10337.1.S1_x_at	OsPP2Ac-3 - Phosphatase 2A isoform 3 belonging to family 1, expressed	LOC_Os02g12580.1	Os.10337.1.S1_x_at							1.19203	0.0256929	0.968755	1.39117	0.000275001	0.999606	1.43085	1.18552e-05	0.999974	1.47326	0.000137218	0.999622	Os.10337.1.S1_x_at	1.314	7.84782e-05	0.999805	1.40858	1.86665e-05	0.999951	Os.10337.1.S1_x_at	-1.56642	6.59934e-08	1	-1.36523	0.00032874	0.999282	Os.10337.1.S1_x_at	2.75367	0.000415426	0.999092	1.21639	0.00951096	0.982544
Os.10337.2.S1_at	OsPP2Ac-3 - Phosphatase 2A isoform 3 belonging to family 1, expressed	LOC_Os02g12580.1	Os.10337.2.S1_at							1.43104	0.000245786	0.999381	1.40053	0.00065284	0.999166	1.25928	0.00810347	0.993021	1.34764	0.0104369	0.986923	Os.10337.2.S1_at	1.49295	4.78688e-05	0.999873	1.51615	7.31881e-05	0.999841	Os.10337.2.S1_at	-1.50642	9.16395e-06	0.999981	-1.64255	7.02127e-05	0.999808	Os.10337.2.S1_at				1.57374	1.69065e-05	0.999949	1.63439	1.48025e-08	1	1.50272	1.65996e-05	0.999976
Os.10338.2.S1_at	aspartic proteinase oryzasin-1 precursor, putative, expressed	LOC_Os05g49200.1	Os.10338.2.S1_at																			Os.10338.2.S1_at	1.65239	0.0374278	0.961438				Os.10338.2.S1_at																	1.86597	0.00393691	0.995613
Os.10339.1.S1_at	beta-amylase, putative, expressed	LOC_Os03g04770.1	Os.10339.1.S1_at							2.08688	4.47518e-06	0.999979	-1.61697	0.0276067	0.978913	1.33955	0.0147987	0.988315				Os.10339.1.S1_at	-1.44511	0.000754219	0.998636	-1.29253	0.00107581	0.998417	Os.10339.1.S1_at	1.80746	0.000804944	0.999003	1.54682	3.38653e-05	0.999897								437.57	0	1	47.7653	1.3209e-11	1	4.91591
Os.10340.1.S1_at	RHM1, putative, expressed	LOC_Os03g17000.1	Os.10340.1.S1_at							-1.27032	0.00840438	0.987718	-1.78375	6.58411e-05	0.999886	-1.3909	0.000738154	0.999107	-1.65547	0.000128991	0.99964	Os.10340.1.S1_at	-1.45153	0.00019009	0.999583	-1.90924	8.24256e-07	0.999997	Os.10340.1.S1_at	1.34881	2.85562e-05	0.999948	1.30753	0.00895787	0.987931	Os.10340.1.S1_at							2.26672	1.17906e-13	1
Os.10342.1.S1_at	NADH-ubiquinone oxidoreductase 39 kDa subunit, mitochondrial precursor, putative, expressed	LOC_Os02g57180.1	Os.10342.1.S1_at							-1.75615	1.03231e-06	0.999994	-2.3114	1.18675e-09	1	-2.3357	5.16812e-09	1	-2.27398	5.66692e-08	0.999999	Os.10342.1.S1_at							Os.10342.1.S1_at				1.37525	0.00206556	0.996546	Os.10342.1.S1_at	-1.46559	0.028477	0.976311
Os.10342.1.S1_s_at	NADH-ubiquinone oxidoreductase 39 kDa subunit, mitochondrial precursor, putative, expressed	LOC_Os02g57180.1	Os.10342.1.S1_s_at							-1.75644	1.236e-06	0.999993	-1.89811	4.35641e-08	1	-1.81727	1.94059e-07	0.999999	-1.82123	2.23654e-06	0.999987	Os.10342.1.S1_s_at				-1.2178	0.0139769	0.985898	Os.10342.1.S1_s_at	1.34054	4.78568e-06	0.999989	1.55578	4.4421e-06	0.999982	Os.10342.1.S1_s_at	-1.79384	0.00250494	0.996386				-1.58579	5.20833e-08	1	-1.48964	1.52987e-06	0.999998
Os.10344.1.S1_at	carbohydrate transporter/ sugar porter, putative, expressed	LOC_Os12g32760.1	Os.10344.1.S1_at							-4.3871	5.15667e-08	1	-3.53144	1.62616e-09	1	-2.82341	1.27462e-06	0.999996	-2.41864	3.9283e-05	0.999864	Os.10344.1.S1_at	-2.53343	2.59386e-06	0.99999	-2.03164	0.000110823	0.999774	Os.10344.1.S1_at	5.08804	6.37068e-12	1	5.38189	6.24245e-09	1	Os.10344.1.S1_at	2.05784	0.00422	0.994602				8.56335	1.1724e-13	1	5.12742	1.45017e-12	1	19.032
Os.10346.1.S1_at	cytochrome P450 72A1, putative, expressed	LOC_Os01g52790.1	Os.10346.1.S1_at							-1.64762	0.000882616	0.99817										Os.10346.1.S1_at				1.51074	0.0180153	0.982509	Os.10346.1.S1_at							Os.10346.1.S1_at										1.48394	0.00307558	0.997752	-2.02026
Os.10348.1.S1_at	flavonol-3-O-glycoside-7-O-glucosyltransferase 1, putative, expressed	LOC_Os01g41430.1	Os.10348.1.S1_at				1.9231	0.00687587	0.980463				-1.39193	0.000451626	0.999394							Os.10348.1.S1_at	-1.71365	1.5666e-06	0.999993	-1.46745	0.000438589	0.999265	Os.10348.1.S1_at							Os.10348.1.S1_at				1.56433	0.0152431	0.983629	3.3233	2.9597e-07	1	12.3722	2.36251e-10	1	3.44581
Os.10351.1.S1_a_at	calcium-transporting ATPase 9, plasma membrane-type, putative, expressed	LOC_Os08g40530.1	Os.10351.1.S1_a_at										1.22402	0.0134172	0.988636	1.51565	1.15225e-05	0.999975	1.36212	0.0137863	0.983594	Os.10351.1.S1_a_at	-1.22762	0.0127175	0.984607	-1.22647	0.0404996	0.965325	Os.10351.1.S1_a_at	-1.4374	7.60208e-06	0.999984	-1.33882	0.00898877	0.987896	Os.10351.1.S1_a_at	-1.54223	0.0242939	0.979081	1.31056	0.00485368	0.986061	1.51907	1.61616e-06	0.99999	1.5096	4.43854e-05	0.999865
Os.10352.1.S1_at	methionine S-methyltransferase, putative, expressed	LOC_Os05g01470.1	Os.10352.1.S1_at							-1.53359	0.00117681	0.997665				1.19735	0.0160944	0.987446				Os.10352.1.S1_at	1.19378	0.0290193	0.968919	1.42769	0.000246388	0.999551	Os.10352.1.S1_at	-1.21557	0.0105282	0.990383	-1.40002	0.00221002	0.99634	Os.10352.1.S1_at	-4.0187	1.96957e-06	0.999985	-1.43124	1.65756e-05	0.999886	-1.74975	1.35283e-09	1	-1.66595	1.81664e-08	1	-1.60036
Os.10353.1.S1_at	WD-repeat domain phosphoinositide-interacting protein 3, putative, expressed	LOC_Os01g07400.1	Os.10353.1.S1_at																			Os.10353.1.S1_at							Os.10353.1.S1_at							Os.10353.1.S1_at													-2.02953
Os.10356.1.S1_at	pnFL-2, putative, expressed	LOC_Os03g08320.1	Os.10356.1.S1_at	-1.82997	0.0015992	0.971095				-42.7992	9.52571e-14	1	-13.5611	2.56632e-08	1	-15.086	3.96881e-09	1	-9.21359	5.74118e-10	1	Os.10356.1.S1_at	3.92973	1.25351e-06	0.999994	2.21049	1.89492e-09	1	Os.10356.1.S1_at	24.994	5.37076e-07	0.999998	14.1719	8.80522e-07	0.999995	Os.10356.1.S1_at	-15.393	3.27453e-06	0.999978	7.71277	8.71747e-13	1	8.92333	0	1	5.35695	1.33227e-15	1	2.27974
Os.10358.1.A1_at	protein GOS9, putative, expressed	LOC_Os10g04270.1	Os.10358.1.A1_at				-4.60013	2.70828e-07	0.99999	-1.87903	7.53944e-06	0.999968	-5.4516	6.63164e-09	1	-4.12429	1.66394e-08	1	-4.2869	1.17592e-07	0.999999	Os.10358.1.A1_at	-5.58797	2.8624e-09	1	-8.06157	1.05815e-08	1	Os.10358.1.A1_at	2.36171	2.42467e-08	1	3.80315	4.14753e-11	1	Os.10358.1.A1_at	-2.8847	0.0008573	0.998415	-1.95297	3.65029e-08	0.999999	-4.8907	4.54525e-13	1	-2.07971	6.42994e-09	1	-5.76166
Os.10359.1.S1_at	protein binding protein, putative, expressed	LOC_Os03g17240.1	Os.10359.1.S1_at				1.37186	0.00144471	0.993875	1.21328	0.0253861	0.969065										Os.10359.1.S1_at	1.26077	0.00191719	0.996959	1.4886	0.000160612	0.999689	Os.10359.1.S1_at				-1.26525	0.0177671	0.978411	Os.10359.1.S1_at	-2.68829	6.01774e-06	0.999965				-2.13734	1.53963e-07	1	-1.91632	1.64635e-06	1	-2.52101
Os.10360.1.S1_at	cytochrome P450 94A2, putative, expressed	LOC_Os10g38110.1	Os.10360.1.S1_at										-1.32115	0.0415298	0.970145				-1.64503	0.00703397	0.990522	Os.10360.1.S1_at	-1.3756	0.0233941	0.974119	-1.8322	0.000243325	0.999556	Os.10360.1.S1_at	2.43266	2.39572e-08	1	1.76951	0.000522372	0.998933	Os.10360.1.S1_at	-1.93343	0.000896924	0.998359	1.4646	0.000260478	0.998331	1.54107	6.81105e-07	0.999992	1.53017	2.14518e-05	0.99992	-2.72711
Os.10361.1.S1_at	expressed protein	LOC_Os12g06640.1	Os.10361.1.S1_at				-1.70874	0.000478872	0.997313	-1.34683	0.0217716	0.972769	-1.42228	0.000980502	0.998814	-1.42804	0.00245471	0.997493	-1.59528	0.00432004	0.993634	Os.10361.1.S1_at	-2.51563	7.82495e-08	0.999999	-2.96753	5.29702e-07	0.999998	Os.10361.1.S1_at	2.51055	5.64562e-10	1	2.39194	2.90917e-07	0.999998	Os.10361.1.S1_at	-2.67597	0.000462249	0.999014				-1.34641	0.0012806	0.999529	-1.23712	0.0199505	0.989892
Os.10369.1.S1_a_at	BRASSINOSTEROID INSENSITIVE 1-associated receptor kinase 1 precursor, putative, expressed	LOC_Os01g59440.1	Os.10369.1.S1_a_at										-1.30627	0.000274508	0.999606	-1.24546	0.00088	0.998961	-1.27103	0.00596505	0.991715	Os.10369.1.S1_a_at							Os.10369.1.S1_a_at	1.12037	0.0151886	0.986731	1.15644	0.027127	0.969116	Os.10369.1.S1_a_at							-1.27158	0.000158625	0.999955	-1.31782	0.000144893	0.999922
Os.10370.2.S1_at	ultraviolet-B-repressible protein, putative, expressed	LOC_Os07g47640.1	Os.10370.2.S1_at										-3.29922	7.68963e-07	0.999998	-1.91598	0.00245985	0.997489				Os.10370.2.S1_at	-1.80173	0.00500097	0.993076				Os.10370.2.S1_at	-1.53268	0.000453886	0.999399	-1.53362	0.00383824	0.994138	Os.10370.2.S1_at	1.48189	0.0462334	0.965278				-2.25176	4.02061e-10	1	-1.22819	0.0026386	0.99817	1.65397
Os.10370.2.S1_x_at	ultraviolet-B-repressible protein, putative, expressed	LOC_Os07g47640.1	Os.10370.2.S1_x_at										-3.82425	3.71908e-07	0.999999	-1.72984	0.00448211	0.995799				Os.10370.2.S1_x_at	-1.5697	0.0142708	0.983015				Os.10370.2.S1_x_at							Os.10370.2.S1_x_at				-1.21637	0.00374945	0.991302	-3.31701	1.36335e-13	1	-1.37443	9.308e-06	0.99999	1.79896
Os.10371.1.S1_at	expressed protein	LOC_Os11g13810.1	Os.10371.1.S1_at							-3.23279	3.59478e-10	1	-3.98969	6.26622e-10	1	-3.12532	6.91294e-08	1	-2.87784	4.23662e-06	0.999978	Os.10371.1.S1_at	-2.20056	3.39954e-06	0.999987	-6.61373	4.17052e-08	1	Os.10371.1.S1_at	3.14256	1.73879e-11	1	3.60417	3.85675e-11	1	Os.10371.1.S1_at	-12.9423	5.1523e-08	0.999999										-4.4044
Os.10373.1.S1_at	EGG APPARATUS-1 protein, putative, expressed	LOC_Os07g41410.1	Os.10373.1.S1_at				-1.54416	0.00089441	0.995716	2.4638	9.06056e-10	1	2.22297	1.26145e-07	0.999999	1.91101	3.98469e-05	0.999927	2.12633	3.37414e-05	0.99988	Os.10373.1.S1_at	-2.02479	2.30647e-07	0.999999	-2.02228	6.44251e-05	0.999858	Os.10373.1.S1_at	-1.80786	0.000729669	0.999086				Os.10373.1.S1_at	-8.17533	0.00027901	0.999331	1.52244	6.25455e-05	0.999892	-5.11708	3.10862e-13	1	-1.94254	7.73305e-08	1
Os.10374.1.S1_at			Os.10374.1.S1_at													1.32875	0.00202223	0.997878	1.36807	0.00315305	0.995078	Os.10374.1.S1_at							Os.10374.1.S1_at	-1.34562	0.000533896	0.999306	-1.4614	0.000299936	0.999336	Os.10374.1.S1_at	2.18146	0.00147939	0.997589										3.775
Os.10374.2.S1_at	catalytic/ hydrolase, putative, expressed	LOC_Os12g02589.1	Os.10374.2.S1_at	1.34219	0.00181907	0.968082				-1.38548	0.00041155	0.999041	-1.56719	3.336e-06	0.999991	-1.22533	0.0279172	0.97991	-1.26966	0.0210829	0.976817	Os.10374.2.S1_at	-1.28166	0.00959943	0.987897	-1.25099	0.0102934	0.989127	Os.10374.2.S1_at	1.2041	0.00763926	0.992748				Os.10374.2.S1_at	-1.87288	0.00527085	0.993594
Os.10375.1.S1_at			Os.10375.1.S1_at				-1.65402	0.000721062	0.996352	1.51163	1.35617e-05	0.999947	1.65376	3.00917e-05	0.999942	2.13175	8.90427e-09	1	2.09839	1.31394e-06	0.999992	Os.10375.1.S1_at	1.86975	1.3211e-07	0.999999	1.73559	1.64908e-06	0.999994	Os.10375.1.S1_at	-1.6078	1.57058e-06	0.999996	-1.96301	1.81999e-06	0.999992	Os.10375.1.S1_at	2.7198	0.000394578	0.999127
Os.10376.1.S1_at	recessive suppressor of secretory defect, putative, expressed	LOC_Os02g34884.1	Os.10376.1.S1_at				-1.48241	0.000675215	0.996527	-1.20165	0.0280528	0.966396										Os.10376.1.S1_at	-1.22464	0.0272256	0.970558	-1.19366	0.0333782	0.970536	Os.10376.1.S1_at							Os.10376.1.S1_at							1.24345	0.00281503	0.995235
Os.10377.1.S1_at	ribonuclease 2 precursor, putative, expressed	LOC_Os01g67180.1	Os.10377.1.S1_at							-1.38338	0.000216579	0.999444	-1.31218	0.00150613	0.99828	-1.32247	0.000618126	0.999233	-1.26141	0.0149319	0.982492	Os.10377.1.S1_at	-1.42218	4.7594e-05	0.999873	-1.20213	0.0321275	0.97147	Os.10377.1.S1_at							Os.10377.1.S1_at	-1.50227	0.021022	0.981315				-2.67287	4.22544e-11	1	-1.1906	0.0125497	0.991189	-1.9531
Os.10378.1.A1_at	expressed protein	LOC_Os01g72570.2	Os.10378.1.A1_at							-1.37692	0.02577	0.968677				-1.40778	0.00165104	0.998217				Os.10378.1.A1_at							Os.10378.1.A1_at	1.32382	0.0053353	0.994713								1.65319	0.000884362	0.998189	7.50569	8.45601e-12	1	2.67424	6.45234e-06	1
Os.10378.2.A1_s_at	expressed protein	LOC_Os01g72570.1	Os.10378.2.A1_s_at							-1.75048	0.000529874	0.998812	-1.45768	0.00235087	0.997472	-1.25699	0.0476826	0.968316				Os.10378.2.A1_s_at				-1.65549	0.000418197	0.999294	Os.10378.2.A1_s_at	1.67258	9.6432e-05	0.999847				Os.10378.2.A1_s_at	-1.61141	0.0335989	0.973023				4.85617	1.4988e-13	1	5.17835	5.52669e-13	1
Os.10378.3.S1_s_at	expressed protein	LOC_Os01g72570.1	Os.10378.3.S1_s_at							-1.65959	0.00129971	0.99746	-1.34908	0.0421176	0.969787							Os.10378.3.S1_s_at				-1.4824	0.0141658	0.985737	Os.10378.3.S1_s_at	2.21887	1.04991e-06	0.999997	1.86991	0.000247781	0.999436	Os.10378.3.S1_s_at	-2.06893	0.00668211	0.992309				4.21765	8.22786e-13	1	4.30745	2.14598e-11	1
Os.10379.1.S1_at	ABA induced plasma membrane protein PM 19, putative, expressed	LOC_Os02g49860.1	Os.10379.1.S1_at							1.54869	0.000743425	0.998418	1.59806	4.15938e-05	0.999923	1.39804	0.000439959	0.999427	1.29295	0.00360505	0.994509	Os.10379.1.S1_at							Os.10379.1.S1_at	-1.41113	0.000339145	0.999535	-1.32032	0.0020675	0.996543	Os.10379.1.S1_at	3.00539	0.000665842	0.998695				1.82066	0.000105947	0.999995	1.15572	0.0175597	0.992963	-4.26495
Os.10380.1.S1_at	ABC-type transport protein, putative, expressed	LOC_Os09g19680.1	Os.10380.1.S1_at							-1.34701	0.0192789	0.97539	1.34264	0.012523	0.989291	1.60163	0.00027234	0.999621				Os.10380.1.S1_at							Os.10380.1.S1_at							Os.10380.1.S1_at
Os.10381.1.S1_at	serine esterase family protein, putative, expressed	LOC_Os06g06080.1	Os.10381.1.S1_at							1.32383	0.00256623	0.995484	1.44088	0.00917374	0.991807	1.61095	0.000849789	0.998992	1.68684	0.00605817	0.991609	Os.10381.1.S1_at							Os.10381.1.S1_at	-2.57201	4.48333e-07	0.999999	-2.08096	0.000333765	0.999273	Os.10381.1.S1_at	-4.48175	2.72125e-06	0.999981				2.9193	4.17322e-12	1	2.0817	2.14899e-07	0.999999	2.83154
Os.10382.1.S1_at	TSO1, putative, expressed	LOC_Os07g07974.1	Os.10382.1.S1_at							-1.41745	0.00212445	0.99615										Os.10382.1.S1_at	1.59849	0.00023186	0.999506				Os.10382.1.S1_at	1.29033	0.00342126	0.996426				Os.10382.1.S1_at	-2.10801	0.000605162	0.998787	3.00616	2.10548e-10	1	3.85498	2.22045e-16	1	2.37936	4.94945e-10	1
Os.10383.1.S1_at	expressed protein	LOC_Os07g10300.1	Os.10383.1.S1_at																			Os.10383.1.S1_at	-1.30595	0.00100274	0.998258				Os.10383.1.S1_at	1.2523	0.00147039	0.998303				Os.10383.1.S1_at	2.14013	0.00534043	0.993529				-1.86406	1.50488e-06	0.999999	-1.99314	4.478e-07	0.999999	1.49236
Os.10384.1.S1_at	catalytic/ protein phosphatase type 2C, putative, expressed	LOC_Os03g10950.1	Os.10384.1.S1_at				1.67192	8.01206e-06	0.999874	2.44667	0.000375452	0.999113	1.46997	0.0181689	0.985258							Os.10384.1.S1_at	1.43311	0.0270285	0.970739	2.74399	2.21598e-07	0.999999	Os.10384.1.S1_at	-1.41523	0.0250353	0.979438	-1.74508	0.00408361	0.99382	Os.10384.1.S1_at	-1.62318	0.0437516	0.966766	2.93123	3.78312e-05	0.999936	6.37442	1.71974e-13	1	3.32081	5.01913e-09	1	-9.07237
Os.10385.1.S1_at	tipA protein, putative, expressed	LOC_Os03g55270.1	Os.10385.1.S1_at				1.34145	0.00128715	0.994381	1.38812	0.000492221	0.998884	1.63645	3.77091e-06	0.99999	1.4694	5.79586e-05	0.9999	1.54966	0.000365879	0.999155	Os.10385.1.S1_at	1.61797	1.03107e-06	0.999995	1.75749	5.00477e-08	1	Os.10385.1.S1_at	-1.6258	5.54051e-07	0.999998	-1.62877	0.000162854	0.999606	Os.10385.1.S1_at	2.15897	0.00120202	0.997945				-1.96709	9.17163e-08	1	-1.59034	1.46646e-05	0.999989
Os.10386.1.S1_at	RAN guanine nucleotide release factor, putative, expressed	LOC_Os04g38610.1	Os.10386.1.S1_at				1.41679	0.000230979	0.998441	1.20937	0.0306212	0.963871				1.16845	0.0304704	0.978354	1.31459	0.017226	0.980331	Os.10386.1.S1_at	1.26845	0.0019106	0.996968	1.27884	0.00738382	0.991805	Os.10386.1.S1_at							Os.10386.1.S1_at	1.57898	0.0428399	0.967316				-1.2843	0.00696322	0.998945
Os.10387.1.S1_a_at	serine/threonine-protein phosphatase PP1, putative, expressed	LOC_Os02g57450.1	Os.10387.1.S1_a_at				-1.65518	3.5672e-05	0.999614	-1.35177	0.00030474	0.999257				-1.23337	0.0119134	0.990293	-1.3111	0.018946	0.978747	Os.10387.1.S1_a_at	-1.27957	0.00345191	0.994962	-1.27153	0.00725713	0.991925	Os.10387.1.S1_a_at	1.27687	0.000265782	0.999625	1.45614	0.000271289	0.999391	Os.10387.1.S1_a_at	-2.44658	0.00020621	0.99947				-1.585	9.61303e-08	1	-1.24209	0.00149979	0.998433	-2.07634
Os.10388.1.S1_at			Os.10388.1.S1_at										2.32341	9.92212e-05	0.999837	4.99349	7.92227e-08	1	3.26922	5.14415e-06	0.999974	Os.10388.1.S1_at	1.7083	5.83842e-05	0.999849	1.98202	0.000354545	0.999387	Os.10388.1.S1_at	-3.58747	5.4783e-07	0.999998	-3.52675	3.05213e-06	0.999987	Os.10388.1.S1_at	1.79243	0.0111294	0.988596				-1.31212	0.000155524	0.999942				-2.38464
Os.10389.1.S1_at	aspartate-semialdehyde dehydrogenase, putative, expressed	LOC_Os03g55280.1	Os.10389.1.S1_at							2.33463	9.12281e-12	1	2.75251	6.86229e-13	1	2.1243	3.31717e-10	1	2.36196	2.39442e-08	1	Os.10389.1.S1_at	2.27791	1.88514e-11	1	2.54828	1.34223e-10	1	Os.10389.1.S1_at	-2.22941	2.73781e-13	1	-2.44264	5.04405e-11	1	Os.10389.1.S1_at	9.8719	1.19035e-06	0.99999				-1.54621	5.17956e-06	0.999999	-1.46066	3.76948e-05	0.99997	3.222
Os.10390.1.S1_at	expressed protein	LOC_Os03g55430.1	Os.10390.1.S1_at	-4.29146	1.14536e-06	0.999905	5.06422	1.09171e-08	0.999999	3.36744	7.12649e-08	0.999999	7.3056	5.04337e-06	0.999988	13.0533	1.7147e-08	1	16.2539	2.63539e-06	0.999985	Os.10390.1.S1_at	4.09774	3.60064e-09	1	4.67142	1.03408e-08	1	Os.10390.1.S1_at	-6.8806	6.72502e-08	1	-14.1678	3.01757e-06	0.999987	Os.10390.1.S1_at	3.03534	3.03331e-05	0.999878	6.16113	1.67962e-10	1	6.15263	1.9984e-15	1	3.69855	7.80842e-11	1
Os.10391.1.S1_a_at	HYP1, putative, expressed	LOC_Os05g51630.1	Os.10391.1.S1_a_at							1.57157	2.6858e-05	0.999905	1.95621	9.13609e-08	1	2.06893	5.15095e-09	1	2.95473	4.2302e-08	0.999999	Os.10391.1.S1_a_at	1.63796	3.80623e-06	0.999986	2.01759	1.08836e-08	1	Os.10391.1.S1_a_at	-4.01395	3.51275e-13	1	-1.95228	4.35291e-06	0.999982	Os.10391.1.S1_a_at							3.59654	0	1	1.74775	2.14232e-07	1	-3.16601
Os.10392.1.S1_at	expressed protein	LOC_Os02g57600.1	Os.10392.1.S1_at													1.33094	0.001068	0.998773	1.27274	0.0173621	0.980205	Os.10392.1.S1_at	2.44791	3.79552e-11	1	1.99773	1.91022e-08	1	Os.10392.1.S1_at	-1.72952	6.63878e-07	0.999998	-1.35094	0.00215998	0.996411	Os.10392.1.S1_at							1.50532	2.08913e-06	0.999993	1.61637	3.44396e-06	0.999993	-2.57046
Os.10393.1.S1_at	acetylornithine deacetylase, putative, expressed	LOC_Os02g46520.1	Os.10393.1.S1_at							-1.23577	0.013736	0.981456										Os.10393.1.S1_at							Os.10393.1.S1_at	1.17815	0.00773416	0.992668				Os.10393.1.S1_at
Os.10394.1.S1_at		-	Os.10394.1.S1_at																			Os.10394.1.S1_at							Os.10394.1.S1_at																				1.58854
Os.10394.2.S1_at	peroxidase 73 precursor, putative, expressed	LOC_Os08g42030.1	Os.10394.2.S1_at				-2.43784	0.000957848	0.995492				-1.78396	5.16162e-06	0.999987	-1.91509	2.44236e-07	0.999999	-1.5095	0.00334863	0.99483	Os.10394.2.S1_at	-2.73295	3.62947e-10	1	-2.07266	1.84444e-05	0.999951	Os.10394.2.S1_at	1.89218	1.91695e-05	0.999963	1.66922	3.69897e-06	0.999985	Os.10394.2.S1_at	2.18888	0.00627059	0.992677
Os.10398.1.S1_at	SAP-like protein BP-73, putative, expressed	LOC_Os03g08480.1	Os.10398.1.S1_at										1.33338	0.00422946	0.995799	1.33101	0.000804539	0.999038	1.28377	0.0286165	0.970282	Os.10398.1.S1_at	1.30592	0.00151078	0.997522	1.57091	3.85418e-06	0.999987	Os.10398.1.S1_at	-1.70415	1.56519e-07	0.999999	-1.37663	0.00500379	0.99265	Os.10398.1.S1_at	2.90634	4.58609e-05	0.999833	1.24915	0.00490809	0.985438	-1.43546	2.33413e-05	0.999987
Os.10398.1.S2_at	SAP-like protein BP-73, putative, expressed	LOC_Os03g08480.2	Os.10398.1.S2_at							1.51907	0.0116381	0.983859	1.3487	0.045474	0.967757	2.69593	7.71338e-07	0.999998	2.04796	0.000546175	0.998828	Os.10398.1.S2_at	1.6077	0.00126604	0.997871	1.82135	0.000191748	0.999638	Os.10398.1.S2_at	-2.23589	3.69025e-06	0.999991	-1.84366	0.00110548	0.997975					-1.65353	0.00901809	0.983948				1.48841	0.0032195	0.9946	1.69531
Os.10399.1.S1_at	soluble inorganic pyrophosphatase, putative, expressed	LOC_Os05g02310.1	Os.10399.1.S1_at				-1.59643	0.0118343	0.970793	-17.5434	4.4631e-14	1	-10.0036	2.11609e-13	1	-8.80922	4.01182e-11	1	-7.62376	1.26266e-07	0.999999	Os.10399.1.S1_at	-11.7856	2.4013e-11	1	-16.4504	3.22769e-08	1	Os.10399.1.S1_at	20.8944	3.83027e-13	1	12.6773	9.57635e-11	1	Os.10399.1.S1_at	-33.3837	5.85176e-08	0.999999	-1.32906	0.00112314	0.997474				-3.74144	4.79661e-12	1	-1.88983
Os.10400.1.S1_at	SNARE-interacting protein KEULE, putative, expressed	LOC_Os02g25580.1	Os.10400.1.S1_at																			Os.10400.1.S1_at	-1.19037	0.0338805	0.964557				Os.10400.1.S1_at							Os.10400.1.S1_at							2.30687	3.70215e-12	1	1.60538	2.24658e-07	1	-2.29328
Os.10401.1.S1_s_at	MTN3, putative, expressed	LOC_Os08g42350.1	Os.10401.1.S1_s_at				-2.14377	0.00425714	0.986312				-4.50309	5.62096e-09	1	-2.43784	1.47459e-07	0.999999	-4.03579	4.9752e-07	0.999996	Os.10401.1.S1_s_at				-2.00576	0.000240935	0.99956	Os.10401.1.S1_s_at	1.53664	7.12734e-05	0.999883	2.29286	7.09553e-07	0.999996	Os.10401.1.S1_s_at	7.57099	0.000318334	0.99926	-1.76054	6.18527e-06	0.999929
Os.10402.1.S1_x_at	expressed protein	LOC_Os01g70720.1	Os.10402.1.S1_x_at				-1.83015	3.58118e-07	0.999988	1.23317	0.0249817	0.969474	1.56576	4.06552e-05	0.999925	1.79735	3.59162e-06	0.999991	1.58826	0.000440537	0.999017	Os.10402.1.S1_x_at							Os.10402.1.S1_x_at	-1.29427	0.00147823	0.998295	-1.71222	1.59916e-05	0.999946	Os.10402.1.S1_x_at
Os.10403.1.S1_at	subtilisin-like protease precursor, putative, expressed	LOC_Os03g55350.1	Os.10403.1.S1_at				-4.70068	6.67155e-12	1	-1.23863	0.0103108	0.985418	-1.24252	0.00708371	0.993444	-1.20873	0.00697177	0.993865	-1.28334	0.0135016	0.98387	Os.10403.1.S1_at	-3.57729	3.56026e-12	1	-3.53609	7.28337e-10	1	Os.10403.1.S1_at	1.55301	2.91173e-08	1	1.31484	0.000858423	0.998369	Os.10403.1.S1_at				-1.42907	4.15303e-05	0.99986	1.52825	1.95983e-08	1
Os.10404.1.S1_at	expressed protein	LOC_Os07g01950.1	Os.10404.1.S1_at																			Os.10404.1.S1_at							Os.10404.1.S1_at	1.19778	0.00728538	0.993044				Os.10404.1.S1_at							-1.57898	4.45995e-08	1	-1.31793	0.000100223	0.999884
Os.10405.1.S1_at		-	Os.10405.1.S1_at										-1.32783	0.00072383	0.999088	-1.18106	0.0183705	0.985944				Os.10405.1.S1_at							Os.10405.1.S1_at	1.18741	0.00355202	0.996306	1.24621	0.0125991	0.983872	Os.10405.1.S1_at				-1.23266	0.00589373	0.988277	-2.54809	3.90721e-11	1	-1.59357	6.93371e-07	0.999999	1.77643
Os.10406.1.S1_at	60S ribosomal protein L24, putative, expressed	LOC_Os05g40820.1	Os.10406.1.S1_at							-1.21021	0.0076288	0.988678	-1.17524	0.0169562	0.986106	-1.2065	0.00273168	0.997253	-1.31942	0.00331361	0.994874	Os.10406.1.S1_at				-1.24248	0.00586065	0.993269	Os.10406.1.S1_at	1.28344	9.01432e-06	0.999981	1.35631	8.97577e-05	0.999764	Os.10406.1.S1_at	2.29019	5.10527e-05	0.999819				-1.27556	0.000425588	0.999867	-1.73996	2.80629e-07	1
Os.10409.1.A1_at		-	Os.10409.1.A1_at							-1.31429	0.0121453	0.983272				1.31795	0.0037384	0.996404				Os.10409.1.A1_at	-1.88988	2.42432e-06	0.99999	-1.93074	1.81599e-05	0.999952	Os.10409.1.A1_at	-1.19375	0.0313248	0.974987	-1.32794	0.0296022	0.966753	Os.10409.1.A1_at
Os.1041.1.S1_x_at	autophagy-related protein 7, putative, expressed	LOC_Os01g42850.1	Os.1041.1.S1_x_at																			Os.1041.1.S1_x_at	1.56298	4.43166e-05	0.999881	1.3491	0.00502988	0.994092	Os.1041.1.S1_x_at				1.41631	0.0161627	0.980076	Os.1041.1.S1_x_at	2.10604	0.0108976	0.98878	1.44641	0.000825248	0.998449	3.601	6.66134e-16	1	3.07246	2.87836e-12	1
Os.10411.1.S1_at	PEThy, putative, expressed	LOC_Os01g62190.1	Os.10411.1.S1_at	-2.47757	9.46212e-06	0.999494	1.31802	0.00718905	0.979807	2.66757	2.945e-06	0.999985				2.10846	0.000241548	0.999658	1.93004	0.00687058	0.990702	Os.10411.1.S1_at	1.54281	0.00851737	0.989074	2.31961	0.000110701	0.999774	Os.10411.1.S1_at	-2.1619	0.000152766	0.99977	-2.19326	0.00174291	0.997012	Os.10411.1.S1_at	5.45536	0.00138747	0.997705	5.72549	8.81333e-11	1	20.4712	2.22045e-16	1	20.8404	9.9698e-14	1	2.57869
Os.10416.1.S1_at		LOC_Os01g61850.1	Os.10416.1.S1_at				1.36862	0.00374234	0.987562	-14.9094	5.76975e-11	1	-3.07554	4.44236e-10	1	-1.88395	1.17961e-05	0.999974	-1.71359	0.00106961	0.997967	Os.10416.1.S1_at	-1.54243	0.000270926	0.999435	-3.20399	3.44151e-07	0.999998	Os.10416.1.S1_at	8.33602	3.33067e-15	1	4.19446	1.70534e-10	1	Os.10416.1.S1_at	-10.3844	2.55698e-06	0.999982	2.78828	4.30209e-10	1	-1.25211	0.00501234	0.997931	-1.49186	0.000124928	0.999944
Os.10417.1.S1_at	pumilio domain-containing protein PPD1, putative, expressed	LOC_Os08g40830.3	Os.10417.1.S1_at										1.29394	0.00386633	0.996113	1.42428	0.000153888	0.999768	1.43559	0.00266199	0.995715	Os.10417.1.S1_at	1.34891	0.000353076	0.99929	1.37531	0.00100415	0.998508	Os.10417.1.S1_at	-1.23501	0.0027605	0.997042	-1.39768	0.00110432	0.997977	Os.10417.1.S1_at				-1.28195	0.00503001	0.987958	1.19851	0.0047206	0.99667	1.42656	4.64513e-05	0.999887	-2.23159
Os.10419.1.S1_a_at			Os.10419.1.S1_a_at																			Os.10419.1.S1_a_at							Os.10419.1.S1_a_at							Os.10419.1.S1_a_at	-6.77416	0.00350071	0.995325				-2.76712	1.27781e-10	1	-3.50056	1.80571e-11	1
Os.10422.1.S1_at	expressed protein	LOC_Os05g40630.1	Os.10422.1.S1_at							3.96455	6.64954e-07	0.999996										Os.10422.1.S1_at							Os.10422.1.S1_at	-1.04735	0.0250737	0.97941	-1.12927	0.0113381	0.985254	Os.10422.1.S1_at				-2.36214	0.000121681	0.999882	11.7221	1.9984e-15	1	6.12684	2.77299e-11	1	2.32225
Os.10423.1.S1_at	ETHYLENE-INSENSITIVE3-like 1 protein, putative, expressed	LOC_Os07g48630.1	Os.10423.1.S1_at	-1.55392	0.000574058	0.986977	1.48314	0.00397131	0.987001	-2.27846	1.00403e-05	0.999959	-1.56745	0.00026725	0.999615	-1.35183	0.0108246	0.991058				Os.10423.1.S1_at	1.41585	0.000580041	0.998912				Os.10423.1.S1_at	1.59889	0.000185947	0.999727				Os.10423.1.S1_at	-1.90389	0.00317969	0.995659	3.33007	2.75664e-09	1	7.12499	0	1	3.59605	3.28559e-12	1
Os.10423.1.S1_s_at	ETHYLENE-INSENSITIVE3-like 1 protein, putative, expressed	LOC_Os07g48630.1	Os.10423.1.S1_s_at	-1.69079	7.27311e-06	0.999589	1.37415	0.00949758	0.975181	-2.33272	2.81814e-07	0.999998	-1.49071	0.000176425	0.999732	-1.23122	0.0201111	0.984814				Os.10423.1.S1_s_at	1.35497	0.000471303	0.99909				Os.10423.1.S1_s_at	1.47463	4.73713e-05	0.999918				Os.10423.1.S1_s_at	-1.59488	0.00655486	0.992423	2.2	1.36931e-07	1	5.08933	0	1	2.57419	1.29996e-11	1
Os.10424.1.S1_at	omega-6 fatty acid desaturase, chloroplast precursor, putative, expressed	LOC_Os08g34220.1	Os.10424.1.S1_at										1.23594	0.0124689	0.98933	1.26401	0.0139363	0.9889	1.32775	0.0108486	0.986504	Os.10424.1.S1_at	-1.36366	0.00295327	0.995593				Os.10424.1.S1_at				-1.39223	0.00360057	0.994449	Os.10424.1.S1_at				-1.24087	0.021036	0.971754	-4.05784	2.94318e-11	1	-2.60883	1.91986e-09	1	3.1801
Os.10425.1.S1_at	expressed protein	LOC_Os03g57349.1	Os.10425.1.S1_at							1.39007	0.0114766	0.984047	1.40129	0.0147934	0.987642	1.39706	0.0368958	0.974524				Os.10425.1.S1_at							Os.10425.1.S1_at	-2.0032	0.000213048	0.999692	-1.50457	0.0134752	0.982925	Os.10425.1.S1_at	3.49625	0.000639236	0.998735				-1.18742	0.0412123	0.98381
Os.10426.1.S1_at	expressed protein	LOC_Os03g04470.1	Os.10426.1.S1_at							-1.6121	4.43254e-05	0.999855				1.32323	0.00234717	0.997588	1.41045	0.00474134	0.993131	Os.10426.1.S1_at							Os.10426.1.S1_at				-1.25679	0.0277752	0.968494	Os.10426.1.S1_at	2.13791	0.00954347	0.989874				-1.36343	0.00185372	0.999768	-1.32764	0.00770644	0.996488	3.45053
Os.10427.1.S1_a_at	saccharopine dehydrogenase and related proteins, putative, expressed	LOC_Os12g04260.1	Os.10427.1.S1_a_at							1.59363	0.000578952	0.99872	1.41968	0.0217799	0.982781	1.59025	0.00601696	0.994592				Os.10427.1.S1_a_at				1.70105	0.0012916	0.998149	Os.10427.1.S1_a_at	-1.43193	0.018861	0.983955														-1.46118	0.00756209	0.995747	3.10019
Os.10428.1.S1_at	peroxidase precursor, putative, expressed	LOC_Os02g14170.1	Os.10428.1.S1_at													-1.25388	0.0170605	0.986805				Os.10428.1.S1_at	-1.81163	4.00586e-06	0.999985				Os.10428.1.S1_at	-1.15177	0.0451605	0.965589				Os.10428.1.S1_at							1.18355	0.0290994	0.982231				-2.0227
Os.10429.1.S1_at	transposon protein, putative, Mutator sub-class, expressed	LOC_Os08g03650.1	Os.10429.1.S1_at																			Os.10429.1.S1_at	-1.90642	0.000145516	0.999669	-1.68324	0.000367307	0.999369	Os.10429.1.S1_at							Os.10429.1.S1_at				1.49731	0.00258441	0.992577	-1.74068	0.00027637	0.999896
Os.1043.1.S1_at			Os.1043.1.S1_at							-3.1068	8.4484e-05	0.99975	-2.59708	0.000128424	0.999796	-1.95344	0.00109036	0.998751				Os.1043.1.S1_at				1.78121	0.00775859	0.991452	Os.1043.1.S1_at							Os.1043.1.S1_at							5.92151	1.02208e-10	1	2.02796	0.0122298	0.996963	4.91944
Os.10430.1.S1_at	cytochrome P450 81E1, putative, expressed	LOC_Os03g55260.1	Os.10430.1.S1_at							-4.81225	3.45553e-07	0.999998				-1.65669	0.00241493	0.997528	-1.7748	0.00146035	0.997377	Os.10430.1.S1_at							Os.10430.1.S1_at	2.76248	4.43431e-07	0.999999	1.58234	0.00328145	0.994871	Os.10430.1.S1_at	-2.87419	0.00615333	0.992783										1.18395
Os.10433.1.S1_at	endonuclease/ nucleic acid binding protein, putative, expressed	LOC_Os03g07370.1	Os.10433.1.S1_at				1.41913	0.0005158	0.997159													Os.10433.1.S1_at	1.20209	0.0201598	0.977197				Os.10433.1.S1_at	1.17075	0.0213382	0.982122	1.26338	0.00804821	0.988982	Os.10433.1.S1_at							-2.41468	2.63587e-10	1	-1.15803	0.0364111	0.980432	1.99174
Os.10434.1.S1_at			Os.10434.1.S1_at				-1.70114	0.00100369	0.995332	1.66602	0.000531863	0.998809										Os.10434.1.S1_at							Os.10434.1.S1_at				-1.41768	0.0357522	0.961019	Os.10434.1.S1_at	2.01895	0.0152874	0.985416										1.50887
Os.10435.1.S1_at	IAA-amino acid hydrolase ILR1 precursor, putative, expressed	LOC_Os03g62060.1	Os.10435.1.S1_at							-14.6184	0.000136196	0.999625	-276.996	6.38267e-13	1	-207.397	9.85258e-09	1	-289.781	1.29699e-06	0.999992	Os.10435.1.S1_at	-5.64994	2.19633e-07	0.999999	-51.7389	1.63085e-06	0.999994	Os.10435.1.S1_at	78.8187	1.11022e-15	1	124.178	5.05151e-13	1	Os.10435.1.S1_at	-281.819	1.02143e-11	1
Os.10437.1.S1_at	DEX1, putative, expressed	LOC_Os03g61050.1	Os.10437.1.S1_at				-1.32104	0.00568448	0.983035							1.16079	0.0399864	0.972719				Os.10437.1.S1_at							Os.10437.1.S1_at							Os.10437.1.S1_at							-1.60552	1.62762e-06	1	-1.45174	4.37641e-05	0.999972	-1.79251
Os.10438.1.S1_at	rickettsia 17 kDa surface antigen family protein, expressed	LOC_Os08g02080.1	Os.10438.1.S1_at				1.23982	0.0155811	0.964208				-1.39793	3.49445e-05	0.999934	-1.29742	0.00125232	0.998593	-1.36855	0.00150362	0.997314	Os.10438.1.S1_at							Os.10438.1.S1_at							Os.10438.1.S1_at							-1.17564	0.00231608	0.998956
Os.1044.1.S1_at	10-deacetylbaccatin III 10-O-acetyltransferase, putative, expressed	LOC_Os01g42870.1	Os.1044.1.S1_at							-3.86562	6.13221e-12	1	-3.51819	3.45557e-12	1	-3.14831	2.14784e-10	1	-3.42546	1.11443e-08	1	Os.1044.1.S1_at	-1.81329	3.13697e-07	0.999998	-2.0683	1.22314e-06	0.999995	Os.1044.1.S1_at	3.31093	1.9762e-14	1	2.88716	6.76962e-11	1	Os.1044.1.S1_at	-2.4062	2.80979e-05	0.999885							1.18503	0.0359164	0.975987
Os.10440.1.S1_a_at	nuclear transcription factor Y subunit A-8, putative, expressed	LOC_Os03g29760.1	Os.10440.1.S1_a_at				-1.48839	0.00341045	0.988392	-1.74043	4.1793e-05	0.999862										Os.10440.1.S1_a_at	-1.4007	0.00256781	0.996092				Os.10440.1.S1_a_at	1.35248	0.0017884	0.997983				Os.10440.1.S1_a_at	-2.71692	0.00031255	0.99927	1.92488	2.25234e-07	1	-2.16235	3.77818e-09	1	-1.84044	1.72812e-07	1	-4.73209
Os.10441.1.S1_at			Os.10441.1.S1_at							7.18228	1.48468e-11	1	3.76921	2.81132e-09	1	2.32228	2.6184e-06	0.999993	5.07848	1.78542e-09	1	Os.10441.1.S1_at	2.50325	5.87057e-07	0.999997	5.6323	1.24944e-12	1	Os.10441.1.S1_at	-4.78913	3.074e-11	1	-5.07953	7.43181e-10	1
Os.10442.1.S1_at			Os.10442.1.S1_at							-1.14978	0.0231934	0.971299	-1.31394	0.000110915	0.99982	-1.2506	2.23186e-05	0.999956	-1.27729	0.000622134	0.998696	Os.10442.1.S1_at	-1.12212	0.0110552	0.986344	-1.25618	0.000237286	0.999566	Os.10442.1.S1_at	1.23539	3.2455e-06	0.999992	1.20133	0.00152402	0.997336	Os.10442.1.S1_at							-1.49744	1.5368e-05	0.999997	-1.44616	5.50008e-05	0.999972	1.49315
Os.10442.1.S2_at			Os.10442.1.S2_at										-1.76113	0.0338343	0.974919							Os.10442.1.S2_at							Os.10442.1.S2_at
Os.10443.1.S1_at	D-erythro-sphingosine kinase/ diacylglycerol kinase, putative, expressed	LOC_Os07g37580.1	Os.10443.1.S1_at										-1.43912	0.0224619	0.982321	-1.50964	0.0103905	0.991365				Os.10443.1.S1_at	-1.37943	0.0324072	0.965867				Os.10443.1.S1_at	1.4105	0.0206239	0.982648											1.84025	4.87311e-05	0.999911	1.42762	0.0122433	0.989568
Os.10446.1.S1_at			Os.10446.1.S1_at													1.17199	0.00226391	0.997662				Os.10446.1.S1_at							Os.10446.1.S1_at	-1.2538	2.55246e-05	0.999953	-1.04937	0.0341887	0.96246
Os.10447.1.S1_at	myb-like DNA-binding domain containing protein, expressed	LOC_Os05g03550.1	Os.10447.1.S1_at				-1.3105	0.00320352	0.98892	1.18231	0.0276894	0.966756	1.41734	9.52334e-05	0.999843	1.50509	9.39663e-06	0.999979	1.37808	0.00333606	0.994846	Os.10447.1.S1_at	1.32974	0.000388612	0.999229	1.34542	0.000335032	0.999416	Os.10447.1.S1_at	-1.33771	8.39338e-05	0.999865	-1.22798	0.0264668	0.969752	Os.10447.1.S1_at	1.76518	0.00757071	0.991532				1.42399	9.51904e-07	0.999995	1.27482	0.000498457	0.998674	-1.86879
Os.10449.1.S1_a_at	maspardin, putative, expressed	LOC_Os10g08840.1	Os.10449.1.S1_a_at							1.4466	0.000604557	0.998672	1.79659	2.11247e-05	0.999957	1.52517	1.73626e-06	0.999995	1.62241	0.000185018	0.999517	Os.10449.1.S1_a_at	1.38691	3.40963e-05	0.999905	1.3764	0.000325164	0.999431	Os.10449.1.S1_a_at	-1.80952	1.17188e-09	1	-1.82737	1.0565e-05	0.999962	Os.10449.1.S1_a_at	2.28273	0.00110223	0.998077
Os.10450.1.S1_at	proton pump interactor, putative, expressed	LOC_Os08g30060.1	Os.10450.1.S1_at										1.23867	0.00612614	0.994216	1.33681	5.1504e-05	0.999909				Os.10450.1.S1_at	1.14938	0.0217139	0.975709				Os.10450.1.S1_at							Os.10450.1.S1_at							-1.15043	0.0234645	0.991398	-1.30175	0.000745273	0.9994	-1.70397
Os.10451.1.S1_at	expressed protein	LOC_Os07g31260.1	Os.10451.1.S1_at				1.27849	0.00705407	0.980089													Os.10451.1.S1_at							Os.10451.1.S1_at							Os.10451.1.S1_at				1.5153	2.76497e-05	0.999864	1.28061	0.000414413	0.999506	1.55719	2.74458e-06	0.999993	1.42243
Os.10451.2.S1_at	expressed protein	LOC_Os07g31260.1	Os.10451.2.S1_at				1.41057	0.00167428	0.993164													Os.10451.2.S1_at	-1.30849	0.00763095	0.990055	-1.42543	0.00316082	0.996025	Os.10451.2.S1_at							Os.10451.2.S1_at				1.41138	0.00495192	0.989342
Os.10452.1.S1_at	expressed protein	LOC_Os03g13720.1	Os.10452.1.S1_at				-1.78334	0.00739252	0.979385							1.85729	0.000185098	0.999728				Os.10452.1.S1_at				-1.42929	0.0275696	0.974927	Os.10452.1.S1_at											-1.50452	0.000859947	0.996936	-1.24354	0.0353175	0.976945
Os.10453.1.S1_at	T-complex protein 1 subunit epsilon, putative, expressed	LOC_Os06g36700.1	Os.10453.1.S1_at													-1.12819	0.0348547	0.975728				Os.10453.1.S1_at				-1.18347	0.0179982	0.982524	Os.10453.1.S1_at	1.29824	8.02038e-06	0.999983	1.22193	0.00157934	0.997253	Os.10453.1.S1_at				-1.30929	0.0010149	0.997241	-2.37141	4.0592e-11	1	-2.37396	7.22743e-11	1
Os.10454.1.S1_a_at	phosphoenolpyruvate carboxylase 2, putative, expressed	LOC_Os08g27840.1	Os.10454.1.S1_a_at										-1.08333	0.0117834	0.989837	-1.16781	0.000138937	0.999787	-1.09783	0.0355676	0.964543	Os.10454.1.S1_a_at							Os.10454.1.S1_a_at	3.85083	7.94336e-05	0.999871	1.86131	0.00106187	0.998043	Os.10454.1.S1_a_at	-26.9199	2.93073e-07	0.999997	1.19183	0.0346785	0.961687				1.54375	2.75035e-06	0.999997	-2.14147
Os.10455.1.S1_at	expressed protein	LOC_Os07g33650.1	Os.10455.1.S1_at				-2.01266	3.19463e-05	0.999645	-2.52748	1.17956e-08	1	-2.61589	2.93195e-08	1	-2.19948	2.11156e-08	1	-2.14757	2.13669e-06	0.999988	Os.10455.1.S1_at	-2.66867	6.41412e-10	1	-2.76663	2.29606e-08	1	Os.10455.1.S1_at	2.69292	8.17203e-11	1	3.2385	3.53112e-10	1	Os.10455.1.S1_at	2.6371	0.00182601	0.997166				-1.32063	0.00137041	0.999455
Os.10456.1.S1_at	expressed protein	LOC_Os09g30260.1	Os.10456.1.S1_at																			Os.10456.1.S1_at							Os.10456.1.S1_at
Os.10457.1.S1_at			Os.10457.1.S1_at													1.23708	0.0101259	0.991554				Os.10457.1.S1_at							Os.10457.1.S1_at	-1.26093	0.00213812	0.997639				Os.10457.1.S1_at	2.69319	0.00133433	0.997773	1.29004	0.00104981	0.997967
Os.10458.1.S1_at	snRNP core Sm protein Sm-X5-like protein, putative, expressed	LOC_Os08g05850.1	Os.10458.1.S1_at							1.23817	0.00990679	0.985899	1.47484	2.34945e-05	0.999953	1.37485	2.02053e-05	0.999959	1.4637	0.000330646	0.999223	Os.10458.1.S1_at							Os.10458.1.S1_at	-1.12699	0.0252736	0.979267				Os.10458.1.S1_at	2.1744	0.00160095	0.997439				-1.66302	1.13226e-06	1	-1.62812	5.21807e-06	0.999996
Os.10459.1.S1_at			Os.10459.1.S1_at										1.17678	0.0401505	0.970989	1.16206	0.0492923	0.96741				Os.10459.1.S1_at							Os.10459.1.S1_at	-1.18119	0.0303362	0.975678				Os.10459.1.S1_at
Os.10460.1.S1_at	expressed protein	LOC_Os07g46710.1	Os.10460.1.S1_at							1.25483	0.00694845	0.989534										Os.10460.1.S1_at				1.25743	0.00850518	0.990756	Os.10460.1.S1_at	-1.21373	0.0045642	0.995392				Os.10460.1.S1_at							-1.72716	1.28071e-05	0.999994	-1.42797	0.000619104	0.999377
Os.10464.1.S1_at	protein binding protein, putative, expressed	LOC_Os10g05230.1	Os.10464.1.S1_at							-1.27402	0.00576148	0.991061				1.31905	0.000281297	0.99961				Os.10464.1.S1_at				-1.24682	0.0118273	0.987763	Os.10464.1.S1_at							Os.10464.1.S1_at				-1.33947	0.00188583	0.991754	1.48213	1.86027e-06	0.999996	1.31891	0.000627052	0.99932
Os.10465.1.S1_at			Os.10465.1.S1_at																			Os.10465.1.S1_at	-1.39115	0.00181762	0.997096	-1.32889	0.0032849	0.995892	Os.10465.1.S1_at	1.68592	1.1941e-08	1	1.30846	0.00554518	0.991978	Os.10465.1.S1_at							-2.03424	2.15209e-08	1				1.74589
Os.10466.1.S1_at	erwinia induced protein 2, putative, expressed	LOC_Os03g13750.1	Os.10466.1.S1_at										-1.35089	0.000224996	0.999669	-1.28588	0.00238469	0.997555	-1.24964	0.0188247	0.978858	Os.10466.1.S1_at				-1.26932	0.00487557	0.994246	Os.10466.1.S1_at	1.14499	0.00904342	0.991587				Os.10466.1.S1_at	-1.42499	0.0279346	0.976665	1.20379	0.016932	0.976591	1.38395	2.06912e-06	0.999995				1.43463
Os.10468.1.S1_at	expressed protein	LOC_Os03g51470.1	Os.10468.1.S1_at							1.65231	4.8967e-05	0.999842										Os.10468.1.S1_at	-1.22093	0.019081	0.978241				Os.10468.1.S1_at	1.18091	0.0140047	0.987644				Os.10468.1.S1_at	30.0959	7.90419e-07	0.999993	-1.94835	0.00308729	0.995391	-1.55419	0.016377	0.995918	2.11987	3.04307e-06	0.999982
Os.10469.1.S1_at			Os.10469.1.S1_at							-1.23225	0.0186487	0.976062	-1.55297	2.70174e-05	0.999947	-1.39755	0.000331353	0.999551	-1.49218	0.00167614	0.997064	Os.10469.1.S1_at				-1.3138	0.0100487	0.989347	Os.10469.1.S1_at	1.33935	0.000167741	0.99975	1.62944	6.00809e-06	0.999977	Os.10469.1.S1_at	-2.00983	0.00155221	0.997499										2.72439
Os.10470.1.S1_s_at			Os.10470.1.S1_s_at													1.47413	4.19352e-05	0.999924	1.35739	0.0139526	0.983433	Os.10470.1.S1_s_at							Os.10470.1.S1_s_at	-1.65502	4.65998e-08	1	-1.65636	0.000123746	0.999689	Os.10470.1.S1_s_at	2.19097	0.0048197	0.994021				-1.59116	2.42177e-06	0.999999	-1.45118	5.80205e-05	0.999937	1.60898
Os.10471.1.S1_a_at	elongation factor 1-gamma 3, putative, expressed	LOC_Os06g37440.1	Os.10471.1.S1_a_at							-1.17385	0.0175321	0.977263										Os.10471.1.S1_a_at							Os.10471.1.S1_a_at	1.09976	0.0219184	0.981697				Os.10471.1.S1_a_at	2.14327	0.00200178	0.996959				-1.61315	1.17292e-06	1	-1.67637	6.53566e-07	1	1.46522
Os.10472.1.S1_a_at	fiber protein Fb11, putative, expressed	LOC_Os01g50934.1	Os.10472.1.S1_a_at										1.29653	0.000748051	0.999062	1.30647	0.000142096	0.999783	1.31206	0.00668649	0.990906	Os.10472.1.S1_a_at	-1.24937	0.00181389	0.997101	-1.24998	0.0115791	0.987982	Os.10472.1.S1_a_at	-1.12504	0.0267422	0.978216	-1.19125	0.032254	0.964258	Os.10472.1.S1_a_at							-1.86405	1.93666e-09	1	-1.60056	1.58135e-07	1
Os.10472.1.S1_at	fiber protein Fb11, putative, expressed	LOC_Os01g50934.1	Os.10472.1.S1_at							1.32378	0.00129407	0.997469	1.30118	0.000989988	0.998804	1.37946	0.000212837	0.999693	1.38304	0.00389343	0.994153	Os.10472.1.S1_at	-1.30142	0.00186892	0.997025				Os.10472.1.S1_at	-1.30615	0.000132124	0.999798	-1.33889	0.00267377	0.995694	Os.10472.1.S1_at							-2.07952	2.12298e-09	1	-1.71915	1.88125e-07	1
Os.10472.2.S1_x_at	fiber protein Fb11, putative, expressed	LOC_Os01g50934.1	Os.10472.2.S1_x_at							1.35267	0.000670152	0.998551	1.44656	7.81924e-05	0.999867	1.3448	0.00106449	0.998777	1.39489	0.00147827	0.997351	Os.10472.2.S1_x_at				-1.19217	0.0397759	0.965847	Os.10472.2.S1_x_at	-1.16126	0.02003	0.983087	-1.21057	0.0226883	0.973446	Os.10472.2.S1_x_at							-1.97416	5.6912e-08	1	-1.55731	1.63748e-05	0.999988
Os.10473.1.S1_at	UDP-glucose 6-dehydrogenase, putative, expressed	LOC_Os12g25690.1	Os.10473.1.S1_at	-1.51987	8.03738e-05	0.997238	-4.20959	1.88249e-09	1	-1.86631	4.01911e-07	0.999997	-1.67243	2.9769e-07	0.999999	-1.52207	4.4485e-06	0.999989	-1.52966	0.000280875	0.99932	Os.10473.1.S1_at	-2.68565	1.67109e-10	1	-2.47954	6.28738e-08	1	Os.10473.1.S1_at	1.95622	2.17959e-12	1	1.61752	1.4046e-07	0.999999	Os.10473.1.S1_at	-1.8109	0.000406902	0.999106	-1.25598	0.00495066	0.985365	-2.34055	2.8598e-10	1	-2.91715	3.42173e-11	1	-2.40627
Os.10474.1.S1_s_at	esterase precursor, putative, expressed	LOC_Os05g33270.1	Os.10474.1.S1_s_at				1.60207	0.00172335	0.993015	-2.46977	8.2803e-09	1	-2.00368	7.08219e-08	1	-1.68305	2.86888e-06	0.999992	-1.50598	0.000248233	0.999385	Os.10474.1.S1_s_at	-1.44506	7.93541e-05	0.999803	-1.77898	1.36406e-06	0.999995	Os.10474.1.S1_s_at	1.55229	9.12016e-07	0.999998	1.60981	7.06001e-06	0.999973	Os.10474.1.S1_s_at	-4.56111	6.3175e-06	0.999964				-1.8035	3.30361e-07	1	-1.85302	2.92795e-07	1	1.56757
Os.10475.1.A1_at	expressed protein	LOC_Os10g36400.1	Os.10475.1.A1_at							-1.24525	0.0102683	0.985468	-1.35363	0.000600212	0.999225	-1.26085	0.00884217	0.992479	-1.39299	0.00273629	0.995617	Os.10475.1.A1_at	-1.81179	1.16819e-06	0.999995	-1.91146	9.04311e-07	0.999996	Os.10475.1.A1_at				1.48828	9.07929e-05	0.999761	Os.10475.1.A1_at	-1.53314	0.0160439	0.984859	-1.3868	0.00386695	0.992037	-1.39292	0.00102544	0.999837				-1.7284
Os.10476.1.S1_at	ubiquitin-protein ligase/ zinc ion binding protein, putative, expressed	LOC_Os11g35870.1	Os.10476.1.S1_at							-1.27456	0.00836554	0.987766	-1.27997	0.0108982	0.990497	-1.36968	0.000132757	0.999795	-1.30116	0.0313064	0.968032	Os.10476.1.S1_at							Os.10476.1.S1_at	1.37068	0.000288456	0.999597	1.36706	0.00426992	0.99358	Os.10476.1.S1_at	-1.86392	0.00237746	0.996529
Os.10477.1.S1_a_at	gibberellin 2-beta-dioxygenase 1, putative, expressed	LOC_Os05g11810.1	Os.10477.1.S1_a_at				-1.63575	4.58392e-05	0.999535				1.47831	0.000250728	0.999636	1.42343	1.85813e-05	0.999962	1.37193	0.00571179	0.992003	Os.10477.1.S1_a_at	-1.55327	1.32387e-05	0.999958	-1.42687	0.000333527	0.999419	Os.10477.1.S1_a_at	1.24195	0.000511918	0.999331				Os.10477.1.S1_a_at				1.38155	0.0199851	0.968974	1.91678	1.19575e-07	1	1.94192	3.45952e-06	0.999997	-1.66421
Os.10477.1.S1_at	gibberellin 2-beta-dioxygenase 1, putative, expressed	LOC_Os05g11810.1	Os.10477.1.S1_at				-1.63063	6.63429e-06	0.99989	1.22646	0.00725948	0.989141	1.64472	3.58093e-07	0.999999	1.77542	1.80115e-08	1	1.54838	0.000248714	0.999384	Os.10477.1.S1_at							Os.10477.1.S1_at				-1.31941	0.00290933	0.995372	Os.10477.1.S1_at	1.52169	0.0247625	0.978767				1.62365	1.31728e-07	0.999999	1.66226	6.52416e-06	0.99999	-1.69467
Os.10477.2.S1_x_at	gibberellin 2-beta-dioxygenase 1, putative, expressed	LOC_Os05g11810.1	Os.10477.2.S1_x_at				-1.69396	9.74864e-05	0.999182	1.23195	0.0117213	0.983763	1.57043	1.1151e-05	0.999975	1.65448	2.47259e-07	0.999999	1.5289	0.00198716	0.996626	Os.10477.2.S1_x_at	-1.40078	0.000155859	0.999649	-1.35217	0.0023934	0.996865	Os.10477.2.S1_x_at				-1.34835	0.0145708	0.981754	Os.10477.2.S1_x_at				1.46073	0.0127354	0.969567	2.04543	4.59243e-08	0.999997	2.02865	2.50149e-06	0.999988	-1.94719
Os.10478.1.S1_at	expressed protein	LOC_Os06g51400.1	Os.10478.1.S1_at							1.23231	0.0265856	0.967858				1.27493	0.0468473	0.968788				Os.10478.1.S1_at							Os.10478.1.S1_at							Os.10478.1.S1_at				-1.74766	0.000100926	0.999124	-1.52797	0.000254224	0.999925
Os.10483.1.S1_at	C2 domain containing protein, expressed	LOC_Os07g39620.1	Os.10483.1.S1_at							1.92838	1.48859e-08	1	1.87741	1.59539e-08	1	2.17051	1.17298e-09	1	2.07709	6.72832e-07	0.999995	Os.10483.1.S1_at	1.99558	9.46177e-10	1	1.8746	7.12795e-08	1	Os.10483.1.S1_at	-1.86717	6.35712e-09	1	-2.03901	2.8592e-07	0.999998	Os.10483.1.S1_at	1.8669	0.0108472	0.98882				2.36306	2.99316e-13	1	2.2313	6.24926e-09	1	-2.01043
Os.10486.1.S1_at	expressed protein	LOC_Os01g45470.1	Os.10486.1.S1_at																			Os.10486.1.S1_at							Os.10486.1.S1_at							Os.10486.1.S1_at	-10.0694	1.31913e-08	1				-1.65513	1.23978e-08	1	-1.37476	8.0969e-05	0.999927	-17.3724
Os.10487.1.S1_at	oral cancer overexpressed protein 1, putative, expressed	LOC_Os07g34610.1	Os.10487.1.S1_at							1.3987	0.00153852	0.99707	1.48936	0.000316234	0.999555							Os.10487.1.S1_at	1.22805	0.025842	0.971834	1.44778	0.00283509	0.996378	Os.10487.1.S1_at	1.20059	0.0327256	0.974012				Os.10487.1.S1_at	3.13212	0.000854113	0.99842										1.6185
Os.10488.1.S1_at	expressed protein	LOC_Os05g43680.1	Os.10488.1.S1_at				1.27184	0.00745813	0.97925	1.25789	0.0123698	0.983013	1.52389	5.6089e-05	0.999901	1.40241	0.00017401	0.999742	1.36241	0.0146038	0.982806	Os.10488.1.S1_at	1.5744	1.74152e-06	0.999993	1.67365	2.60049e-06	0.999991	Os.10488.1.S1_at	-1.37476	4.76495e-05	0.999918				Os.10488.1.S1_at	3.40007	0.000562696	0.998853				-1.55716	0.000609372	0.99975				1.58325
Os.10489.1.S1_at			Os.10489.1.S1_at				-2.32564	4.88838e-07	0.999984				1.71484	1.40816e-05	0.99997	1.77355	6.66347e-07	0.999998	1.47845	0.000573943	0.998779	Os.10489.1.S1_at	-1.21799	0.025223	0.972409	-1.42554	0.000892417	0.998651	Os.10489.1.S1_at	-1.32655	0.000379625	0.999486	-1.38356	0.00192531	0.996747	Os.10489.1.S1_at							-1.68357	1.87266e-05	0.999996				-2.69129
Os.10490.1.S1_at	plant-specific domain TIGR01615 family protein, expressed	LOC_Os03g58230.1	Os.10490.1.S1_at				1.62841	0.000257293	0.99831	2.6481	3.6447e-05	0.999877	3.30637	1.46201e-06	0.999996	3.88423	1.61621e-07	0.999999	4.34226	1.6e-06	0.99999	Os.10490.1.S1_at	1.59736	0.00681481	0.990973	1.7794	0.000970371	0.998551	Os.10490.1.S1_at	-4.16533	6.48058e-08	1	-3.78987	2.88183e-06	0.999988					-1.2664	0.0162207	0.971377	1.23149	0.00299254	0.997151	1.35336	0.00116378	0.99874	-2.84176
Os.10491.1.S1_at	expressed protein	LOC_Os03g04690.1	Os.10491.1.S1_at				-2.99735	3.17733e-05	0.999646	1.53277	8.2161e-05	0.999756	1.23362	0.016355	0.98653	1.38755	0.000982936	0.998858	1.32768	0.00693829	0.990627	Os.10491.1.S1_at							Os.10491.1.S1_at	-1.7656	6.71308e-07	0.999998	-1.50623	0.000378303	0.99919	Os.10491.1.S1_at							-1.71952	0.00413519	0.999038				2.33325
Os.10492.1.S1_at	expressed protein	LOC_Os08g01880.1	Os.10492.1.S1_at	-1.692	6.07344e-05	0.997788	1.56983	0.00165556	0.993221	1.46163	0.0138977	0.981274				1.56302	0.00237972	0.997559	1.57424	0.00590581	0.991782	Os.10492.1.S1_at	1.49814	0.00311885	0.995382	1.48601	0.00364233	0.995514	Os.10492.1.S1_at	-1.68967	0.000450216	0.999403	-1.5845	0.00212217	0.996465	Os.10492.1.S1_at				1.48126	0.000958952	0.998542	1.30293	0.00385526	0.997537				-3.09958
Os.10493.1.S1_at	aldehyde dehydrogenase 3B1, putative, expressed	LOC_Os02g43280.1	Os.10493.1.S1_at							-4.52036	5.45573e-07	0.999997	-3.12323	7.99331e-09	1	-1.44514	0.00818472	0.992961	-2.51991	3.24721e-05	0.999884	Os.10493.1.S1_at	-3.05299	1.57715e-07	0.999999	-4.61251	4.01296e-07	0.999998	Os.10493.1.S1_at	1.45975	0.00237936	0.997405	1.42913	0.0153218	0.980959	Os.10493.1.S1_at										-1.3311	0.000903436	0.999485	-1.68346
Os.10494.1.S1_at	glucan endo-1,3-beta-glucosidase 4 precursor, putative, expressed	LOC_Os01g14140.1	Os.10494.1.S1_at	-2.15369	0.000232068	0.993613	-5.16359	2.27596e-08	0.999998	1.29935	0.00283964	0.99508										Os.10494.1.S1_at	-2.47974	3.87341e-10	1	-1.865	1.0379e-06	0.999996	Os.10494.1.S1_at	1.35287	4.45533e-06	0.99999	1.38306	5.6407e-05	0.999841	Os.10494.1.S1_at	-2.02618	0.000857052	0.998415	-1.28308	0.00608542	0.987536	-3.60413	1.03573e-11	1	-2.1567	7.07346e-09	1
Os.10495.1.S1_at	expressed protein	LOC_Os02g54080.1	Os.10495.1.S1_at																			Os.10495.1.S1_at	1.68937	2.71202e-07	0.999999	1.67012	9.92517e-07	0.999996	Os.10495.1.S1_at	-1.48428	3.52805e-05	0.999937	-1.43281	0.00408685	0.993815	Os.10495.1.S1_at	1.59942	0.0334889	0.973093	1.46536	1.79457e-05	0.999945	1.51547	1.06914e-07	1	2.05101	3.03333e-10	1	-1.97439
Os.10496.1.S1_at	ATP synthase beta chain, mitochondrial precursor, putative, expressed	LOC_Os01g49190.1	Os.10496.1.S1_at							-1.40202	3.77334e-05	0.999874	-1.57092	1.79379e-07	0.999999	-1.59522	1.0985e-07	1	-1.47253	5.15059e-05	0.999831	Os.10496.1.S1_at							Os.10496.1.S1_at	1.25543	1.60366e-05	0.999969	1.33582	1.74239e-05	0.999942	Os.10496.1.S1_at										-1.22894	0.004117	0.997837
Os.10496.2.S1_x_at	ATP synthase beta chain, mitochondrial precursor, putative, expressed	LOC_Os01g49190.1	Os.10496.2.S1_x_at							-1.37119	0.000218722	0.999439	-1.42433	1.7103e-05	0.999964	-1.33761	9.06149e-05	0.999853	-1.3829	0.000498547	0.998912	Os.10496.2.S1_x_at							Os.10496.2.S1_x_at	1.16221	0.00147478	0.998299	1.32402	0.000143817	0.999646	Os.10496.2.S1_x_at	-1.3419	0.0328639	0.973489				-1.21799	0.000960565	0.999713	-1.44591	7.82109e-06	0.999994
Os.10499.1.S1_at	glioma tumor suppressor candidate region gene 2 protein, putative, expressed	LOC_Os05g05220.1	Os.10499.1.S1_at				1.29615	0.00283108	0.989893	1.39643	0.000123514	0.999655	1.56207	2.86543e-06	0.999992	1.40373	1.5159e-05	0.999968	1.31848	0.0115392	0.985808	Os.10499.1.S1_at				1.25124	0.00983397	0.989541	Os.10499.1.S1_at	-1.12797	0.0269688	0.978055	-1.23551	0.0171119	0.979088	Os.10499.1.S1_at	4.18677	1.89096e-05	0.999915				-1.82169	2.00185e-05	0.999997	-1.32433	0.0108008	0.991367
Os.10500.1.S1_at	protein binding protein, putative, expressed	LOC_Os05g39610.1	Os.10500.1.S1_at	-1.68695	2.04233e-05	0.999068				1.17085	0.02473	0.969729				1.23152	0.0082481	0.992914				Os.10500.1.S1_at	-1.1842	0.0244643	0.973116				Os.10500.1.S1_at	-1.2159	0.00604067	0.994102				Os.10500.1.S1_at				1.57997	0.00013732	0.999298				-1.39264	0.00157405	0.998848	-3.78213
Os.10501.1.S1_at	mTERF family protein, expressed	LOC_Os07g39430.1	Os.10501.1.S1_at										1.33771	0.0104179	0.990859	1.52572	0.00155232	0.998309	1.5771	0.00276645	0.995578	Os.10501.1.S1_at	1.40343	0.00689791	0.990879	1.68763	9.00101e-05	0.99981	Os.10501.1.S1_at	-1.41876	0.00319703	0.996633	-1.68922	0.000448842	0.999063	Os.10501.1.S1_at				-2.17456	8.85357e-07	0.999973	-2.06224	2.646e-07	1	-1.55014	0.000132759	0.999895	-1.91184
Os.10502.1.S1_at	expressed protein	LOC_Os07g28614.1	Os.10502.1.S1_at				1.66933	0.000821629	0.995979										1.56049	0.0220346	0.975969	Os.10502.1.S1_at	-1.79423	8.40973e-05	0.999793				Os.10502.1.S1_at	-1.65358	0.000408039	0.999453				Os.10502.1.S1_at
Os.10503.1.S1_at	4F5 protein family protein, expressed	LOC_Os11g23854.1	Os.10503.1.S1_at							1.13819	0.0271898	0.967254	1.20735	0.00383551	0.99614	1.28513	0.000111841	0.999823	1.21181	0.00976067	0.987618	Os.10503.1.S1_at							Os.10503.1.S1_at	-1.17221	0.000892406	0.998908	-1.16369	0.00849914	0.988459	Os.10503.1.S1_at							-1.44815	7.21879e-07	1
Os.10504.1.S1_at	transmembrane protein 56, putative, expressed	LOC_Os05g43540.1	Os.10504.1.S1_at																			Os.10504.1.S1_at							Os.10504.1.S1_at	-1.36226	0.000661654	0.999161				Os.10504.1.S1_at										1.53806	2.03448e-05	0.999979
Os.10505.1.S1_a_at	ATP binding protein, putative, expressed	LOC_Os10g39010.1	Os.10505.1.S1_a_at				-2.06603	0.000107263	0.999121	1.49507	0.000405594	0.999053	1.74834	2.96054e-05	0.999943	1.48238	0.000435366	0.999432	1.71033	0.000318469	0.999246	Os.10505.1.S1_a_at	1.21915	0.0309543	0.967169	1.24551	0.0326561	0.971075	Os.10505.1.S1_a_at	-1.23414	0.0256916	0.978967	-1.6648	0.00029933	0.999337	Os.10505.1.S1_a_at							-1.77432	6.13751e-06	0.999998				-5.16991
Os.10505.1.S1_at	ATP binding protein, putative, expressed	LOC_Os10g39010.1	Os.10505.1.S1_at				-2.03133	1.25814e-05	0.999823				1.30847	0.00784322	0.992842	1.47075	0.000110206	0.999826				Os.10505.1.S1_at							Os.10505.1.S1_at	-1.15586	0.045001	0.965695				Os.10505.1.S1_at							-1.69209	0.000113089	0.99998				-4.93336
Os.10505.1.S2_a_at	ATP binding protein, putative, expressed	LOC_Os10g39010.1	Os.10505.1.S2_a_at							1.55833	7.25819e-05	0.99978	1.82661	5.78747e-06	0.999986	1.92458	8.0218e-06	0.999982	1.79647	0.00108259	0.997947	Os.10505.1.S2_a_at				1.43438	0.00616928	0.992968	Os.10505.1.S2_a_at	-1.54166	5.29416e-05	0.99991											-3.53477	2.5087e-07	1	-1.58241	0.00174727	0.999124	1.54352
Os.10506.1.S1_at	disease resistance protein, putative, expressed	LOC_Os07g17220.1	Os.10506.1.S1_at																			Os.10506.1.S1_at							Os.10506.1.S1_at	1.11568	0.0268819	0.978117																	-2.75366
Os.10507.1.S1_at	ankyrin protein kinase-like, putative, expressed	LOC_Os02g45310.1	Os.10507.1.S1_at							3.82404	1.09075e-11	1	2.0688	8.49793e-10	1	2.42033	7.31637e-13	1	2.09394	1.47879e-07	0.999999	Os.10507.1.S1_at	2.03967	9.31174e-11	1	2.08869	5.61792e-09	1	Os.10507.1.S1_at	-3.08767	4.44089e-16	1	-2.30494	4.25859e-09	1	Os.10507.1.S1_at	5.97403	1.55822e-05	0.999927				-1.87071	3.73704e-06	0.999998
Os.10509.1.S1_at	expressed protein	LOC_Os04g21650.1	Os.10509.1.S1_at							1.36342	0.0273057	0.967138										Os.10509.1.S1_at							Os.10509.1.S1_at
Os.10509.2.S1_x_at	expressed protein	LOC_Os04g21650.1	Os.10509.2.S1_x_at																			Os.10509.2.S1_x_at							Os.10509.2.S1_x_at							Os.10509.2.S1_x_at													-2.16033
Os.10510.1.S1_at	flavonol synthase/flavanone 3-hydroxylase, putative, expressed	LOC_Os03g03034.1	Os.10510.1.S1_at				-3.12819	0.00028482	0.998177				1.31435	0.000629381	0.999192				1.43036	0.00927396	0.988124	Os.10510.1.S1_at	1.98224	3.98609e-08	1	1.92125	4.90466e-07	0.999998	Os.10510.1.S1_at							Os.10510.1.S1_at	2.31872	0.00298964	0.99586				3.73462	0	1	2.73429	6.25221e-11	1	9.18867
Os.10512.1.S1_at	thioredoxin-like 4, putative, expressed	LOC_Os04g53740.1	Os.10512.1.S1_at							2.75114	1.73807e-10	1	2.54011	7.07019e-11	1	2.59606	6.46619e-11	1	3.1346	2.04607e-10	1	Os.10512.1.S1_at	2.50506	1.48759e-12	1	3.01594	4.11227e-13	1	Os.10512.1.S1_at	-3.20614	1.34448e-12	1	-2.98941	7.97145e-11	1	Os.10512.1.S1_at				1.19541	0.00958744	0.979792	2.71736	2.22045e-16	1	2.01251	5.02718e-11	1
Os.10514.1.S1_at	expressed protein	LOC_Os11g28600.1	Os.10514.1.S1_at				-1.63744	4.98101e-05	0.999505				1.50268	2.99915e-05	0.999942	1.7086	2.18866e-06	0.999994	1.73739	0.000155531	0.999581	Os.10514.1.S1_at	1.2642	0.01543	0.981845	1.51852	2.70793e-05	0.999932	Os.10514.1.S1_at	-1.61051	1.33946e-06	0.999996	-1.53378	0.000595645	0.998806	Os.10514.1.S1_at	2.19334	0.000639182	0.998735
Os.10515.1.S1_at			Os.10515.1.S1_at																			Os.10515.1.S1_at							Os.10515.1.S1_at							Os.10515.1.S1_at	1.63307	0.046039	0.965394
Os.10515.1.S1_s_at	peptidyl-prolyl isomerase, putative, expressed	LOC_Os11g05090.1	Os.10515.1.S1_s_at													-1.35262	0.00224414	0.997679				Os.10515.1.S1_s_at							Os.10515.1.S1_s_at	1.46549	0.000554165	0.999283				Os.10515.1.S1_s_at							1.31543	0.0248911	0.985894
Os.10518.1.S1_at	inositol 1, 3, 4-trisphosphate 5/6-kinase family protein, expressed	LOC_Os09g34300.1	Os.10518.1.S1_at				1.67077	4.42754e-06	0.999919	-1.52631	0.0019965	0.996347	-1.50037	0.000609014	0.999215	-1.26346	0.029794	0.978764	-1.40228	0.0113919	0.985955	Os.10518.1.S1_at							Os.10518.1.S1_at							Os.10518.1.S1_at	-1.79003	0.00944193	0.989957				1.18866	0.020774	0.989286				-2.28687
Os.10521.1.S1_at	leucoanthocyanidin dioxygenase, putative, expressed	LOC_Os02g17940.1	Os.10521.1.S1_at							-1.95688	1.31584e-05	0.999948	-1.76257	2.34465e-05	0.999953							Os.10521.1.S1_at	-1.91429	1.61134e-05	0.99995	-1.8894	0.000260951	0.999529	Os.10521.1.S1_at	1.32104	0.00709366	0.993205				Os.10521.1.S1_at	-16.1693	3.17629e-07	0.999996				-2.18451	0.000270406	0.99998	-1.89131	0.00137142	0.999643
Os.10522.1.S1_at	expressed protein	LOC_Os05g22614.4	Os.10522.1.S1_at																			Os.10522.1.S1_at							Os.10522.1.S1_at																				23.0683
Os.10523.1.S1_at			Os.10523.1.S1_at													1.52661	0.0038405	0.99632	1.36209	0.0262835	0.972266	Os.10523.1.S1_at	2.13917	1.03111e-05	0.999966	2.00321	0.000595067	0.999046	Os.10523.1.S1_at	-1.63989	0.00170277	0.998068
Os.10526.1.S1_a_at	expressed protein	LOC_Os10g35710.1	Os.10526.1.S1_a_at				1.33842	0.00273971	0.990137							1.21686	0.0260619	0.981054				Os.10526.1.S1_a_at	1.56029	2.52782e-05	0.999927	1.26635	0.0160438	0.984147	Os.10526.1.S1_a_at	-1.30238	0.00269706	0.997102	-1.35472	0.00726986	0.989896	Os.10526.1.S1_a_at	-1.53963	0.0387673	0.9698				1.53407	2.68579e-07	0.999999	1.29475	0.000690289	0.999216	-1.84146
Os.10527.1.S1_a_at	brefeldin A-inhibited guanine nucleotide-exchange protein 2, putative, expressed	LOC_Os03g14260.1	Os.10527.1.S1_a_at													-1.60329	0.042453	0.971295				Os.10527.1.S1_a_at	-1.78724	0.0100836	0.987376				Os.10527.1.S1_a_at							Os.10527.1.S1_a_at													-5.05131
Os.10527.1.S2_a_at	brefeldin A-inhibited guanine nucleotide-exchange protein 2, putative, expressed	LOC_Os03g14260.1	Os.10527.1.S2_a_at							1.39947	0.0117348	0.983747	1.33581	0.0262011	0.979833							Os.10527.1.S2_a_at							Os.10527.1.S2_a_at							Os.10527.1.S2_a_at				1.61492	0.0111375	0.982284	1.41765	0.0234566	0.99522				-5.31571
Os.10527.1.S3_a_at	brefeldin A-inhibited guanine nucleotide-exchange protein 2, putative, expressed	LOC_Os03g14260.1	Os.10527.1.S3_a_at				-2.07201	2.85949e-07	0.99999				1.27581	0.00339318	0.996527	1.3002	0.00066354	0.999185	1.22503	0.0211276	0.976777	Os.10527.1.S3_a_at							Os.10527.1.S3_a_at	-1.20673	0.0018804	0.997892	-1.19198	0.0303047	0.966089	Os.10527.1.S3_a_at				-1.27536	0.0148783	0.976326	-1.49764	4.86429e-05	0.999988	-1.71096	2.8972e-06	0.999999	-2.58826
Os.10528.1.S1_s_at	carboxylic ester hydrolase/ hydrolase, acting on ester bonds, putative, expressed	LOC_Os09g39430.1	Os.10528.1.S1_s_at				-19.5589	7.47332e-09	0.999999	-1.52142	5.14789e-05	0.999836	-2.92798	1.09885e-10	1	-2.56263	1.1331e-09	1	-2.87111	3.4712e-09	1	Os.10528.1.S1_s_at	-5.89124	1.19482e-12	1	-5.04268	6.41165e-12	1	Os.10528.1.S1_s_at	3.16488	1.90958e-14	1	2.7362	1.53775e-09	1	Os.10528.1.S1_s_at	-4.27879	2.81086e-06	0.99998	-1.42942	0.0272164	0.96476	1.46342	0.00271905	0.998431	1.64124	0.00103043	0.999334	2.17591
Os.10529.1.S1_s_at	expressed protein	LOC_Os11g05140.1	Os.10529.1.S1_s_at							1.44092	0.01462	0.980463	1.64183	0.00181625	0.997977							Os.10529.1.S1_s_at							Os.10529.1.S1_s_at											-1.79137	0.0025849	0.996962	-1.77416	0.00189685	0.999844	-1.7881	0.00170365	0.999723	2.27083
Os.10530.1.S1_at	GTPase activator protein of Rab-like small GTPases-like protein, putative, expressed	LOC_Os08g43380.1	Os.10530.1.S1_at							-1.48404	0.00542659	0.991501	-1.74016	0.00028015	0.999599	-1.50753	0.00403969	0.996157	-1.45374	0.0185415	0.979117	Os.10530.1.S1_at	-1.65773	0.00115306	0.998036	-1.50193	0.00825553	0.990988	Os.10530.1.S1_at	1.799	7.63958e-06	0.999984	1.59203	0.000756777	0.998535								-1.58719	0.000241711	0.999921				-2.53722
Os.10531.1.S1_at			Os.10531.1.S1_at				-1.62277	3.80085e-05	0.999596													Os.10531.1.S1_at							Os.10531.1.S1_at	1.09876	0.0413386	0.968139				Os.10531.1.S1_at	1.49981	0.024508	0.978938				-1.13121	0.0226526	0.991046	-1.18854	0.0080664	0.994137
Os.10532.1.S1_s_at	expressed protein	LOC_Os12g32992.1	Os.10532.1.S1_s_at				1.44819	0.000192406	0.99864				1.28774	0.00963915	0.99145	1.22032	0.0148593	0.988274	1.41811	0.00212937	0.99643	Os.10532.1.S1_s_at	1.30589	0.00112569	0.998076	1.53906	1.7867e-05	0.999952	Os.10532.1.S1_s_at				-1.31039	0.00586297	0.991588	Os.10532.1.S1_s_at							-1.43311	3.15763e-05	0.999995
Os.10533.1.S1_at	esterase precursor, putative, expressed	LOC_Os01g11710.1	Os.10533.1.S1_at							-2.13465	3.96765e-05	0.999868	-1.41974	0.000206352	0.999692				-1.33903	0.00427255	0.993691	Os.10533.1.S1_at	-1.7127	1.33349e-05	0.999958	-1.99565	8.69081e-08	1	Os.10533.1.S1_at	1.36426	7.36612e-05	0.999879	1.59713	6.7042e-06	0.999974	Os.10533.1.S1_at				-1.45967	0.000553062	0.998325	-4.23227	2.2004e-10	1	-1.37497	0.00136453	0.999601
Os.10536.1.S1_at	metal ion binding protein, putative, expressed	LOC_Os07g40480.1	Os.10536.1.S1_at							-2.25442	9.85409e-06	0.99996	-1.77004	2.99962e-05	0.999942	-1.55833	0.000384682	0.99949	-1.76876	0.000222814	0.999437	Os.10536.1.S1_at	-2.37405	4.20145e-07	0.999998	-2.21522	1.15087e-06	0.999995	Os.10536.1.S1_at	1.88292	8.802e-07	0.999998	1.86461	2.19758e-05	0.999929	Os.10536.1.S1_at				-1.59012	0.00415107	0.989926	-4.40372	1.8373e-07	1	-2.52801	1.54672e-05	0.999994
Os.10537.1.S1_at			Os.10537.1.S1_at				-1.29244	0.00828917	0.97756													Os.10537.1.S1_at							Os.10537.1.S1_at							Os.10537.1.S1_at													-2.96204
Os.10539.1.S1_at	expressed protein	LOC_Os11g35350.1	Os.10539.1.S1_at							-15.3961	0.000228362	0.999418	-50.8298	7.21645e-14	1	-43.6956	3.65967e-11	1	-55.478	2.41949e-09	1	Os.10539.1.S1_at	-8.42433	2.43928e-10	1	-18.1881	4.63567e-09	1	Os.10539.1.S1_at	10.3709	5.10703e-15	1	31.2084	2.87992e-13	1	Os.10539.1.S1_at							-3.59998	7.87441e-11	1	-7.21149	3.08642e-12	1
Os.1054.1.A1_at	HGA6, putative, expressed	LOC_Os01g02900.1	Os.1054.1.A1_at							-4.12929	1.04922e-09	1	-3.4405	9.3283e-10	1	-2.77556	3.06288e-09	1	-2.40167	2.58425e-08	1	Os.1054.1.A1_at	-7.20961	1.53255e-12	1	-5.26418	7.51554e-12	1	Os.1054.1.A1_at	2.55334	2.75042e-09	1	2.80479	1.13815e-10	1	Os.1054.1.A1_at	-4.61963	6.9623e-06	0.999961	-1.94345	4.63559e-05	0.999567	4.17722	8.43769e-15	1	4.03197	1.45983e-09	1	-3.45032
Os.10541.1.S1_at	ABA response element binding factor, putative, expressed	LOC_Os01g64000.1	Os.10541.1.S1_at										2.16643	0.000322226	0.999548	2.05219	0.000293553	0.999595	1.85244	0.0232515	0.974896	Os.10541.1.S1_at	5.49698	5.69082e-09	1	3.9801	2.49505e-08	1	Os.10541.1.S1_at				-2.25977	0.00720697	0.989971	Os.10541.1.S1_at							3.6313	1.5585e-06	1
Os.10542.1.S1_at	protein binding protein, putative, expressed	LOC_Os12g02620.1	Os.10542.1.S1_at																1.44484	0.00496412	0.992869	Os.10542.1.S1_at							Os.10542.1.S1_at											-1.90419	0.00085218	0.998017	-2.59826	2.58839e-05	0.999997	-2.02686	0.000408948	0.999841
Os.10542.1.S1_s_at			Os.10542.1.S1_s_at				-1.40318	0.00203074	0.992107	1.34807	0.00589329	0.990889	1.41879	0.00183706	0.997957	1.54722	0.000101256	0.999838	1.39936	0.0197916	0.977979	Os.10542.1.S1_s_at	1.44068	0.000219401	0.999529	1.30681	0.015584	0.984533	Os.10542.1.S1_s_at	-1.26786	0.00577249	0.994333				Os.10542.1.S1_s_at							-2.24875	1.62499e-05	0.999996	-1.71188	0.000658076	0.999547
Os.10542.2.S1_at	protein binding protein, putative, expressed	LOC_Os12g02620.1	Os.10542.2.S1_at													-1.24998	0.026355	0.980873				Os.10542.2.S1_at							Os.10542.2.S1_at											-1.0618	0.0119429	0.99019	1.70739	1.02006e-06	1				-1.77258
Os.10543.1.S1_at	diphosphomevalonate decarboxylase, putative, expressed	LOC_Os02g01920.1	Os.10543.1.S1_at							-1.35281	0.00159827	0.996974				1.17447	0.0274172	0.980217				Os.10543.1.S1_at				-1.30177	0.00318758	0.995996	Os.10543.1.S1_at							Os.10543.1.S1_at							-1.67751	1.63183e-05	0.999995	-1.92052	2.55091e-06	0.999996	-2.04709
Os.10544.1.S1_at	DNA binding protein, putative, expressed	LOC_Os03g53630.1	Os.10544.1.S1_at							1.39205	0.0233995	0.971088	1.39105	0.0344832	0.97451							Os.10544.1.S1_at	1.45205	0.00951856	0.987984				Os.10544.1.S1_at							Os.10544.1.S1_at
Os.10544.1.S2_at	DNA binding protein, putative, expressed	LOC_Os03g53630.1	Os.10544.1.S2_at										1.25313	0.0113423	0.990165	1.35623	0.00126716	0.998579	1.46355	0.00551496	0.992229	Os.10544.1.S2_at	1.23147	0.0122573	0.985084				Os.10544.1.S2_at							Os.10544.1.S2_at							-1.31055	0.00372407	0.998714	-1.26323	0.0145987	0.991727
Os.10545.1.S1_at	mo-molybdopterin cofactor sulfurase, putative, expressed	LOC_Os09g38777.1	Os.10545.1.S1_at										-2.19517	0.000102427	0.999832							Os.10545.1.S1_at	-1.53439	0.0114595	0.985918	-1.58044	0.00183798	0.997498	Os.10545.1.S1_at				1.84702	5.46003e-05	0.999845	Os.10545.1.S1_at	-4.64392	1.59029e-05	0.999926										2.83592
Os.10546.1.S1_s_at	indole-3-acetate beta-glucosyltransferase, putative, expressed	LOC_Os09g34230.1	Os.10546.1.S1_s_at	-2.32088	0.000155902	0.995335																Os.10546.1.S1_s_at							Os.10546.1.S1_s_at	7.27676	0.000502923	0.999342				Os.10546.1.S1_s_at				1.53013	6.7226e-05	0.999845	6.45772	0	1	1.17874	0.0335376	0.979967	3.27765
Os.10547.1.S1_at	RING finger protein 5, putative, expressed	LOC_Os03g47500.1	Os.10547.1.S1_at																			Os.10547.1.S1_at							Os.10547.1.S1_at							Os.10547.1.S1_at				-1.42706	0.00121454	0.994989				1.30926	0.00610712	0.994817
Os.10548.1.S1_s_at	serine carboxypeptidase K10B2.2 precursor, putative, expressed	LOC_Os02g55130.1	Os.10548.1.S1_s_at				-1.93106	0.00740575	0.979358	1.34938	0.000650765	0.998586	-1.33994	0.00169	0.9981	-1.33775	0.00495355	0.995422	-1.38731	0.0215083	0.976437	Os.10548.1.S1_s_at	-2.40173	8.41351e-08	0.999999	-1.85074	2.96028e-05	0.999927	Os.10548.1.S1_s_at	1.62821	1.19306e-06	0.999997	1.62287	0.000106027	0.999727	Os.10548.1.S1_s_at	-4.19969	0.000113178	0.999666	-1.91981	0.000216041	0.999492	-1.4308	0.0052389	0.998984	-1.85679	0.000101227	0.99997	1.43228
Os.10549.1.S1_at	alpha-1,3-mannosyltransferase ALG2, putative, expressed	LOC_Os04g49960.1	Os.10549.1.S1_at										1.39543	0.000245976	0.999642							Os.10549.1.S1_at							Os.10549.1.S1_at	-1.1419	0.0406889	0.968575	-1.25034	0.0182023	0.977964	Os.10549.1.S1_at							-1.45657	4.30467e-05	0.999987	-1.36275	0.00083455	0.999321
Os.10550.1.S1_x_at	serine/threonine-protein kinase receptor precursor, putative, expressed	LOC_Os07g36544.1	Os.10550.1.S1_x_at										1.78371	0.00459089	0.995491	1.87906	6.30272e-05	0.999892	2.45854	0.000370988	0.999146	Os.10550.1.S1_x_at	1.55271	0.000174655	0.999613	1.90132	4.40206e-05	0.999897	Os.10550.1.S1_x_at	-1.96908	3.82418e-05	0.999932	-2.46645	0.000366547	0.999212	Os.10550.1.S1_x_at	3.57065	0.0039556	0.994865				10.0839	2.98983e-12	1	4.35727	1.14576e-07	1
Os.10551.1.S1_at	chaperonin CPN60-1, mitochondrial precursor, putative, expressed	LOC_Os10g32550.1	Os.10551.1.S1_at							1.38154	0.000148648	0.999596				-1.1461	0.0338156	0.976346				Os.10551.1.S1_at	-1.27839	0.000294252	0.999393				Os.10551.1.S1_at	1.34023	7.42115e-06	0.999984	1.444	0.00222417	0.99632	Os.10551.1.S1_at	4.30531	3.12708e-05	0.999876	-1.21736	0.0192775	0.974219	-2.50692	6.6015e-12	1	-2.04149	4.75385e-10	1	7.70194
Os.10552.1.S1_at	GPI transamidase subunit PIG-U family protein, expressed	LOC_Os02g46350.1	Os.10552.1.S1_at																			Os.10552.1.S1_at	-1.46383	5.36669e-05	0.99986	-1.33342	0.0016009	0.997777	Os.10552.1.S1_at							Os.10552.1.S1_at							-2.77084	1.73616e-10	1	-1.51495	1.91152e-05	0.999981
Os.10553.1.S1_s_at	COV1-like protein, putative, expressed	LOC_Os01g64780.1	Os.10553.1.S1_s_at				-1.32099	0.0104154	0.973427							1.24534	0.00329757	0.996771	1.23937	0.0239603	0.974275	Os.10553.1.S1_s_at							Os.10553.1.S1_s_at	-1.32478	2.14319e-05	0.999959				Os.10553.1.S1_s_at							1.19934	0.0077878	0.995971	-1.18067	0.0253768	0.986863	-2.19631
Os.10555.1.S1_a_at	RNA-binding protein cabeza, putative, expressed	LOC_Os02g10920.1	Os.10555.1.S1_a_at							-1.39958	0.000284761	0.999298	-1.1576	0.0373305	0.97273							Os.10555.1.S1_a_at	-1.23556	0.0027313	0.995879				Os.10555.1.S1_a_at	1.37335	2.34881e-06	0.999994	1.18459	0.015306	0.980975	Os.10555.1.S1_a_at	-1.98055	0.0010289	0.998176							-1.84653	1.77341e-08	1
Os.10556.1.S1_at	expressed protein	LOC_Os02g15860.1	Os.10556.1.S1_at							-3.34149	1.10803e-05	0.999955	-11.3797	6.72696e-11	1	-15.5226	9.22373e-07	0.999997	-17.9887	4.99742e-06	0.999975	Os.10556.1.S1_at	-14.2869	1.00705e-06	0.999995	-17.1459	5.19352e-06	0.999983	Os.10556.1.S1_at	6.12642	8.30346e-10	1	5.45645	7.28151e-05	0.999802	Os.10556.1.S1_at	-25.6455	0.000849981	0.998425	-2.45733	3.56335e-10	1	9.1872	0	1	14.7366	4.44089e-16	1	-1.77908
Os.10557.1.S1_at	myristoyl-acyl carrier protein thioesterase, chloroplast precursor, putative, expressed	LOC_Os02g43090.1	Os.10557.1.S1_at													1.16883	0.0398984	0.97277				Os.10557.1.S1_at	-1.29477	0.00365647	0.994707	-1.34709	0.00317941	0.996005	Os.10557.1.S1_at	-1.19523	0.0108308	0.990141				Os.10557.1.S1_at	-1.92654	0.00169838	0.99732				-1.39172	2.1792e-05	0.999984	-1.53164	3.58127e-06	0.999993
Os.10560.1.S1_at	expressed protein	LOC_Os07g36450.1	Os.10560.1.S1_at				1.25896	0.00926511	0.975632	1.29694	0.00111386	0.997771	1.62004	2.28294e-05	0.999954	1.38013	6.44254e-05	0.99989	1.49835	0.000792943	0.998409	Os.10560.1.S1_at	1.27943	0.000850206	0.998488	1.44369	9.63312e-05	0.999799	Os.10560.1.S1_at							Os.10560.1.S1_at	5.4722	1.19874e-05	0.99994				-2.48561	5.83002e-07	1				1.98262
Os.10561.1.S1_at	dolichyl-diphosphooligosaccharide--protein glycosyltransferase 48 kDasubunit precursor, putative, expressed	LOC_Os07g10830.1	Os.10561.1.S1_at																			Os.10561.1.S1_at	-1.27916	0.00148971	0.997552	-1.24676	0.00684461	0.992317	Os.10561.1.S1_at	1.11088	0.0202094	0.982954				Os.10561.1.S1_at	-1.39529	0.0329981	0.973404				-1.97433	3.20718e-09	1	-1.94198	1.17643e-08	1
Os.10564.1.A1_at			Os.10564.1.A1_at				1.74404	0.00635081	0.981581	2.21785	0.00021414	0.999449	1.53388	0.00717461	0.993371	1.7281	0.00237507	0.997563	1.43019	0.0130962	0.984266	Os.10564.1.A1_at							Os.10564.1.A1_at	-1.48827	0.0188263	0.983981	-1.37485	0.0268058	0.969425					1.73578	0.00836426	0.990146	-1.54601	0.0102263	0.9983
Os.10566.1.S1_at	proteasome subunit alpha type 2, putative, expressed	LOC_Os02g42320.1	Os.10566.1.S1_at																			Os.10566.1.S1_at							Os.10566.1.S1_at							Os.10566.1.S1_at	1.85433	0.00113937	0.998028
Os.10568.1.S1_at	esterase/lipase/thioesterase, putative, expressed	LOC_Os12g18860.1	Os.10568.1.S1_at							1.3008	0.00158033	0.997003	1.25401	0.00227261	0.997545	1.34306	6.58697e-05	0.999888	1.30455	0.00541068	0.992349	Os.10568.1.S1_at							Os.10568.1.S1_at	-1.46815	6.95499e-08	1	-1.35804	0.000982116	0.99817	Os.10568.1.S1_at	1.8112	0.0111734	0.988561	1.20573	0.0113567	0.982448	1.3876	3.3318e-06	0.999996				1.45185
Os.10570.1.S1_at	heat shock factor protein 3, putative, expressed	LOC_Os06g35960.1	Os.10570.1.S1_at				1.57081	0.00340846	0.988397	-4.22153	6.32464e-09	1	-5.84621	1.19298e-10	1	-4.13795	1.34352e-09	1	-3.68099	1.88184e-08	1	Os.10570.1.S1_at				-1.84509	2.27645e-05	0.999942	Os.10570.1.S1_at	2.49994	3.08315e-08	1	2.19283	4.46013e-06	0.999982	Os.10570.1.S1_at				2.11522	0.000546575	0.998757	39.5284	0	1	34.2129	2.92211e-13	1	-2.34856
Os.10572.1.S1_at	remorin, putative, expressed	LOC_Os03g59360.1	Os.10572.1.S1_at				1.49721	0.000176901	0.998723	-3.28373	3.57656e-08	1	-12.3967	1.40554e-12	1	-5.88998	1.79562e-08	1	-6.39302	1.47914e-06	0.999991	Os.10572.1.S1_at	-1.38684	0.0180177	0.979279	-5.38586	2.24313e-06	0.999992	Os.10572.1.S1_at	2.50825	2.09692e-06	0.999995	2.97017	3.66655e-07	0.999998	Os.10572.1.S1_at	-6.62524	7.79184e-08	0.999999				2.2907	6.43929e-15	1	3.29846	1.02141e-14	1
Os.10574.1.S1_at	glycosyl hydrolases family 16 protein, expressed	LOC_Os10g02770.1	Os.10574.1.S1_at	1.40972	0.000738176	0.984144																Os.10574.1.S1_at	-1.81362	0.000477843	0.999079	-1.70166	0.00080526	0.998764	Os.10574.1.S1_at	1.4022	0.0040336	0.995868	1.39952	0.0135443	0.982851					-1.3716	0.0267867	0.968064	-6.18097	1.75771e-09	1	-2.96885	1.04328e-07	1	2.12988
Os.10575.1.S1_at	GAGA-binding transcriptional activator, putative, expressed	LOC_Os06g04010.1	Os.10575.1.S1_at																			Os.10575.1.S1_at							Os.10575.1.S1_at	1.30507	0.029408	0.976329				Os.10575.1.S1_at				-1.70278	0.00181167	0.996299	-2.43612	6.17086e-06	1
Os.10576.1.S1_at	VAMP protein SEC22, putative, expressed	LOC_Os02g33550.1	Os.10576.1.S1_at							-1.7244	0.00738352	0.988985	-89.5172	3.16052e-09	1	-32.4134	1.02689e-08	1	-60.865	6.42059e-06	0.999969	Os.10576.1.S1_at	-3.33358	2.21741e-06	0.999991	-19.8566	1.02163e-05	0.999971	Os.10576.1.S1_at	6.78093	7.69413e-07	0.999998	29.6319	9.86297e-08	0.999999	Os.10576.1.S1_at	-48.4803	5.26703e-08	0.999999	-1.19137	0.0204894	0.969379	-2.65131	9.15279e-12	1	-2.76316	2.67097e-12	1	2.95459
Os.10577.1.S1_x_at	RNA recognition motif family protein, expressed	LOC_Os01g65530.1	Os.10577.1.S1_x_at				-1.73577	4.04349e-05	0.999576	1.30885	0.00385003	0.993638	1.3728	0.000658109	0.99916	1.22655	0.0407393	0.972283				Os.10577.1.S1_x_at							Os.10577.1.S1_x_at	-1.52929	5.20405e-05	0.999911	-1.37174	0.0103591	0.986344					-1.29898	0.010693	0.976229	-1.31982	0.00166239	0.999347	-1.28645	0.00579052	0.996553	-2.95609
Os.10578.1.A1_at	alpha-N-arabinofuranosidase 1 precursor, putative, expressed	LOC_Os03g20420.1	Os.10578.1.A1_at							-1.8911	0.00898056	0.987014	-6.72899	9.29479e-13	1	-3.31769	2.10095e-08	1	-5.67488	7.55791e-10	1	Os.10578.1.A1_at	1.34605	0.0092797	0.988242	1.21727	0.0262548	0.975941	Os.10578.1.A1_at	-2.16452	6.97534e-05	0.999885				Os.10578.1.A1_at	-1.71206	0.0443779	0.966389				-2.28485	1.93991e-10	1	-2.55988	7.54981e-11	1	-2.82397
Os.10579.1.S1_at	fructose-bisphosphate aldolase cytoplasmic isozyme, putative, expressed	LOC_Os08g02700.1	Os.10579.1.S1_at							2.52561	2.5856e-06	0.999987	2.87423	2.44849e-07	0.999999	3.93126	3.58628e-07	0.999999	4.6404	1.29134e-06	0.999992	Os.10579.1.S1_at	5.00626	3.89022e-13	1	5.02971	8.46068e-12	1	Os.10579.1.S1_at	-5.66426	1.50035e-08	1	-6.36071	2.47754e-07	0.999998	Os.10579.1.S1_at	3.31844	0.0116223	0.988207	3.05066	2.54182e-09	1	15.8823	0	1	12.9863	1.95399e-14	1	2.01908
Os.10580.1.S1_at	expressed protein	LOC_Os01g34790.1	Os.10580.1.S1_at																			Os.10580.1.S1_at							Os.10580.1.S1_at											-1.64944	0.00911339	0.985635				3.16112	9.9406e-09	1
Os.10583.1.S1_at	zinc finger protein, putative, expressed	LOC_Os06g04920.1	Os.10583.1.S1_at				1.72975	0.00381668	0.987379	1.59177	0.00386015	0.993623	2.11095	0.00360335	0.996342	2.34951	6.60012e-05	0.999888	1.6096	0.0147478	0.982668	Os.10583.1.S1_at							Os.10583.1.S1_at	-1.57071	0.00722742	0.993093	-1.58527	0.0130516	0.983382	Os.10583.1.S1_at	-20.1841	1.33992e-07	0.999998	-1.31374	0.0015026	0.998066	-6.62973	3.64153e-14	1	-5.57122	9.39249e-14	1	-13.4362
Os.10583.1.S1_s_at	zinc finger protein, putative, expressed	LOC_Os06g04920.1	Os.10583.1.S1_s_at							1.44048	0.0332395	0.961338	1.57649	0.00923412	0.991761	1.88806	0.000449957	0.999416	1.59288	0.00942933	0.987962	Os.10583.1.S1_s_at							Os.10583.1.S1_s_at	-1.37446	0.0254337	0.979152	-1.50546	0.0123704	0.984121	Os.10583.1.S1_s_at	-17.9483	3.55475e-07	0.999996	-1.29141	0.000835797	0.996848	-5.22857	1.77636e-15	1	-4.75112	3.33067e-15	1	-10.1402
Os.10585.1.A1_at	1-deoxy-D-xylulose-5-phosphate synthase, chloroplast precursor, putative, expressed	LOC_Os06g05100.1	Os.10585.1.A1_at							1.42496	0.00123081	0.997574	1.67584	2.77989e-05	0.999946	2.31003	2.24006e-10	1	1.97412	0.00011891	0.999664	Os.10585.1.A1_at	1.26752	0.0106381	0.986785	1.5746	2.72275e-05	0.999932	Os.10585.1.A1_at	-2.27761	2.97857e-10	1	-1.69134	0.000800831	0.998463	Os.10585.1.A1_at	1.61119	0.0420488	0.967795				-1.67989	4.65628e-07	1				-1.87873
Os.10585.1.A1_x_at	1-deoxy-D-xylulose-5-phosphate synthase, chloroplast precursor, putative, expressed	LOC_Os06g05100.1	Os.10585.1.A1_x_at							1.25939	0.0162067	0.978707	1.91206	1.98303e-07	0.999999	1.90345	1.0519e-07	1	1.9878	4.55966e-05	0.999847	Os.10585.1.A1_x_at	1.26165	0.0075231	0.990175	1.55692	1.09864e-05	0.999969	Os.10585.1.A1_x_at	-1.91789	1.55353e-08	1	-1.60624	0.000621266	0.998763	Os.10585.1.A1_x_at							-1.40639	7.68423e-05	0.999948				-1.79242
Os.10590.1.S1_at	expressed protein	LOC_Os08g01370.1	Os.10590.1.S1_at							3.60069	9.78318e-06	0.99996	1.83979	0.000580934	0.999246	2.24842	5.77163e-05	0.9999	1.9482	0.00266018	0.995717	Os.10590.1.S1_at	1.58179	0.00434188	0.993866	1.47106	0.0157595	0.984386	Os.10590.1.S1_at														1.4746	0.00585287	0.997672
Os.10590.1.S1_s_at	expressed protein	LOC_Os08g01370.1	Os.10590.1.S1_s_at				1.07249	0.0130383	0.968624	3.46968	8.29501e-06	0.999965	4.94849	9.9122e-11	1	6.17321	1.97065e-13	1	5.81598	3.11727e-09	1	Os.10590.1.S1_s_at	1.81039	1.73223e-05	0.999947	1.76517	0.00103154	0.998473	Os.10590.1.S1_s_at	-2.00891	7.92781e-09	1	-3.00728	8.25807e-08	0.999999	Os.10590.1.S1_s_at							74.8918	0	1	16.3032	2.20905e-07	1	26.8225
Os.10591.1.S1_at	nucleic acid binding protein, putative, expressed	LOC_Os04g50790.1	Os.10591.1.S1_at				-1.28991	0.0155566	0.964249	-1.24119	0.0134155	0.981819	-1.32678	0.00231429	0.997506	-1.1643	0.0305126	0.978329				Os.10591.1.S1_at	-1.83225	2.12837e-07	0.999999	-1.87088	3.93585e-06	0.999987	Os.10591.1.S1_at	1.46545	1.65482e-06	0.999996	1.53295	2.24987e-05	0.999928	Os.10591.1.S1_at							2.72654	1.60205e-13	1				-1.52363
Os.10592.1.S1_at	disease resistance RPP13-like protein 1, putative, expressed	LOC_Os03g40194.1	Os.10592.1.S1_at							-2.83235	9.33064e-08	0.999999	-3.19079	2.0197e-09	1	-2.93854	3.256e-07	0.999999	-2.84237	4.50308e-07	0.999997	Os.10592.1.S1_at	-1.63464	0.000490449	0.999058	-2.37148	6.44952e-07	0.999997	Os.10592.1.S1_at	3.01143	4.47035e-09	1	3.0576	4.57231e-09	1	Os.10592.1.S1_at	-4.83844	1.16052e-05	0.999942				-1.19293	0.0162638	0.994953
Os.10593.1.S1_at	peptidyl-prolyl isomerase, putative, expressed	LOC_Os08g41390.1	Os.10593.1.S1_at										-1.29712	0.000481444	0.999359	-1.62532	1.82811e-06	0.999995	-1.75849	0.000146764	0.9996	Os.10593.1.S1_at	-1.64896	7.89075e-07	0.999996	-1.45518	2.77767e-05	0.999931	Os.10593.1.S1_at	1.88018	4.71144e-11	1	1.92249	3.72964e-06	0.999984	Os.10593.1.S1_at							-1.11754	0.0389198	0.985707				2.21799
Os.10594.1.S1_at	expressed protein	LOC_Os02g47000.1	Os.10594.1.S1_at				1.22929	0.0097304	0.974732													Os.10594.1.S1_at	1.2499	0.0113224	0.986062	1.25272	0.0151872	0.984868	Os.10594.1.S1_at	1.3162	0.00203375	0.997741	1.2262	0.0305002	0.965904	Os.10594.1.S1_at	-1.4802	0.0371968	0.970771				-1.16971	0.0283997	0.990576
Os.10595.1.S1_at	global transcription factor group E, putative, expressed	LOC_Os02g38980.1	Os.10595.1.S1_at	-1.28924	0.00157534	0.971429				1.23573	0.0206706	0.97392	1.5837	4.22097e-06	0.999989	1.58251	5.03243e-07	0.999998	1.52848	0.000294958	0.999292	Os.10595.1.S1_at	1.37912	1.76815e-05	0.999946	1.43848	5.84333e-05	0.999869	Os.10595.1.S1_at	-1.52945	4.68051e-07	0.999999	-1.48291	0.000248209	0.999435	Os.10595.1.S1_at	1.54829	0.0340767	0.972722	1.36	0.00144331	0.995492	2.28258	1.1261e-12	1	1.91529	3.52888e-09	1
Os.10595.2.S1_at	global transcription factor group E, putative, expressed	LOC_Os02g38980.5	Os.10595.2.S1_at	-3.1626	1.50816e-05	0.999267	1.76961	0.00188349	0.992537	1.42203	0.0157054	0.979259										Os.10595.2.S1_at							Os.10595.2.S1_at											6.36227	4.00926e-07	1	6.57797	6.73839e-11	1	5.14784	2.4088e-09	1	5.86391
Os.10595.3.S1_x_at	CBS domain protein, putative, expressed	LOC_Os03g52690.1	Os.10595.3.S1_x_at	-1.65848	0.000213574	0.994018	1.68808	0.000801879	0.996052	1.56385	0.000847262	0.998232	1.67951	0.00040653	0.999447				1.70419	0.0152043	0.982232	Os.10595.3.S1_x_at	1.73858	0.000668547	0.998771	1.62935	0.00157313	0.99781	Os.10595.3.S1_x_at							Os.10595.3.S1_x_at				2.55454	4.23476e-06	0.999989	3.60496	2.17188e-09	1	4.66347	1.51451e-11	1
Os.10597.1.S1_at	anthocyanidin 5,3-O-glucosyltransferase, putative, expressed	LOC_Os01g53350.1	Os.10597.1.S1_at				-1.97709	0.00220919	0.991596				-3.99458	7.89859e-06	0.999982	-2.37539	0.000831279	0.999011	-4.67897	0.000444627	0.999009	Os.10597.1.S1_at	-12.9739	9.78523e-07	0.999996	-15.2388	6.50961e-05	0.999856	Os.10597.1.S1_at	2.85421	3.47704e-07	0.999999	2.99211	1.82113e-07	0.999999	Os.10597.1.S1_at	-3.71327	0.000377057	0.999157	1.62875	0.00265236	0.995229	-1.52105	0.0157611	0.996247				2.43389
Os.10598.1.S1_at	9,10-9,10 carotenoid cleavage dioxygenase 1, putative, expressed	LOC_Os12g44310.1	Os.10598.1.S1_at				1.4477	0.0058046	0.98277	-1.61612	0.000115782	0.999673	-1.75286	1.55099e-05	0.999967	-1.53218	8.65203e-05	0.999858	-1.76843	5.42814e-05	0.999823	Os.10598.1.S1_at				1.26849	0.008618	0.990652	Os.10598.1.S1_at	-1.25592	0.0106903	0.990253				Os.10598.1.S1_at				-1.4977	1.37144e-05	0.999924	-1.60177	6.41644e-07	1	-1.44271	4.04498e-05	0.999958	-1.67096
Os.10599.1.S1_x_at	expressed protein	LOC_Os01g56640.1	Os.10599.1.S1_x_at																			Os.10599.1.S1_x_at							Os.10599.1.S1_x_at							Os.10599.1.S1_x_at							-1.46858	0.0310184	0.986405
Os.106.1.S1_at	RNA binding protein, putative, expressed	LOC_Os01g16090.1	Os.106.1.S1_at										-1.20005	0.0342508	0.974656				-1.28776	0.0272831	0.971412	Os.106.1.S1_at				-1.20838	0.019795	0.981056	Os.106.1.S1_at				1.24262	0.0293286	0.967013	Os.106.1.S1_at							1.15957	0.0461013	0.981764
Os.10600.1.S1_a_at	respiratory burst oxidase 2, putative, expressed	LOC_Os01g25820.1	Os.10600.1.S1_a_at				1.37164	0.00708066	0.980034	-4.3366	1.72733e-11	1	-3.29396	4.06342e-12	1	-3.278	2.09138e-11	1	-3.2508	2.61178e-09	1	Os.10600.1.S1_a_at	-4.66961	1.3316e-12	1	-3.71913	7.18073e-10	1	Os.10600.1.S1_a_at	4.51108	2.55351e-14	1	4.42405	1.20859e-12	1	Os.10600.1.S1_a_at	-3.75928	1.51517e-05	0.999929	1.83619	7.48731e-08	1	-1.7657	3.87606e-07	1	-1.45859	9.33061e-05	0.99997	-4.12416
Os.10603.1.S1_at	coatomer subunit gamma-2, putative, expressed	LOC_Os03g12590.1	Os.10603.1.S1_at																			Os.10603.1.S1_at	-1.34889	0.000333856	0.999323	-1.51205	8.89904e-05	0.999812	Os.10603.1.S1_at	1.21303	0.00141908	0.998355				Os.10603.1.S1_at	-1.7971	0.00154374	0.997509				-1.23371	0.00213897	0.999432	-1.56089	1.59805e-06	0.999998
Os.10604.1.S1_at	26S proteasome non-ATPase regulatory subunit 12, putative, expressed	LOC_Os03g63430.1	Os.10604.1.S1_at													-1.19626	0.0135109	0.98919				Os.10604.1.S1_at							Os.10604.1.S1_at	1.16753	0.0051485	0.994876				Os.10604.1.S1_at	2.28924	0.000739578	0.998585	1.23358	0.00575443	0.989973	1.24635	0.000686471	0.999531
Os.10604.1.S2_at	26S proteasome non-ATPase regulatory subunit 12, putative, expressed	LOC_Os03g63430.1	Os.10604.1.S2_at																			Os.10604.1.S2_at							Os.10604.1.S2_at							Os.10604.1.S2_at	1.67291	0.00867846	0.990591
Os.10606.1.S1_a_at	fiber protein Fb2, putative, expressed	LOC_Os01g48190.1	Os.10606.1.S1_a_at							1.69171	2.05039e-06	0.999989	1.98502	2.58182e-08	1	1.94971	4.47632e-09	1	2.2181	7.13325e-08	0.999999	Os.10606.1.S1_a_at	1.92345	1.60683e-09	1	1.79053	9.86942e-08	0.999999	Os.10606.1.S1_a_at	-1.6397	4.45146e-08	1	-1.95017	1.65666e-07	0.999999	Os.10606.1.S1_a_at	-2.27007	3.75265e-05	0.999857	1.92975	1.27078e-07	1	2.4777	2.03171e-14	1	1.17807	0.0307405	0.984629	-1.67662
Os.10606.3.S1_at	fiber protein Fb2, putative, expressed	LOC_Os01g48190.2	Os.10606.3.S1_at				1.17108	0.00259379	0.99053										1.03375	0.0366423	0.963676	Os.10606.3.S1_at							Os.10606.3.S1_at							Os.10606.3.S1_at	-1.31739	0.0487649	0.963775	1.22148	0.0217199	0.968727	1.05314	0.0260022	0.987804				-7.86895
Os.10606.3.S1_x_at		LOC_Os01g48190.1	Os.10606.3.S1_x_at				1.85747	0.00295429	0.989567													Os.10606.3.S1_x_at							Os.10606.3.S1_x_at							Os.10606.3.S1_x_at	-1.97349	0.00286648	0.995992	1.463	0.00338214	0.9925	1.77387	5.09036e-05	0.999977				-1.86723
Os.10607.1.S1_at	cell division control protein 48 homolog E, putative, expressed	LOC_Os10g30580.1	Os.10607.1.S1_at				-1.27445	0.00435444	0.986081													Os.10607.1.S1_at	-1.19646	0.0165719	0.980705				Os.10607.1.S1_at	1.1776	0.000393621	0.99947				Os.10607.1.S1_at	-1.58448	0.00484378	0.993998	-1.26253	0.00513844	0.99104				-1.21278	0.00498403	0.996368
Os.10609.1.S1_at	OsAPx4 - Peroxisomal Ascorbate Peroxidase encoding gene, expressed	LOC_Os08g43560.1	Os.10609.1.S1_at							-1.25939	0.00747649	0.988869	-1.32111	0.00518092	0.994995	-1.26631	0.0131264	0.989454				Os.10609.1.S1_at	-1.23507	0.0236314	0.973896				Os.10609.1.S1_at							Os.10609.1.S1_at	-2.50537	0.000432944	0.999062
Os.10611.1.S1_at			Os.10611.1.S1_at				-1.38621	0.010479	0.973307	-1.36237	0.00307272	0.994741										Os.10611.1.S1_at							Os.10611.1.S1_at	1.24871	0.00860223	0.991949				Os.10611.1.S1_at				1.51174	0.00506948	0.991089	2.45326	3.36471e-11	1	1.43368	0.00107233	0.998333
Os.10612.1.S1_at	ferredoxin-3, chloroplast precursor, putative, expressed	LOC_Os03g61960.1	Os.10612.1.S1_at							-1.5212	2.68085e-07	0.999998	-1.43913	4.67711e-07	0.999998	-1.6369	3.52641e-08	1	-1.56888	2.72314e-06	0.999985	Os.10612.1.S1_at	-1.51391	2.40556e-07	0.999999	-1.49924	1.12402e-06	0.999996	Os.10612.1.S1_at	1.93349	5.26135e-13	1	1.88743	1.33815e-10	1	Os.10612.1.S1_at							-2.21306	2.38049e-10	1	-1.42456	2.49039e-05	0.999984	2.52196
Os.10613.1.S1_at	coenzyme F420 hydrogenase/dehydrogenase beta subunit, putative, expressed	LOC_Os04g25400.2	Os.10613.1.S1_at				-1.56939	0.0009488	0.995524	1.33804	0.00249828	0.995585	1.46351	0.000294796	0.999581	1.80434	2.55326e-06	0.999993	1.65794	0.00113483	0.997866	Os.10613.1.S1_at	1.47532	7.21587e-05	0.999819	1.40627	0.000377935	0.999353	Os.10613.1.S1_at	-1.69556	3.15958e-06	0.999993	-1.81459	0.000248822	0.999434	Os.10613.1.S1_at				-1.22569	0.0124813	0.973709	-1.58541	1.02623e-06	1	-1.16573	0.0290527	0.979791	-1.68744
Os.10614.1.S1_at	expressed protein	LOC_Os07g32670.1	Os.10614.1.S1_at							2.2483	3.23327e-09	1	2.50414	9.33405e-10	1	2.50538	1.15455e-10	1	2.33989	1.35703e-07	0.999999	Os.10614.1.S1_at	3.24752	3.31823e-12	1	2.82604	3.3856e-11	1	Os.10614.1.S1_at	-2.92982	3.56315e-12	1	-2.48657	3.23156e-08	1	Os.10614.1.S1_at	-1.43245	0.0359202	0.971565				-1.26651	0.0241412	0.990371				-1.78684
Os.10615.1.S1_s_at			Os.10615.1.S1_s_at				1.39858	0.0153203	0.964651	-14.1471	4.96443e-11	1	-84.0107	7.99361e-15	1	-126.826	8.88178e-16	1	-193.875	3.50986e-12	1	Os.10615.1.S1_s_at	-1.67963	1.17223e-07	0.999999	-1.83653	3.47227e-06	0.999988	Os.10615.1.S1_s_at	17.9856	1.89515e-13	1	64.4662	3.2142e-11	1	Os.10615.1.S1_s_at	-59.0088	3.31767e-09	1							1.13621	0.0235995	0.983789
Os.10615.1.S1_x_at	nonspecific lipid-transfer protein 2 precursor, putative, expressed	LOC_Os12g02310.1	Os.10615.1.S1_x_at							-20.1357	1.18832e-11	1	-87.9773	7.1676e-12	1	-71.9331	4.41869e-14	1	-83.6498	1.57392e-09	1	Os.10615.1.S1_x_at	-2.52061	2.37416e-09	1	-2.28645	1.31829e-05	0.999963	Os.10615.1.S1_x_at	12.0061	2.75491e-12	1	36.2603	6.84838e-09	1	Os.10615.1.S1_x_at	-199.78	4.23866e-08	0.999999
Os.10616.1.S1_a_at	lysine ketoglutarate reductase trans-splicing related 1, putative, expressed	LOC_Os01g73970.1	Os.10616.1.S1_a_at													1.30289	0.00283318	0.997165				Os.10616.1.S1_a_at							Os.10616.1.S1_a_at							Os.10616.1.S1_a_at							4.02319	1.11022e-16	1	2.24255	7.55374e-10	1
Os.10616.2.S1_x_at	lysine ketoglutarate reductase trans-splicing related 1, putative, expressed	LOC_Os01g73970.1	Os.10616.2.S1_x_at							1.21266	0.019044	0.97564	1.48478	0.000156712	0.999758	1.43979	9.66513e-05	0.999844	1.38223	0.00501948	0.992804	Os.10616.2.S1_x_at							Os.10616.2.S1_x_at							Os.10616.2.S1_x_at							3.77358	4.44089e-16	1	1.98452	1.83454e-08	1
Os.10617.1.S1_at	lysine-specific histone demethylase 1, putative, expressed	LOC_Os04g57560.1	Os.10617.1.S1_at	-1.44486	0.000847213	0.982344	-1.38041	0.0101014	0.974022	-1.90886	4.75695e-08	1	-1.77816	3.21878e-07	0.999999	-1.23744	0.0307723	0.978172	-1.72434	0.00081206	0.998378	Os.10617.1.S1_at	-2.33401	9.08313e-08	0.999999	-3.89128	4.37806e-07	0.999998	Os.10617.1.S1_at	1.5005	2.52788e-06	0.999994	1.69416	2.87369e-06	0.999988	Os.10617.1.S1_at	-5.05801	2.13707e-07	0.999997	-1.41456	2.73357e-05	0.999751	-3.65922	5.06262e-14	1	-3.33577	1.58762e-13	1	-1.52345
Os.10618.1.S1_s_at	squamosa promoter-binding-like protein 16, putative, expressed	LOC_Os08g40260.1	Os.10618.1.S1_s_at				-1.34708	0.00214671	0.991774	1.41495	5.88411e-05	0.999816	1.41336	2.38437e-05	0.999953	1.48902	9.39124e-07	0.999997	1.45948	0.000268682	0.999344	Os.10618.1.S1_s_at	1.49383	1.16741e-07	0.999999	1.54489	2.27434e-07	0.999999	Os.10618.1.S1_s_at	-1.73942	1.62035e-09	1	-1.66521	7.50199e-06	0.999972	Os.10618.1.S1_s_at							1.25528	9.07706e-05	0.999938	1.25113	0.000397134	0.999457	-2.33717
Os.10619.1.S1_at	receptor-like protein kinase 5 precursor, putative, expressed	LOC_Os05g44770.1	Os.10619.1.S1_at										1.76588	0.0120927	0.989608	1.59407	0.0125613	0.989843	1.43058	0.0350926	0.964928	Os.10619.1.S1_at	1.53545	0.00498304	0.993097	1.69686	0.00703745	0.992133	Os.10619.1.S1_at	-1.60251	0.0108253	0.990145	-1.53198	0.0143896	0.981946	Os.10619.1.S1_at				1.27236	0.00780814	0.988161	2.05896	2.72244e-05	0.999999	14.2524	3.87402e-09	1
Os.10619.1.S2_at			Os.10619.1.S2_at	-3.60196	1.22862e-10	1				1.24284	0.0205757	0.974019	1.83443	4.95659e-06	0.999988	2.52019	2.87817e-07	0.999999	2.64372	2.05013e-05	0.99992	Os.10619.1.S2_at	1.78785	1.06993e-06	0.999995	2.98454	2.0881e-11	1	Os.10619.1.S2_at	-2.22461	1.17045e-06	0.999997	-2.86872	7.17881e-06	0.999973	Os.10619.1.S2_at				2.00653	2.97285e-05	0.999936	4.212	1.33227e-15	1	10.679	2.10054e-13	1
Os.10620.1.S1_at	lactoylglutathione lyase, putative, expressed	LOC_Os05g07940.1	Os.10620.1.S1_at							-4.54503	1.48223e-10	1				-3.2833	7.26208e-09	1	-1.65167	0.000358859	0.999169	Os.10620.1.S1_at	-3.47625	3.62922e-09	1	-1.85053	0.000405893	0.999312	Os.10620.1.S1_at	6.03911	2.57572e-14	1	3.09555	1.37336e-10	1	Os.10620.1.S1_at	8.67733	1.78679e-08	1				3.09768	0	1	2.52782	1.31064e-11	1
Os.10620.2.S1_at	lactoylglutathione lyase, putative, expressed	LOC_Os05g07940.1	Os.10620.2.S1_at							-1.30751	0.000722617	0.998455										Os.10620.2.S1_at							Os.10620.2.S1_at				1.19836	0.0100465	0.986695					1.39957	0.00497823	0.988407	1.45963	0.000670291	0.999763	1.38365	0.00253454	0.998072
Os.10623.1.S1_x_at	expressed protein	LOC_Os08g12449.1	Os.10623.1.S1_x_at							-1.72837	0.0178825	0.976885										Os.10623.1.S1_x_at							Os.10623.1.S1_x_at							Os.10623.1.S1_x_at	4.2952	9.49936e-05	0.999708										1.35984
Os.10623.2.S1_a_at	expressed protein	LOC_Os08g12449.1	Os.10623.2.S1_a_at							-1.65869	0.0282623	0.966188				1.15254	0.00302754	0.996999	1.14105	0.000335318	0.999214	Os.10623.2.S1_a_at				1.09105	0.046872	0.960794	Os.10623.2.S1_a_at	-1.20134	0.000552172	0.999285				Os.10623.2.S1_a_at	10.3616	0.00110615	0.998072
Os.10626.4.A1_s_at			Os.10626.4.A1_s_at																			Os.10626.4.A1_s_at							Os.10626.4.A1_s_at
Os.10627.1.S1_a_at	expressed protein	LOC_Os02g11970.1	Os.10627.1.S1_a_at				2.32653	2.73771e-06	0.999943	26.885	9.32587e-15	1	16.8168	7.84928e-14	1	8.87079	2.22045e-14	1	12.826	1.04878e-11	1	Os.10627.1.S1_a_at	9.75699	4.44089e-16	1	16.8475	0	1	Os.10627.1.S1_a_at	-11.5266	2.22045e-16	1	-18.1844	2.60814e-12	1	Os.10627.1.S1_a_at	26.1902	3.08203e-07	0.999996
Os.10628.1.S1_at	SWIb domain-containing protein, putative, expressed	LOC_Os02g03730.1	Os.10628.1.S1_at										-1.25071	0.00375045	0.996214	-1.25251	0.00182443	0.998057	-1.29331	0.019275	0.978447	Os.10628.1.S1_at	-2.25894	1.21196e-09	1	-2.22242	6.26406e-07	0.999997	Os.10628.1.S1_at	2.12174	2.67213e-11	1	1.68834	1.55934e-06	0.999993	Os.10628.1.S1_at	2.2478	0.00430734	0.994517				-5.50936	1.54277e-12	1	-3.54484	3.04523e-11	1
Os.10633.1.S1_at	GTP-binding protein SAR1A, putative, expressed	LOC_Os01g15010.1	Os.10633.1.S1_at							1.19655	0.0136367	0.981569	1.20126	0.00885464	0.992053							Os.10633.1.S1_at	1.37612	2.97434e-05	0.999916	1.37646	1.96919e-05	0.999948	Os.10633.1.S1_at	-1.29595	9.06701e-05	0.999855	-1.33341	0.000619776	0.998765	Os.10633.1.S1_at							1.68488	3.0867e-10	1	1.82032	5.03125e-09	1
Os.10635.1.S1_s_at	ataxin-2 C-terminal region family protein, expressed	LOC_Os03g08270.1	Os.10635.1.S1_s_at							1.37454	0.00150664	0.997122	1.63588	3.5759e-06	0.999991	1.81597	8.9684e-09	1	1.64405	0.000243622	0.999395	Os.10635.1.S1_s_at	2.29435	6.32672e-12	1	2.53667	2.27598e-11	1	Os.10635.1.S1_s_at	-2.14186	5.32847e-11	1	-1.83247	1.24445e-05	0.999956	Os.10635.1.S1_s_at	3.99523	9.90864e-06	0.999949	1.67483	5.50217e-06	0.999968	-1.38639	0.000245045	0.99994	1.5356	7.78716e-06	0.999981
Os.10636.1.A1_at	heat shock protein STI, putative, expressed	LOC_Os06g06470.1	Os.10636.1.A1_at				1.3568	0.0100885	0.974046													Os.10636.1.A1_at				1.844	0.000625631	0.999004	Os.10636.1.A1_at							Os.10636.1.A1_at	1.67911	0.0270781	0.977228	2.01733	2.11269e-05	0.999905	1.37311	0.00331219	0.997277	2.90251	3.96943e-07	1	3.98355
Os.10636.2.A1_x_at	heat shock protein STI, putative, expressed	LOC_Os06g06470.1	Os.10636.2.A1_x_at				1.35748	0.00411094	0.986663							1.44601	0.0210319	0.984222	1.51794	0.0388764	0.96189	Os.10636.2.A1_x_at	1.42371	0.00866186	0.988916	2.07809	0.000171886	0.99967	Os.10636.2.A1_x_at							Os.10636.2.A1_x_at				2.0769	1.24568e-05	0.999965				2.62612	1.41706e-09	1	3.18656
Os.10646.1.S1_at			Os.10646.1.S1_at							-1.57521	0.00255027	0.995507	-1.99724	1.16546e-05	0.999975	-1.73027	0.00039912	0.999473	-2.03892	0.000993231	0.998087	Os.10646.1.S1_at	-1.32483	0.0303605	0.967704	-1.49634	0.0169065	0.983427	Os.10646.1.S1_at	2.04462	6.88803e-06	0.999985	2.47021	2.52483e-07	0.999998	Os.10646.1.S1_at	-2.53653	0.00628973	0.99266
Os.10647.2.S1_at	RNA-binding region RNP-1, putative, expressed	LOC_Os09g02400.2	Os.10647.2.S1_at				-1.78049	0.00184246	0.992659										-1.51334	0.0194621	0.978277	Os.10647.2.S1_at	-1.39647	0.0322494	0.966008	-1.80181	0.00156503	0.997819	Os.10647.2.S1_at							Os.10647.2.S1_at	-1.51255	0.0281797	0.976505	1.82696	0.0143411	0.980795							4.97701
Os.10650.1.S1_at			Os.10650.1.S1_at				-2.68202	0.00397426	0.986994													Os.10650.1.S1_at							Os.10650.1.S1_at							Os.10650.1.S1_at	5.3448	0.00637265	0.992585										-1.2982
Os.10651.1.S1_at	low-molecular-weight cysteine-rich protein LCR69 precursor, putative, expressed	LOC_Os02g41904.1	Os.10651.1.S1_at							2.61366	4.27979e-07	0.999997	1.56914	3.14009e-08	1	1.78233	1.19275e-10	1	1.73089	1.93308e-08	1	Os.10651.1.S1_at	1.40966	6.76318e-07	0.999997	1.52428	1.21744e-07	0.999999	Os.10651.1.S1_at	-1.38265	2.6e-08	1	-1.58574	7.88076e-09	1	Os.10651.1.S1_at	71.5706	7.95936e-06	0.999957
Os.10652.1.S1_at	flower-specific gamma-thionin precursor, putative, expressed	LOC_Os03g03810.1	Os.10652.1.S1_at				1.30576	0.00514995	0.984234	2.88131	8.66506e-05	0.999744	1.55118	0.00543375	0.994785	1.79149	0.00103646	0.998804	1.55295	0.00569341	0.992024	Os.10652.1.S1_at	1.42051	0.0109597	0.986444	1.46806	0.00237555	0.996885	Os.10652.1.S1_at	-1.51426	0.00627689	0.993899								-2.83987	1.35934e-07	0.999992	3.65599	5.76206e-14	1	3.12331	1.86855e-11	1
Os.10654.1.S1_s_at			Os.10654.1.S1_s_at							-2.01722	0.000641555	0.998603	-10.7187	3.4174e-09	1	-4.39185	3.90098e-09	1	-6.19374	5.80275e-09	1	Os.10654.1.S1_s_at	-3.90217	6.93327e-09	1				Os.10654.1.S1_s_at	1.6328	0.00258095	0.997212	1.63995	0.0274314	0.968824	Os.10654.1.S1_s_at	-10.1276	2.22339e-06	0.999984	2.01756	5.59223e-06	0.999956	2.04645	7.566e-09	1	1.9039	2.86807e-07	0.999997	-2.02932
Os.10655.1.S1_at	zinc-binding protein, putative, expressed	LOC_Os03g20630.1	Os.10655.1.S1_at							-1.29351	0.00304674	0.994778	-1.30298	0.000547844	0.999283							Os.10655.1.S1_at							Os.10655.1.S1_at							Os.10655.1.S1_at	-1.49838	0.0207193	0.981525				-1.15811	0.00771243	0.997326	-1.1378	0.0283705	0.985707	3.08669
Os.10656.1.S1_at	carbohydrate kinase, PfkB, putative, expressed	LOC_Os05g09370.1	Os.10656.1.S1_at							1.41724	0.00483999	0.992282										Os.10656.1.S1_at	1.41492	0.000904204	0.998406	1.43671	0.0014503	0.997957	Os.10656.1.S1_at	-1.22618	0.0371926	0.970942				Os.10656.1.S1_at	1.62111	0.0389792	0.96967	1.37355	0.0119566	0.976458	-1.39273	0.00513982	0.998584				1.50249
Os.10657.1.S1_at	regulatory protein, putative, expressed	LOC_Os03g63280.1	Os.10657.1.S1_at				-2.5665	5.80004e-07	0.999982	1.31475	0.00135197	0.997374										Os.10657.1.S1_at	-1.66188	3.0923e-06	0.999988	-1.69711	3.42001e-05	0.999917	Os.10657.1.S1_at	1.30996	0.000259659	0.999633	1.27949	0.00881154	0.988099	Os.10657.1.S1_at	-18.0492	2.62737e-07	0.999997	-1.65849	0.00825999	0.98875	-3.15981	4.47721e-06	1				2.57698
Os.10659.1.S1_at	expressed protein	LOC_Os07g26100.1	Os.10659.1.S1_at																			Os.10659.1.S1_at	-1.47573	0.015427	0.981848	-1.77506	0.000887877	0.998657	Os.10659.1.S1_at														-1.18875	0.0341039	0.984123
Os.10659.1.S1_s_at			Os.10659.1.S1_s_at																			Os.10659.1.S1_s_at	-1.41602	0.0114901	0.985886	-1.4208	0.00631156	0.99283	Os.10659.1.S1_s_at														-1.99846	3.05034e-08	1
Os.10660.1.S1_at	expressed protein	LOC_Os07g06834.1	Os.10660.1.S1_at							1.50401	6.96265e-06	0.99997	1.09811	0.0307275	0.976895				1.26009	0.0396752	0.961256	Os.10660.1.S1_at							Os.10660.1.S1_at				-1.33585	0.0150083	0.98129
Os.10662.1.S1_at	rapid alkalinization factor 1 precursor, putative, expressed	LOC_Os01g15320.1	Os.10662.1.S1_at							-11.7124	4.16778e-12	1	-11.8112	6.17367e-10	1	-8.66308	1.06802e-09	1	-10.359	2.01527e-09	1	Os.10662.1.S1_at	-4.37055	9.56006e-09	1	-5.44542	1.07871e-08	1	Os.10662.1.S1_at	16.3769	2.68485e-08	1	16.1332	9.16627e-11	1	Os.10662.1.S1_at	-9.22958	3.78572e-06	0.999975	-1.69007	7.80547e-08	0.999999	-3.16594	7.45848e-13	1	-2.81811	4.0552e-12	1	2.92992
Os.10663.1.S1_at	oleosin 16 kDa, putative, expressed	LOC_Os04g46200.1	Os.10663.1.S1_at				1.16482	0.0142364	0.966517													Os.10663.1.S1_at							Os.10663.1.S1_at
Os.10664.1.S1_at	brain protein 44, putative, expressed	LOC_Os08g25590.1	Os.10664.1.S1_at							-1.35926	0.00199124	0.996356	-1.6599	1.56274e-06	0.999996	-1.53082	1.01072e-06	0.999997	-1.31614	0.0222604	0.975769	Os.10664.1.S1_at	-1.21222	0.00508996	0.99297				Os.10664.1.S1_at							Os.10664.1.S1_at	-1.42683	0.0391674	0.969554				-1.35453	1.21731e-05	0.999998	-1.3757	5.64637e-05	0.999961
Os.10665.1.S1_at	sialyltransferase-like protein, putative, expressed	LOC_Os12g05550.1	Os.10665.1.S1_at	-2.37557	0.000703875	0.984723				-1.76585	0.000204377	0.99947	-2.85865	3.94613e-10	1	-3.03486	7.00548e-10	1	-2.99464	6.36817e-07	0.999995	Os.10665.1.S1_at	-4.84597	2.56186e-11	1	-3.83474	8.79869e-08	0.999999	Os.10665.1.S1_at	3.04379	4.16012e-12	1	2.47959	2.22718e-08	1	Os.10665.1.S1_at	-2.95648	5.05508e-05	0.99982	-2.10952	3.2082e-05	0.999865	-3.02891	2.57938e-07	1	-2.33408	3.1465e-06	1
Os.10666.1.S1_at	dynein light chain LC6, flagellar outer arm, putative, expressed	LOC_Os01g15260.1	Os.10666.1.S1_at							1.19184	0.0233016	0.971188	1.24358	0.00275671	0.997098	1.19246	0.00459082	0.995711				Os.10666.1.S1_at	1.37695	4.02355e-05	0.99989	1.154	0.0336324	0.970347	Os.10666.1.S1_at	-1.11696	0.0175323	0.984951				Os.10666.1.S1_at	2.15012	0.000344329	0.999214										1.60691
Os.10667.1.S1_at	rapid alkalinization factor preproprotein, putative, expressed	LOC_Os01g25560.1	Os.10667.1.S1_at				-1.9101	0.00637745	0.981524	-3.16851	7.79628e-08	0.999999	-6.36375	6.59028e-13	1	-6.19785	1.12355e-13	1	-6.63057	1.06224e-11	1	Os.10667.1.S1_at	-1.49262	4.27989e-06	0.999984	-1.42415	0.000220688	0.999592	Os.10667.1.S1_at	2.84582	1.13758e-11	1	3.32161	3.25488e-10	1	Os.10667.1.S1_at	-15.1387	6.1805e-08	0.999999				-1.35809	7.21378e-05	0.999977	-1.37905	0.000131307	0.999856	-2.12061
Os.10669.1.S1_at	4-coumarate--CoA ligase 1, putative, expressed	LOC_Os02g08100.1	Os.10669.1.S1_at							-30.8006	4.53971e-10	1	-33.2017	4.60298e-13	1	-23.8523	2.56388e-10	1	-22.0984	1.04727e-10	1	Os.10669.1.S1_at	-6.57322	3.37411e-09	1	-19.9093	1.14755e-10	1	Os.10669.1.S1_at	31.8242	2.67208e-12	1	21.9677	2.10303e-09	1	Os.10669.1.S1_at	-20.5072	3.50801e-07	0.999996				-1.4855	8.82419e-06	0.999998	-1.67494	7.58379e-07	1	-2.26192
Os.10671.1.S1_at	photosystem II 22 kDa protein, chloroplast precursor, putative, expressed	LOC_Os01g64960.1	Os.10671.1.S1_at				2.37603	0.00019921	0.998604													Os.10671.1.S1_at							Os.10671.1.S1_at											-1.21152	0.0158814	0.967409	-2.12341	6.94807e-09	1	-1.37691	0.000482614	0.999571	-1.8358
Os.10672.1.S1_at	expressed protein	LOC_Os03g10080.1	Os.10672.1.S1_at							1.30662	0.00521388	0.991783	2.37973	3.51611e-09	1	2.56161	9.871e-10	1	2.62972	9.47325e-08	0.999999	Os.10672.1.S1_at	1.42711	0.00129622	0.997828	1.83191	1.7903e-07	0.999999	Os.10672.1.S1_at	-2.14471	2.92686e-09	1	-1.99515	3.07873e-06	0.999987	Os.10672.1.S1_at				-1.70148	7.52128e-06	0.999941	1.48247	4.96383e-07	0.999998	1.36492	0.000971123	0.999216	8.30557
Os.10673.1.S1_at	ACT domain containing protein, expressed	LOC_Os12g05650.1	Os.10673.1.S1_at							-1.50947	0.00108584	0.997819	-1.61616	8.95424e-07	0.999997	-1.49224	1.16225e-05	0.999975	-1.66621	1.8742e-05	0.999926	Os.10673.1.S1_at	-1.43771	2.69582e-05	0.999922	-1.78233	2.35698e-06	0.999992	Os.10673.1.S1_at	1.31768	3.1412e-05	0.999943	1.54812	7.45966e-07	0.999996	Os.10673.1.S1_at	-2.88017	5.06137e-05	0.99982				-1.22159	0.000995795	0.999643				-1.9754
Os.10674.1.S1_at	palmitoyltransferase swf1, putative, expressed	LOC_Os03g24900.1	Os.10674.1.S1_at							-1.19513	0.0299247	0.964551										Os.10674.1.S1_at							Os.10674.1.S1_at	-1.23709	0.00389643	0.995992				Os.10674.1.S1_at
Os.10675.1.A1_at	expressed protein	LOC_Os01g68140.1	Os.10675.1.A1_at				-1.90106	0.000641673	0.996657													Os.10675.1.A1_at	-2.35856	7.81323e-06	0.999973	-2.3385	6.97948e-05	0.999848	Os.10675.1.A1_at							Os.10675.1.A1_at				2.66956	5.67471e-06	0.999951	-1.64788	0.0250613	0.992585	2.60312	9.03689e-07	0.999993	3.72064
Os.10676.1.S1_a_at	nucleic acid binding protein, putative, expressed	LOC_Os06g11170.1	Os.10676.1.S1_a_at							1.52419	1.21309e-05	0.999952	1.64307	2.97667e-07	0.999999	1.60575	1.91253e-06	0.999995	1.44311	0.00148663	0.997339	Os.10676.1.S1_a_at	1.4844	1.31549e-05	0.999958	1.95385	3.7504e-09	1	Os.10676.1.S1_a_at	-1.92498	8.20864e-10	1	-1.32256	0.0039923	0.993938	Os.10676.1.S1_a_at	2.05884	0.00116191	0.997998	1.6342	6.64566e-07	0.999992	1.4003	1.4134e-06	0.999993	1.48898	3.79789e-06	0.999992
Os.10677.1.A1_at	ubiquitin conjugation factor E4 A, putative, expressed	LOC_Os03g31400.1	Os.10677.1.A1_at													-1.15503	0.0495948	0.96724				Os.10677.1.A1_at							Os.10677.1.A1_at	1.26028	0.00138014	0.998395	1.18617	0.032802	0.963747	Os.10677.1.A1_at	-1.7761	0.00464317	0.99419
Os.10677.2.S1_at	ubiquitin conjugation factor E4 A, putative, expressed	LOC_Os03g31400.1	Os.10677.2.S1_at																			Os.10677.2.S1_at							Os.10677.2.S1_at	1.23723	0.0194364	0.983527				Os.10677.2.S1_at							1.49167	0.000398751	0.999396	1.29445	0.0311837	0.97804	-1.74082
Os.10678.1.S1_at	proline-rich protein, putative, expressed	LOC_Os10g05990.1	Os.10678.1.S1_at										-20.5392	1.34718e-08	1	-7.50688	8.13092e-05	0.999866	-32.5991	0.000110941	0.999682	Os.10678.1.S1_at	-6.20821	0.000118454	0.999723	-31.1701	0.000112743	0.99977	Os.10678.1.S1_at				3.64138	0.000140374	0.999653	Os.10678.1.S1_at	-3.46538	5.8618e-05	0.999798	1.27845	0.00117186	0.996495	1.42703	3.58918e-08	1
Os.10679.1.S1_at	glutamine amidotransferase subunit pdxT, putative, expressed	LOC_Os02g03740.1	Os.10679.1.S1_at							-1.24582	0.0163667	0.978532	-1.38997	0.000449958	0.999396	-1.2844	0.00356497	0.996548	-1.33502	0.011767	0.98558	Os.10679.1.S1_at	-2.47476	1.72388e-09	1	-2.49148	1.07397e-07	0.999999	Os.10679.1.S1_at	2.65429	2.44915e-13	1	2.57312	8.48788e-11	1	Os.10679.1.S1_at				-1.58427	1.73546e-05	0.999955	-1.30222	0.000978217	0.999815	-1.31063	0.00160318	0.999464	1.99662
Os.10680.1.S1_at	negatively light-regulated protein, putative, expressed	LOC_Os05g49160.1	Os.10680.1.S1_at							-1.23301	0.00710859	0.989331	-1.52503	1.74153e-05	0.999964	-1.53004	8.7876e-06	0.99998	-1.48663	0.00137795	0.997499	Os.10680.1.S1_at							Os.10680.1.S1_at	1.49498	7.85614e-07	0.999998	1.71432	1.88489e-06	0.999991	Os.10680.1.S1_at							-1.32241	0.000276863	0.999897	-1.77282	2.70504e-07	1	3.50507
Os.10681.1.S1_at	expressed protein	LOC_Os02g18784.1	Os.10681.1.S1_at																			Os.10681.1.S1_at							Os.10681.1.S1_at							Os.10681.1.S1_at				-3.82191	1.91326e-06	1							1.53412
Os.10682.1.S1_at			Os.10682.1.S1_at							4.95707	1.14344e-11	1	3.80307	1.98358e-10	1	2.55886	2.62257e-11	1	2.58381	2.04885e-08	1	Os.10682.1.S1_at	1.96822	1.31967e-09	1	2.19147	2.67479e-06	0.999991	Os.10682.1.S1_at	-3.83659	3.24851e-13	1	-3.20766	7.41009e-10	1	Os.10682.1.S1_at	25.2529	7.05675e-07	0.999993	4.4517	1.63844e-10	1	3.01533	2.06051e-11	1	2.63028	1.82871e-08	1	-7.36803
Os.10683.1.A1_s_at	protein BABY BOOM 2, putative, expressed	LOC_Os02g51300.1	Os.10683.1.A1_s_at										-1.90879	2.79569e-06	0.999993							Os.10683.1.A1_s_at	-1.39436	0.00952296	0.987979	-1.46205	0.00316339	0.996022	Os.10683.1.A1_s_at	1.24791	0.0214329	0.982053				Os.10683.1.A1_s_at	-2.13996	0.000599937	0.998795	1.27793	0.0268465	0.960329	4.74943	6.66134e-16	1	1.78268	1.0137e-06	0.99999
Os.10684.1.S1_at	mRNA 3-UTR binding protein, putative, expressed	LOC_Os08g40880.1	Os.10684.1.S1_at				-1.45352	0.000711521	0.996389													Os.10684.1.S1_at	-1.15149	0.0285915	0.969309				Os.10684.1.S1_at							Os.10684.1.S1_at	-1.37978	0.0471243	0.964747				-1.5978	2.53698e-07	1	-1.42163	7.01496e-05	0.999946
Os.10686.1.S1_at	bZIP transcription factor protein, putative, expressed	LOC_Os06g41770.1	Os.10686.1.S1_at	-1.56499	5.22997e-05	0.998035				1.93125	1.90899e-07	0.999999	3.78212	4.25232e-10	1	2.85478	2.5522e-11	1	3.31751	2.52151e-08	1	Os.10686.1.S1_at	3.91268	7.15561e-12	1	2.60003	5.96802e-10	1	Os.10686.1.S1_at	-4.15058	8.83738e-14	1	-4.65573	2.14584e-09	1	Os.10686.1.S1_at	-1.65881	0.012525	0.987504
Os.10688.1.S1_at	expressed protein	LOC_Os07g15530.1	Os.10688.1.S1_at																			Os.10688.1.S1_at							Os.10688.1.S1_at
Os.10689.1.S1_at	cytochrome P450 88A1, putative, expressed	LOC_Os06g02019.1	Os.10689.1.S1_at										-4.41401	5.61957e-08	1	-1.75482	0.000473395	0.99939	-1.75985	0.00251133	0.995914	Os.10689.1.S1_at	-2.60635	3.09569e-06	0.999988	-1.56919	0.00688472	0.992279	Os.10689.1.S1_at	2.03177	3.74887e-06	0.999991	1.53347	0.00607962	0.991323	Os.10689.1.S1_at							-2.59753	2.94516e-05	0.999999
Os.10691.1.S1_at	USP family protein, putative, expressed	LOC_Os05g06500.1	Os.10691.1.S1_at				1.44817	5.11992e-05	0.999495													Os.10691.1.S1_at				1.4445	1.71699e-05	0.999954	Os.10691.1.S1_at	-1.46423	3.25195e-06	0.999992	-1.28561	0.00702127	0.990191	Os.10691.1.S1_at										1.22596	0.00290218	0.99829
Os.10693.1.S1_at	expressed protein	LOC_Os02g07980.1	Os.10693.1.S1_at																			Os.10693.1.S1_at	1.6792	0.0172429	0.980041	1.64803	0.00109947	0.998387	Os.10693.1.S1_at							Os.10693.1.S1_at										1.31918	0.0493885	0.971917
Os.10693.2.S1_at	expressed protein	LOC_Os02g07980.1	Os.10693.2.S1_at													1.18986	0.0211684	0.984135				Os.10693.2.S1_at	1.62533	2.33656e-07	0.999999	1.45839	1.53487e-05	0.999958	Os.10693.2.S1_at	-1.28976	0.000374924	0.999492	-1.27912	0.00625437	0.991111	Os.10693.2.S1_at	1.69795	0.00481413	0.994026	-1.60442	5.93272e-06	0.999958	1.16905	0.0101875	0.99305	1.23458	0.00445944	0.997184
Os.10695.1.S1_at	uridylate kinase, putative, expressed	LOC_Os02g53790.2	Os.10695.1.S1_at				-1.7128	0.0104827	0.9733	-1.25366	0.0251529	0.969301	-1.81174	0.000134984	0.999787	-1.58575	0.00012163	0.99981	-1.87892	0.00015503	0.999582	Os.10695.1.S1_at	-4.82149	7.05028e-10	1	-4.33678	4.50851e-08	1	Os.10695.1.S1_at	1.90157	7.80641e-10	1	1.55261	0.000141774	0.99965	Os.10695.1.S1_at	-5.71026	4.3989e-07	0.999995				1.40496	2.06007e-05	0.999975	-1.26635	0.00474646	0.997523
Os.10695.1.S1_s_at	uridylate kinase, putative, expressed	LOC_Os02g53790.1	Os.10695.1.S1_s_at				-1.76039	4.85296e-05	0.999514	-1.18439	0.0342071	0.960413	-1.68109	8.87693e-05	0.999852	-1.4019	0.00112432	0.998718	-1.504	0.00180163	0.996886	Os.10695.1.S1_s_at	-3.33668	6.25366e-09	1	-4.07623	1.53585e-08	1	Os.10695.1.S1_s_at	1.79275	4.86856e-10	1	1.42404	0.000111899	0.999714	Os.10695.1.S1_s_at	-4.54167	1.11579e-06	0.99999							-1.47801	0.000348183	0.999906
Os.10696.1.S1_at	ferredoxin--NADP reductase, leaf isozyme, chloroplast precursor, putative, expressed	LOC_Os06g01850.1	Os.10696.1.S1_at																			Os.10696.1.S1_at	-1.43528	0.000776024	0.998603	-1.48595	0.00683392	0.992328	Os.10696.1.S1_at	1.66509	0.00210436	0.997672				Os.10696.1.S1_at				-1.48394	4.98858e-06	0.999949	-1.99792	2.1835e-11	1	-1.73691	5.36576e-09	1	-2.17937
Os.1070.1.S1_at	leucyl-tRNA synthetase, putative, expressed	LOC_Os01g03020.1	Os.1070.1.S1_at										-2.05572	0.00049878	0.999339							Os.1070.1.S1_at	-1.46038	0.0150789	0.982198				Os.1070.1.S1_at				1.52512	0.0117946	0.984751								-1.7046	3.89851e-05	0.999999	-1.59507	0.000202539	0.999971	3.28845
Os.10700.1.S1_at	protease Do-like 2, chloroplast precursor, putative, expressed	LOC_Os05g05480.1	Os.10700.1.S1_at										-1.29111	0.04495	0.968072	1.46063	0.00586037	0.994713				Os.10700.1.S1_at	-1.43711	0.0222013	0.975246	-1.40967	0.0137808	0.986066	Os.10700.1.S1_at	-1.42969	0.00483215	0.995155				Os.10700.1.S1_at							-2.09595	1.13644e-08	1	-1.62914	3.9567e-06	0.999998	1.53748
Os.10701.1.S1_at	endo-1,4-beta-glucanase Cel1, putative, expressed	LOC_Os03g52630.1	Os.10701.1.S1_at							-2.37286	2.57493e-09	1	-2.0737	1.26248e-09	1	-1.61381	1.92315e-05	0.999961	-1.88976	5.88947e-06	0.999971	Os.10701.1.S1_at	-2.1722	5.02018e-08	1	-2.75559	1.45172e-08	1	Os.10701.1.S1_at	2.18356	2.38254e-12	1	1.86629	4.41501e-07	0.999997	Os.10701.1.S1_at	-2.36668	3.18782e-05	0.999874				-1.92684	2.48493e-09	1	-1.81014	3.13823e-08	1	3.05399
Os.10703.1.S1_a_at	ATP synthase gamma chain, mitochondrial precursor, putative, expressed	LOC_Os10g17280.1	Os.10703.1.S1_a_at										-1.35751	9.56447e-05	0.999842	-1.29919	0.00151891	0.99834	-1.31518	0.00284566	0.995474	Os.10703.1.S1_a_at							Os.10703.1.S1_a_at	1.19172	0.00164596	0.998125	1.21154	0.0070651	0.990139	Os.10703.1.S1_a_at	-1.81654	0.000453546	0.999028				-1.33485	0.000616213	0.999898	-1.53622	3.20298e-05	0.999987
Os.10703.2.S1_x_at	ATP synthase gamma chain, mitochondrial precursor, putative, expressed	LOC_Os10g17280.1	Os.10703.2.S1_x_at										-1.2071	0.0131757	0.988813	-1.23705	0.00163799	0.998229	-1.21605	0.0324444	0.967092	Os.10703.2.S1_x_at							Os.10703.2.S1_x_at	1.18715	0.000501618	0.999343	1.2474	0.000838682	0.998401	Os.10703.2.S1_x_at	-1.85822	0.000336844	0.999227				-1.20426	0.00127898	0.999697	-1.37944	2.41746e-05	0.999979
Os.10705.1.S1_at	histone H1, putative, expressed	LOC_Os03g58470.1	Os.10705.1.S1_at										-1.66084	6.27137e-07	0.999998	-1.98249	8.00635e-08	1	-2.27632	9.57523e-07	0.999994	Os.10705.1.S1_at	1.15854	0.0320851	0.966155	-1.23357	0.0312291	0.972145	Os.10705.1.S1_at	1.5912	4.3004e-07	0.999999	2.00104	1.45246e-08	1	Os.10705.1.S1_at				-1.41615	8.3206e-05	0.999548	-1.25683	0.000614284	0.999737	-1.26153	0.00293806	0.998097	-5.6323
Os.10706.1.S1_a_at	expressed protein	LOC_Os01g56900.1	Os.10706.1.S1_a_at				-1.57163	0.000682714	0.996498				1.50476	0.00137012	0.998415	1.69263	6.70045e-05	0.999886	1.60033	0.00370148	0.994389	Os.10706.1.S1_a_at				1.55902	0.000553461	0.999103	Os.10706.1.S1_a_at	-1.82125	7.04625e-06	0.999985	-1.66261	0.00154621	0.997303	Os.10706.1.S1_a_at										1.29843	0.01727	0.994938
Os.10707.2.S1_x_at		LOC_Os10g11034.1	Os.10707.2.S1_x_at							1.57883	0.000114394	0.999676	1.78391	2.28691e-05	0.999954	1.25638	0.0371247	0.974389	1.37429	0.0193728	0.978358	Os.10707.2.S1_x_at	1.7439	1.78609e-06	0.999992	1.55129	4.09611e-05	0.999903	Os.10707.2.S1_x_at	-1.4449	0.00116223	0.998621	-1.45949	0.00550913	0.992022	Os.10707.2.S1_x_at
Os.10707.3.S1_x_at	caffeine-induced death protein 1, putative, expressed	LOC_Os10g11034.1	Os.10707.3.S1_x_at							1.66195	3.07944e-06	0.999985	2.09876	3.50126e-08	1	1.49682	3.41292e-05	0.999936	1.47656	0.00696319	0.9906	Os.10707.3.S1_x_at	2.00493	3.77751e-09	1	1.81251	9.81143e-07	0.999996	Os.10707.3.S1_x_at	-1.96663	1.23524e-08	1	-1.59788	0.00082946	0.998416	Os.10707.3.S1_x_at	2.28155	0.00160566	0.997433	-1.57109	7.929e-05	0.9997	-1.7239	9.47439e-07	1	-1.27712	0.00527799	0.996849	-1.7253
Os.10708.1.S1_a_at	histone deacetylase, putative, expressed	LOC_Os06g38470.1	Os.10708.1.S1_a_at							1.27325	0.0101667	0.985589										Os.10708.1.S1_a_at							Os.10708.1.S1_a_at							Os.10708.1.S1_a_at
Os.10708.1.S1_at	histone deacetylase, putative, expressed	LOC_Os06g38470.1	Os.10708.1.S1_at										1.385	7.6288e-05	0.99987	1.20001	0.00717534	0.993711				Os.10708.1.S1_at							Os.10708.1.S1_at							Os.10708.1.S1_at							-1.23108	0.00712058	0.997985
Os.10709.1.S1_at	expressed protein	LOC_Os03g22720.1	Os.10709.1.S1_at				-1.90792	6.08604e-06	0.999897	1.49934	7.30188e-06	0.999969	1.66361	1.21557e-07	1	1.47093	9.57573e-06	0.999979	1.45367	0.000337607	0.999209	Os.10709.1.S1_at				1.31703	0.00123463	0.998219	Os.10709.1.S1_at	-1.15383	0.0181688	0.984473	-1.32211	0.00107024	0.99803	Os.10709.1.S1_at							-1.26967	0.0398949	0.985067	1.40785	0.00275143	0.996969
Os.1071.1.S1_at	expressed protein	LOC_Os01g03040.1	Os.1071.1.S1_at																			Os.1071.1.S1_at							Os.1071.1.S1_at				-1.59451	0.00817784	0.988832	Os.1071.1.S1_at				-1.3675	0.00484456	0.994312	-2.02523	1.54511e-07	1	-1.44171	0.000272457	0.999949	-1.70331
Os.10713.1.S1_at	expressed protein	LOC_Os05g05330.1	Os.10713.1.S1_at							1.36456	0.00670042	0.989849										Os.10713.1.S1_at							Os.10713.1.S1_at	-1.08971	0.0412429	0.968203				Os.10713.1.S1_at	-1.42958	0.00847803	0.990759
Os.10714.1.S1_s_at	gamma-glutamyltranspeptidase 1 precursor, putative, expressed	LOC_Os04g38450.1	Os.10714.1.S1_s_at										-3.85245	4.4336e-07	0.999999	-2.79342	0.000254011	0.999643	-3.54735	9.17073e-05	0.999728	Os.10714.1.S1_s_at	-1.80095	0.00867362	0.988903	-3.01439	0.000207043	0.999613	Os.10714.1.S1_s_at	1.46717	0.000320705	0.999558	1.3484	0.00198634	0.996659	Os.10714.1.S1_s_at	-19.4087	4.53116e-06	0.999972				1.44132	3.32987e-05	0.999937	1.21096	0.0180902	0.984493
Os.10715.1.S1_a_at	expressed protein	LOC_Os01g49219.1	Os.10715.1.S1_a_at							1.48165	0.00166661	0.996865	1.58281	0.00144959	0.998336	2.17328	7.35689e-05	0.999877	2.06382	0.000588412	0.998754	Os.10715.1.S1_a_at	1.69187	0.00159844	0.997399	1.5516	0.00262291	0.99661	Os.10715.1.S1_a_at	-2.01443	0.000109112	0.999829	-2.11082	0.000642301	0.998727	Os.10715.1.S1_a_at	2.7755	0.000896046	0.99836	-1.98618	0.0031635	0.995544	-1.43649	0.0383156	0.985828				1.6844
Os.10716.1.S1_at	SAG20, putative, expressed	LOC_Os01g61060.1	Os.10716.1.S1_at							2.6327	6.9616e-08	0.999999	8.73489	2.00675e-08	1	14.1898	1.32897e-09	1	13.1942	4.18901e-07	0.999997	Os.10716.1.S1_at	8.64565	3.02054e-10	1	13.0039	2.04383e-11	1	Os.10716.1.S1_at	-7.34806	5.14717e-09	1	-12.8412	4.29167e-07	0.999998	Os.10716.1.S1_at													-2.64851
Os.10719.1.S1_at	beta-catenin-like protein 1, putative, expressed	LOC_Os02g58460.1	Os.10719.1.S1_at										-1.20802	0.0463191	0.96725	-1.20512	0.0218906	0.983674	-1.30991	0.039626	0.961295	Os.10719.1.S1_at	-1.48729	6.0047e-05	0.999845	-1.6313	6.53295e-05	0.999856	Os.10719.1.S1_at	1.46002	1.03142e-06	0.999997	1.38274	0.00641294	0.99092	Os.10719.1.S1_at							-1.26705	0.0376392	0.97991
Os.10721.1.S1_at			Os.10721.1.S1_at							-1.79059	2.66985e-05	0.999906	-1.89254	1.5876e-05	0.999967				-1.69558	0.00216222	0.996385	Os.10721.1.S1_at	-3.51749	1.76815e-07	0.999999	-3.43544	7.9886e-07	0.999997	Os.10721.1.S1_at	1.73946	5.4634e-06	0.999988	2.11583	1.63483e-06	0.999992	Os.10721.1.S1_at	-2.04474	0.0105094	0.989091	-1.70922	0.00750299	0.986886	-5.0793	1.08962e-06	1	-3.30559	9.71699e-06	1
Os.10723.1.S1_at	cytochrome P450 87A3, putative, expressed	LOC_Os04g48200.1	Os.10723.1.S1_at										-1.06928	0.0178319	0.985493	-1.0977	0.0112569	0.990753	-1.09535	0.00264769	0.995733	Os.10723.1.S1_at				-1.06924	0.0250677	0.976864	Os.10723.1.S1_at							Os.10723.1.S1_at	-390.982	9.6167e-09	1	2.99592	3.60272e-06	0.999994	-2.07604	0.000243432	0.999979
Os.10726.1.S1_a_at	FHA domain containing protein, expressed	LOC_Os06g16430.1	Os.10726.1.S1_a_at																			Os.10726.1.S1_a_at	1.2429	0.0230275	0.974465				Os.10726.1.S1_a_at	1.31557	0.00178428	0.997987	1.37442	0.0136275	0.982761	Os.10726.1.S1_a_at
Os.10726.2.S1_at	FHA domain containing protein, expressed	LOC_Os06g16430.1	Os.10726.2.S1_at																			Os.10726.2.S1_at							Os.10726.2.S1_at														1.56824	0.00580056	0.996789
Os.10726.2.S1_x_at	FHA domain containing protein, expressed	LOC_Os06g16430.1	Os.10726.2.S1_x_at																			Os.10726.2.S1_x_at	1.31532	0.0158484	0.981426				Os.10726.2.S1_x_at	1.47134	0.00029468	0.999589	1.71846	0.000443255	0.999073
Os.10727.1.S1_at	methionine aminopeptidase 1B, chloroplast precursor, putative, expressed	LOC_Os04g52100.1	Os.10727.1.S1_at				1.921	0.000170431	0.998758	-1.3435	0.0235469	0.970937	-1.31667	0.0112229	0.990254							Os.10727.1.S1_at							Os.10727.1.S1_at				1.27649	0.0285918	0.967714								-1.2069	0.00312186	0.997925	-1.56168	2.97864e-06	0.999995
Os.10728.1.S1_at	serine carboxypeptidase 1 precursor, putative, expressed	LOC_Os02g46260.1	Os.10728.1.S1_at				-1.59971	0.0166852	0.962351	-2.20324	6.37232e-09	1	-1.74832	2.03373e-05	0.999959	-2.08372	1.09392e-07	1	-1.57333	0.00212638	0.996434	Os.10728.1.S1_at	-2.29396	3.80938e-08	1	-3.30561	5.06788e-08	1	Os.10728.1.S1_at	2.51817	1.74363e-10	1	2.72638	5.40964e-09	1	Os.10728.1.S1_at							-1.48117	0.000278495	0.999937	-1.6341	6.45868e-05	0.999974	4.76716
Os.10731.1.A1_a_at	hypothetical protein	LOC_Os02g27920.1	Os.10731.1.A1_a_at							1.5467	0.00185119	0.996574				1.25816	7.15621e-05	0.99988	1.3195	0.0232405	0.974905	Os.10731.1.A1_a_at	-1.21705	0.00491161	0.993182	-1.18655	0.00699643	0.992172	Os.10731.1.A1_a_at														2.43194	7.27147e-06	0.999988	1.73619	0.0410292	0.976228	3.86696
Os.10732.1.S1_s_at	CP12-2, putative, expressed	LOC_Os03g19380.1	Os.10732.1.S1_s_at				1.92939	0.000188417	0.998661	1.85971	4.55945e-06	0.999979	2.07692	2.07253e-08	1	3.03201	3.3424e-10	1	2.41345	5.02018e-06	0.999975	Os.10732.1.S1_s_at	4.6687	5.41456e-13	1	5.03529	2.97096e-13	1	Os.10732.1.S1_s_at	-4.91528	6.4444e-12	1	-8.00496	2.66996e-09	1	Os.10732.1.S1_s_at	11.2519	3.20019e-06	0.999978	-1.27957	0.000851794	0.994767	-2.146	6.06413e-11	1	-1.21411	0.00357022	0.997574	2.06736
Os.10733.1.S1_at	polygalacturonase inhibitor 1 precursor, putative, expressed	LOC_Os07g38130.1	Os.10733.1.S1_at				-1.28934	0.00354156	0.988062	-1.47278	8.73101e-06	0.999964	-1.24757	0.00146524	0.99832							Os.10733.1.S1_at	-1.33519	3.47528e-05	0.999903	-1.44683	0.000138418	0.999726	Os.10733.1.S1_at	1.29175	2.09343e-05	0.99996				Os.10733.1.S1_at	-4.25134	4.47894e-08	0.999999	-2.074	4.68234e-07	0.999987	6.90568	0	1	5.3627	1.23013e-13	1	-1.71685
Os.10735.1.S1_at	acyl carrier protein 2, chloroplast precursor, putative, expressed	LOC_Os09g36860.1	Os.10735.1.S1_at				-1.31113	0.00128504	0.994387							1.14263	0.0111987	0.990794				Os.10735.1.S1_at	-1.2804	5.59096e-05	0.999855	-1.22693	0.0011187	0.998363	Os.10735.1.S1_at							Os.10735.1.S1_at	1.89248	0.0016525	0.997375				-1.71699	1.11582e-07	1	-2.18908	2.53104e-09	1	1.99032
Os.10736.1.S1_at	expressed protein	LOC_Os06g05440.1	Os.10736.1.S1_at				1.4454	0.00229905	0.991343	6.33116	3.70236e-09	1	5.31974	5.43402e-10	1	9.30212	2.29592e-11	1	7.4577	6.06941e-08	0.999999	Os.10736.1.S1_at	9.09223	7.11042e-12	1	13.2597	2.50244e-13	1	Os.10736.1.S1_at	-14.629	5.79292e-12	1	-15.3522	9.02965e-09	1	Os.10736.1.S1_at	17.7548	5.33118e-07	0.999995	-2.86677	1.08457e-09	1	1.82799	9.25365e-10	1	1.97381	4.02904e-09	1	1.91678
Os.10737.1.S1_at	generative cell specific-1, putative, expressed	LOC_Os05g18730.1	Os.10737.1.S1_at							-1.27087	0.0160193	0.978913										Os.10737.1.S1_at							Os.10737.1.S1_at	1.32741	0.0114364	0.989658											2.22275	8.43655e-06	0.999991
Os.10742.1.S1_at	expressed protein	LOC_Os03g06390.1	Os.10742.1.S1_at	-1.56821	1.11098e-05	0.999425	1.51902	5.08419e-05	0.999497	2.62814	9.16903e-11	1	1.99606	5.93991e-10	1	1.67994	1.82454e-08	1	1.94204	5.20239e-07	0.999996	Os.10742.1.S1_at	1.93465	1.55948e-10	1	2.3809	1.65081e-10	1	Os.10742.1.S1_at	-2.62058	6.16729e-13	1	-2.64337	4.29846e-10	1	Os.10742.1.S1_at	9.31921	3.43333e-06	0.999977	1.55269	1.25875e-06	0.999995	1.25689	6.55409e-05	0.999917	1.22217	0.0317211	0.980685	-2.47649
Os.10743.1.S1_at	expressed protein	LOC_Os06g33200.1	Os.10743.1.S1_at							-2.43094	0.000490745	0.998887	-10.7967	2.65892e-07	0.999999	-6.52375	2.8245e-09	1	-5.32775	5.18072e-09	1	Os.10743.1.S1_at	-4.67295	2.72983e-09	1	-11.5817	1.0692e-10	1	Os.10743.1.S1_at	7.57728	5.02172e-09	1	5.86158	4.03642e-11	1	Os.10743.1.S1_at	5.35561	5.09593e-05	0.999819	-2.30187	1.55383e-06	0.999997	-4.52685	3.62518e-09	1	1.56525	2.31965e-05	0.999954
Os.10745.1.S1_at	nucleolar complex protein 4, putative, expressed	LOC_Os04g49580.1	Os.10745.1.S1_at										1.21611	0.0177982	0.985517	1.37654	6.03075e-05	0.999896	1.44099	0.000418929	0.999056	Os.10745.1.S1_at							Os.10745.1.S1_at				-1.25821	0.00908023	0.987791	Os.10745.1.S1_at	2.98759	0.000459791	0.999018							-1.57234	0.00892756	0.996098	-1.98271
Os.10746.1.S1_a_at	serine/threonine-protein kinase SAPK7, putative, expressed	LOC_Os04g35240.1	Os.10746.1.S1_a_at										1.22567	0.0162773	0.986585							Os.10746.1.S1_a_at							Os.10746.1.S1_a_at							Os.10746.1.S1_a_at							4.66762	1.11022e-16	1	1.2627	0.0125562	0.989369
Os.10747.1.S1_s_at	dof zinc finger protein MNB1A, putative, expressed	LOC_Os08g38220.1	Os.10747.1.S1_s_at				1.21389	0.0160228	0.963461	2.66277	5.65712e-11	1	2.70921	1.05377e-10	1	2.33323	1.24106e-10	1	2.68189	3.77273e-08	1	Os.10747.1.S1_s_at	2.80534	4.28387e-11	1	2.93003	6.44429e-12	1	Os.10747.1.S1_s_at	-2.79465	6.3205e-13	1	-2.83606	8.39955e-09	1	Os.10747.1.S1_s_at	-1.67949	0.00736929	0.991706	1.83754	1.98727e-05	0.999969	4.71938	0	1	1.9962	6.16557e-08	1
Os.10748.1.S1_at			Os.10748.1.S1_at													1.5237	0.00275467	0.997233				Os.10748.1.S1_at							Os.10748.1.S1_at							Os.10748.1.S1_at							1.53079	0.028843	0.99104
Os.10750.1.S1_at	expressed protein	LOC_Os07g09150.1	Os.10750.1.S1_at				1.46844	0.000744271	0.996265				1.34218	0.0044954	0.995572	1.21533	0.0448521	0.969921	1.41716	0.00677334	0.990809	Os.10750.1.S1_at				1.33628	0.00817862	0.991059	Os.10750.1.S1_at	-1.35475	0.00133723	0.998439	-1.56939	0.000312484	0.999313	Os.10750.1.S1_at							-1.7416	0.00415521	0.998592	1.48637	0.00706794	0.992563	1.53442
Os.10753.1.S1_a_at	PINHEAD protein, putative, expressed	LOC_Os04g47870.1	Os.10753.1.S1_a_at							-1.37701	0.000800612	0.998315				-1.23124	0.0216557	0.983823	-1.39239	0.00326068	0.994941	Os.10753.1.S1_a_at							Os.10753.1.S1_a_at							Os.10753.1.S1_a_at				1.38417	0.00309814	0.993957	1.59674	2.6993e-07	0.999999	1.21962	0.0240986	0.988433	-1.86241
Os.10753.1.S2_a_at	PINHEAD protein, putative, expressed	LOC_Os04g47870.1	Os.10753.1.S2_a_at							-1.67753	1.48428e-06	0.999992	-1.21869	0.0369123	0.97299							Os.10753.1.S2_a_at							Os.10753.1.S2_a_at							Os.10753.1.S2_a_at				1.20755	0.02288	0.966465	1.26914	0.000180798	0.999476				-1.81997
Os.10754.1.S1_at	sulfate transporter 3.1, putative, expressed	LOC_Os03g06520.1	Os.10754.1.S1_at							-2.06544	0.00500573	0.99206	-6.00278	1.19767e-07	1	-3.36947	8.78579e-05	0.999856	-4.37213	2.7002e-06	0.999985	Os.10754.1.S1_at	-2.43371	0.000637055	0.998821	-3.38075	1.13995e-05	0.999968	Os.10754.1.S1_at	2.30863	2.15518e-05	0.999959	3.30026	8.76984e-07	0.999995	Os.10754.1.S1_at	-18.5282	0.00028092	0.999327	-1.57603	8.7504e-05	0.999494	2.61433	7.87148e-14	1	3.75965	2.79395e-10	1	2.86935
Os.10755.1.S1_at	holocarboxylase synthetase, putative, expressed	LOC_Os09g19640.1	Os.10755.1.S1_at							-1.42609	0.00177794	0.996689	-1.23236	0.0326452	0.975672							Os.10755.1.S1_at							Os.10755.1.S1_at	1.66476	2.25429e-06	0.999994	1.3464	0.00449442	0.993293	Os.10755.1.S1_at	-1.80008	0.00477506	0.994064							-1.24989	0.00334983	0.998459
Os.10756.1.S1_at	enolase 2, putative, expressed	LOC_Os03g14450.1	Os.10756.1.S1_at										-1.23555	0.00298646	0.99689	-1.16748	0.0196798	0.985092	-1.32742	0.0026543	0.995725	Os.10756.1.S1_at							Os.10756.1.S1_at							Os.10756.1.S1_at	-1.71483	0.00250475	0.996387				-1.71404	1.74513e-08	1	-1.77997	3.01978e-08	1
Os.10758.1.S1_a_at	protein GCN20, putative, expressed	LOC_Os02g58020.1	Os.10758.1.S1_a_at				1.23622	0.0126145	0.969381							-1.22718	0.0191317	0.985448				Os.10758.1.S1_a_at							Os.10758.1.S1_a_at	1.21892	0.000753269	0.99906				Os.10758.1.S1_a_at
Os.10759.1.S1_at	metal ion transporter, putative, expressed	LOC_Os03g53110.1	Os.10759.1.S1_at										1.2345	0.0194061	0.984402	1.226	0.0154753	0.98786	1.24784	0.0274954	0.971231	Os.10759.1.S1_at							Os.10759.1.S1_at				-1.23276	0.0276562	0.968608	Os.10759.1.S1_at										-1.25728	0.00580381	0.997516
Os.10760.1.S1_at	expressed protein	LOC_Os01g62110.1	Os.10760.1.S1_at							-3.0131	0.000111628	0.999683	-9.82866	2.54783e-09	1	-9.11684	1.54379e-05	0.999968	-19.346	0.000267178	0.999347	Os.10760.1.S1_at	-10.0881	1.32578e-05	0.999958	-19.5351	0.000265731	0.999521	Os.10760.1.S1_at	1.5969	0.0205834	0.982678	1.54051	0.00594749	0.991484					1.77546	0.000123534	0.999479	-1.82645	0.00014565	0.999979	-3.07593	6.87947e-07	1
Os.10761.1.S1_at	organic anion transporter, putative, expressed	LOC_Os03g17740.1	Os.10761.1.S1_at				-1.52012	0.000268735	0.998255	-1.27544	0.00194369	0.996429	-1.31634	0.000532619	0.999301	-1.2017	0.0140072	0.988851	-1.24991	0.0224346	0.975615	Os.10761.1.S1_at	-2.02916	1.70488e-08	1	-1.8704	2.93399e-07	0.999999	Os.10761.1.S1_at	1.38909	7.82604e-07	0.999998	1.27206	0.00457366	0.993192	Os.10761.1.S1_at	-2.17432	0.000222628	0.999438							-1.40721	4.3142e-05	0.99996	-2.00423
Os.10763.1.S1_at			Os.10763.1.S1_at																			Os.10763.1.S1_at							Os.10763.1.S1_at							Os.10763.1.S1_at				-1.9415	0.00260161	0.996727							-2.33962
Os.10763.2.S1_x_at			Os.10763.2.S1_x_at													1.74057	0.000277082	0.999615				Os.10763.2.S1_x_at	1.48904	0.0106488	0.986774				Os.10763.2.S1_x_at							Os.10763.2.S1_x_at				-1.36646	0.0111558	0.987196	1.43156	0.00777548	0.995911				-4.409
Os.10765.1.S1_at	anthranilate N-benzoyltransferase protein 1, putative, expressed	LOC_Os11g07960.1	Os.10765.1.S1_at				-1.3588	0.00110915	0.994971	2.14222	1.46976e-09	1	1.51872	9.01053e-05	0.99985	1.51299	2.54848e-06	0.999993	1.66169	8.92154e-06	0.99996	Os.10765.1.S1_at	1.36783	2.83869e-05	0.999919	1.4945	2.96482e-05	0.999927	Os.10765.1.S1_at	-1.60569	2.58589e-08	1	-1.56012	3.01539e-06	0.999987	Os.10765.1.S1_at	1.4626	0.0368115	0.97101	2.02782	3.48005e-06	0.999985	1.54353	2.03013e-05	0.999955	3.1107	8.28767e-10	1	-2.59879
Os.10766.1.A1_at	calmodulin binding protein, putative, expressed	LOC_Os06g06160.1	Os.10766.1.A1_at							-1.52556	6.08553e-05	0.99981	-1.6374	2.67725e-06	0.999993	-1.30357	0.00534773	0.995112	-1.43806	0.0058032	0.991899	Os.10766.1.A1_at				-1.2637	0.014246	0.985668	Os.10766.1.A1_at	-1.26734	0.00486611	0.995125				Os.10766.1.A1_at				1.16527	0.0236531	0.962147
Os.10767.1.S1_at	carbonyl reductase 1, putative, expressed	LOC_Os02g42810.1	Os.10767.1.S1_at													1.48767	0.00664288	0.994113				Os.10767.1.S1_at							Os.10767.1.S1_at											-1.87519	4.77935e-06	0.999946	-5.38379	2.09476e-11	1	-2.56576	1.28546e-08	1	2.67975
Os.10767.2.S1_x_at	carbonyl reductase 1, putative, expressed	LOC_Os02g42810.1	Os.10767.2.S1_x_at																			Os.10767.2.S1_x_at							Os.10767.2.S1_x_at											-1.89034	0.000201917	0.999038	-9.08516	3.27386e-09	1	-2.79763	1.16209e-06	1	2.25619
Os.10772.1.S1_at	alpha-L-fucosidase 2 precursor, putative, expressed	LOC_Os06g06250.1	Os.10772.1.S1_at							-5.42012	4.12139e-09	1	-8.62923	3.17014e-08	1	-4.09405	1.1538e-06	0.999997	-5.68889	1.63985e-07	0.999998	Os.10772.1.S1_at	-5.22088	3.92137e-07	0.999998	-10.1596	2.1918e-08	1	Os.10772.1.S1_at	4.61114	1.03143e-10	1	7.41527	1.62765e-11	1	Os.10772.1.S1_at	-15.3715	3.03828e-08	0.999999				2.03955	1.70471e-11	1	1.42319	0.000423921	0.999791
Os.10772.1.S1_x_at	alpha-L-fucosidase 2 precursor, putative, expressed	LOC_Os06g06250.1	Os.10772.1.S1_x_at							-5.54135	3.09952e-08	1	-8.51914	3.08494e-09	1	-4.12202	7.01719e-09	1	-3.99073	5.38698e-08	0.999999	Os.10772.1.S1_x_at	-4.13053	5.4659e-09	1	-7.70581	2.89509e-09	1	Os.10772.1.S1_x_at	5.02243	1.27598e-09	1	5.82066	2.92162e-11	1	Os.10772.1.S1_x_at	-16.0734	1.43401e-07	0.999998				2.04745	5.75036e-11	1	1.43391	0.000217704	0.999817
Os.10774.1.S1_at	monodehydroascorbate reductase, chloroplast precursor, putative, expressed	LOC_Os08g05570.1	Os.10774.1.S1_at							-1.59499	8.46451e-06	0.999964	-1.59024	2.17211e-05	0.999956	-1.32531	0.000417102	0.999453				Os.10774.1.S1_at							Os.10774.1.S1_at	1.22485	0.000954422	0.998841	1.30014	0.00379095	0.994199	Os.10774.1.S1_at	-1.82248	0.0067307	0.992266	1.94368	6.00915e-09	1	-1.13626	0.0230315	0.989855	-1.30672	0.000382693	0.999604	1.97251
Os.10776.1.S1_at	UDP-glucuronic acid/UDP-N-acetylgalactosamine transporter, putative, expressed	LOC_Os02g40030.1	Os.10776.1.S1_at										1.25809	0.00701311	0.9935							Os.10776.1.S1_at							Os.10776.1.S1_at	-1.17505	0.0207793	0.982533				Os.10776.1.S1_at	-1.48012	0.0308777	0.974757				-1.2477	0.0148385	0.992904	-1.27888	0.0141356	0.989546	-2.20854
Os.10778.1.S1_at	histone-arginine methyltransferase CARM1, putative, expressed	LOC_Os07g47500.1	Os.10778.1.S1_at																			Os.10778.1.S1_at							Os.10778.1.S1_at							Os.10778.1.S1_at	1.76754	0.0132825	0.986922				-1.75048	3.50732e-05	0.999997	-1.63188	0.000165728	0.99991	-3.57676
Os.10779.1.S1_at	vacuolar ATP synthase 91 kDa subunit, putative, expressed	LOC_Os03g14690.1	Os.10779.1.S1_at				-1.81907	4.18914e-05	0.999565													Os.10779.1.S1_at				-1.39823	0.00597251	0.99316	Os.10779.1.S1_at							Os.10779.1.S1_at	-4.87542	1.2434e-05	0.999939	-1.35972	0.00582233	0.97663				-1.3613	0.00249793	0.997285	2.52559
Os.10781.1.S1_at	ATP synthase D chain, mitochondrial, putative, expressed	LOC_Os08g37320.1	Os.10781.1.S1_at							-1.50573	3.7427e-06	0.999982	-1.51176	2.63035e-06	0.999993	-1.38231	4.7839e-05	0.999915	-1.4357	0.000503489	0.998903	Os.10781.1.S1_at				-1.20466	0.0266539	0.975632	Os.10781.1.S1_at	1.23151	1.98738e-05	0.999962	1.50197	2.43251e-07	0.999998	Os.10781.1.S1_at	-1.75014	0.00111555	0.99806				-1.17554	0.003701	0.99881	-1.13264	0.0309056	0.983054	1.44751
Os.10783.1.S1_at	VAMP-like protein YKT62, putative, expressed	LOC_Os01g64650.1	Os.10783.1.S1_at										-1.16955	0.0131296	0.988846	-1.19569	0.0106045	0.991213				Os.10783.1.S1_at	-1.69034	2.0658e-07	0.999999	-1.55371	0.000158508	0.999692	Os.10783.1.S1_at	1.36108	2.78173e-06	0.999993	1.18244	0.0145535	0.981772	Os.10783.1.S1_at				1.33681	0.000385184	0.999297	1.29021	9.88327e-06	0.999976	1.16517	0.0183259	0.988033
Os.10783.2.S1_x_at	VAMP-like protein YKT62, putative, expressed	LOC_Os01g64650.1	Os.10783.2.S1_x_at																			Os.10783.2.S1_x_at	-1.62695	6.31218e-06	0.999978	-1.49069	0.00126693	0.99818	Os.10783.2.S1_x_at	1.42043	3.35292e-06	0.999992				Os.10783.2.S1_x_at
Os.10784.1.S1_at	SHR5-receptor-like kinase, putative, expressed	LOC_Os05g17604.1	Os.10784.1.S1_at							1.27398	0.00108238	0.997825	1.45252	1.14807e-05	0.999975	1.37178	2.48532e-05	0.999952	1.36906	0.000839978	0.998332	Os.10784.1.S1_at	1.1527	0.0327304	0.965579				Os.10784.1.S1_at	1.14398	0.00117465	0.998608				Os.10784.1.S1_at	2.58456	1.10264e-05	0.999944	1.82084	2.13458e-08	1	2.60809	6.66134e-16	1	2.00776	1.11774e-10	1	3.3862
Os.10785.2.S1_at	metal-dependent phosphohydrolase, HD subdomain, putative, expressed	LOC_Os10g34470.1	Os.10785.2.S1_at				-1.82607	0.0165686	0.962546													Os.10785.2.S1_at							Os.10785.2.S1_at							Os.10785.2.S1_at										1.22691	0.0356917	0.985445	-1.63786
Os.10785.3.S1_at			Os.10785.3.S1_at							1.69062	0.0248142	0.969644	2.71695	3.37358e-05	0.999936	3.20651	7.57317e-07	0.999998	3.95911	2.05321e-05	0.99992	Os.10785.3.S1_at	1.57245	0.00442984	0.99376	1.51667	0.019995	0.980894	Os.10785.3.S1_at	-3.29796	6.20664e-07	0.999998	-4.063	1.82321e-05	0.99994	Os.10785.3.S1_at	-5.69793	0.000647804	0.998722				-1.39094	0.000229613	0.999986	1.39281	0.000207717	0.99988	-1.59473
Os.10785.4.S1_s_at			Os.10785.4.S1_s_at				1.32441	0.00159339	0.993412													Os.10785.4.S1_s_at							Os.10785.4.S1_s_at				1.22287	0.0106802	0.985985	Os.10785.4.S1_s_at	1.84736	0.0109472	0.988741				-2.09078	9.22578e-10	1				2.1026
Os.10786.1.S1_at	xanthine dehydrogenase/oxidase, putative, expressed	LOC_Os03g31550.1	Os.10786.1.S1_at				1.2736	0.0078887	0.978369	-2.64125	3.60333e-09	1	-4.92604	9.53027e-12	1	-5.34695	7.9512e-12	1	-4.47726	3.55631e-09	1	Os.10786.1.S1_at				-1.66695	9.28354e-05	0.999805	Os.10786.1.S1_at	4.82988	1.29119e-13	1	5.40116	8.68194e-14	1	Os.10786.1.S1_at	-1.65168	0.0114638	0.988332				2.56952	7.54952e-15	1	1.82028	1.05325e-08	1
Os.10787.1.S1_at	stem-specific protein TSJT1, putative, expressed	LOC_Os03g53270.1	Os.10787.1.S1_at																			Os.10787.1.S1_at	1.19455	0.00516009	0.992887	1.22207	0.00219808	0.997085	Os.10787.1.S1_at	-1.15783	0.00330666	0.996532				Os.10787.1.S1_at							2.95626	1.11022e-16	1	2.18134	1.83846e-10	1	1.44383
Os.10790.1.A1_at	F-box domain containing protein, expressed	LOC_Os04g39080.1	Os.10790.1.A1_at	-1.54285	0.000977038	0.980269	1.30848	0.00655243	0.981149	1.61529	0.000194023	0.999493	1.48328	0.003375	0.996544	1.38466	0.0170683	0.986799	1.3621	0.0368078	0.963543	Os.10790.1.A1_at							Os.10790.1.A1_at	-1.34827	0.0182833	0.984387				Os.10790.1.A1_at	-1.99043	0.000592072	0.998807	2.90916	8.15897e-06	0.999991	6.78451	1.15463e-14	1	2.12757	1.54253e-05	0.999971
Os.10792.1.S1_at	transcription factor TFIIF, putative, expressed	LOC_Os06g04580.1	Os.10792.1.S1_at																			Os.10792.1.S1_at	1.19808	0.0105841	0.986843				Os.10792.1.S1_at							Os.10792.1.S1_at	2.2507	0.00402509	0.994795				-1.18565	0.0419831	0.982441				1.64757
Os.10794.2.S1_at	palmitoyltransferase TIP1, putative, expressed	LOC_Os02g09130.1	Os.10794.2.S1_at																			Os.10794.2.S1_at	1.46732	0.00297077	0.995571	1.54369	0.00163989	0.997731	Os.10794.2.S1_at	-1.58178	0.00194054	0.997832				Os.10794.2.S1_at	1.91187	0.0198722	0.982117	4.38951	6.43607e-09	1	2.32904	1.87087e-07	0.999999	1.9087	3.07349e-05	0.999874	-2.64278
Os.10794.2.S1_x_at	palmitoyltransferase TIP1, putative, expressed	LOC_Os02g09130.1	Os.10794.2.S1_x_at													1.44264	9.32665e-05	0.999849	1.46376	0.0021971	0.996337	Os.10794.2.S1_x_at							Os.10794.2.S1_x_at	-1.30511	0.00154066	0.998232	-1.38144	0.00503526	0.992611	Os.10794.2.S1_x_at													-2.66708
Os.10796.1.S1_at	expressed protein	LOC_Os11g14120.1	Os.10796.1.S1_at				-1.90318	0.000736139	0.996296				1.67011	4.91216e-05	0.999911	1.57112	0.000194823	0.999716	1.44838	0.00572662	0.991986	Os.10796.1.S1_at							Os.10796.1.S1_at	-1.47646	0.00030335	0.999579	-1.57743	0.000726635	0.998585	Os.10796.1.S1_at
Os.10797.1.S1_at	expressed protein	LOC_Os02g01380.1	Os.10797.1.S1_at				-1.28256	0.00585786	0.982652	-1.9218	2.98887e-07	0.999998	-1.25894	0.0102548	0.990982	-1.2236	0.0123971	0.989957				Os.10797.1.S1_at							Os.10797.1.S1_at	1.48413	1.5994e-06	0.999996	1.33824	0.00238314	0.996097	Os.10797.1.S1_at	2.01404	0.00737975	0.991697				1.82448	3.32951e-08	1				1.98511
Os.10798.1.S1_at	BRASSINOSTEROID INSENSITIVE 1-associated receptor kinase 1 precursor, putative, expressed	LOC_Os03g16010.1	Os.10798.1.S1_at				-1.33357	0.00667261	0.980893	-1.37436	0.000272419	0.999324	-1.23642	0.00595508	0.994355							Os.10798.1.S1_at	-2.00896	1.06045e-08	1	-1.93918	9.65082e-06	0.999972	Os.10798.1.S1_at							Os.10798.1.S1_at	-2.24452	0.000605483	0.998787	-1.45177	4.48296e-05	0.999862	-2.17691	8.23068e-11	1	-1.4053	2.22958e-05	0.999964	1.83148
Os.10799.1.S1_at			Os.10799.1.S1_at							-3.43494	8.68454e-08	0.999999	-5.16437	1.79065e-08	1	-3.53218	1.49917e-08	1	-3.30417	1.42105e-07	0.999999	Os.10799.1.S1_at							Os.10799.1.S1_at	2.34778	5.18804e-09	1	2.42293	8.95438e-08	0.999999	Os.10799.1.S1_at	-11.6247	0.000202472	0.999477							1.22732	0.015172	0.991874
Os.10800.1.S1_at	uroporphyrinogen decarboxylase, putative, expressed	LOC_Os03g21900.1	Os.10800.1.S1_at							-1.86122	5.31383e-07	0.999997	-1.75743	9.97174e-08	1	-1.50432	8.35027e-06	0.999981	-1.24605	0.0268467	0.971784	Os.10800.1.S1_at	-1.39415	8.13197e-05	0.999799				Os.10800.1.S1_at	-1.1328	0.0364876	0.971423				Os.10800.1.S1_at							-2.70787	8.72358e-11	1	-1.68459	3.89353e-07	1
Os.10801.1.S1_a_at	organic anion transporter, putative, expressed	LOC_Os03g49570.1	Os.10801.1.S1_a_at				-1.65001	0.00114741	0.994842	1.35136	0.00150988	0.997116				1.31202	0.00183229	0.99805				Os.10801.1.S1_a_at	-1.4794	6.55922e-05	0.999833	-1.33118	0.002727	0.996496	Os.10801.1.S1_a_at							Os.10801.1.S1_a_at													-1.81674
Os.10803.1.S1_at	pyruvate decarboxylase isozyme 2, putative, expressed	LOC_Os03g18220.1	Os.10803.1.S1_at							3.20947	9.16354e-11	1	1.9049	3.48842e-09	1	1.39542	0.00227736	0.99765	1.66857	0.000269316	0.999343	Os.10803.1.S1_at	2.98902	1.08513e-12	1	2.66184	2.18316e-10	1	Os.10803.1.S1_at	-3.43051	3.13527e-13	1	-2.38175	7.8896e-08	0.999999	Os.10803.1.S1_at	3.99102	0.000121473	0.999647	1.92609	0.00027738	0.999546	-1.22986	0.026711	0.991705	1.47595	0.0131305	0.992329	-3.13583
Os.10803.1.S2_at	pyruvate decarboxylase isozyme 2, putative, expressed	LOC_Os03g18220.1	Os.10803.1.S2_at							1.79301	2.82282e-09	1	1.34307	2.365e-05	0.999953	1.28545	3.28037e-05	0.999938	1.33742	0.000390033	0.99911	Os.10803.1.S2_at	1.54556	3.13967e-09	1	1.50243	4.87863e-07	0.999998	Os.10803.1.S2_at	-2.06948	5.88418e-14	1	-1.67177	2.93819e-08	1	Os.10803.1.S2_at	3.61053	4.84987e-06	0.99997				-1.78182	1.07537e-08	1				-2.04356
Os.10804.1.S1_at	charged multivesicular body protein 2a, putative, expressed	LOC_Os07g13270.1	Os.10804.1.S1_at																			Os.10804.1.S1_at	1.30518	0.00126019	0.99788	1.28877	0.00733139	0.991854	Os.10804.1.S1_at							Os.10804.1.S1_at	-1.63046	0.0112168	0.988527
Os.10805.1.S1_at	serologically defined breast cancer antigen NY-BR-84, putative, expressed	LOC_Os03g20520.1	Os.10805.1.S1_at																			Os.10805.1.S1_at	-1.23557	0.00452057	0.99365	-1.22511	0.0134315	0.986367	Os.10805.1.S1_at	1.13237	0.0353535	0.9722				Os.10805.1.S1_at							-1.52879	5.77404e-07	1	-1.34292	0.00014935	0.999889
Os.10806.1.S1_at	expressed protein	LOC_Os05g08980.1	Os.10806.1.S1_at																			Os.10806.1.S1_at	1.20962	0.00399192	0.994293	1.1692	0.042786	0.963686	Os.10806.1.S1_at							Os.10806.1.S1_at	1.98041	0.00303989	0.995806
Os.10808.1.S1_at	SRR1-like protein, putative, expressed	LOC_Os05g02690.1	Os.10808.1.S1_at																			Os.10808.1.S1_at							Os.10808.1.S1_at							Os.10808.1.S1_at
Os.10810.1.S1_at	charged multivesicular body protein 4b, putative, expressed	LOC_Os06g40620.1	Os.10810.1.S1_at													1.30062	0.000373659	0.999502	1.35192	0.00692764	0.990639	Os.10810.1.S1_at							Os.10810.1.S1_at	-1.18295	0.00605359	0.994091	-1.22185	0.0335195	0.96308	Os.10810.1.S1_at	-1.90366	0.00201848	0.996939
Os.10811.1.S1_at	expressed protein	LOC_Os01g09230.1	Os.10811.1.S1_at																			Os.10811.1.S1_at							Os.10811.1.S1_at
Os.10813.1.S1_at	LSTK-1-like kinase, putative, expressed	LOC_Os03g43590.1	Os.10813.1.S1_at				-3.98361	2.99018e-05	0.999662				1.47292	0.0218198	0.982754	1.83291	0.000296012	0.999592	2.05986	0.00210171	0.996468	Os.10813.1.S1_at				1.76145	0.000896735	0.998645	Os.10813.1.S1_at	-1.8422	4.79965e-05	0.999917	-1.66607	0.011335	0.985258								9.17825	2.05835e-13	1
Os.10814.1.S1_a_at	ATP-binding cassette sub-family B member 7, mitochondrial, putative, expressed	LOC_Os06g03770.1	Os.10814.1.S1_a_at							2.00095	7.03497e-08	0.999999	1.83343	4.1768e-07	0.999999	1.40464	0.00021722	0.999688	1.57417	0.00301063	0.995261	Os.10814.1.S1_a_at	2.63529	2.7838e-11	1	2.61369	8.27232e-10	1	Os.10814.1.S1_a_at	-1.67073	5.366e-08	1	-1.84049	1.96342e-05	0.999936	Os.10814.1.S1_a_at	2.52203	0.00187629	0.997106				2.34781	7.24487e-12	1	2.0022	2.8868e-09	1
Os.10815.1.S1_at	carrier/ steroid binding protein, putative, expressed	LOC_Os03g27320.1	Os.10815.1.S1_at							-1.30798	0.00342019	0.994243										Os.10815.1.S1_at							Os.10815.1.S1_at							Os.10815.1.S1_at	-2.02824	0.00228273	0.996635				-1.24415	0.00599533	0.997584				-1.84561
Os.10816.1.S1_at			Os.10816.1.S1_at							1.62393	0.00212723	0.996146	1.67419	0.00199957	0.997802	2.18747	9.44109e-06	0.999979	1.8193	0.00226989	0.996238	Os.10816.1.S1_at	2.16144	8.97331e-05	0.999782	1.77687	0.00138379	0.998037	Os.10816.1.S1_at	-1.86337	6.87963e-05	0.999886	-1.88335	0.001848	0.996859	Os.10816.1.S1_at													-1.74508
Os.10817.1.S1_a_at	auxin response factor 2, putative, expressed	LOC_Os11g32110.1	Os.10817.1.S1_a_at										-1.34828	0.000586496	0.99924	-1.32072	0.000547554	0.999309	-1.41266	0.000659494	0.998632	Os.10817.1.S1_a_at	-1.34207	0.000235708	0.999499	-1.24967	0.00550521	0.993619	Os.10817.1.S1_a_at	1.51051	7.18751e-07	0.999998	1.29607	0.00330665	0.994838	Os.10817.1.S1_a_at							-1.35023	0.000279218	0.999941	-1.33488	0.0007732	0.999591	-5.89047
Os.10817.3.S1_x_at	auxin response factor 2, putative, expressed	LOC_Os11g32110.1	Os.10817.3.S1_x_at										-1.50006	0.000136504	0.999785	-1.3456	0.0010782	0.998763	-1.5647	0.000952971	0.998151	Os.10817.3.S1_x_at	-1.31997	0.00111769	0.998088	-1.29472	0.0119238	0.987679	Os.10817.3.S1_x_at	1.66835	8.29485e-08	1	1.45669	0.000302219	0.999332	Os.10817.3.S1_x_at							-1.52309	5.59513e-07	1	-1.29261	0.000683684	0.999609	-7.42405
Os.10818.1.S1_at	translocon-associated protein beta containing protein, expressed	LOC_Os01g01307.1	Os.10818.1.S1_at				-1.25842	0.00903823	0.976075	1.17792	0.0217533	0.972788										Os.10818.1.S1_at	-1.18384	0.0307192	0.967381				Os.10818.1.S1_at	1.1725	0.00678596	0.993466				Os.10818.1.S1_at	-1.9159	0.00194294	0.997028	-1.30152	0.00273197	0.993555	-1.40791	7.05033e-05	0.999987	-1.6789	2.85736e-06	0.999998
Os.10819.1.S1_x_at	vesicle-associated membrane protein 714, putative, expressed	LOC_Os10g06540.1	Os.10819.1.S1_x_at										1.29535	0.000738528	0.999072	1.30256	0.000615771	0.999235	1.28088	0.0170948	0.980453	Os.10819.1.S1_x_at	1.15743	0.0362656	0.962454	1.15398	0.0448136	0.962245	Os.10819.1.S1_x_at	-1.53879	1.01695e-07	1	-1.31199	0.00532009	0.992256	Os.10819.1.S1_x_at							-1.40198	9.01696e-05	0.999963	-1.20301	0.0229027	0.983267
Os.1082.1.S1_a_at			Os.1082.1.S1_a_at							-1.24067	7.4725e-05	0.999774	-1.36851	5.96991e-06	0.999986	-1.29006	1.97599e-06	0.999994	-1.26569	0.000120076	0.999661	Os.1082.1.S1_a_at	-1.28475	3.05686e-06	0.999988	-1.37029	3.17493e-07	0.999998	Os.1082.1.S1_a_at	1.28081	1.08196e-09	1	1.27401	8.20914e-06	0.999969	Os.1082.1.S1_a_at							-1.60577	2.53744e-08	1	-1.58577	2.19527e-07	1	1.53776
Os.1082.1.S1_at	60S ribosomal protein L29, putative, expressed	LOC_Os05g28750.1	Os.1082.1.S1_at										-1.16592	0.0180529	0.985339	-1.15546	0.00886639	0.992462				Os.1082.1.S1_at							Os.1082.1.S1_at	1.0935	0.0278705	0.977415				Os.1082.1.S1_at							-1.33334	1.2865e-05	0.999995	-1.31924	7.84693e-05	0.999904	1.72223
Os.1082.1.S1_x_at	60S ribosomal protein L29, putative, expressed	LOC_Os05g28750.1	Os.1082.1.S1_x_at							-1.16606	0.00786259	0.988387	-1.22415	0.00204246	0.997761	-1.20613	0.00044832	0.999418	-1.15541	0.0296382	0.969423	Os.1082.1.S1_x_at	-1.14366	0.00486305	0.99324	-1.16446	0.00753044	0.991666	Os.1082.1.S1_x_at	1.11367	0.00968619	0.991063				Os.1082.1.S1_x_at							-1.42546	3.60088e-07	1	-1.42251	7.87796e-06	0.999991	1.68014
Os.1082.2.S1_at	60S ribosomal protein L29, putative, expressed	LOC_Os01g19840.1	Os.1082.2.S1_at										-1.41585	2.76312e-05	0.999946	-1.61725	4.58828e-07	0.999998	-1.60312	2.73754e-05	0.999899	Os.1082.2.S1_at	-1.41005	1.74041e-05	0.999947	-1.39804	0.000188233	0.999644	Os.1082.2.S1_at	1.43371	1.22059e-07	1	1.37355	4.68736e-05	0.999864	Os.1082.2.S1_at							-1.86574	1.77408e-09	1	-1.77489	1.88414e-08	1	2.00414
Os.10820.1.S1_at	tobamovirus multiplication 3, putative, expressed	LOC_Os10g39220.1	Os.10820.1.S1_at							1.26736	0.00504634	0.992006	1.28697	0.00288382	0.996983	1.42965	1.11211e-05	0.999976	1.44565	0.00291088	0.99539	Os.10820.1.S1_at	1.2228	0.00904528	0.988497				Os.10820.1.S1_at	-1.32876	6.83228e-05	0.999887	-1.25873	0.0227134	0.973421	Os.10820.1.S1_at				1.54973	0.00018461	0.9994	2.88828	2.84217e-14	1	1.99652	3.07e-08	1	3.0472
Os.10821.1.S1_at	vesicle-associated membrane protein 725, putative, expressed	LOC_Os07g09600.1	Os.10821.1.S1_at				-1.25339	0.0127494	0.969139													Os.10821.1.S1_at							Os.10821.1.S1_at							Os.10821.1.S1_at				1.18432	0.0128685	0.964746	-1.19266	0.00728237	0.997015	-1.32351	0.000222832	0.999852
Os.10822.1.S1_at	expressed protein	LOC_Os11g40070.1	Os.10822.1.S1_at				1.3059	0.0173788	0.961202				-1.3689	0.00912863	0.991842							Os.10822.1.S1_at							Os.10822.1.S1_at							Os.10822.1.S1_at	2.12069	0.00197004	0.996996				1.28924	4.85481e-05	0.999876	2.87968	5.55356e-12	1	1.58242
Os.10823.1.S1_x_at	expressed protein	LOC_Os05g40890.1	Os.10823.1.S1_x_at				1.60391	0.00323645	0.988835							1.47792	0.0250776	0.981666	1.54405	0.0292924	0.969713	Os.10823.1.S1_x_at	3.10789	2.24096e-07	0.999999	2.47628	0.0001058	0.999782	Os.10823.1.S1_x_at				-1.93917	0.00250455	0.995928											1.60474	0.00196629	0.997368	4.42212
Os.10823.2.S1_at	expressed protein	LOC_Os05g40890.2	Os.10823.2.S1_at													1.7178	0.000814306	0.999028	2.2185	0.0010537	0.997992	Os.10823.2.S1_at	6.36414	7.75802e-12	1	5.10411	2.20501e-12	1	Os.10823.2.S1_at				-2.43003	0.00049772	0.998976	Os.10823.2.S1_at	-2.42128	0.00189969	0.997079	-1.57413	0.00507305	0.990862				1.82003	3.53394e-06	0.999979	3.96586
Os.10824.1.S1_at	peroxin Pex14, putative, expressed	LOC_Os05g50220.1	Os.10824.1.S1_at				1.28681	0.0083772	0.977384	-1.54591	0.000310959	0.999244	-1.66727	3.26388e-05	0.999938	-1.3741	0.00665832	0.994102	-1.48991	0.00792344	0.989555	Os.10824.1.S1_at	-1.33138	0.00629637	0.991565	-1.28034	0.0446897	0.962333	Os.10824.1.S1_at	1.53807	8.98004e-05	0.999856	1.64561	0.000230804	0.99947	Os.10824.1.S1_at	-2.00791	0.00125285	0.997878
Os.10825.1.S1_at	thioredoxin domain-containing protein 9, putative, expressed	LOC_Os05g16630.1	Os.10825.1.S1_at				-1.35642	0.00463903	0.985411	1.30391	0.00116512	0.997685	1.51008	5.83232e-06	0.999986	1.2935	0.000702228	0.999144	1.36382	0.00359101	0.994526	Os.10825.1.S1_at							Os.10825.1.S1_at	-1.18744	0.00436492	0.99557	-1.36746	0.00176471	0.99698	Os.10825.1.S1_at							-1.40323	0.000107708	0.99999
Os.10826.1.S1_at	translation initiation factor eIF-2B epsilon subunit, putative, expressed	LOC_Os02g56740.1	Os.10826.1.S1_at													1.07775	0.0272687	0.980309	1.08737	0.0219246	0.976067	Os.10826.1.S1_at				1.1255	0.00758455	0.991615	Os.10826.1.S1_at
Os.10828.1.S1_at	transposon protein, putative, unclassified, expressed	LOC_Os06g29630.1	Os.10828.1.S1_at							1.55876	1.89922e-05	0.999929	2.17568	1.41577e-08	1	2.06258	1.33942e-08	1	1.98895	3.16316e-05	0.999886	Os.10828.1.S1_at	2.36341	4.98025e-09	1	2.44344	3.28638e-10	1	Os.10828.1.S1_at	-2.05355	1.0385e-09	1	-1.70433	0.000160822	0.999611	Os.10828.1.S1_at	3.18378	8.98258e-05	0.99972
Os.10829.1.S1_at	delta-7-sterol-C5, putative, expressed	LOC_Os01g04260.1	Os.10829.1.S1_at							1.23804	0.0078461	0.988408	1.5072	2.04864e-05	0.999958	1.40725	1.27018e-05	0.999973	1.53082	0.000155952	0.99958	Os.10829.1.S1_at	2.13687	3.79107e-11	1	2.14067	5.08759e-10	1	Os.10829.1.S1_at	-1.72687	1.25357e-09	1	-1.69562	1.85509e-06	0.999991	Os.10829.1.S1_at	5.92524	1.77587e-06	0.999986				-1.70725	1.93374e-08	1	-1.34814	0.000169403	0.999881	-2.36009
Os.10829.2.S1_x_at	delta-7-sterol-C5, putative, expressed	LOC_Os01g04260.1	Os.10829.2.S1_x_at							1.40233	0.000427407	0.99901	1.93595	2.50684e-08	1	1.45696	1.71201e-06	0.999995	1.66878	3.74984e-05	0.999869	Os.10829.2.S1_x_at	2.16984	2.30519e-10	1	2.01798	4.61718e-08	1	Os.10829.2.S1_x_at	-1.75031	8.52457e-11	1	-1.72964	2.86496e-07	0.999998	Os.10829.2.S1_x_at	5.25887	2.40201e-05	0.999898				-2.11309	4.34759e-09	1	-1.65145	1.39152e-06	0.999999	-2.34448
Os.10830.1.S1_at	BHLH transcription factor, putative, expressed	LOC_Os08g41320.1	Os.10830.1.S1_at							-1.82459	8.969e-06	0.999963	-2.36283	5.28472e-08	1	-2.18335	1.45653e-08	1	-2.40488	1.50278e-06	0.999991	Os.10830.1.S1_at	-1.94383	1.17793e-07	0.999999	-2.12006	2.27565e-06	0.999992	Os.10830.1.S1_at	1.54469	1.77992e-05	0.999966	1.96362	1.77067e-06	0.999992	Os.10830.1.S1_at							-2.38962	6.08927e-09	1	-1.95936	3.24309e-07	1	2.73833
Os.10833.1.S1_at	vesicle-associated membrane protein 727, putative, expressed	LOC_Os08g44430.1	Os.10833.1.S1_at							-1.24884	0.00480691	0.992327										Os.10833.1.S1_at							Os.10833.1.S1_at	1.23679	0.000313547	0.999566				Os.10833.1.S1_at				-1.19704	0.00355565	0.984025	1.24864	0.00018484	0.999843	1.35238	2.49421e-05	0.999967
Os.10835.1.S1_at	ATP binding protein, putative, expressed	LOC_Os05g15890.1	Os.10835.1.S1_at																			Os.10835.1.S1_at				1.43707	0.00790813	0.991312	Os.10835.1.S1_at							Os.10835.1.S1_at
Os.10836.1.S1_a_at	DNA polymerase III, epsilon subunit, putative, expressed	LOC_Os04g53200.1	Os.10836.1.S1_a_at																			Os.10836.1.S1_a_at	-1.29636	0.0257868	0.971885				Os.10836.1.S1_a_at							Os.10836.1.S1_a_at				-1.55427	0.00947474	0.97758	-1.62842	0.00277352	0.99948
Os.10836.1.S1_at	DNA polymerase III, epsilon subunit, putative, expressed	LOC_Os04g53200.2	Os.10836.1.S1_at																			Os.10836.1.S1_at				-1.34034	0.0295387	0.973423	Os.10836.1.S1_at	1.37986	0.00418235	0.995734				Os.10836.1.S1_at				-1.88057	3.28539e-05	0.999883	-1.67568	6.62636e-05	0.999985	-1.52317	0.00068138	0.999388	2.07792
Os.10836.2.S1_at	DNA polymerase III, epsilon subunit, putative, expressed	LOC_Os04g53200.1	Os.10836.2.S1_at																			Os.10836.2.S1_at							Os.10836.2.S1_at
Os.10838.1.S1_a_at	ubiquitin-activating enzyme E1 domain-containing protein 1, putative, expressed	LOC_Os02g30310.1	Os.10838.1.S1_a_at													1.32327	0.00257673	0.997387	1.30124	0.00440738	0.993529	Os.10838.1.S1_a_at	1.28271	0.00167313	0.997295	1.33949	0.000393066	0.999331	Os.10838.1.S1_a_at	-1.53764	4.47367e-06	0.99999	-1.42353	5.98674e-05	0.999833	Os.10838.1.S1_a_at				1.24072	0.014058	0.978103	-1.32025	0.000656631	0.999864	-1.20145	0.0231907	0.988644	-3.54905
Os.10839.1.S1_at	DNA-binding protein, putative, expressed	LOC_Os03g16350.1	Os.10839.1.S1_at				-1.33748	0.00422826	0.986381	-1.20304	0.0276558	0.96679	-1.26029	0.00398388	0.996011							Os.10839.1.S1_at	-1.32059	0.00079083	0.99858	-1.24413	0.0235646	0.978043	Os.10839.1.S1_at	1.19847	0.00134194	0.998435	1.23433	0.0188047	0.977348	Os.10839.1.S1_at				1.96064	1.66442e-05	0.999959	7.18813	0	1	3.23398	1.07425e-12	1	4.28286
Os.10841.1.S1_at	wound-induced protein 1, putative, expressed	LOC_Os03g18770.1	Os.10841.1.S1_at										2.23463	2.24231e-06	0.999994	4.9236	1.4204e-10	1	4.23527	3.23631e-08	1	Os.10841.1.S1_at	8.03199	2.10942e-15	1	4.52119	1.15619e-12	1	Os.10841.1.S1_at	-2.68754	1.2084e-08	1	-2.93896	3.64602e-07	0.999998	Os.10841.1.S1_at	-1.5609	0.00473625	0.994101	2.48149	1.08754e-09	1	-1.3848	8.05493e-05	0.999973	-1.44681	7.56378e-05	0.99992	1.59085
Os.10842.1.S1_at	grancalcin, putative, expressed	LOC_Os12g04240.1	Os.10842.1.S1_at										-1.52551	0.000410833	0.999442	-1.37918	0.00383448	0.996325	-1.42315	0.00604443	0.991625	Os.10842.1.S1_at	1.25816	0.0308957	0.967222	1.38219	0.00176195	0.997587	Os.10842.1.S1_at	-1.47563	0.000529031	0.999312				Os.10842.1.S1_at				3.10326	5.22586e-07	0.999997	5.3074	1.90115e-12	1	1.65253	0.00108284	0.998816
Os.10842.1.S1_x_at			Os.10842.1.S1_x_at				1.23805	0.00490378	0.984797	1.37665	8.48895e-05	0.999749										Os.10842.1.S1_x_at	1.51914	5.76256e-07	0.999997	1.38612	2.52582e-05	0.999936	Os.10842.1.S1_x_at	-1.49049	3.58115e-08	1				Os.10842.1.S1_x_at				1.50146	3.52139e-05	0.999796	3.01124	5.55112e-16	1	1.25344	0.00442072	0.996869
Os.10842.2.S1_at	grancalcin, putative, expressed	LOC_Os11g04480.1	Os.10842.2.S1_at							1.55011	9.63561e-06	0.99996				1.17692	0.0322727	0.977268				Os.10842.2.S1_at	1.81134	6.30756e-09	1	1.49599	1.12387e-05	0.999968	Os.10842.2.S1_at	-1.70245	2.11272e-07	0.999999				Os.10842.2.S1_at				1.72719	4.32202e-06	0.999972	2.79766	7.97362e-13	1
Os.10843.1.S1_at	aspartic proteinase Asp1 precursor, putative, expressed	LOC_Os02g49800.1	Os.10843.1.S1_at				-1.28523	0.00320724	0.98891	1.36812	6.85891e-05	0.99979	1.35456	0.000438474	0.999409	1.58521	1.02111e-07	1	1.52326	0.000541206	0.998836	Os.10843.1.S1_at	1.19462	0.0117882	0.985573	1.53008	5.3958e-06	0.999983	Os.10843.1.S1_at	-2.2081	4.74976e-12	1	-2.00536	9.46402e-07	0.999995	Os.10843.1.S1_at	-1.70462	0.00239942	0.996504				1.13838	0.04363	0.98485	1.16623	0.0427322	0.977482
Os.10844.1.S1_at	protein farnesyltransferase/geranylgeranyltransferase type I alphasubunit, putative, expressed	LOC_Os09g33930.1	Os.10844.1.S1_at													1.17513	0.0306928	0.97822	1.26756	0.0325981	0.966966	Os.10844.1.S1_at	1.16356	0.0243319	0.973239				Os.10844.1.S1_at	-1.24911	0.00128892	0.998489	-1.34321	0.00440304	0.99341	Os.10844.1.S1_at	1.74389	0.0042735	0.99455	1.29385	0.00692797	0.99075	-1.13849	0.0400168	0.984877
Os.10845.1.S1_s_at	acid phosphatase, putative, expressed	LOC_Os03g60370.1	Os.10845.1.S1_s_at							-1.46397	0.000279129	0.99931	-1.80615	7.66809e-07	0.999998	-1.82071	2.45636e-07	0.999999	-1.77047	3.51639e-06	0.999981	Os.10845.1.S1_s_at							Os.10845.1.S1_s_at	1.29248	0.0014358	0.998338	1.93547	1.60676e-07	0.999999	Os.10845.1.S1_s_at	1.91211	0.00210242	0.996842				9.06334	0	1	5.08738	1.13554e-12	1	3.36867
Os.10846.1.S1_at	expressed protein	LOC_Os09g29750.1	Os.10846.1.S1_at										1.43796	0.00131108	0.998475	1.54785	2.59126e-05	0.99995	1.54603	0.000415773	0.999062	Os.10846.1.S1_at	1.28773	0.00400916	0.994272	1.35089	0.000830724	0.998731	Os.10846.1.S1_at	-1.39572	0.000101488	0.99984	-1.23509	0.0292551	0.967083	Os.10846.1.S1_at	1.79374	0.00877321	0.990511
Os.10848.1.A1_x_at	ROOT HAIRLESS 1, putative, expressed	LOC_Os07g07580.1	Os.10848.1.A1_x_at																			Os.10848.1.A1_x_at							Os.10848.1.A1_x_at							Os.10848.1.A1_x_at	1.98736	0.00239545	0.996508	-1.22549	0.0193064	0.980451	-1.58332	1.68214e-06	1	-1.4154	0.000103293	0.999955
Os.10849.1.S1_at	mitochondrial prohibitin complex protein 2, putative, expressed	LOC_Os03g62490.1	Os.10849.1.S1_at				-1.41457	0.0079471	0.97825	-1.28581	0.0236307	0.970851	-2.18071	3.39975e-07	0.999999	-2.00811	2.21483e-06	0.999994	-1.76936	0.000111479	0.999681	Os.10849.1.S1_at				-1.614	0.000316806	0.999444	Os.10849.1.S1_at	1.93786	2.05589e-08	1	1.68368	0.000141113	0.999652	Os.10849.1.S1_at	3.60216	8.54627e-05	0.99973										1.74096
Os.10850.1.S1_at	expressed protein	LOC_Os05g25210.1	Os.10850.1.S1_at	-2.44745	1.3792e-07	0.999982	1.91044	1.74145e-05	0.999774													Os.10850.1.S1_at	1.38504	0.001756	0.99718	1.40265	0.00354134	0.99562	Os.10850.1.S1_at	-1.74335	3.65068e-05	0.999935	-1.42939	0.00395637	0.993984	Os.10850.1.S1_at				2.42967	1.7025e-06	0.999979	3.27059	8.26805e-12	1	3.56364	5.15451e-11	1	2.40047
Os.10851.1.S1_at	transcription initiation factor IIB, putative, expressed	LOC_Os09g36440.1	Os.10851.1.S1_at							1.86231	1.4874e-07	0.999999	2.80663	9.68492e-12	1	2.69036	3.25588e-11	1	2.53741	7.15092e-08	0.999999	Os.10851.1.S1_at	2.00054	1.06452e-08	1	2.38391	1.49031e-10	1	Os.10851.1.S1_at	-2.49263	2.32728e-11	1	-2.42463	3.25484e-08	1	Os.10851.1.S1_at	4.69748	2.49984e-05	0.999895				3.0107	6.78346e-14	1	1.61066	2.46738e-07	0.999998
Os.10852.1.S1_at	carbamoyl-phosphate synthase small chain, putative, expressed	LOC_Os02g47850.1	Os.10852.1.S1_at																			Os.10852.1.S1_at							Os.10852.1.S1_at																				1.5771
Os.10852.1.S1_s_at	carbamoyl-phosphate synthase small chain, putative, expressed	LOC_Os02g47850.1	Os.10852.1.S1_s_at							-1.22352	0.00808452	0.988112	-1.22922	0.0126659	0.989186	-1.19279	0.0185084	0.985854	-1.30413	0.0257889	0.972691	Os.10852.1.S1_s_at	1.17475	0.0151449	0.982131				Os.10852.1.S1_s_at	1.39112	3.74814e-06	0.999991	1.44429	0.000643222	0.998725	Os.10852.1.S1_s_at				-1.27476	0.0032913	0.990989	-1.70307	1.59871e-07	1	-1.73752	1.8125e-07	1
Os.10853.1.S1_at	OsTIL-1 - Oryza sativa Temperature-induced lipocalin-1, expressed	LOC_Os02g39930.1	Os.10853.1.S1_at				-1.55959	0.00015917	0.99882	4.74863	6.85425e-10	1				1.57568	0.0048675	0.995491	1.57365	0.00519057	0.992604	Os.10853.1.S1_at	1.64846	3.82772e-05	0.999895	2.18154	3.79853e-07	0.999998	Os.10853.1.S1_at	-2.6955	9.54802e-06	0.99998	-3.35309	6.73775e-07	0.999996					1.4852	0.000301978	0.998843	4.82669	8.88178e-16	1	5.43051	1.99996e-11	1	4.56068
Os.10854.1.S1_a_at	chaperone protein dnaJ 13, putative, expressed	LOC_Os10g36370.1	Os.10854.1.S1_a_at				1.30827	0.00825715	0.977624	1.45397	0.000284927	0.999298	1.5661	1.66488e-05	0.999965	1.34274	0.00269221	0.997287				Os.10854.1.S1_a_at	1.19758	0.0255413	0.972113	1.22335	0.037776	0.967298	Os.10854.1.S1_a_at	-1.32986	0.00215439	0.997623				Os.10854.1.S1_a_at	4.26527	0.000292208	0.999307				-2.04596	0.00032613	0.999964	-1.46591	0.0191561	0.990945	1.81105
Os.10854.1.S2_a_at	chaperone protein dnaJ 13, putative, expressed	LOC_Os10g36370.1	Os.10854.1.S2_a_at							1.29274	0.00230256	0.995879	1.35356	0.000105676	0.999828	1.30169	0.000629678	0.999221	1.26256	0.0170829	0.980464	Os.10854.1.S2_a_at	1.18243	0.0194806	0.977853	1.22907	0.00454417	0.994582	Os.10854.1.S2_a_at	-1.2033	0.00453757	0.995416				Os.10854.1.S2_a_at	3.71589	2.50395e-05	0.999895				-2.48425	6.7388e-08	1	-2.05924	1.76416e-06	0.999999	1.72947
Os.10854.2.S1_x_at	chaperone protein dnaJ 13, putative, expressed	LOC_Os10g36370.1	Os.10854.2.S1_x_at							1.37858	0.000371839	0.99912	1.32613	0.000645843	0.999174	1.29829	0.000544717	0.999312				Os.10854.2.S1_x_at	1.17665	0.0132464	0.984062	1.23315	0.00980531	0.989567	Os.10854.2.S1_x_at	-1.24123	0.0012584	0.998521				Os.10854.2.S1_x_at	3.19892	3.68384e-05	0.999859				-2.16009	2.40374e-07	1	-1.86794	2.78064e-06	0.999999	1.74355
Os.10855.1.S1_at	CSLC9 - cellulose synthase-like family C, expressed	LOC_Os03g56060.1	Os.10855.1.S1_at	-3.14012	5.53654e-06	0.999669				3.86904	3.96017e-13	1	3.18702	3.93497e-10	1	3.1509	5.23348e-12	1	3.42578	1.0577e-08	1	Os.10855.1.S1_at	3.43999	5.05151e-14	1	3.27168	7.9502e-12	1	Os.10855.1.S1_at	-3.98515	8.30447e-14	1	-3.10845	1.03666e-08	1	Os.10855.1.S1_at	1.85164	0.00455838	0.994272				6.73253	2.22045e-16	1	1.89405	5.56555e-06	0.999976	2.53926
Os.10856.1.S1_at	peptidase C12B10.05, putative, expressed	LOC_Os12g37640.1	Os.10856.1.S1_at																			Os.10856.1.S1_at							Os.10856.1.S1_at							Os.10856.1.S1_at							-4.12824	4.39767e-10	1	-3.34533	2.01158e-09	1	-1.85725
Os.10857.1.S1_at	expressed protein	LOC_Os05g05320.1	Os.10857.1.S1_at										1.17974	0.0275813	0.978929	1.1861	0.0145566	0.988479				Os.10857.1.S1_at							Os.10857.1.S1_at							Os.10857.1.S1_at	3.14304	0.000384432	0.999144				-1.38128	2.5517e-05	0.999989	-1.57283	1.52267e-06	0.999997
Os.10858.1.S1_at	pollen-specific kinase partner protein, putative, expressed	LOC_Os09g37270.1	Os.10858.1.S1_at										1.27784	0.00226498	0.997552	1.27517	0.00835721	0.992834	1.35955	0.0184442	0.979206	Os.10858.1.S1_at							Os.10858.1.S1_at	-1.22253	0.0108508	0.990125	-1.33668	0.0150346	0.981262	Os.10858.1.S1_at	2.27215	0.00141581	0.997669				-1.41249	0.00336812	0.998695				1.26207
Os.10859.1.S1_a_at	expressed protein	LOC_Os01g67290.1	Os.10859.1.S1_a_at							-2.09537	1.68054e-06	0.999991	-2.17311	4.90792e-07	0.999998	-1.51688	3.04425e-05	0.999942	-1.56165	0.00147321	0.997359	Os.10859.1.S1_a_at	-1.4005	0.000338805	0.999315	-1.47048	0.00201629	0.997292	Os.10859.1.S1_a_at	1.29448	0.00132345	0.998454	1.81868	3.22045e-06	0.999986	Os.10859.1.S1_a_at	-2.36479	0.000313044	0.999269										-2.70508
Os.10860.2.S1_at	transposon protein, putative, unclassified, expressed	LOC_Os04g44320.1	Os.10860.2.S1_at				-5.14102	1.89181e-08	0.999999													Os.10860.2.S1_at	1.85488	4.81997e-07	0.999998	2.66129	1.63689e-10	1	Os.10860.2.S1_at	-1.52938	3.38748e-05	0.999939	-1.81381	0.000137855	0.999659	Os.10860.2.S1_at				-1.33247	0.000395137	0.998909	-1.89457	3.76942e-10	1	-1.38612	2.72158e-05	0.999945	-4.37065
Os.10861.1.S1_at	aspartic proteinase Asp1 precursor, putative, expressed	LOC_Os11g08100.1	Os.10861.1.S1_at	-1.53946	9.62463e-05	0.996814				1.31032	0.00579693	0.991015	1.47393	0.000153591	0.999762	1.54013	2.0225e-06	0.999994	1.58981	0.000485035	0.998936	Os.10861.1.S1_at	1.4163	3.05104e-05	0.999914	1.56085	3.55e-05	0.999914	Os.10861.1.S1_at	-1.27879	0.000363211	0.999506	-1.38719	0.00240465	0.996067	Os.10861.1.S1_at	-2.16853	0.000362216	0.999182	4.40492	1.12135e-10	1	4.26808	1.0103e-14	1	2.1929	4.08535e-07	0.999997	3.35823
Os.10862.1.S1_at	expressed protein	LOC_Os06g05410.1	Os.10862.1.S1_at	-5.13873	4.07053e-06	0.999741				2.19799	0.00272327	0.995251										Os.10862.1.S1_at							Os.10862.1.S1_at							Os.10862.1.S1_at	5.67713	0.0229737	0.979975							6.87227	6.03871e-08	1	6.27227
Os.10864.1.S1_at	F-box domain containing protein, expressed	LOC_Os10g05240.1	Os.10864.1.S1_at							1.42079	0.0231743	0.971319										Os.10864.1.S1_at	1.67766	0.00110875	0.998101	2.10229	0.000192922	0.999636	Os.10864.1.S1_at											-1.0995	0.00745598	0.981214				1.56578	9.12161e-05	0.999915
Os.10866.1.S1_at	proteasome subunit beta type 3, putative, expressed	LOC_Os02g08520.1	Os.10866.1.S1_at													-1.20537	0.0149781	0.988194				Os.10866.1.S1_at	-1.1927	0.0332402	0.965125				Os.10866.1.S1_at	1.22022	0.00319654	0.996634				Os.10866.1.S1_at							-2.01391	9.79682e-08	1	-1.52746	8.11163e-05	0.999939
Os.10868.1.S1_at	jmjC domain containing protein, expressed	LOC_Os05g10770.1	Os.10868.1.S1_at				-1.4498	0.000704743	0.996414				1.48073	0.000102235	0.999833	1.3302	0.000723027	0.999122	1.38312	0.00458224	0.99332	Os.10868.1.S1_at	1.38445	8.93583e-05	0.999782	1.48059	4.99361e-05	0.999886	Os.10868.1.S1_at	-1.40561	2.62215e-05	0.999952	-1.43219	0.000734373	0.998572	Os.10868.1.S1_at	2.69787	7.4446e-05	0.999758				1.4123	2.70305e-06	0.999995	1.24315	0.00418708	0.997287
Os.10869.1.S1_at	TBC domain containing protein, expressed	LOC_Os02g48000.1	Os.10869.1.S1_at							-1.25337	0.0127181	0.982614										Os.10869.1.S1_at	1.16321	0.0339278	0.964515				Os.10869.1.S1_at							Os.10869.1.S1_at	-1.48041	0.0361295	0.971435				1.36653	1.40985e-05	0.999969	1.46409	2.08033e-05	0.999969
Os.10870.1.S1_at	RNA-binding region-containing protein 1, putative, expressed	LOC_Os02g51890.1	Os.10870.1.S1_at	-8.51296	1.06522e-08	0.999998				-1.38182	0.000345215	0.999174	-1.42829	0.000125698	0.9998							Os.10870.1.S1_at	-1.65875	1.5456e-05	0.999952	-1.51153	0.000386698	0.99934	Os.10870.1.S1_at							Os.10870.1.S1_at				2.83123	1.10922e-06	0.999995	8.5761	0	1	4.57	6.49084e-11	1
Os.10871.1.S1_at	polyadenylate-binding protein 2, putative, expressed	LOC_Os08g22354.1	Os.10871.1.S1_at													1.41295	2.40164e-06	0.999993	1.38674	0.000181884	0.999524	Os.10871.1.S1_at							Os.10871.1.S1_at	-1.19958	0.000212495	0.999692	-1.24019	0.00171468	0.997053	Os.10871.1.S1_at													-1.53938
Os.10872.1.S1_at	ATPase 2, putative, expressed	LOC_Os07g09420.1	Os.10872.1.S1_at	-2.41282	3.24144e-10	1	-1.33324	0.000332127	0.997955				1.80429	5.42357e-05	0.999903	1.49166	0.00235888	0.997578	2.04478	0.000285546	0.999311	Os.10872.1.S1_at				1.47503	7.66515e-05	0.999835	Os.10872.1.S1_at				-1.75186	0.00124966	0.997751	Os.10872.1.S1_at				3.43293	4.46593e-10	1	17.0336	0	1	20.3834	0	1	5.72107
Os.10873.1.S1_at	heat shock 70 kDa protein, mitochondrial precursor, putative, expressed	LOC_Os02g53420.1	Os.10873.1.S1_at																			Os.10873.1.S1_at							Os.10873.1.S1_at	1.21297	0.00107385	0.998714	1.23717	0.0139008	0.982468	Os.10873.1.S1_at	1.70236	0.005698	0.993198	-1.3214	0.00127208	0.996447	-2.27768	1.95508e-10	1	-1.69979	1.62314e-07	1	1.56941
Os.10875.2.S1_at	expressed protein	LOC_Os02g15880.1	Os.10875.2.S1_at																			Os.10875.2.S1_at				1.40462	0.0214131	0.979752	Os.10875.2.S1_at	-1.27167	0.0495389	0.962705				Os.10875.2.S1_at													1.87966
Os.10875.2.S1_x_at	expressed protein	LOC_Os02g15880.1	Os.10875.2.S1_x_at							1.25588	0.0112194	0.984347	1.37487	0.0014694	0.998316	1.38885	0.00162026	0.998245	1.43132	0.00482558	0.993032	Os.10875.2.S1_x_at	1.43304	0.000324567	0.99934	1.51213	9.02853e-05	0.99981	Os.10875.2.S1_x_at	-1.40391	0.000250683	0.999644	-1.43068	0.00188018	0.996812	Os.10875.2.S1_x_at							-1.3468	0.000532649	0.999811
Os.10876.1.S1_at	nuclear transcription factor Y subunit C-2, putative, expressed	LOC_Os02g07450.1	Os.10876.1.S1_at							1.26299	0.00186526	0.996552	2.10526	4.74219e-09	1	1.6823	3.92719e-07	0.999999	1.89122	1.17332e-06	0.999992	Os.10876.1.S1_at	1.49197	3.65853e-05	0.999899	1.64328	2.10571e-06	0.999992	Os.10876.1.S1_at	-1.78379	1.2653e-09	1	-1.78678	4.66251e-07	0.999997	Os.10876.1.S1_at	4.47612	0.000165837	0.999551				1.44601	7.90749e-05	0.999929
Os.10877.1.S1_at	zinc finger, C3HC4 type family protein, expressed	LOC_Os01g72480.1	Os.10877.1.S1_at				1.31926	0.0023824	0.991111	1.22667	0.0244355	0.970029	1.38592	0.000436175	0.999412	1.31756	0.00129879	0.998549	1.44817	0.0011701	0.997812	Os.10877.1.S1_at	1.99246	1.05189e-09	1	2.19932	6.0222e-08	1	Os.10877.1.S1_at	-1.62302	3.0264e-06	0.999993	-1.61125	3.89212e-05	0.999884	Os.10877.1.S1_at	1.43653	0.049601	0.963281							-1.42755	6.25154e-05	0.999967	-2.41293
Os.10878.1.S1_at	expressed protein	LOC_Os04g02680.1	Os.10878.1.S1_at							-1.91409	0.000262402	0.999345	-2.51823	1.83456e-07	0.999999	-2.06021	5.64329e-06	0.999986	-1.71898	0.00347961	0.994666	Os.10878.1.S1_at	-2.88492	1.92514e-07	0.999999	-2.65425	2.13186e-05	0.999945	Os.10878.1.S1_at	1.54982	0.00034638	0.999526	3.40391	5.65311e-10	1	Os.10878.1.S1_at
Os.10880.1.S1_at	pepsin A, putative, expressed	LOC_Os04g45270.1	Os.10880.1.S1_at				1.628	0.00148145	0.99376	-1.30706	0.0290313	0.965429	1.79751	1.64119e-05	0.999966	2.58058	9.3219e-10	1	3.25598	2.7206e-08	1	Os.10880.1.S1_at	3.89783	2.2804e-13	1	3.08288	1.42075e-10	1	Os.10880.1.S1_at	-4.06719	3.04912e-12	1	-2.53009	1.72948e-07	0.999999	Os.10880.1.S1_at	5.81287	2.5606e-05	0.999893	2.25559	0.00067685	0.997996	1.89533	7.16847e-06	0.999987	1.3706	0.0269885	0.980012
Os.10883.1.S1_at	NEDD8-conjugating enzyme Ubc12-like, putative, expressed	LOC_Os08g28680.1	Os.10883.1.S1_at							1.20909	0.021777	0.972764	1.28631	0.00262733	0.997216	1.18515	0.0350176	0.975632	1.24197	0.0296637	0.969401	Os.10883.1.S1_at	1.34528	0.000220053	0.999527	1.44391	8.05287e-05	0.999828	Os.10883.1.S1_at	-1.1813	0.0163577	0.985839	-1.24174	0.010619	0.986053	Os.10883.1.S1_at							-1.83067	8.34374e-09	1	-1.37214	0.000111655	0.999926	-1.601
Os.10884.1.S1_at	ATPase 3, putative, expressed	LOC_Os03g58790.1	Os.10884.1.S1_at	-1.71295	9.55842e-06	0.99949	-1.19862	0.0160865	0.963354	2.10757	6.47357e-08	0.999999				1.30001	0.000649875	0.999199	1.31283	0.01396	0.983425	Os.10884.1.S1_at	-1.58991	2.75033e-06	0.999989	-1.42051	0.00228577	0.996986	Os.10884.1.S1_at							Os.10884.1.S1_at				16.5682	6.53921e-14	1	4.32953	2.22045e-16	1	6.23837	2.44249e-15	1	12.8106
Os.10884.2.S1_at	ATPase 3, putative, expressed	LOC_Os03g58790.1	Os.10884.2.S1_at																			Os.10884.2.S1_at							Os.10884.2.S1_at
Os.10885.1.S1_at	F-box protein interaction domain containing protein, expressed	LOC_Os09g20650.1	Os.10885.1.S1_at				1.54552	3.41292e-05	0.999627	1.46609	0.000214682	0.999448	1.55344	4.18421e-05	0.999923	1.58194	1.58081e-05	0.999967	1.83298	5.70245e-05	0.999816	Os.10885.1.S1_at	1.82941	3.70815e-07	0.999998	1.77675	3.76346e-06	0.999987	Os.10885.1.S1_at	-1.58204	2.96848e-06	0.999993	-1.73665	4.93595e-05	0.999858	Os.10885.1.S1_at	2.46242	0.00111514	0.99806				2.63597	1.13021e-13	1	1.62899	1.06594e-06	0.999999
Os.10888.1.S1_at	expressed protein	LOC_Os01g66200.1	Os.10888.1.S1_at							-2.06577	1.36502e-07	0.999999	-2.47186	2.49431e-09	1	-1.97933	1.25741e-07	0.999999	-2.37787	3.96003e-08	1	Os.10888.1.S1_at	-2.23577	2.37872e-08	1	-1.95225	2.19089e-07	0.999999	Os.10888.1.S1_at	1.52559	4.41874e-06	0.99999	2.08919	1.57627e-08	1	Os.10888.1.S1_at	-1.63095	0.0128802	0.98723				1.89551	1.78768e-10	1	1.44361	1.77401e-05	0.999933	2.85267
Os.10889.1.S1_at	coiled-coil domain-containing protein 94, putative, expressed	LOC_Os02g21880.1	Os.10889.1.S1_at							1.31489	0.00112879	0.997746	1.56637	1.00676e-06	0.999997	1.85495	3.23905e-09	1	1.84794	8.55431e-06	0.999961	Os.10889.1.S1_at	1.29991	0.000363189	0.999273	1.2997	0.00119562	0.998268	Os.10889.1.S1_at	-1.8192	6.53569e-10	1	-1.64935	2.66604e-05	0.999916	Os.10889.1.S1_at	1.96108	0.00134387	0.997761				1.15761	0.00691838	0.996032	1.13334	0.0462093	0.97701
Os.10891.1.S1_at	mitochondrial-processing peptidase beta subunit, mitochondrial precursor, putative, expressed	LOC_Os03g11410.1	Os.10891.1.S1_at																			Os.10891.1.S1_at							Os.10891.1.S1_at
Os.10892.1.S1_at	expressed protein	LOC_Os05g05354.1	Os.10892.1.S1_at													1.65217	0.00567008	0.99486				Os.10892.1.S1_at							Os.10892.1.S1_at	-1.54944	0.0137006	0.987879
Os.10894.1.S1_at	tubulin beta-7 chain, putative, expressed	LOC_Os03g56810.1	Os.10894.1.S1_at				-1.18857	0.0107344	0.972827													Os.10894.1.S1_at				-1.17873	0.031737	0.971763	Os.10894.1.S1_at	-1.22243	0.000165283	0.999754				Os.10894.1.S1_at	2.61623	2.27392e-05	0.999903				-1.13281	0.0234151	0.993277	-1.36021	3.05794e-05	0.999984	1.41812
Os.10894.1.S1_s_at	tubulin beta-7 chain, putative, expressed	LOC_Os03g56810.1	Os.10894.1.S1_s_at																			Os.10894.1.S1_s_at							Os.10894.1.S1_s_at	-1.30752	0.000122491	0.999811				Os.10894.1.S1_s_at	2.74539	3.47191e-05	0.999865							-1.26678	0.000845861	0.998668	1.59849
Os.10895.1.S1_at	ybaK/prolyl-tRNA synthetase associated region, putative, expressed	LOC_Os02g52880.1	Os.10895.1.S1_at																			Os.10895.1.S1_at							Os.10895.1.S1_at	1.17828	0.0039804	0.995916				Os.10895.1.S1_at				1.3371	0.00289443	0.995116	-1.27702	0.00137611	0.999558	-1.43443	9.98498e-05	0.999917
Os.10898.1.S1_at	expressed protein	LOC_Os03g12720.1	Os.10898.1.S1_at																			Os.10898.1.S1_at							Os.10898.1.S1_at							Os.10898.1.S1_at	1.79997	0.0186594	0.982972				-1.53763	7.91713e-05	0.999962	-1.31529	0.00541871	0.99581
Os.10899.1.S1_at	transposon protein, putative, unclassified, expressed	LOC_Os03g62660.1	Os.10899.1.S1_at										1.37359	0.00680909	0.993664	1.36718	0.00198784	0.997909				Os.10899.1.S1_at							Os.10899.1.S1_at	-1.37915	0.000441048	0.999414	-1.3277	0.0248086	0.971362	Os.10899.1.S1_at							-1.28254	0.0277547	0.989647				-1.8435
Os.10900.1.S1_at	MUTL protein homolog 1, putative, expressed	LOC_Os01g72880.1	Os.10900.1.S1_at																			Os.10900.1.S1_at				1.38332	0.00301428	0.996183	Os.10900.1.S1_at	-1.32644	0.00495596	0.995045				Os.10900.1.S1_at							-2.93502	8.37827e-05	0.999998	-2.0876	0.000933832	0.999882	-1.64139
Os.10901.1.S1_a_at	LHY protein, putative, expressed	LOC_Os08g06110.1	Os.10901.1.S1_a_at							1.4779	1.61223e-05	0.999939	1.30207	0.000572147	0.999256	1.466	7.7774e-05	0.999871	1.94504	9.86336e-05	0.999711	Os.10901.1.S1_a_at							Os.10901.1.S1_a_at	-1.18347	0.039143	0.969618	-1.50624	0.00371888	0.994294	Os.10901.1.S1_a_at				1.87351	1.05249e-06	0.999996	-1.20846	0.00884478	0.996407	-1.1832	0.0297629	0.98088	2.49745
Os.10904.1.S1_at	dihydrolipoyllysine-residue acetyltransferase component of pyruvatedehydrogenase complex, mitochondrial precursor, putative, expressed	LOC_Os07g22720.1	Os.10904.1.S1_at							-1.71321	2.49479e-06	0.999987	-2.26989	1.0368e-08	1	-1.7883	1.31823e-07	0.999999	-2.07333	4.725e-07	0.999996	Os.10904.1.S1_at							Os.10904.1.S1_at	1.29856	0.000102284	0.999839	1.81075	1.24873e-07	0.999999	Os.10904.1.S1_at	-1.84558	0.00214714	0.99679				-1.47419	3.15829e-06	0.999999	-1.54061	5.11114e-06	0.999997
Os.10905.1.S1_x_at	ATP binding protein, putative, expressed	LOC_Os07g31450.1	Os.10905.1.S1_x_at																1.44355	0.0252736	0.973135	Os.10905.1.S1_x_at							Os.10905.1.S1_x_at	-1.2612	0.00757622	0.9928				Os.10905.1.S1_x_at				1.58035	0.00423878	0.989037	1.89232	2.78021e-08	1	1.61436	1.71136e-05	0.999975	2.92266
Os.10905.2.S1_at			Os.10905.2.S1_at																			Os.10905.2.S1_at							Os.10905.2.S1_at	1.16804	0.0115556	0.989563				Os.10905.2.S1_at										-1.22177	0.0168261	0.989939	-2.10566
Os.10906.1.S1_at	expressed protein	LOC_Os11g16390.1	Os.10906.1.S1_at				1.30868	0.00343916	0.988319	-5.60866	2.40752e-11	1	-5.74886	2.05876e-11	1	-5.58396	2.16155e-09	1	-7.71032	4.58771e-07	0.999996	Os.10906.1.S1_at	-3.271	1.24832e-07	0.999999	-8.71318	3.48775e-07	0.999998	Os.10906.1.S1_at	10.4288	3.07532e-14	1	11.9478	2.62668e-12	1	Os.10906.1.S1_at	-19.6992	1.68676e-06	0.999987				-1.32226	0.00425184	0.999164
Os.10908.1.S1_a_at	alpha-amylase isozyme 3D precursor, putative, expressed	LOC_Os08g36910.1	Os.10908.1.S1_a_at				-1.52609	0.0101062	0.974013	78.6629	2.43548e-08	1	7.28686	2.87388e-05	0.999944	22.4867	3.41712e-06	0.999991	44.9849	1.00644e-05	0.999956	Os.10908.1.S1_a_at				16.2141	0.00855797	0.990707	Os.10908.1.S1_a_at	-3.70546	0.000124414	0.999808	-39.6237	1.04919e-05	0.999962	Os.10908.1.S1_a_at	600.918	2.14971e-06	0.999984				15.3566	1.11022e-16	1	7.27412	1.60072e-12	1	18.0629
Os.10908.4.S1_at	alpha-amylase isozyme 3D precursor, putative, expressed	LOC_Os08g36910.1	Os.10908.4.S1_at																			Os.10908.4.S1_at							Os.10908.4.S1_at							Os.10908.4.S1_at							1.06072	0.00659056	0.995462
Os.10910.1.A1_at	cyclic nucleotide-gated ion channel 14, putative, expressed	LOC_Os02g54760.1	Os.10910.1.A1_at				-1.51404	0.00300178	0.989443	1.34168	0.00311865	0.994675	1.29243	0.00562451	0.994627	1.45192	0.000261907	0.999633	1.42313	0.00570737	0.992008	Os.10910.1.A1_at							Os.10910.1.A1_at	-1.3403	0.00149688	0.998276	-1.55113	0.000522601	0.998933	Os.10910.1.A1_at				1.53726	0.000164364	0.999169	1.19892	0.0201559	0.987858				-2.0788
Os.10912.1.S1_at	protein translocase/ protein transporter, putative, expressed	LOC_Os10g22039.1	Os.10912.1.S1_at				1.36893	0.000531092	0.997097	1.23761	0.00767122	0.988625	1.38344	5.27451e-05	0.999906	1.29902	0.000985085	0.998855	1.52841	0.000310779	0.999261	Os.10912.1.S1_at	1.24013	0.00433785	0.993871	1.66873	9.61685e-07	0.999996	Os.10912.1.S1_at	-1.51373	1.63818e-07	0.999999	-1.48598	0.000103653	0.999733	Os.10912.1.S1_at	1.63965	0.0106098	0.98901	1.41316	6.18608e-05	0.999701	-1.84821	1.08685e-08	1	-1.26396	0.00225355	0.998664	2.89031
Os.10915.1.S1_at	myosin XI, putative, expressed	LOC_Os03g48140.1	Os.10915.1.S1_at				-1.3585	0.00145323	0.993849	-1.47359	0.000155746	0.999579										Os.10915.1.S1_at	-1.57155	2.38643e-06	0.99999	-1.7249	1.42211e-05	0.999961	Os.10915.1.S1_at	1.2318	0.00236687	0.997417	1.33232	0.00285031	0.995452	Os.10915.1.S1_at	-1.47241	0.0329497	0.973434				1.40344	6.70808e-06	0.999989	1.32668	0.000497329	0.999735
Os.10916.1.S1_at	EMB1011, putative, expressed	LOC_Os07g48602.1	Os.10916.1.S1_at										1.26078	0.0314178	0.976453	1.33336	0.0107586	0.991104				Os.10916.1.S1_at							Os.10916.1.S1_at														-1.50561	0.035361	0.992088
Os.10917.1.S1_at	translocon-associated protein alpha subunit precursor, putative, expressed	LOC_Os06g50154.1	Os.10917.1.S1_at																			Os.10917.1.S1_at							Os.10917.1.S1_at	1.10271	0.0414146	0.968088				Os.10917.1.S1_at							-1.26251	0.00177254	0.999484	-1.31462	0.0013885	0.999321	1.7085
Os.10918.1.S1_at	developmentally-regulated GTP-binding protein 1, putative, expressed	LOC_Os07g43470.1	Os.10918.1.S1_at							1.24412	0.00915381	0.986804										Os.10918.1.S1_at	1.1599	0.0202639	0.977097	1.25598	0.00417119	0.994963	Os.10918.1.S1_at	1.19446	0.00409263	0.995814				Os.10918.1.S1_at	3.10586	3.34971e-05	0.999869				-2.01991	6.06595e-09	1	-1.27415	0.00167053	0.998992	2.46312
Os.10920.2.A1_a_at	CID11, putative, expressed	LOC_Os06g35030.1	Os.10920.2.A1_a_at										1.23689	0.00439775	0.995655	1.33533	0.000177424	0.999737	1.32735	0.00753072	0.989979	Os.10920.2.A1_a_at	1.50099	1.08168e-06	0.999995	1.39464	0.000117962	0.999761	Os.10920.2.A1_a_at							Os.10920.2.A1_a_at	2.35907	0.00021809	0.999446										1.58982
Os.10922.1.S1_at	amidohydrolase family protein, putative, expressed	LOC_Os12g28270.1	Os.10922.1.S1_at				1.55105	0.0129038	0.968863	-1.57635	0.000169331	0.999549	-1.58788	2.8813e-05	0.999944	-1.31629	0.00232678	0.997606	-1.42352	0.00499215	0.992836	Os.10922.1.S1_at							Os.10922.1.S1_at				1.37427	0.00253992	0.995879	Os.10922.1.S1_at							-1.26972	0.0176871	0.993911				-2.84213
Os.10923.1.S1_at			Os.10923.1.S1_at							1.68268	0.000285138	0.999298	1.94871	5.90892e-05	0.999896	2.17781	2.93925e-05	0.999944	2.36354	8.35402e-05	0.999748	Os.10923.1.S1_at	1.90488	6.38412e-05	0.999837	1.92143	0.000142692	0.999719	Os.10923.1.S1_at	-2.07677	3.86087e-05	0.999932	-2.0699	0.00037557	0.999195	Os.10923.1.S1_at	2.28873	0.00179108	0.997208
Os.10924.1.S1_at	expressed protein	LOC_Os03g13960.1	Os.10924.1.S1_at										1.45195	0.0133096	0.988715	2.05751	5.51403e-06	0.999987	1.63279	0.00666946	0.990925	Os.10924.1.S1_at	1.59411	0.000897887	0.998416	1.36708	0.0311151	0.972231	Os.10924.1.S1_at							Os.10924.1.S1_at	1.99989	0.00449141	0.994337							1.39139	0.0352936	0.978722	2.14665
Os.10925.1.S1_at	CHD3-type chromatin remodeling factor PICKLE, putative, expressed	LOC_Os06g08480.1	Os.10925.1.S1_at										1.40771	0.000222005	0.999672	1.35777	0.00021748	0.999687				Os.10925.1.S1_at	1.17898	0.0107439	0.986673	1.19979	0.0344729	0.969724	Os.10925.1.S1_at	-1.25298	0.00146561	0.998308				Os.10925.1.S1_at
Os.10926.1.S1_at	CESA6 - cellulose synthase, expressed	LOC_Os07g14850.1	Os.10926.1.S1_at	-2.94396	2.06219e-08	0.999996	-1.74169	3.9561e-05	0.999583	-1.73546	5.73762e-08	0.999999	-1.60938	3.55678e-06	0.999991	-1.46606	2.57007e-05	0.99995	-1.51131	0.000133242	0.999631	Os.10926.1.S1_at	-3.25804	2.72165e-11	1	-2.95346	4.64001e-10	1	Os.10926.1.S1_at	1.93871	1.49804e-11	1	1.98273	9.11205e-10	1	Os.10926.1.S1_at	-3.36719	1.01094e-06	0.999991				-1.4091	2.22214e-06	0.999999	-2.0603	6.39305e-10	1
Os.10927.1.S1_x_at	expressed protein	LOC_Os07g31440.1	Os.10927.1.S1_x_at							1.27001	0.0310905	0.963414	1.40652	0.00167695	0.998112	1.52657	0.000309056	0.999577				Os.10927.1.S1_x_at							Os.10927.1.S1_x_at	-1.26395	0.0131081	0.988341				Os.10927.1.S1_x_at	-1.84322	0.00569271	0.993203	-1.55523	0.0181745	0.964495							-3.50073
Os.10927.2.S1_at	expressed protein	LOC_Os07g31440.3	Os.10927.2.S1_at										1.36864	0.0116056	0.989969	1.60308	7.09304e-05	0.999881	1.32738	0.0393855	0.961486	Os.10927.2.S1_at				1.49261	0.000443256	0.999258	Os.10927.2.S1_at	-1.55842	7.01083e-05	0.999884	-1.40541	0.0148332	0.981475	Os.10927.2.S1_at	-1.65616	0.0366823	0.97109				-1.50347	0.016142	0.995915				-1.96186
Os.10928.1.S1_at			Os.10928.1.S1_at										-1.32089	0.0495929	0.965301	1.37642	0.025235	0.981568				Os.10928.1.S1_at	-3.74638	1.23966e-07	0.999999	-1.85692	0.00072176	0.998875	Os.10928.1.S1_at											-5.29305	1.24807e-09	1	-16.5289	4.10326e-11	1	-3.44267	1.55119e-08	1	3.94762
Os.10929.1.S1_at			Os.10929.1.S1_at							1.59895	3.61014e-06	0.999983	1.31373	0.0099344	0.991225	1.18476	0.011255	0.990754				Os.10929.1.S1_at	-1.2234	0.0106271	0.986797				Os.10929.1.S1_at	-1.19302	0.00172828	0.998043	-1.24197	0.0129883	0.98345	Os.10929.1.S1_at
Os.10930.1.S1_at	phenylalanine ammonia-lyase, putative, expressed	LOC_Os02g41670.1	Os.10930.1.S1_at							-7.8067	1.7413e-09	1	-6.9501	5.05452e-09	1	-6.34766	8.15557e-08	1	-6.83343	6.75264e-07	0.999995	Os.10930.1.S1_at	-5.48897	1.29341e-07	0.999999	-5.88908	1.01692e-06	0.999996	Os.10930.1.S1_at	18.9337	8.0665e-05	0.999869	5.24728	5.87289e-07	0.999997	Os.10930.1.S1_at	-15.4014	3.13246e-07	0.999996	12.8688	4.68625e-13	1	14.6512	0	1	3.22041	8.87684e-10	1	7.3906
Os.10931.1.S1_at	ADP-ribosylation factor, putative, expressed	LOC_Os05g41060.1	Os.10931.1.S1_at							1.12037	0.0326236	0.96193	1.24197	0.000531538	0.999302	1.25075	8.33126e-06	0.999981	1.25884	0.000307375	0.999268	Os.10931.1.S1_at							Os.10931.1.S1_at	-1.07666	0.0280589	0.977281	-1.1911	0.000721661	0.998594	Os.10931.1.S1_at							-1.16031	0.00923706	0.996701
Os.10933.1.S1_at	late embryogenesis abundant protein, group 3, putative, expressed	LOC_Os01g50910.1	Os.10933.1.S1_at							-2.39772	2.55349e-06	0.999987	-1.6392	0.0392639	0.971534	-1.68782	0.0221384	0.983516				Os.10933.1.S1_at	2.60101	0.00266095	0.995971	1.58432	0.0106046	0.988848	Os.10933.1.S1_at							Os.10933.1.S1_at	-3.92756	3.51257e-05	0.999864				179.412	0	1	50.7477	3.31735e-13	1	10.7698
Os.10934.1.S1_at	protein SEY1, putative, expressed	LOC_Os01g39310.1	Os.10934.1.S1_at							1.28132	0.00116204	0.99769	1.25434	0.00259918	0.997242	1.31289	0.000112604	0.999822				Os.10934.1.S1_at							Os.10934.1.S1_at	-1.34923	2.76072e-06	0.999993				Os.10934.1.S1_at				1.33766	0.000396001	0.999418	2.26714	1.8241e-13	1	1.41564	1.39378e-05	0.999982
Os.10937.1.S1_at	inositol-3-phosphate synthase, putative, expressed	LOC_Os03g09250.1	Os.10937.1.S1_at							3.16683	7.0661e-11	1	1.96381	4.84007e-09	1	1.60726	1.40061e-07	0.999999	1.57498	0.000151936	0.999589	Os.10937.1.S1_at	2.09467	2.6406e-10	1	2.24248	6.38783e-10	1	Os.10937.1.S1_at	-1.8395	1.24125e-10	1	-2.25927	5.138e-08	1	Os.10937.1.S1_at	2.58357	0.000292419	0.999306	1.23867	0.00414852	0.992389	6.97196	0	1	3.93783	1.67089e-13	1	2.7378
Os.10941.1.S1_at	MADS-box transcription factor 1, putative, expressed	LOC_Os03g11614.1	Os.10941.1.S1_at				2.36403	0.000526869	0.997114							1.08664	0.0296527	0.97885	1.12181	0.00627519	0.991365	Os.10941.1.S1_at				1.08326	0.0457252	0.961601	Os.10941.1.S1_at
Os.10942.1.S1_a_at	heat shock factor protein HSF30, putative, expressed	LOC_Os10g28340.1	Os.10942.1.S1_a_at				2.26822	0.000203453	0.998582				-1.52027	0.00578976	0.994491	-1.15106	0.00061872	0.999232				Os.10942.1.S1_a_at	1.32829	0.00208562	0.996731	1.32767	0.00145055	0.997956	Os.10942.1.S1_a_at											-1.6676	0.0229888	0.976828	23.7741	6.66134e-16	1	11.0095	5.97655e-12	1	2.75694
Os.10942.2.S1_x_at	expressed protein	LOC_Os05g02410.1	Os.10942.2.S1_x_at										-1.5113	2.33562e-05	0.999953	-1.29734	0.00317695	0.996873	-1.47394	0.00262642	0.995761	Os.10942.2.S1_x_at	-1.44458	9.28359e-05	0.999775	-1.53328	0.000644687	0.998978	Os.10942.2.S1_x_at	1.3487	4.59504e-05	0.99992	1.59999	5.35341e-05	0.999848	Os.10942.2.S1_x_at							-2.16257	1.67377e-06	1	-1.62611	0.000193726	0.999824
Os.10946.1.S1_at	expressed protein	LOC_Os10g32850.1	Os.10946.1.S1_at				1.30183	0.00513639	0.984265	1.97668	3.83856e-07	0.999997	2.42529	4.89282e-09	1	2.37828	1.3447e-08	1	2.38018	2.10254e-06	0.999988	Os.10946.1.S1_at	3.49491	5.35572e-13	1	3.13522	1.99928e-11	1	Os.10946.1.S1_at	-2.69693	5.85754e-10	1	-2.48778	6.73709e-07	0.999996	Os.10946.1.S1_at							1.22783	0.00548434	0.99604	1.43106	0.00036271	0.999608	-2.8286
Os.10947.1.S1_at			Os.10947.1.S1_at				-2.05514	1.3188e-07	0.999994													Os.10947.1.S1_at	-1.57469	1.09352e-06	0.999995	-1.66625	1.10579e-05	0.999968	Os.10947.1.S1_at	1.21912	0.00014858	0.999776	1.17962	0.0154014	0.980875	Os.10947.1.S1_at	-2.40408	1.39112e-05	0.999933				-1.8661	3.96562e-10	1	-1.80282	3.34207e-09	1
Os.10949.1.S1_at	guanine nucleotide exchange factor, putative, expressed	LOC_Os03g21080.1	Os.10949.1.S1_at				-1.33656	0.00930678	0.975551							1.27853	0.00275393	0.997233				Os.10949.1.S1_at							Os.10949.1.S1_at							Os.10949.1.S1_at							-1.86986	8.94581e-08	1	-1.82348	2.73863e-07	1
Os.10951.1.S1_at	protein brittle-1, chloroplast precursor, putative, expressed	LOC_Os01g16040.1	Os.10951.1.S1_at							-1.49617	8.08494e-05	0.999759				1.2271	0.0264225	0.980831				Os.10951.1.S1_at	-1.53036	0.000174105	0.999614	-1.47092	0.00216116	0.997127	Os.10951.1.S1_at	1.19658	0.0143308	0.987391				Os.10951.1.S1_at				-1.38511	0.000553245	0.996991	-1.36663	0.000331276	0.999748	-1.47111	7.51811e-05	0.999931	2.1644
Os.10952.1.S1_at	cytochrome c1, heme protein, mitochondrial precursor, putative, expressed	LOC_Os05g23620.1	Os.10952.1.S1_at										-1.4478	1.7285e-05	0.999964	-1.39713	0.000122415	0.999809	-1.38329	0.000559217	0.998805	Os.10952.1.S1_at	1.14924	0.038775	0.960267				Os.10952.1.S1_at	1.12706	0.0130052	0.988421	1.20315	0.00740872	0.989732	Os.10952.1.S1_at							-1.13661	0.0159729	0.994853	-1.32632	0.000178461	0.999835	1.52314
Os.10953.1.A1_at		LOC_Os02g32430.1	Os.10953.1.A1_at				-1.63178	3.49733e-05	0.99962				1.71024	2.8571e-06	0.999992	1.73233	8.18418e-07	0.999997	1.89252	6.17448e-05	0.999803	Os.10953.1.A1_at							Os.10953.1.A1_at	-1.42897	4.78968e-05	0.999917	-1.45201	0.00274235	0.9956	Os.10953.1.A1_at	3.69508	2.4426e-05	0.999897							1.18489	0.0486763	0.970292
Os.10954.1.S1_at	glycosyltransferase sugar-binding region containing DXD motif, putative, expressed	LOC_Os07g37990.1	Os.10954.1.S1_at				-1.24883	0.0168492	0.962078							-1.30139	0.00216473	0.99775	-1.26176	0.0411678	0.960078	Os.10954.1.S1_at	-1.89814	1.20179e-07	0.999999	-1.6331	3.18077e-05	0.999922	Os.10954.1.S1_at	1.3505	0.000132421	0.999797	1.34573	0.0020008	0.996638	Os.10954.1.S1_at	-1.994	0.00179606	0.997202				1.14101	0.044307	0.978992
Os.10955.1.S1_at	eukaryotic translation initiation factor 3 subunit 4, putative, expressed	LOC_Os02g54700.1	Os.10955.1.S1_at																			Os.10955.1.S1_at							Os.10955.1.S1_at	1.31865	4.67379e-07	0.999999				Os.10955.1.S1_at							-1.82053	6.2822e-10	1	-1.56693	3.79608e-07	0.999999
Os.10956.1.S1_at	expressed protein	LOC_Os01g62370.1	Os.10956.1.S1_at				1.49106	0.000121323	0.999037				-1.64964	0.000146898	0.999771	-1.35868	0.00383266	0.996326	-1.41156	0.00788306	0.989598	Os.10956.1.S1_at							Os.10956.1.S1_at	1.2477	0.0104001	0.990486	1.61226	5.23523e-05	0.999851	Os.10956.1.S1_at													-2.99294
Os.10958.1.S1_at	expressed protein	LOC_Os09g39270.1	Os.10958.1.S1_at				-1.97249	8.91944e-06	0.999863				1.3484	0.000782488	0.999024	1.52357	6.90663e-05	0.999883				Os.10958.1.S1_at							Os.10958.1.S1_at							Os.10958.1.S1_at							1.22437	0.0358656	0.985461	1.35191	0.0152972	0.992718
Os.10960.1.S1_at	retinol dehydrogenase 14, putative, expressed	LOC_Os09g39670.1	Os.10960.1.S1_at				2.11325	0.000730833	0.996316	-2.01768	2.17143e-05	0.999921	-3.16292	2.99989e-08	1	-2.08154	5.81441e-06	0.999986	-2.614	2.23561e-06	0.999987	Os.10960.1.S1_at	-1.39727	0.00465609	0.993487	-1.75584	0.000204925	0.999617	Os.10960.1.S1_at	2.05883	5.80269e-06	0.999987	1.9454	2.10346e-05	0.999932	Os.10960.1.S1_at	-4.41115	7.86904e-06	0.999957	1.32021	0.0182705	0.979478	-1.45183	0.00240502	0.999746	-1.75066	0.000117253	0.999984	-2.03421
Os.10962.1.S1_at	flavonol synthase/flavanone 3-hydroxylase, putative, expressed	LOC_Os10g40934.1	Os.10962.1.S1_at							1.55473	2.42745e-06	0.999988										Os.10962.1.S1_at							Os.10962.1.S1_at	-1.26058	0.000567561	0.999268				Os.10962.1.S1_at	-1.71115	0.00754335	0.991556	1.36505	0.000504329	0.997689	1.41287	4.83929e-06	0.999991	1.3015	0.000768255	0.999305
Os.10962.2.S1_x_at	PB1 domain containing protein, expressed	LOC_Os02g38050.1	Os.10962.2.S1_x_at							1.45739	4.27635e-05	0.99986										Os.10962.2.S1_x_at							Os.10962.2.S1_x_at	-1.38828	1.90601e-05	0.999963	-1.38411	0.00359814	0.994452	Os.10962.2.S1_x_at	-1.54054	0.0310796	0.974627	1.53494	6.72521e-06	0.999974	1.65517	2.59915e-09	1	1.38053	4.1473e-05	0.999953
Os.10963.1.S1_at	expressed protein	LOC_Os01g55030.1	Os.10963.1.S1_at							-1.48325	0.00134941	0.997378	-1.54042	5.39927e-05	0.999904							Os.10963.1.S1_at	-1.31139	0.00449468	0.993682	-1.31516	0.0036628	0.995492	Os.10963.1.S1_at	1.14638	0.0284394	0.977012				Os.10963.1.S1_at							-1.72117	2.33711e-07	1	-1.49206	3.45336e-05	0.99997	1.74853
Os.10964.1.S1_at	PX domain containing protein, expressed	LOC_Os05g27920.1	Os.10964.1.S1_at																			Os.10964.1.S1_at							Os.10964.1.S1_at							Os.10964.1.S1_at							2.90288	2.7667e-09	1	1.76495	0.000135698	0.999836	-1.82844
Os.10968.1.S1_at	transcription initiation factor IIF beta subunit, putative, expressed	LOC_Os01g56550.1	Os.10968.1.S1_at				-1.24152	0.0140793	0.966791													Os.10968.1.S1_at							Os.10968.1.S1_at	1.18354	0.0137406	0.987848				Os.10968.1.S1_at							2.29169	9.16853e-11	1	1.37723	0.00189916	0.998672
Os.10969.1.S1_at	MAR-binding protein, putative, expressed	LOC_Os12g20410.1	Os.10969.1.S1_at							-1.19886	0.0121513	0.983265	1.17892	0.0136938	0.988436							Os.10969.1.S1_at	1.20163	0.00470597	0.993428	1.25317	0.0013891	0.998031	Os.10969.1.S1_at	-1.16587	0.00724205	0.99308				Os.10969.1.S1_at													1.38888
Os.10970.1.S1_at	expressed protein	LOC_Os03g54920.1	Os.10970.1.S1_at													1.27819	0.00154942	0.998311	1.43055	0.00121292	0.997747	Os.10970.1.S1_at	1.18374	0.0339464	0.964498	1.46058	3.80557e-05	0.999909	Os.10970.1.S1_at	-1.44994	2.33627e-06	0.999994	-1.3202	0.00340951	0.994701	Os.10970.1.S1_at	2.12425	0.00133373	0.997774
Os.10971.1.S1_a_at	N-terminal acetyltransferase complex ARD1 subunit homolog A, putative, expressed	LOC_Os04g54330.1	Os.10971.1.S1_a_at																			Os.10971.1.S1_a_at							Os.10971.1.S1_a_at	1.18459	0.00571733	0.994381				Os.10971.1.S1_a_at							-1.70602	8.14908e-06	0.999997	-1.64589	1.80791e-05	0.99999
Os.10971.1.S1_at	N-terminal acetyltransferase complex ARD1 subunit homolog A, putative, expressed	LOC_Os04g54330.1	Os.10971.1.S1_at																			Os.10971.1.S1_at							Os.10971.1.S1_at	1.20694	0.00353306	0.996323				Os.10971.1.S1_at							-1.82302	4.46731e-08	1	-1.50404	8.45362e-06	0.999992
Os.10971.2.S1_at	N-terminal acetyltransferase complex ARD1 subunit homolog A, putative, expressed	LOC_Os04g54330.2	Os.10971.2.S1_at	1.34062	0.00153818	0.97195				1.26203	0.00790965	0.988329	1.5383	0.000784899	0.999022	1.34607	0.00759184	0.9934	1.53858	0.02105	0.976846	Os.10971.2.S1_at	-1.58508	0.000127292	0.999705	-1.3284	0.0178918	0.982611	Os.10971.2.S1_at				-1.45859	0.0295728	0.966781	Os.10971.2.S1_at							-2.34737	3.9917e-05	0.999989				2.98303
Os.10972.1.S1_at	amino acid transporter, putative, expressed	LOC_Os01g65670.1	Os.10972.1.S1_at				-1.94685	6.46915e-06	0.999892	1.89612	1.40356e-05	0.999945	-1.5757	0.000253378	0.999633	-1.68919	0.000670601	0.999177	-1.46367	0.010443	0.986917	Os.10972.1.S1_at	-1.40927	0.00987483	0.9876	-2.21405	7.235e-06	0.999978	Os.10972.1.S1_at	3.13711	3.84108e-09	1	2.12811	5.4945e-07	0.999997	Os.10972.1.S1_at	2.53819	0.00107091	0.998119	1.64628	0.000136293	0.999717	3.88427	4.32987e-14	1	1.85607	3.86025e-06	0.999996
Os.10972.2.S1_x_at	amino acid transporter, putative, expressed	LOC_Os01g65670.1	Os.10972.2.S1_x_at				-1.69712	0.0165879	0.962514	2.38976	0.000546603	0.998781										Os.10972.2.S1_x_at							Os.10972.2.S1_x_at	1.52773	0.013737	0.987851											2.12736	1.70358e-07	0.999998	1.37483	0.0228202	0.984018
Os.10973.1.S1_at	asparaginyl-tRNA synthetase, cytoplasmic 3, putative, expressed	LOC_Os01g27520.1	Os.10973.1.S1_at				-1.28929	0.0072333	0.979715	-1.25318	0.0104504	0.985252	-1.43758	1.59665e-05	0.999967	-1.47141	2.0229e-05	0.999959	-1.56629	0.00024925	0.999383	Os.10973.1.S1_at	-2.08228	3.52183e-09	1	-1.85155	3.52847e-06	0.999988	Os.10973.1.S1_at	1.93017	7.12881e-11	1	1.54023	1.57972e-05	0.999947	Os.10973.1.S1_at				-1.21592	0.0104501	0.977736	-1.9224	6.36428e-09	1	-1.84834	3.22313e-08	1
Os.10975.1.S1_at	expressed protein	LOC_Os11g39020.1	Os.10975.1.S1_at							2.44184	8.15403e-10	1	2.01298	7.22962e-07	0.999998	1.61352	3.3149e-05	0.999938	1.52229	0.0061425	0.991514	Os.10975.1.S1_at	1.49325	0.000217963	0.999531	1.6723	1.36915e-05	0.999962	Os.10975.1.S1_at	-1.36699	0.000772283	0.999039	-1.51083	0.00342309	0.994683	Os.10975.1.S1_at				-1.85035	5.4351e-09	1	-2.37155	2.31748e-12	1	-1.37225	1.19233e-05	0.999979
Os.10976.1.A1_at	expressed protein	LOC_Os07g44820.1	Os.10976.1.A1_at				1.33884	0.0016721	0.993171	2.25285	7.33923e-09	1	2.74152	1.45994e-10	1	2.72357	7.95686e-09	1	2.95576	2.02605e-07	0.999998	Os.10976.1.A1_at	3.99057	3.80806e-14	1	3.92822	5.67479e-12	1	Os.10976.1.A1_at	-2.64347	3.48314e-09	1	-2.75267	4.49554e-08	1	Os.10976.1.A1_at				-1.78443	5.0264e-05	0.999864	-1.29662	0.0113304	0.995709	-1.23512	0.0317336	0.980607	-1.83335
Os.10976.1.A1_x_at	expressed protein	LOC_Os07g44820.1	Os.10976.1.A1_x_at				1.48389	8.02444e-05	0.999293	2.20189	1.47344e-08	1	2.47936	4.17638e-09	1	2.49888	5.8977e-09	1	2.66666	2.11838e-06	0.999988	Os.10976.1.A1_x_at	3.49832	3.17946e-12	1	3.3768	1.32166e-10	1	Os.10976.1.A1_x_at	-2.58417	2.59926e-10	1	-2.71044	3.0633e-07	0.999998	Os.10976.1.A1_x_at				-1.74366	3.83984e-06	0.999979	-1.17614	0.0248601	0.991148				-1.63009
Os.10977.1.S1_at	expressed protein	LOC_Os04g02670.1	Os.10977.1.S1_at				-1.26609	0.0101114	0.974003				-1.19868	0.00728379	0.993284							Os.10977.1.S1_at				-1.18491	0.0189306	0.981759	Os.10977.1.S1_at							Os.10977.1.S1_at										-1.19871	0.00521611	0.99635	2.0831
Os.10978.1.S1_at	eukaryotic translation initiation factor 5A-2, putative, expressed	LOC_Os12g32240.1	Os.10978.1.S1_at							-1.51201	2.03498e-06	0.999989										Os.10978.1.S1_at	-1.16603	0.00979648	0.987685	-1.29194	0.00279015	0.996427	Os.10978.1.S1_at	1.09728	0.0277422	0.977506	1.24128	0.00102033	0.998109	Os.10978.1.S1_at							-1.23362	0.000222599	0.999923
Os.10979.1.S1_at	ribosome biogenesis regulatory protein, putative, expressed	LOC_Os04g58830.1	Os.10979.1.S1_at							1.21429	0.016538	0.978344	1.16671	0.0209072	0.983374							Os.10979.1.S1_at	1.16738	0.0306421	0.967451	1.31831	0.00196091	0.997356	Os.10979.1.S1_at	1.20889	0.000938875	0.998858				Os.10979.1.S1_at	3.04726	0.00035213	0.9992				-1.27752	0.00610137	0.997677	-1.54725	5.23815e-05	0.999962	1.55231
Os.10980.1.S1_at	expressed protein	LOC_Os08g09300.1	Os.10980.1.S1_at							1.57985	0.0012819	0.99749	1.75772	0.00199618	0.997805	3.183	4.93894e-07	0.999998	1.84671	0.00168441	0.997053	Os.10980.1.S1_at	2.3406	5.74263e-06	0.999979	1.58861	0.0110808	0.988423	Os.10980.1.S1_at	-1.84452	0.000157299	0.999764	-1.79297	0.00161077	0.997207					-1.59012	0.00634697	0.993596
Os.10981.1.S1_at	expressed protein	LOC_Os11g34810.1	Os.10981.1.S1_at							2.45882	1.00526e-08	1	2.70102	1.32283e-09	1	2.85911	4.93455e-10	1	3.17199	5.13138e-08	0.999999	Os.10981.1.S1_at	1.32426	0.00602337	0.991879	1.85467	6.87654e-06	0.999979	Os.10981.1.S1_at	-2.45688	1.93082e-09	1	-2.84892	8.82323e-08	0.999999	Os.10981.1.S1_at	3.0678	0.000523515	0.998915										-2.8726
Os.10982.1.S1_at		-	Os.10982.1.S1_at	-1.81571	2.0806e-07	0.999976	2.14068	1.11035e-06	0.999971	1.98558	3.61307e-06	0.999983	2.54066	5.2435e-09	1	3.1555	3.44141e-08	1	3.53232	2.36059e-09	1	Os.10982.1.S1_at	2.06962	1.34201e-07	0.999999	1.69939	5.39567e-06	0.999983	Os.10982.1.S1_at	-2.02385	2.68719e-06	0.999994	-2.74315	2.29042e-08	1	Os.10982.1.S1_at				2.33461	5.60293e-05	0.999798	20.7463	4.44089e-16	1	3.86185	1.96796e-09	1
Os.10983.1.S1_at	expressed protein	LOC_Os03g58650.1	Os.10983.1.S1_at										1.39785	0.0125745	0.989253	1.54085	0.00208806	0.997818	1.5408	0.0123104	0.985039	Os.10983.1.S1_at				1.3489	0.0419258	0.964301	Os.10983.1.S1_at	-1.46522	0.00272659	0.997074
Os.10984.1.S1_at	GTP-binding protein SAR1A, putative, expressed	LOC_Os01g23620.1	Os.10984.1.S1_at				-1.92875	4.95633e-07	0.999984				1.1767	0.0284618	0.978356							Os.10984.1.S1_at	-1.35307	0.000308816	0.999367	-1.26094	0.00186687	0.997465	Os.10984.1.S1_at							Os.10984.1.S1_at	-1.54964	0.00759072	0.991515	-1.20756	0.0214655	0.978746	-1.42467	4.03873e-06	0.999998	-1.54615	1.36633e-06	0.999998
Os.10985.1.S1_at	OsPDIL1-1 - Oryza sativa protein disulfide isomerase, expressed	LOC_Os11g09280.1	Os.10985.1.S1_at																			Os.10985.1.S1_at							Os.10985.1.S1_at				-1.14525	0.0129596	0.983481	Os.10985.1.S1_at	-2.2078	3.68422e-06	0.999976				-1.34209	7.37005e-06	0.999997	-1.22254	0.0011316	0.999173
Os.10987.1.S1_at	elongation factor Tu, mitochondrial precursor, putative, expressed	LOC_Os03g63410.1	Os.10987.1.S1_at																			Os.10987.1.S1_at							Os.10987.1.S1_at	1.17631	0.00177573	0.997996				Os.10987.1.S1_at	3.04486	6.6265e-05	0.999778	-1.62471	0.0004265	0.99942	-2.36223	8.98113e-07	1	-2.13993	4.73475e-06	0.999999	1.92791
Os.10989.1.S1_a_at	transformer-2 protein, putative, expressed	LOC_Os06g50890.1	Os.10989.1.S1_a_at																			Os.10989.1.S1_a_at							Os.10989.1.S1_a_at	1.76187	5.77306e-08	1	1.2971	0.011601	0.984964	Os.10989.1.S1_a_at	2.45281	0.00167051	0.997353
Os.10989.2.S1_at	transformer-2 protein, putative, expressed	LOC_Os06g50890.1	Os.10989.2.S1_at																			Os.10989.2.S1_at							Os.10989.2.S1_at
Os.10990.1.S1_at	microsomal signal peptidase 21 kDa subunit, putative, expressed	LOC_Os06g16260.1	Os.10990.1.S1_at																			Os.10990.1.S1_at							Os.10990.1.S1_at							Os.10990.1.S1_at
Os.10991.1.S1_at	pyrophosphate--fructose 6-phosphate 1-phosphotransferase beta subunit, putative, expressed	LOC_Os06g13810.1	Os.10991.1.S1_at							2.18365	2.31204e-11	1	1.72239	6.10383e-09	1	1.49548	1.75459e-06	0.999995	1.57604	7.35311e-05	0.999773	Os.10991.1.S1_at	1.92204	1.84549e-10	1	2.13469	3.24099e-10	1	Os.10991.1.S1_at	-2.68535	5.10703e-15	1	-2.13345	2.26766e-09	1	Os.10991.1.S1_at	2.4853	0.000331042	0.999237				-2.00379	6.81667e-10	1	-1.87234	6.05827e-09	1	1.591
Os.10994.1.S1_at	structural constituent of ribosome, putative, expressed	LOC_Os03g48840.1	Os.10994.1.S1_at													1.44072	0.00010299	0.999835	1.50089	0.00319703	0.995022	Os.10994.1.S1_at							Os.10994.1.S1_at							Os.10994.1.S1_at	3.02015	0.000217169	0.999448				-1.92278	9.62538e-05	0.999988	-1.59577	0.00189094	0.999092	1.69511
Os.10995.1.S1_at	proteasome subunit beta type 5 precursor, putative, expressed	LOC_Os06g06030.1	Os.10995.1.S1_at										-1.33057	0.000662748	0.999155	-1.2757	0.00190381	0.997985	-1.23234	0.0204883	0.97735	Os.10995.1.S1_at							Os.10995.1.S1_at	1.15187	0.00441253	0.995527				Os.10995.1.S1_at	-1.37744	0.0470888	0.964769				1.11841	0.040833	0.97934				1.53116
Os.11000.2.S1_x_at	transposon protein, putative, unclassified, expressed	LOC_Os07g17360.1	Os.11000.2.S1_x_at																			Os.11000.2.S1_x_at	1.41102	4.56141e-05	0.999878	1.33872	0.00179747	0.997546	Os.11000.2.S1_x_at	-1.22945	0.00174941	0.998022	-1.31669	0.00217255	0.996393	Os.11000.2.S1_x_at	1.51987	0.0484064	0.963987	-1.2848	0.015609	0.98115	1.35574	0.000126008	0.999855
Os.11002.1.S1_at	dihydroneopterin aldolase, putative, expressed	LOC_Os08g44210.1	Os.11002.1.S1_at				1.43332	0.00532677	0.983834	-1.9732	4.75963e-06	0.999978	-2.10692	9.45648e-08	1	-2.03681	2.46714e-08	1	-1.84112	5.11167e-06	0.999974	Os.11002.1.S1_at	-1.44341	4.26309e-05	0.999885	-1.69312	7.48516e-06	0.999977	Os.11002.1.S1_at	2.27619	3.6942e-10	1	2.05026	1.30514e-07	0.999999	Os.11002.1.S1_at	-2.68084	5.14859e-05	0.999817				-1.86137	2.54817e-08	1	-2.29124	6.85136e-10	1
Os.11003.1.S1_at	protein UXT, putative, expressed	LOC_Os07g40460.1	Os.11003.1.S1_at				1.56645	0.000913178	0.99565				1.47223	0.00764836	0.992996				1.44358	0.0340103	0.965809	Os.11003.1.S1_at				1.51218	0.0109288	0.988558	Os.11003.1.S1_at							Os.11003.1.S1_at
Os.11004.1.S1_at	expressed protein	LOC_Os09g32150.1	Os.11004.1.S1_at							-1.26353	0.0234636	0.971022	1.35044	0.0128469	0.989053	1.37003	0.00818873	0.992958	1.56332	0.0100091	0.987362	Os.11004.1.S1_at	-1.38688	0.0166733	0.980604				Os.11004.1.S1_at							Os.11004.1.S1_at													5.05233
Os.11005.1.S1_at	expressed protein	LOC_Os05g03150.1	Os.11005.1.S1_at										-1.19719	0.01044	0.990842	-1.17921	0.0053442	0.995115				Os.11005.1.S1_at							Os.11005.1.S1_at							Os.11005.1.S1_at	-1.43848	0.0214593	0.981013				-1.23121	0.000578527	0.99977	-1.16592	0.011697	0.99327
Os.11006.1.S1_at	expressed protein	LOC_Os07g04330.1	Os.11006.1.S1_at				-1.25766	0.00957625	0.975029				1.03648	0.0424343	0.969594							Os.11006.1.S1_at							Os.11006.1.S1_at
Os.11007.1.S1_at	RING finger and CHY zinc finger domain-containing protein 1, putative, expressed	LOC_Os12g35320.1	Os.11007.1.S1_at				-2.44561	1.11146e-06	0.999971	1.41996	7.7904e-05	0.999766	1.27149	0.00300411	0.996874	1.27966	0.000336447	0.999545				Os.11007.1.S1_at	-1.65798	6.11763e-07	0.999997	-1.28899	0.00406963	0.995068	Os.11007.1.S1_at	-1.30573	1.96782e-05	0.999962				Os.11007.1.S1_at							-1.74607	1.345e-06	1	-1.508	8.50613e-05	0.999968
Os.11008.1.S1_at			Os.11008.1.S1_at							-1.24805	0.00922005	0.986724				-1.28857	0.000306134	0.999581				Os.11008.1.S1_at	-1.6426	1.356e-07	0.999999	-1.68515	3.12576e-05	0.999923	Os.11008.1.S1_at	1.76515	9.94119e-11	1	1.50864	4.82001e-05	0.999861	Os.11008.1.S1_at							1.81772	1.29983e-08	1	1.56198	0.000212762	0.999842
Os.11010.1.S1_at	lactoylglutathione lyase, putative, expressed	LOC_Os05g22970.1	Os.11010.1.S1_at							-1.24981	0.00422097	0.993124	-1.21375	0.00751939	0.993097							Os.11010.1.S1_at	-1.14932	0.0257124	0.971954				Os.11010.1.S1_at	1.24028	0.000424293	0.999433				Os.11010.1.S1_at	-1.35868	0.0407709	0.968573				-1.27719	0.00198214	0.999581
Os.11012.1.S1_at	RING-box protein 1a, putative, expressed	LOC_Os02g47870.1	Os.11012.1.S1_at																			Os.11012.1.S1_at							Os.11012.1.S1_at							Os.11012.1.S1_at
Os.11014.1.S1_at	early fruit mRNA, putative, expressed	LOC_Os05g08730.1	Os.11014.1.S1_at										-1.35986	0.00371175	0.996247							Os.11014.1.S1_at	2.10345	9.96774e-09	1	1.94308	2.3074e-07	0.999999	Os.11014.1.S1_at	-1.41756	0.000829387	0.998976				Os.11014.1.S1_at	3.01263	0.0027141	0.996156				2.45151	2.22071e-08	1	2.39227	1.27766e-08	0.999999
Os.11015.1.S1_at	expressed protein	LOC_Os03g56070.1	Os.11015.1.S1_at										-18.9248	1.21824e-09	1	-13.5792	1.47627e-10	1	-14.6452	9.33407e-10	1	Os.11015.1.S1_at	-2.89791	9.10396e-08	0.999999	-6.29254	7.24324e-09	1	Os.11015.1.S1_at				28.9635	3.25928e-09	1					-1.88501	0.000789247	0.998388	-2.3566	2.69228e-05	0.999999	-1.95469	0.000234397	0.999951
Os.11016.1.S1_x_at	expressed protein	LOC_Os02g35610.1	Os.11016.1.S1_x_at										-1.34851	9.89547e-05	0.999837	-1.17893	0.010233	0.991478	-1.1975	0.036841	0.963517	Os.11016.1.S1_x_at	1.127	0.0353361	0.963271				Os.11016.1.S1_x_at							Os.11016.1.S1_x_at	-1.39284	0.0285003	0.976296				-1.18206	0.0034911	0.998943
Os.11018.1.S1_at	ribonuclease 3 precursor, putative, expressed	LOC_Os08g33710.1	Os.11018.1.S1_at				-8.33617	3.46167e-07	0.999988	1.49592	0.00941294	0.986491	-2.28222	0.00867071	0.992196							Os.11018.1.S1_at	-3.94766	6.41515e-05	0.999836	-4.12924	1.61498e-07	0.999999	Os.11018.1.S1_at							Os.11018.1.S1_at	-28.6899	6.57243e-05	0.99978				5.97536	0	1	4.39491	4.16556e-13	1
Os.11019.1.S1_at	salicylic acid-induced fragment 1 protein, putative, expressed	LOC_Os04g21320.1	Os.11019.1.S1_at							-1.75789	2.43218e-06	0.999988	-1.83201	5.86316e-07	0.999998	-1.61024	1.94464e-05	0.999961	-1.7901	0.000107731	0.99969	Os.11019.1.S1_at	-1.39667	0.000302406	0.999379	-1.83462	2.2373e-05	0.999942	Os.11019.1.S1_at	1.95077	7.2942e-10	1	1.97357	3.22573e-07	0.999998	Os.11019.1.S1_at	-1.8577	0.000183445	0.999515				1.61905	1.51917e-08	1	1.48438	1.25752e-05	0.999988	1.46564
Os.11021.1.S1_s_at	60S ribosomal protein L10-3, putative, expressed	LOC_Os05g07700.1	Os.11021.1.S1_s_at							-1.14003	0.0157365	0.979224	-1.11479	0.0408125	0.970583							Os.11021.1.S1_s_at							Os.11021.1.S1_s_at	1.1733	5.57545e-05	0.999906				Os.11021.1.S1_s_at							-1.112	0.0270003	0.991125	-1.11683	0.0480173	0.97636
Os.11021.2.A1_at	60S ribosomal protein L10-3, putative, expressed	LOC_Os05g07700.1	Os.11021.2.A1_at																			Os.11021.2.A1_at							Os.11021.2.A1_at	-1.03078	0.0463976	0.96477
Os.11021.2.S1_x_at			Os.11021.2.S1_x_at										-1.14648	0.0102357	0.990997	-1.30106	7.85459e-05	0.99987	-1.21943	0.00613518	0.991522	Os.11021.2.S1_x_at	-1.15315	0.00558127	0.992393	-1.19562	0.0029667	0.996234	Os.11021.2.S1_x_at	1.28487	1.46435e-05	0.999971	1.16788	0.0138566	0.982515	Os.11021.2.S1_x_at	1.61239	0.000641753	0.998731				-1.11384	0.026829	0.992072	-1.13588	0.0258295	0.988774
Os.11022.1.S1_at	FK506-binding protein 2-1 precursor, putative, expressed	LOC_Os09g32526.1	Os.11022.1.S1_at																			Os.11022.1.S1_at	-1.34039	0.000417546	0.99918	-1.3857	0.000149432	0.999707	Os.11022.1.S1_at	1.22677	8.90302e-05	0.999857	1.19895	0.00803747	0.988995	Os.11022.1.S1_at	-1.73432	0.00112825	0.998043				-2.48501	3.34466e-11	1	-1.63901	2.4192e-07	1
Os.11022.1.S1_x_at	FK506-binding protein 2-1 precursor, putative, expressed	LOC_Os09g32526.1	Os.11022.1.S1_x_at																			Os.11022.1.S1_x_at	-1.23917	0.0057213	0.992229	-1.346	0.00200123	0.99731	Os.11022.1.S1_x_at	1.22547	0.000706887	0.999111	1.20572	0.0190576	0.97709	Os.11022.1.S1_x_at	-1.85437	0.00901977	0.990306				-2.32668	2.0174e-09	1	-1.58553	6.91774e-06	0.999996
Os.11023.1.S1_a_at	inositol-1,4,5-trisphosphate 5-Phosphatase, putative, expressed	LOC_Os01g51890.1	Os.11023.1.S1_a_at	-2.78951	3.81786e-10	1	2.18254	7.26854e-07	0.999979	2.23123	8.23032e-07	0.999995	4.13065	1.38946e-08	1	3.57823	5.57773e-10	1	3.3598	2.74264e-05	0.999899	Os.11023.1.S1_a_at	3.9793	1.87191e-10	1	3.32807	8.65457e-09	1	Os.11023.1.S1_a_at	-2.61794	1.93277e-09	1	-3.50909	1.27727e-05	0.999955	Os.11023.1.S1_a_at	3.60161	0.00556209	0.993323	2.00965	0.000882547	0.997449	11.5249	2.10942e-15	1	1.31301	0.0344688	0.975266
Os.11023.1.S2_a_at	inositol-1,4,5-trisphosphate 5-Phosphatase, putative, expressed	LOC_Os01g51890.1	Os.11023.1.S2_a_at	-2.22016	9.51866e-10	1	2.10687	1.16648e-07	0.999995	2.06382	8.75345e-08	0.999999	3.10816	6.1664e-09	1	4.16432	8.42786e-11	1	3.84891	4.56115e-07	0.999996	Os.11023.1.S2_a_at	3.61859	6.89456e-11	1	3.51796	1.17768e-10	1	Os.11023.1.S2_a_at	-2.87363	1.88139e-10	1	-3.3055	9.49496e-07	0.999995	Os.11023.1.S2_a_at	2.85053	0.0141906	0.986235	2.35296	5.67954e-06	0.999995	8.287	0	1
Os.11024.1.S1_at	disease resistance RPP13-like protein 1, putative, expressed	LOC_Os10g07400.1	Os.11024.1.S1_at				-1.66217	0.00523228	0.984047	1.87126	0.00145765	0.997201	1.84958	0.0044602	0.995602							Os.11024.1.S1_at	2.98706	0.000107672	0.999744	2.45058	0.000647232	0.998975	Os.11024.1.S1_at	-1.76112	0.00170999	0.998061				Os.11024.1.S1_at	1.7468	0.016619	0.984439
Os.11025.1.S1_at	GTP binding protein, putative, expressed	LOC_Os11g47800.1	Os.11025.1.S1_at							1.50475	0.00297982	0.994876										Os.11025.1.S1_at							Os.11025.1.S1_at											-1.82801	0.0152923	0.989139	-2.07622	0.00607422	0.999595	-1.80862	0.0163321	0.995874
Os.11026.1.S1_at	xylose isomerase, putative, expressed	LOC_Os07g47290.1	Os.11026.1.S1_at				1.31006	0.002061	0.99202	-1.60343	2.39537e-05	0.999914	-1.41577	8.42925e-05	0.999858	-1.14163	0.0273855	0.980237	-1.23381	0.0340792	0.965752	Os.11026.1.S1_at							Os.11026.1.S1_at	-1.16817	0.00689913	0.99337				Os.11026.1.S1_at	-1.91943	0.00155527	0.997495
Os.11028.1.S1_at	BSD domain containing protein, expressed	LOC_Os08g25060.1	Os.11028.1.S1_at										1.60444	9.63999e-05	0.999841	1.60084	4.32125e-05	0.999922	1.64597	0.000865457	0.998291	Os.11028.1.S1_at				1.56085	5.12403e-05	0.999883	Os.11028.1.S1_at	-1.23476	0.0107849	0.990178	-1.36515	0.0145723	0.981752	Os.11028.1.S1_at	1.60999	0.0386269	0.969887
Os.11029.1.S1_at	heat shock cognate 70 kDa protein 2, putative, expressed	LOC_Os03g16860.1	Os.11029.1.S1_at				-1.47417	6.13008e-05	0.999422							-1.30926	0.000978818	0.998862				Os.11029.1.S1_at	-1.82739	7.25908e-08	1				Os.11029.1.S1_at	1.31379	0.000109023	0.999829				Os.11029.1.S1_at				-1.32013	0.00156133	0.99659	3.5344	0	1	2.51229	4.25542e-10	1
Os.11030.1.S1_at			Os.11030.1.S1_at				-1.43687	0.000920414	0.995624	1.40583	0.0021781	0.996068	1.43101	0.000119839	0.999808	1.62462	4.41535e-07	0.999998	1.50741	0.00123272	0.997717	Os.11030.1.S1_at	1.53528	2.11165e-06	0.999991	1.53878	1.69126e-05	0.999955	Os.11030.1.S1_at	-2.29285	1.89194e-10	1	-1.58036	0.000399067	0.999153	Os.11030.1.S1_at							1.26053	0.0147304	0.990056				1.50798
Os.11030.2.S1_x_at	dymeclin, putative, expressed	LOC_Os01g56630.1	Os.11030.2.S1_x_at							1.26667	0.00693423	0.989552	1.67229	2.59625e-06	0.999993	1.79872	5.7699e-09	1	1.88922	5.28774e-06	0.999974	Os.11030.2.S1_x_at	1.34019	8.4476e-05	0.999793	1.36622	0.0012265	0.998229	Os.11030.2.S1_x_at	-1.72453	5.19271e-09	1	-1.50655	0.000216372	0.999498	Os.11030.2.S1_x_at										-1.19885	0.0490634	0.973207
Os.11032.1.S1_at	transposon protein, putative, Ac/Ds sub-class, expressed	LOC_Os05g34260.1	Os.11032.1.S1_at				-1.45023	0.00375298	0.987536							1.32925	0.00464025	0.995672				Os.11032.1.S1_at	1.53962	1.39877e-05	0.999956	1.71368	5.84798e-06	0.999982	Os.11032.1.S1_at	-1.6201	2.81955e-05	0.999948	-1.45134	0.00566123	0.991835	Os.11032.1.S1_at	2.93349	0.00236489	0.996543	1.82227	3.61316e-05	0.999949	1.47049	0.000253434	0.999876
Os.11033.1.S1_at	nicalin precursor, putative, expressed	LOC_Os08g01180.1	Os.11033.1.S1_at										-1.29405	0.000647006	0.999172	-1.34595	0.000255197	0.999641	-1.59572	7.55859e-05	0.999768	Os.11033.1.S1_at	-1.21249	0.00611365	0.991775	-1.28856	0.00511069	0.994011	Os.11033.1.S1_at	1.29646	0.000208101	0.999698	1.25243	0.0044292	0.993376	Os.11033.1.S1_at	-1.51529	0.0164709	0.984547	-1.29378	0.00516528	0.987798	-1.17289	0.0240016	0.993537				1.67925
Os.11034.1.S1_at	plant-specific domain TIGR01589 family protein, expressed	LOC_Os02g04450.1	Os.11034.1.S1_at																			Os.11034.1.S1_at	1.3129	0.000707421	0.998709	1.29577	0.00337938	0.995792	Os.11034.1.S1_at							Os.11034.1.S1_at							1.65674	5.27834e-10	1	1.76466	5.18568e-08	1
Os.11035.1.S1_at	expressed protein	LOC_Os01g68500.1	Os.11035.1.S1_at				1.57983	0.00152074	0.993637				-1.25229	0.0372866	0.972757							Os.11035.1.S1_at	-1.32671	0.00778438	0.989884				Os.11035.1.S1_at							Os.11035.1.S1_at				-2.57143	1.40869e-05	0.999916	1.29361	0.0282111	0.978959
Os.11036.1.S1_at	auxin response factor 4, putative, expressed	LOC_Os05g48870.1	Os.11036.1.S1_at										1.47064	1.34178e-05	0.999971	1.55606	1.65795e-06	0.999995	1.53474	0.000228572	0.999426	Os.11036.1.S1_at	1.47239	4.64477e-06	0.999983	1.49874	1.61859e-05	0.999956	Os.11036.1.S1_at	-1.93014	4.94246e-10	1	-1.70867	9.14542e-06	0.999966	Os.11036.1.S1_at	-2.2063	0.00163833	0.997393				2.22923	8.80407e-13	1	1.76971	5.26513e-08	1	-3.0492
Os.11037.1.S1_a_at	thioredoxin H-type, putative, expressed	LOC_Os07g08840.1	Os.11037.1.S1_a_at										-2.48235	4.92199e-09	1	-3.44947	1.35375e-10	1	-2.90414	1.01377e-09	1	Os.11037.1.S1_a_at	-1.3455	0.000678149	0.998755	-1.57679	6.00959e-05	0.999866	Os.11037.1.S1_a_at	2.34727	4.66411e-11	1	2.86662	5.55974e-10	1	Os.11037.1.S1_a_at													1.61695
Os.11038.1.S1_at	stress-related protein, putative, expressed	LOC_Os07g47510.1	Os.11038.1.S1_at							1.19299	0.0212553	0.973307	1.24745	0.00589422	0.994405							Os.11038.1.S1_at	1.26105	0.000963241	0.998317	1.36527	0.000104402	0.999785	Os.11038.1.S1_at	-1.14388	0.0212412	0.982194	-1.29263	0.00744099	0.989694	Os.11038.1.S1_at	1.66602	0.00765557	0.991459	-1.22831	0.00918347	0.982504	1.88194	7.10543e-13	1	1.75698	3.73389e-09	1	-2.27271
Os.11039.1.S1_s_at	heat shock protein 82, putative, expressed	LOC_Os04g01740.1	Os.11039.1.S1_s_at							1.88015	0.000324701	0.999216										Os.11039.1.S1_s_at	-1.17175	0.0190029	0.978317				Os.11039.1.S1_s_at	1.79023	0.00108965	0.998697	1.28598	0.0197275	0.97641	Os.11039.1.S1_s_at													2691.03
Os.11039.2.S1_x_at	heat shock protein 82, putative, expressed	LOC_Os04g01740.1	Os.11039.2.S1_x_at																			Os.11039.2.S1_x_at							Os.11039.2.S1_x_at							Os.11039.2.S1_x_at													1495.34
Os.11039.3.S1_at	heat shock protein 82, putative, expressed	LOC_Os04g01740.1	Os.11039.3.S1_at				1.55689	0.00100579	0.995325	1.38283	0.025955	0.968491										Os.11039.3.S1_at							Os.11039.3.S1_at							Os.11039.3.S1_at													1153.11
Os.11040.1.S1_x_at	glycine-rich cell wall structural protein 2 precursor, putative, expressed	LOC_Os10g31320.1	Os.11040.1.S1_x_at				-7.0722	2.66813e-11	1				1.24732	0.0139247	0.988268	1.37472	9.97121e-06	0.999978	1.51164	0.000408604	0.999075	Os.11040.1.S1_x_at				1.25128	0.00468525	0.994439	Os.11040.1.S1_x_at				-1.19407	0.0348878	0.961814	Os.11040.1.S1_x_at							2.37924	1.90958e-11	1	2.74756	4.66023e-10	1	2.05047
Os.11041.1.S1_s_at	expressed protein	LOC_Os11g26890.1	Os.11041.1.S1_s_at				1.50307	0.000161492	0.998807	1.32137	0.00753048	0.988801										Os.11041.1.S1_s_at				1.2468	0.0261793	0.976	Os.11041.1.S1_s_at	-1.36709	0.000741131	0.999073	-1.2952	0.0312082	0.965238	Os.11041.1.S1_s_at				-1.65661	1.40007e-07	0.999998	-3.46866	1.49325e-13	1	-1.35	5.96068e-05	0.999937
Os.11042.1.S1_at	expressed protein	LOC_Os05g37930.1	Os.11042.1.S1_at	-1.62643	1.18136e-05	0.999396							-1.71285	3.8108e-07	0.999999	-1.47124	3.40264e-05	0.999936	-1.44689	0.000204766	0.999475	Os.11042.1.S1_at	-3.62908	2.31348e-12	1	-2.60231	2.10585e-10	1	Os.11042.1.S1_at	1.49948	1.99472e-05	0.999962	1.42133	0.000372934	0.9992	Os.11042.1.S1_at	1.77066	0.0107385	0.988907	-1.53842	0.000199656	0.999694	-2.82871	4.54535e-09	1	-2.0848	2.85051e-07	1
Os.11043.1.S1_x_at	60S ribosomal protein L34, putative, expressed	LOC_Os09g24690.1	Os.11043.1.S1_x_at				-1.27695	0.0127586	0.969123	-1.18276	0.0164618	0.978428	-1.28521	0.00146981	0.998316	-1.23042	0.0023279	0.997605	-1.28793	0.00613111	0.991527	Os.11043.1.S1_x_at	-1.43951	7.20198e-06	0.999975	-1.39703	0.000238583	0.999563	Os.11043.1.S1_x_at	1.30444	3.34358e-06	0.999992	1.24042	0.00162877	0.99718	Os.11043.1.S1_x_at							-2.20539	1.61815e-11	1	-1.84964	2.46229e-09	1	1.86025
Os.11043.2.S1_at	60S ribosomal protein L34, putative, expressed	LOC_Os09g24690.1	Os.11043.2.S1_at										-1.30017	0.000588992	0.999237	-1.25135	0.00410801	0.996101	-1.28978	0.00807194	0.989395	Os.11043.2.S1_at	-1.74937	7.2378e-07	0.999997	-1.66934	2.57016e-06	0.999991	Os.11043.2.S1_at	1.56446	6.876e-10	1	1.34139	0.000244839	0.999442	Os.11043.2.S1_at							-2.79761	2.81419e-12	1	-2.61756	8.73779e-12	1	1.85895
Os.11045.1.S1_s_at	thioredoxin H-type, putative, expressed	LOC_Os05g07690.1	Os.11045.1.S1_s_at				1.66032	7.06229e-05	0.999357													Os.11045.1.S1_s_at	1.45727	0.00227253	0.996481	1.19484	0.0305692	0.972642	Os.11045.1.S1_s_at							Os.11045.1.S1_s_at													1.4762
Os.11045.2.S1_s_at	thioredoxin H-type, putative, expressed	LOC_Os05g07690.1	Os.11045.2.S1_s_at				1.53428	0.000425787	0.997538				-1.49823	0.00215903	0.997651	-1.53686	0.000105736	0.999832	-1.31559	0.0107841	0.986569	Os.11045.2.S1_s_at	1.23902	0.0070975	0.990653				Os.11045.2.S1_s_at							Os.11045.2.S1_s_at													1.61706
Os.11046.1.S1_at	endothelial differentiation-related factor 1, putative, expressed	LOC_Os06g39240.1	Os.11046.1.S1_at	-1.38506	0.000685954	0.985028	2.03777	3.90099e-06	0.999926	13.573	1.15463e-14	1	5.74272	4.31377e-12	1	4.19513	5.43376e-11	1	6.42584	1.84464e-11	1	Os.11046.1.S1_at	3.96012	3.12417e-13	1	5.90471	5.12923e-14	1	Os.11046.1.S1_at	-4.01773	1.50897e-11	1	-4.05005	2.6829e-11	1	Os.11046.1.S1_at	143.655	5.31689e-08	0.999999				6.85526	1.06001e-10	1	15.7945	9.33764e-12	1	187.011
Os.11047.1.S1_at	expressed protein	LOC_Os05g36186.1	Os.11047.1.S1_at				1.39081	0.000923911	0.995611	1.63126	6.30174e-06	0.999972	3.2154	3.4811e-10	1	3.02441	1.67264e-07	0.999999	5.04376	5.52794e-07	0.999996	Os.11047.1.S1_at				2.30347	7.21452e-05	0.999843	Os.11047.1.S1_at	-2.40949	2.64042e-08	1	-2.99371	5.41198e-06	0.999979
Os.11048.1.A1_at	RING E3 ligase protein, putative, expressed	LOC_Os05g32570.1	Os.11048.1.A1_at							-1.20163	0.0188779	0.975817				1.33904	0.00108926	0.998752				Os.11048.1.A1_at							Os.11048.1.A1_at							Os.11048.1.A1_at	1.49382	0.0456793	0.965609				1.2614	0.00364381	0.997273				-1.79377
Os.11049.1.S1_at	40S ribosomal protein S2, putative, expressed	LOC_Os03g59310.1	Os.11049.1.S1_at							-1.24021	0.00066182	0.998566	-1.12991	0.0415486	0.970134	-1.14774	0.00419963	0.996027				Os.11049.1.S1_at							Os.11049.1.S1_at	1.25134	2.30031e-06	0.999994	1.14291	0.0170715	0.97913	Os.11049.1.S1_at							-1.31769	1.9803e-05	0.999992	-1.28437	0.000292979	0.999741	1.43818
Os.11053.1.S1_at	protein HVA22, putative, expressed	LOC_Os08g36440.1	Os.11053.1.S1_at							2.08287	0.000856281	0.998216	1.67961	0.00128433	0.998502	2.01527	0.000198212	0.999711	2.09388	0.000748587	0.998482	Os.11053.1.S1_at	1.32367	0.038703	0.96033				Os.11053.1.S1_at	-1.51238	0.0101889	0.990657	-1.49294	0.0277464	0.968522	Os.11053.1.S1_at							8.1047	2.25553e-12	1	4.98964	1.33159e-07	1
Os.11053.1.S1_s_at	protein HVA22, putative, expressed	LOC_Os08g36440.1	Os.11053.1.S1_s_at				1.28572	0.0125032	0.969581				1.50994	0.00917899	0.991803							Os.11053.1.S1_s_at							Os.11053.1.S1_s_at							Os.11053.1.S1_s_at							3.04284	5.91051e-07	0.999995
Os.11054.1.S1_at	protein binding protein, putative, expressed	LOC_Os07g27950.1	Os.11054.1.S1_at																			Os.11054.1.S1_at							Os.11054.1.S1_at							Os.11054.1.S1_at							1.24586	0.000921318	0.999609	1.41322	4.49031e-05	0.999966
Os.11055.1.S1_at	SEC6, putative, expressed	LOC_Os02g51430.1	Os.11055.1.S1_at				1.33994	0.0117501	0.970947				-1.40708	0.00256258	0.997276							Os.11055.1.S1_at							Os.11055.1.S1_at							Os.11055.1.S1_at										-1.3496	0.00222496	0.998183
Os.11057.1.S1_at	heterogeneous nuclear ribonucleoprotein A3, putative, expressed	LOC_Os06g37000.1	Os.11057.1.S1_at				-1.60885	3.73197e-05	0.999601				-1.22815	0.0130665	0.988892	-1.13754	0.0435612	0.970659				Os.11057.1.S1_at	-1.16436	0.0304998	0.967579				Os.11057.1.S1_at	1.56941	3.81338e-09	1	1.45158	7.00786e-05	0.999809	Os.11057.1.S1_at							1.52447	1.15372e-07	0.999999
Os.11058.1.S1_x_at	glycosyltransferase, putative, expressed	LOC_Os02g22380.1	Os.11058.1.S1_x_at				-3.09119	3.31389e-08	0.999998	-1.90237	2.20707e-07	0.999998	-1.60929	3.8873e-06	0.99999	-1.3364	0.00540289	0.995069	-1.41151	0.0108583	0.986494	Os.11058.1.S1_x_at	-3.60909	4.14868e-09	1	-3.11306	8.34356e-09	1	Os.11058.1.S1_x_at	1.69454	1.85775e-08	1	1.50518	0.000904563	0.998294	Os.11058.1.S1_x_at	-2.45035	0.000136383	0.999614	-1.68925	1.40522e-06	0.999981				-1.50267	2.1438e-05	0.999955	2.12108
Os.11059.1.S1_at	signal peptide peptidase-like 3, putative, expressed	LOC_Os10g25360.1	Os.11059.1.S1_at				-1.41837	0.000337212	0.997932	1.2885	0.000923395	0.998098	1.8161	4.39798e-07	0.999999	1.59841	1.2629e-06	0.999996	1.64537	2.03729e-05	0.999921	Os.11059.1.S1_at				1.17046	0.0331141	0.970733	Os.11059.1.S1_at	-1.41139	3.50072e-06	0.999992	-1.53077	4.98349e-05	0.999857	Os.11059.1.S1_at													-1.79379
Os.11061.1.S1_at	F-box domain containing protein, expressed	LOC_Os10g05210.1	Os.11061.1.S1_at				1.39263	0.00621935	0.981864	1.41141	0.00134533	0.997385	2.23625	2.01424e-08	1	1.88307	1.64727e-06	0.999995	1.8533	0.000273142	0.999335	Os.11061.1.S1_at	1.28651	0.00944838	0.98806	1.49287	0.00088646	0.998659	Os.11061.1.S1_at	-2.28719	1.71805e-08	1	-2.06008	3.71308e-05	0.999889	Os.11061.1.S1_at	1.70787	0.0252184	0.978462										-2.03578
Os.11062.1.S1_at			Os.11062.1.S1_at	-1.32586	0.00113652	0.977808	-1.52472	0.00130956	0.994308	1.42394	3.35146e-05	0.999886	1.38194	0.00081402	0.99899	1.37688	2.56451e-05	0.99995	1.27537	0.00401199	0.994007	Os.11062.1.S1_at				1.49403	3.61741e-06	0.999988	Os.11062.1.S1_at	-1.37455	1.00337e-06	0.999997	-1.44039	1.90639e-05	0.999937	Os.11062.1.S1_at							1.62915	8.03592e-09	1	1.26038	0.00352969	0.998088
Os.11064.1.S1_a_at	caltractin, putative, expressed	LOC_Os10g25010.1	Os.11064.1.S1_a_at				1.40927	0.00345518	0.988279													Os.11064.1.S1_a_at							Os.11064.1.S1_a_at							Os.11064.1.S1_a_at	-1.74623	0.0178892	0.983522	1.44299	0.000101235	0.999533	4.30168	1.11022e-16	1	4.68339	7.63833e-14	1	-1.83239
Os.11064.2.S1_at	caltractin, putative, expressed	LOC_Os10g25010.1	Os.11064.2.S1_at																			Os.11064.2.S1_at							Os.11064.2.S1_at
Os.11066.1.S1_at			Os.11066.1.S1_at																			Os.11066.1.S1_at							Os.11066.1.S1_at											-1.69538	0.00210713	0.996506
Os.11068.1.S1_a_at	holocarboxylase synthetase, putative, expressed	LOC_Os01g40690.1	Os.11068.1.S1_a_at							1.38826	0.00011976	0.999663	1.38717	0.00036618	0.999495	1.33153	8.12802e-05	0.999866	1.44946	0.000384546	0.99912	Os.11068.1.S1_a_at	1.40732	4.27556e-06	0.999984	1.70862	2.38e-07	0.999999	Os.11068.1.S1_a_at	-1.59807	7.74433e-09	1	-1.71018	1.07015e-06	0.999995	Os.11068.1.S1_a_at	2.08535	0.000773704	0.998535				-1.29	0.000116334	0.999946
Os.11068.3.S1_at	serine/threonine-protein kinase AtPK19, putative, expressed	LOC_Os07g48290.1	Os.11068.3.S1_at							-2.92904	6.97085e-06	0.99997	-1.8654	0.000537907	0.999295	-1.7314	0.0022675	0.997658	-1.66869	0.00433865	0.993612	Os.11068.3.S1_at				-1.50275	0.01176	0.987823	Os.11068.3.S1_at	2.4831	6.02935e-06	0.999987	1.68105	0.00297376	0.995285	Os.11068.3.S1_at	-3.20408	0.000109554	0.999674	1.66976	0.00195175	0.994138	2.74487	7.26598e-09	1
Os.11068.4.S1_x_at	holocarboxylase synthetase, putative, expressed	LOC_Os01g40690.1	Os.11068.4.S1_x_at				1.26899	0.00501689	0.984537	1.5668	1.57897e-05	0.99994	1.92818	2.18619e-08	1	1.61168	7.78655e-07	0.999998	1.85453	6.70872e-06	0.999968	Os.11068.4.S1_x_at	1.70799	2.09115e-07	0.999999	2.11701	5.1267e-08	1	Os.11068.4.S1_x_at	-1.92265	5.41479e-10	1	-1.87712	1.57416e-06	0.999993	Os.11068.4.S1_x_at	2.66348	0.000100905	0.999694				-1.53393	3.01022e-06	0.999999
Os.11069.1.S1_at	NADH-ubiquinone oxidoreductase 24 kDa subunit, mitochondrial precursor, putative, expressed	LOC_Os05g43360.1	Os.11069.1.S1_at										-1.16996	0.0151162	0.987411							Os.11069.1.S1_at							Os.11069.1.S1_at							Os.11069.1.S1_at							-1.13218	0.0272614	0.987145	-1.3795	3.78614e-05	0.999948	1.47396
Os.1107.1.S1_at	expressed protein	LOC_Os01g21860.1	Os.1107.1.S1_at																			Os.1107.1.S1_at	1.5395	3.92612e-05	0.999893	1.32158	0.0185524	0.982068	Os.1107.1.S1_at							Os.1107.1.S1_at													2.36378
Os.1107.2.S1_s_at	expressed protein	LOC_Os01g21860.1	Os.1107.2.S1_s_at				1.3609	0.00550241	0.98344							1.26071	0.025009	0.981709				Os.1107.2.S1_s_at	1.32665	0.00909082	0.988447				Os.1107.2.S1_s_at	-1.2442	0.0195387	0.983451				Os.1107.2.S1_s_at
Os.11071.1.A1_at	NADH-ubiquinone oxidoreductase 20 kDa subunit, mitochondrial precursor, putative, expressed	LOC_Os01g52214.1	Os.11071.1.A1_at										-1.85876	8.25598e-05	0.999861	-2.15711	1.25099e-06	0.999996	-2.23057	1.68396e-05	0.999932	Os.11071.1.A1_at				-1.30817	0.0185832	0.982043	Os.11071.1.A1_at							Os.11071.1.A1_at													1.40232
Os.11071.1.A1_s_at	NADH-ubiquinone oxidoreductase 20 kDa subunit, mitochondrial precursor, putative, expressed	LOC_Os01g52214.1	Os.11071.1.A1_s_at							-1.4643	2.89916e-05	0.999899	-1.5336	3.66054e-05	0.999931	-1.65683	6.48271e-07	0.999998	-1.53814	8.87473e-05	0.999735	Os.11071.1.A1_s_at							Os.11071.1.A1_s_at	1.23575	0.000258033	0.999635	1.29451	0.00134432	0.997607	Os.11071.1.A1_s_at							-1.18854	0.0036831	0.99915
Os.11076.1.S1_at	ras-related protein RHN1, putative, expressed	LOC_Os12g43550.1	Os.11076.1.S1_at																			Os.11076.1.S1_at							Os.11076.1.S1_at	-1.13012	0.0421185	0.967616				Os.11076.1.S1_at							2.69495	9.76996e-15	1	2.14528	4.11123e-10	1
Os.11078.1.S1_a_at			Os.11078.1.S1_a_at				2.3447	6.02761e-05	0.999429	-4.74961	0.0003942	0.999076	-10.4989	2.59792e-14	1	-5.91359	2.54419e-12	1	-4.75865	9.83509e-11	1	Os.11078.1.S1_a_at	-1.6661	2.02887e-06	0.999992	-1.24517	0.00921318	0.990105	Os.11078.1.S1_a_at	-1.70215	0.000361069	0.999509				Os.11078.1.S1_a_at				-1.30161	2.84505e-05	0.999811	-1.83227	1.88627e-12	1	-1.18853	0.000238697	0.999727
Os.11083.1.S1_at	ATP-binding cassette sub-family F member 2, putative, expressed	LOC_Os08g45010.1	Os.11083.1.S1_at										1.18189	0.011336	0.99017							Os.11083.1.S1_at							Os.11083.1.S1_at							Os.11083.1.S1_at	1.98859	0.00167214	0.997351	1.44452	1.69959e-05	0.999759	1.44558	4.97805e-07	0.999999	1.41588	1.39082e-05	0.999976
Os.11084.1.S1_at	expressed protein	LOC_Os12g20310.1	Os.11084.1.S1_at				-1.26748	0.0170277	0.961782	1.24456	0.00662677	0.989943	1.18263	0.0488167	0.965761	1.1944	0.016062	0.987467	1.25666	0.0339161	0.965885	Os.11084.1.S1_at	1.36185	0.00016027	0.99964	1.35073	0.00092901	0.998604	Os.11084.1.S1_at	-1.31439	0.000281052	0.999606	-1.27989	0.00976432	0.987013	Os.11084.1.S1_at	1.91324	0.00421643	0.994606				1.18983	0.00402762	0.996904	-1.17608	0.0273035	0.986454
Os.11084.2.S1_at			Os.11084.2.S1_at							1.2905	0.0102418	0.9855	1.35042	0.00717355	0.993372	1.34265	0.00267471	0.997302	1.38289	0.0118199	0.985527	Os.11084.2.S1_at	1.39397	0.00229446	0.996452	1.34758	0.00367341	0.995481	Os.11084.2.S1_at	-1.1971	0.0270907	0.977968				Os.11084.2.S1_at	2.05869	0.00544558	0.993431	1.34133	0.00642735	0.981162				-1.29563	0.0059189	0.995046
Os.11084.2.S1_x_at			Os.11084.2.S1_x_at													1.31984	0.00535274	0.995108	1.31013	0.0348614	0.965116	Os.11084.2.S1_x_at	1.44318	0.000474819	0.999084	1.42062	0.00181868	0.997521	Os.11084.2.S1_x_at	-1.22281	0.0181293	0.984502				Os.11084.2.S1_x_at	1.89324	0.0221591	0.980532							-1.23083	0.0319969	0.97737
Os.11085.1.S1_at	myb-like DNA-binding domain, SHAQKYF class family protein, expressed	LOC_Os06g35140.1	Os.11085.1.S1_at				-2.20957	0.00383025	0.987346							1.39019	0.0278392	0.979958				Os.11085.1.S1_at				1.34914	0.0387469	0.966592	Os.11085.1.S1_at														-1.51958	0.0263103	0.993411
Os.11087.1.A1_at	vesicle-associated membrane protein-associated protein B, putative, expressed	LOC_Os04g45190.1	Os.11087.1.A1_at				-1.90293	8.8678e-05	0.999238	-1.48073	0.000175469	0.999535	-1.78097	8.91106e-08	1	-1.43366	0.0002585	0.999637	-1.56168	0.000795403	0.998405	Os.11087.1.A1_at	-2.29079	3.61253e-08	1	-2.07454	2.10959e-06	0.999992	Os.11087.1.A1_at	1.61738	3.1799e-07	0.999999	1.61424	8.37329e-06	0.999969	Os.11087.1.A1_at							-3.05913	7.63289e-11	1	-1.89247	8.30685e-08	1	1.70498
Os.11088.1.S1_at	ras-related protein ARA-3, putative, expressed	LOC_Os05g38630.1	Os.11088.1.S1_at				-1.30872	0.00853346	0.977072				1.20281	0.010323	0.990931							Os.11088.1.S1_at	-1.31002	0.000367642	0.999265	-1.31499	0.000853116	0.998702	Os.11088.1.S1_at							Os.11088.1.S1_at													-1.76679
Os.11089.1.S1_at	expressed protein	LOC_Os06g49030.1	Os.11089.1.S1_at				1.28456	0.0059498	0.982451							-1.2992	0.00194685	0.997946	-1.50225	0.000644621	0.998657	Os.11089.1.S1_at							Os.11089.1.S1_at	1.63618	4.20248e-08	1	1.87685	1.31193e-07	0.999999	Os.11089.1.S1_at							1.52134	2.26243e-05	0.999975	1.9897	8.09852e-08	1	4.76997
Os.11090.1.S1_at			Os.11090.1.S1_at							-4.97229	0.000100328	0.99971	-18.5566	1.15747e-10	1	-17.9404	1.65867e-10	1	-16.7986	5.43976e-07	0.999996	Os.11090.1.S1_at	-7.07628	1.14015e-09	1	-11.5867	8.51248e-07	0.999996	Os.11090.1.S1_at	9.68306	6.50977e-11	1	11.1675	3.39802e-10	1	Os.11090.1.S1_at	-2.9653	0.00200423	0.996956				1.41839	0.00314983	0.997291	1.37428	0.013007	0.990199	-6.40615
Os.11092.1.S1_at	calnexin homolog precursor, putative, expressed	LOC_Os04g32950.1	Os.11092.1.S1_at				-1.5705	1.29198e-05	0.99982	-1.21487	0.00831078	0.987833	-1.27133	0.00134704	0.998438	-1.25241	0.00228562	0.997642				Os.11092.1.S1_at	-1.34064	0.000197043	0.99957	-1.22867	0.0151328	0.984914	Os.11092.1.S1_at	1.10856	0.0453854	0.96544	1.16801	0.0275044	0.968754	Os.11092.1.S1_at	-2.99463	1.09872e-06	0.999991	-1.3549	0.000268807	0.998761	-2.16543	3.14936e-11	1	-1.83202	4.91982e-09	1
Os.11093.1.S1_at	tubulin beta-5 chain, putative, expressed	LOC_Os02g07060.1	Os.11093.1.S1_at				-1.7488	1.47472e-05	0.999801													Os.11093.1.S1_at							Os.11093.1.S1_at							Os.11093.1.S1_at	1.35731	0.0316554	0.974259	1.1994	0.0160474	0.972641	-1.24361	0.000367861	0.99986	-1.34446	3.79492e-05	0.999965	1.4753
Os.11094.1.A1_at	ethylene-responsive transcription factor 2, putative, expressed	LOC_Os04g46220.1	Os.11094.1.A1_at	-3.62539	4.55529e-11	1	2.559	2.9456e-08	0.999998	1.2664	0.0130298	0.982258	1.58112	5.73154e-05	0.999899	2.03892	0.000159331	0.999761	2.26808	3.98891e-06	0.999979	Os.11094.1.A1_at	2.97498	2.31233e-09	1	2.62303	1.68943e-09	1	Os.11094.1.A1_at				-2.1415	4.25605e-06	0.999983	Os.11094.1.A1_at	1.94371	0.00754453	0.991555	1.39364	0.00193244	0.996003	1.55456	1.56228e-07	0.999999	3.4251	7.99361e-15	1	-1.60902
Os.11096.1.S1_at	expressed protein	LOC_Os05g34240.2	Os.11096.1.S1_at																			Os.11096.1.S1_at							Os.11096.1.S1_at							Os.11096.1.S1_at
Os.11097.1.S1_at	U2 small nuclear ribonucleoprotein A, putative, expressed	LOC_Os02g13990.1	Os.11097.1.S1_at																			Os.11097.1.S1_at							Os.11097.1.S1_at							Os.11097.1.S1_at				-1.3845	0.00072756	0.996758	-1.38704	0.000129219	0.999942	-1.32785	0.00157284	0.998299	1.64618
Os.11098.1.S1_at	calcium homeostasis regulator CHoR1, putative, expressed	LOC_Os05g45030.1	Os.11098.1.S1_at							2.48075	7.57346e-09	1										Os.11098.1.S1_at	2.0301	1.46973e-08	1	2.13917	3.78335e-08	1	Os.11098.1.S1_at	-2.93435	7.13618e-12	1	-1.79061	6.41502e-06	0.999975	Os.11098.1.S1_at	11.3189	5.96848e-07	0.999994				-1.81363	0.000326031	0.999937				1.87841
Os.11099.1.S1_x_at	prolamin precursor, putative, expressed	LOC_Os07g10570.1	Os.11099.1.S1_x_at							2.40339	0.000689017	0.998516	9.54194	0.000441338	0.999406							Os.11099.1.S1_x_at							Os.11099.1.S1_x_at
Os.11099.2.S1_x_at	prolamin precursor, putative, expressed	LOC_Os07g10570.1	Os.11099.2.S1_x_at							5.53969	6.24606e-06	0.999973	14.6626	0.000233412	0.999658	1.86439	0.00402638	0.996168	1.9036	0.0158383	0.981631	Os.11099.2.S1_x_at							Os.11099.2.S1_x_at	-1.73474	0.00856302	0.991981	-1.93622	0.0143312	0.982008
Os.11100.1.S1_at	RNA polymerase II transcriptional coactivator KIWI, putative, expressed	LOC_Os02g34840.1	Os.11100.1.S1_at				1.32049	0.0013439	0.994197													Os.11100.1.S1_at							Os.11100.1.S1_at	1.16893	0.00821036	0.992273	1.21265	0.0116623	0.984897	Os.11100.1.S1_at	2.43464	0.00126078	0.997868				-3.11785	1.19946e-11	1	-2.05095	3.56248e-09	1
Os.11101.1.S1_a_at	inorganic pyrophosphatase, putative, expressed	LOC_Os02g52940.1	Os.11101.1.S1_a_at				1.4085	0.000307297	0.998071	-1.59744	3.40609e-05	0.999884	-2.17742	1.19634e-08	1	-2.05536	2.49884e-07	0.999999	-2.04706	1.91896e-06	0.999989	Os.11101.1.S1_a_at				-1.4814	0.000347216	0.999398	Os.11101.1.S1_a_at	1.53876	6.10339e-08	1	1.89822	6.37885e-08	1	Os.11101.1.S1_a_at							-1.37972	1.20603e-05	0.999995	-1.40655	3.06136e-05	0.999962	2.06656
Os.11104.1.S1_at	60S ribosomal protein L6, putative, expressed	LOC_Os02g37862.1	Os.11104.1.S1_at							-1.15381	0.0181328	0.976615	-1.15227	0.00654229	0.993878	-1.15158	0.00272802	0.997256	-1.17913	0.0135763	0.983797	Os.11104.1.S1_at	-1.26906	2.34524e-05	0.999931	-1.33132	2.16986e-05	0.999944	Os.11104.1.S1_at	1.19991	1.61805e-05	0.999968	1.17947	0.00394962	0.993993	Os.11104.1.S1_at				-1.3312	0.000749406	0.997512	-1.8019	2.12764e-08	1	-1.75973	2.58934e-07	1	1.76048
Os.11106.1.S1_at	phosphosulfolactate synthase-related protein, putative, expressed	LOC_Os06g46900.1	Os.11106.1.S1_at				1.30659	0.00673843	0.980754	2.41634	2.05922e-07	0.999998										Os.11106.1.S1_at	2.25624	3.8351e-07	0.999998	2.39522	2.14885e-07	0.999999	Os.11106.1.S1_at	-1.83101	0.000197536	0.999712				Os.11106.1.S1_at				1.64209	0.00927867	0.985256	5.44871	1.67644e-14	1	4.34325	3.75514e-09	1	58.5796
Os.11107.1.S1_at	hydroquinone glucosyltransferase, putative, expressed	LOC_Os11g38650.1	Os.11107.1.S1_at				-2.57679	6.2576e-06	0.999895	-4.47984	6.76632e-09	1	-22.5591	9.01745e-12	1	-19.2739	6.91519e-06	0.999984	-22.1375	9.03522e-05	0.999731	Os.11107.1.S1_at	-16.7356	7.70513e-06	0.999974	-22.1755	9.01113e-05	0.99981	Os.11107.1.S1_at	21.4011	9.76996e-14	1	18.1369	6.45189e-09	1	Os.11107.1.S1_at	-13.4714	8.41256e-07	0.999992	-1.95337	5.91867e-07	0.99999	1.49039	1.05846e-06	0.999995	1.51295	6.32157e-05	0.999916	-5.72134
Os.11109.1.S1_at	gibberellin receptor GID1L2, putative, expressed	LOC_Os09g28750.1	Os.11109.1.S1_at				-2.32828	2.9421e-06	0.99994	1.61376	3.76321e-06	0.999982										Os.11109.1.S1_at	-1.48393	0.000159493	0.999642	-1.28554	0.0217526	0.979481	Os.11109.1.S1_at							Os.11109.1.S1_at													1.51901
Os.11111.1.S1_at	phosphatidylinositol 3-kinase, root isoform, putative, expressed	LOC_Os05g08810.1	Os.11111.1.S1_at										1.38855	0.0373254	0.972733							Os.11111.1.S1_at							Os.11111.1.S1_at							Os.11111.1.S1_at							2.54966	5.77625e-07	0.999996	2.01578	6.71317e-05	0.99985	-2.09736
Os.11111.1.S2_at	phosphatidylinositol 3-kinase, root isoform, putative, expressed	LOC_Os05g08810.1	Os.11111.1.S2_at																			Os.11111.1.S2_at							Os.11111.1.S2_at							Os.11111.1.S2_at							1.97754	2.32049e-09	1	1.76227	9.90267e-07	0.999988
Os.11112.1.S1_s_at	expressed protein	LOC_Os08g40910.1	Os.11112.1.S1_s_at				1.7175	0.000394806	0.997674													Os.11112.1.S1_s_at				-1.30958	0.00597554	0.993157	Os.11112.1.S1_s_at	1.51103	0.00654965	0.993666	1.49875	0.000632458	0.998744					-1.24429	0.0110419	0.98371	10.0162	1.2409e-11	1	12.3582	7.86146e-11	1	87.0131
Os.11114.1.S1_at	acyl-desaturase, chloroplast precursor, putative, expressed	LOC_Os01g69080.1	Os.11114.1.S1_at				1.27395	0.00277378	0.990045	-1.35384	0.0115117	0.984006	-3.36421	1.47698e-08	1	-2.83647	7.38325e-08	1	-2.66193	1.06318e-06	0.999993	Os.11114.1.S1_at	-1.79993	2.49659e-05	0.999927	-2.6655	4.33456e-07	0.999998	Os.11114.1.S1_at	2.64031	6.15858e-10	1	2.3315	2.61477e-07	0.999998	Os.11114.1.S1_at							-1.78033	7.92352e-09	1	-1.4827	4.07197e-06	0.999996	6.11611
Os.11115.1.S1_x_at	domain of unknown function DUF614 containing protein, expressed	LOC_Os03g01210.1	Os.11115.1.S1_x_at										1.13873	0.0459823	0.967452							Os.11115.1.S1_x_at	1.14874	0.0261268	0.971571				Os.11115.1.S1_x_at	-1.26633	0.000241106	0.999656	-1.19418	0.0299499	0.966424	Os.11115.1.S1_x_at	2.11045	0.00279693	0.996067							-1.18895	0.0162961	0.986974	-1.76739
Os.11115.2.S1_at	domain of unknown function DUF614 containing protein, expressed	LOC_Os03g01210.1	Os.11115.2.S1_at										-1.29477	0.0231806	0.981838							Os.11115.2.S1_at	1.17029	0.0234617	0.974056				Os.11115.2.S1_at	-1.26077	0.00361568	0.996247	-1.30257	0.0107268	0.985933	Os.11115.2.S1_at	2.718	0.000661827	0.998701				1.38363	0.000734774	0.999262
Os.11117.1.S1_at	splicing factor, arginine/serine-rich 2, putative, expressed	LOC_Os07g43050.1	Os.11117.1.S1_at							-1.54603	7.17613e-05	0.999782	-1.42014	0.00140838	0.998377	-1.52261	0.000167338	0.99975	-1.30755	0.0200933	0.977706	Os.11117.1.S1_at				-1.36242	0.00113835	0.998339	Os.11117.1.S1_at	2.56552	6.38803e-11	1	2.28471	3.28321e-09	1	Os.11117.1.S1_at													1.72399
Os.11117.1.S2_at	splicing factor, arginine/serine-rich 2, putative, expressed	LOC_Os07g43050.1	Os.11117.1.S2_at							2.5087	8.86524e-09	1	2.19111	1.40677e-06	0.999996	2.66293	3.25774e-09	1	2.33005	3.37062e-06	0.999982	Os.11117.1.S2_at	2.94029	3.3064e-09	1	2.60698	6.75303e-09	1	Os.11117.1.S2_at	-2.66189	2.80974e-09	1	-2.43592	1.31588e-06	0.999994	Os.11117.1.S2_at	3.59964	0.0017882	0.997211				-1.99055	2.89896e-05	0.999998	-1.56206	0.00158015	0.999314
Os.11118.1.S1_at	phosphoglycerate kinase, cytosolic, putative, expressed	LOC_Os06g45710.1	Os.11118.1.S1_at							1.76134	1.08754e-07	0.999999	1.4955	6.47978e-05	0.999887	1.53967	1.15703e-06	0.999997	1.61585	5.40756e-05	0.999824	Os.11118.1.S1_at	1.60435	7.37465e-08	1	1.79469	3.31387e-08	1	Os.11118.1.S1_at	-1.95812	2.99787e-10	1	-2.0715	3.65373e-08	1	Os.11118.1.S1_at	2.17483	0.00196131	0.997006	1.42061	0.00390655	0.989294	1.6369	1.79745e-09	1	1.84787	1.65582e-07	1	5.81317
Os.11119.1.S1_a_at			Os.11119.1.S1_a_at				1.40059	0.00064411	0.996647	1.48581	6.79484e-05	0.999792	1.53822	2.43099e-05	0.999952	1.64284	3.92792e-07	0.999999	1.68981	4.65823e-05	0.999844	Os.11119.1.S1_a_at	1.64919	6.78946e-07	0.999997	1.83358	6.10281e-08	1	Os.11119.1.S1_a_at	-1.49111	9.17916e-07	0.999997	-1.63527	2.42298e-05	0.999923	Os.11119.1.S1_a_at	4.12413	2.34374e-05	0.9999	1.48715	0.00129954	0.997168				1.7118	2.43649e-06	0.999989	2.71666
Os.11120.1.S1_at	transcription factor EREBP, putative, expressed	LOC_Os03g08460.1	Os.11120.1.S1_at	-2.70765	0.000818691	0.982809	-1.67436	6.00312e-06	0.999898	-1.30541	0.000310344	0.999245	-1.16927	0.0116877	0.989908	-1.14966	0.0171209	0.986765	-1.18518	0.0407054	0.960442	Os.11120.1.S1_at							Os.11120.1.S1_at	1.23512	2.05293e-05	0.999961	1.29905	0.000121117	0.999694	Os.11120.1.S1_at	90.0057	6.98168e-08	0.999999	1.5929	0.0041761	0.990773	-2.23767	8.31385e-05	0.999989				-1.76078
Os.11121.1.S1_at			Os.11121.1.S1_at										1.49594	0.000151025	0.999765	1.54184	3.43347e-06	0.999991	1.59375	0.000178569	0.999531	Os.11121.1.S1_at	1.22503	0.0108616	0.986548	1.3016	0.00136467	0.99806	Os.11121.1.S1_at	-1.20404	0.0036851	0.996184	-1.39637	0.00163887	0.997165	Os.11121.1.S1_at				-1.50854	0.000380047	0.998222				1.16199	0.048458	0.972771	-2.2355
Os.11122.1.S1_at	flavonol synthase/flavanone 3-hydroxylase, putative, expressed	LOC_Os08g37456.1	Os.11122.1.S1_at				2.15654	0.000164747	0.998789				5.12053	1.00563e-07	1	1.9735	0.000198732	0.999711	1.85667	0.0170571	0.980488	Os.11122.1.S1_at	2.15374	0.000317589	0.999352	1.59701	0.0175186	0.982919	Os.11122.1.S1_at	-2.07645	1.53816e-05	0.99997				Os.11122.1.S1_at													-23.7154
Os.11123.1.S1_at	expressed protein	LOC_Os07g43070.1	Os.11123.1.S1_at							-1.35141	0.0110331	0.984566	-2.32023	1.51408e-08	1	-1.99795	2.79446e-06	0.999993	-2.36587	3.40058e-05	0.999879	Os.11123.1.S1_at	-1.7362	2.055e-05	0.999939	-1.6378	0.00165579	0.997712	Os.11123.1.S1_at	1.51991	1.16399e-05	0.999976	2.39208	1.46189e-08	1	Os.11123.1.S1_at	3.32544	0.00329378	0.995539				1.22687	0.00688573	0.994994	-1.67721	2.58049e-05	0.999966
Os.11124.1.S1_at	FK506-binding protein 4, putative, expressed	LOC_Os05g38370.1	Os.11124.1.S1_at																			Os.11124.1.S1_at							Os.11124.1.S1_at							Os.11124.1.S1_at	-1.63274	0.011152	0.988578	-1.24042	0.00602056	0.992129	-1.7774	1.11373e-08	1	-1.28532	0.000887061	0.99933	1.73648
Os.11125.1.S1_a_at	F-box domain containing protein, expressed	LOC_Os01g59690.1	Os.11125.1.S1_a_at										1.32564	0.0380963	0.972255							Os.11125.1.S1_a_at	2.06556	7.23389e-08	1	1.94878	5.37499e-07	0.999998	Os.11125.1.S1_a_at							Os.11125.1.S1_a_at	2.50978	0.000454465	0.999027	5.62229	4.21108e-13	1	1.26845	0.00373225	0.997152	1.2385	0.0114845	0.991187	2.17396
Os.11129.1.S1_at	glutamyl-tRNA reductase, chloroplast precursor, putative, expressed	LOC_Os10g35840.1	Os.11129.1.S1_at	-1.45253	0.00022928	0.993673				-1.74045	6.34853e-06	0.999972	-1.41735	0.000233612	0.999658	-1.87954	9.46781e-08	1	-1.70513	6.28467e-05	0.999801	Os.11129.1.S1_at	-1.74571	4.72495e-07	0.999998	-2.05054	1.21386e-06	0.999995	Os.11129.1.S1_at	1.75007	3.20496e-07	0.999999	1.81615	7.22531e-07	0.999996	Os.11129.1.S1_at				-1.62171	9.68997e-08	0.999999	-3.54083	2.498e-14	1	-2.32042	1.10066e-11	1
Os.1113.1.S1_at	WD-40 repeat protein, putative, expressed	LOC_Os01g21940.1	Os.1113.1.S1_at																			Os.1113.1.S1_at							Os.1113.1.S1_at	1.27828	0.000965474	0.998829				Os.1113.1.S1_at							-1.60697	9.73872e-06	0.999999	-1.49886	9.33406e-05	0.999964
Os.11130.1.S1_at	ubiquitin carboxyl-terminal hydrolase isozyme L3, putative, expressed	LOC_Os04g46190.1	Os.11130.1.S1_at							-1.39468	0.00149075	0.997147	-1.24087	0.0164621	0.986454							Os.11130.1.S1_at							Os.11130.1.S1_at				1.27441	0.025786	0.970411	Os.11130.1.S1_at	-1.86589	0.00615772	0.992779				-1.59968	1.88008e-05	0.999997	-1.48392	0.000170621	0.999932
Os.11132.1.S1_s_at	transcription factor/ zinc ion binding protein, putative, expressed	LOC_Os08g08120.1	Os.11132.1.S1_s_at							2.25105	6.90257e-06	0.99997	1.70019	0.000108228	0.999824	2.01613	0.000102266	0.999836	2.6606	1.34797e-05	0.999943	Os.11132.1.S1_s_at	1.55961	0.00260924	0.996038	2.06671	5.85237e-06	0.999982	Os.11132.1.S1_s_at	-1.62185	0.00200578	0.997768	-2.69619	1.87065e-05	0.999938	Os.11132.1.S1_s_at				3.94492	9.31666e-11	1	-1.37215	0.00264991	0.999348				2.43824
Os.11134.1.S1_at	MRS2-10, putative, expressed	LOC_Os06g44150.1	Os.11134.1.S1_at																			Os.11134.1.S1_at	-1.49165	0.000699074	0.998723	-1.36534	0.0107046	0.988758	Os.11134.1.S1_at	1.23655	0.0161277	0.986014				Os.11134.1.S1_at	-1.77118	0.011849	0.98803	-1.39801	0.0130786	0.976187
Os.11136.1.S1_at	50S ribosomal protein L31, putative, expressed	LOC_Os01g44210.1	Os.11136.1.S1_at							-1.24838	0.0145929	0.980494	-1.26436	0.00593142	0.994375							Os.11136.1.S1_at	-1.25518	0.00573267	0.992216	-1.21086	0.0324569	0.971224	Os.11136.1.S1_at	-1.16612	0.0138139	0.987791	-1.2992	0.00356516	0.994495	Os.11136.1.S1_at							-1.38063	1.82337e-05	0.999994	-1.16777	0.0162949	0.989261	2.01546
Os.11138.1.S1_a_at	chromodomain-helicase-DNA-binding protein, putative, expressed	LOC_Os07g46590.1	Os.11138.1.S1_a_at							1.34369	0.0188313	0.975867										Os.11138.1.S1_a_at				1.48517	0.0020707	0.99723	Os.11138.1.S1_a_at	-1.33994	0.0144404	0.987307											1.41468	0.000373371	0.999651	1.52535	7.00663e-05	0.99979
Os.11138.1.S2_a_at	chromodomain-helicase-DNA-binding protein, putative, expressed	LOC_Os07g46590.1	Os.11138.1.S2_a_at				-1.44737	0.000900544	0.995695													Os.11138.1.S2_a_at	1.29245	0.0067128	0.991089				Os.11138.1.S2_a_at							Os.11138.1.S2_a_at				-1.2742	0.00751632	0.982687
Os.11138.2.S1_x_at	chromodomain-helicase-DNA-binding protein, putative, expressed	LOC_Os07g46590.1	Os.11138.2.S1_x_at				-1.27898	0.0165923	0.962506				1.30646	0.0110532	0.990381	1.3155	0.0106046	0.991213				Os.11138.2.S1_x_at	1.39502	0.00088163	0.99844	1.21382	0.0304367	0.972742	Os.11138.2.S1_x_at							Os.11138.2.S1_x_at
Os.11139.1.S1_at	malate dehydrogenase, mitochondrial precursor, putative, expressed	LOC_Os05g49880.1	Os.11139.1.S1_at							-1.17597	0.0151812	0.979839	-1.40396	5.64248e-05	0.9999	-1.52509	1.85265e-05	0.999962	-1.49753	6.63322e-05	0.999791	Os.11139.1.S1_at	-1.36525	0.000323888	0.999341	-1.32232	0.000595674	0.999045	Os.11139.1.S1_at	1.42075	3.43808e-08	1	1.68136	1.70671e-08	1	Os.11139.1.S1_at	-1.78734	0.00207755	0.99687	-1.2007	0.0103039	0.975229	-2.45981	1.51781e-11	1	-2.10624	6.9842e-10	1	1.65205
Os.11140.1.S1_at	nucleic acid binding protein, putative, expressed	LOC_Os03g49170.1	Os.11140.1.S1_at				-1.84896	2.1044e-05	0.99974													Os.11140.1.S1_at	-1.3525	0.000626098	0.998838	-1.23275	0.0191216	0.981603	Os.11140.1.S1_at							Os.11140.1.S1_at													-1.83693
Os.11141.1.S1_at	NAC domain-containing protein 68, putative, expressed	LOC_Os08g42400.1	Os.11141.1.S1_at				-1.15443	0.00764595	0.978864	-1.48235	0.0031857	0.994578	-2.55934	1.64049e-05	0.999966	-2.85276	3.75762e-06	0.99999	-2.93394	0.000147062	0.9996	Os.11141.1.S1_at	-2.00902	0.00018056	0.999601	-2.99375	0.000118534	0.99976	Os.11141.1.S1_at	2.76548	2.951e-06	0.999993	1.98721	0.000113187	0.999712	Os.11141.1.S1_at	-4.56692	0.000160702	0.999562	-1.9758	5.17862e-07	0.999998	-1.90209	1.89632e-07	1	1.62423	6.10893e-06	0.999994	-2.00647
Os.11144.1.S1_at	VPS28 protein homolog 2, putative, expressed	LOC_Os01g57260.1	Os.11144.1.S1_at																			Os.11144.1.S1_at							Os.11144.1.S1_at							Os.11144.1.S1_at	3.57533	3.1887e-05	0.999874	1.52653	0.000449726	0.998886	2.20593	1.37389e-10	1	1.77128	2.78729e-07	0.999999
Os.11146.1.S1_at	lysine decarboxylase-like protein, putative, expressed	LOC_Os05g46360.1	Os.11146.1.S1_at							-5.06963	1.09865e-07	0.999999	-3.93652	1.07181e-09	1	-2.87706	3.23678e-05	0.999939	-3.58089	2.3874e-06	0.999986	Os.11146.1.S1_at	-2.09828	0.000345355	0.999303	-2.27323	6.9069e-05	0.999849	Os.11146.1.S1_at	2.89676	2.17225e-08	1	3.3098	1.14552e-08	1	Os.11146.1.S1_at	-6.38218	2.79956e-06	0.999981	1.25991	0.026545	0.968064	1.46509	9.87685e-06	0.999981	1.70381	1.88096e-06	0.999996
Os.11147.1.S1_at			Os.11147.1.S1_at				-3.97738	8.73745e-08	0.999996	-1.88818	1.70442e-06	0.999991	-1.53869	3.8507e-05	0.999928	-1.47719	0.000100912	0.999838				Os.11147.1.S1_at				1.25129	0.00324701	0.995933	Os.11147.1.S1_at	-1.16285	0.0468828	0.96445	1.27954	0.00663138	0.990657	Os.11147.1.S1_at	75.8737	2.08477e-06	0.999984							5.90792	2.76068e-10	1
Os.11148.1.S1_at	mitochondrial deoxynucleotide carrier, putative, expressed	LOC_Os01g70800.1	Os.11148.1.S1_at				-1.40664	0.00137967	0.994082	1.36193	0.000460188	0.998946	1.44657	0.000196382	0.999705	1.27945	0.00734498	0.993584				Os.11148.1.S1_at	1.53503	1.88608e-05	0.999943	1.55587	7.4684e-05	0.999838	Os.11148.1.S1_at	-1.31189	0.00113775	0.998647	-1.27477	0.0188115	0.977341	Os.11148.1.S1_at	1.84087	0.00825208	0.99095	2.04276	1.69065e-06	0.999985	1.62502	2.6033e-05	0.999946	1.54272	0.000341139	0.999471	3.59642
Os.11150.1.S1_at	expressed protein	LOC_Os03g32490.1	Os.11150.1.S1_at				1.6262	5.58102e-05	0.999461	19.2646	1.61759e-13	1	24.693	1.36495e-09	1	12.3253	2.1132e-12	1	14.25	7.39553e-10	1	Os.11150.1.S1_at	2.29729	0.0021908	0.99659	16.8957	6.19947e-09	1	Os.11150.1.S1_at	-5.33715	2.61517e-11	1	-10.5097	1.21261e-09	1					3.84307	4.18932e-12	1				-1.66428	8.8658e-07	0.999997	1.85215
Os.11151.1.S1_a_at	expressed protein	LOC_Os01g61670.1	Os.11151.1.S1_a_at				1.51236	0.000203431	0.998582	-4.22798	3.39246e-08	1	-21.4589	1.42175e-12	1	-14.6981	1.92541e-09	1	-11.5829	4.82163e-09	1	Os.11151.1.S1_a_at				-2.42807	7.41159e-06	0.999978	Os.11151.1.S1_a_at	7.3263	1.36633e-11	1	9.61682	4.23883e-12	1	Os.11151.1.S1_a_at	-28.1148	4.91213e-07	0.999995				1.49235	1.6678e-07	0.999998	1.49903	2.61533e-05	0.999978
Os.11152.1.S1_at	50S ribosomal protein L13, chloroplast precursor, putative, expressed	LOC_Os01g54540.1	Os.11152.1.S1_at				1.61802	0.000428989	0.997525	-1.22566	0.0313834	0.963129	-1.56421	4.6984e-05	0.999915	-1.26933	0.0057938	0.994764	-1.21186	0.0337452	0.966025	Os.11152.1.S1_at				-1.26254	0.00434153	0.994789	Os.11152.1.S1_at	-1.25081	0.00174259	0.998029				Os.11152.1.S1_at	3.15606	0.000492668	0.998964	1.19604	0.0210855	0.965709	1.16836	0.00688664	0.996365				3.52962
Os.11153.1.S1_s_at		LOC_Os04g58040.1	Os.11153.1.S1_s_at													1.29474	0.0345681	0.975899				Os.11153.1.S1_s_at	-1.62789	0.00112383	0.998079	-1.51443	0.00929111	0.990034	Os.11153.1.S1_s_at																				1.95329
Os.11154.1.S1_a_at	fatty acid elongase, putative, expressed	LOC_Os03g06700.1	Os.11154.1.S1_a_at				-8.58991	1.00878e-09	1	1.53109	6.67545e-05	0.999795										Os.11154.1.S1_a_at	1.34882	0.000562683	0.99894	1.53759	0.000142476	0.999719	Os.11154.1.S1_a_at	-1.32085	5.01018e-05	0.999914				Os.11154.1.S1_a_at	-2.29431	3.22762e-05	0.999872
Os.11154.2.S1_x_at	fatty acid elongase, putative, expressed	LOC_Os03g06700.1	Os.11154.2.S1_x_at	-1.72161	0.00028185	0.992555	-8.88118	1.02283e-08	0.999999	1.82282	9.9153e-08	0.999999	1.22922	0.0118762	0.989768	1.24718	0.0114795	0.990597				Os.11154.2.S1_x_at	1.58394	4.29742e-06	0.999984	1.75512	0.000113374	0.999769	Os.11154.2.S1_x_at	-1.36577	7.63812e-06	0.999984				Os.11154.2.S1_x_at	-2.8306	3.56355e-05	0.999862										-1.12658
Os.11155.1.S1_at	tubulin beta-8 chain, putative, expressed	LOC_Os03g45920.1	Os.11155.1.S1_at							-3.63653	1.27896e-06	0.999993	-3.96638	2.41873e-12	1	-2.79482	4.20595e-10	1	-2.57228	2.69413e-08	1	Os.11155.1.S1_at	-1.81121	6.2927e-07	0.999997	-2.47359	2.12658e-08	1	Os.11155.1.S1_at	1.52294	1.34676e-08	1	2.13284	1.59067e-10	1	Os.11155.1.S1_at	-2.41751	2.63932e-05	0.999891				-2.8698	1.23515e-10	1	-1.48983	2.68485e-05	0.999988	2.12476
Os.11158.1.S1_at	isochorismatase family protein rutB, putative, expressed	LOC_Os02g17640.1	Os.11158.1.S1_at										-1.57708	3.08468e-05	0.999941	-1.35548	0.000671677	0.999176	-1.43897	0.00382624	0.994235	Os.11158.1.S1_at	-1.65718	4.54341e-06	0.999983	-1.61127	0.000161407	0.999688	Os.11158.1.S1_at	1.42076	3.99468e-06	0.999991	1.41207	0.000170153	0.999591	Os.11158.1.S1_at	-3.51101	1.18668e-05	0.999941				-1.39467	0.00248504	0.999513	-1.38702	0.00335742	0.998554
Os.11159.1.S1_at	plasminogen activator inhibitor 1 RNA-binding protein, putative, expressed	LOC_Os01g52390.1	Os.11159.1.S1_at				-1.28382	0.00452706	0.985673				-1.25079	0.00239298	0.997433	-1.15631	0.0273866	0.980236	-1.21401	0.0243559	0.973931	Os.11159.1.S1_at	-1.44008	1.0625e-05	0.999965	-1.47259	5.0677e-05	0.999884	Os.11159.1.S1_at	1.42175	2.25394e-07	0.999999	1.39516	7.21391e-06	0.999973	Os.11159.1.S1_at							-2.10683	8.07285e-11	1	-2.26244	4.47665e-11	1	1.92824
Os.11160.1.S1_at	mitochondrial 2-oxoglutarate/malate carrier protein, putative, expressed	LOC_Os05g11780.1	Os.11160.1.S1_at										1.19534	0.0116378	0.989945							Os.11160.1.S1_at	-1.26375	0.00296235	0.995582	-1.37553	0.000652599	0.998968	Os.11160.1.S1_at							Os.11160.1.S1_at				1.43806	0.000295872	0.998912	-1.25923	0.000821866	0.999525	-1.43283	5.28807e-05	0.999944
Os.11160.1.S2_at	mitochondrial 2-oxoglutarate/malate carrier protein, putative, expressed	LOC_Os05g11780.1	Os.11160.1.S2_at				-1.33597	0.00145436	0.993845	1.13822	0.022173	0.972352										Os.11160.1.S2_at	-1.23054	0.00148443	0.997559	-1.20569	0.00875648	0.990524	Os.11160.1.S2_at							Os.11160.1.S2_at							-1.6517	4.24541e-08	1	-1.68072	1.88443e-07	1
Os.11161.1.S1_at	ADP-ribosylation factor-like protein 5A, putative, expressed	LOC_Os11g37640.1	Os.11161.1.S1_at										-1.37566	0.0433806	0.96902	-1.62241	0.00532759	0.995128	-1.5231	0.0318007	0.967623	Os.11161.1.S1_at							Os.11161.1.S1_at							Os.11161.1.S1_at	-1.72738	0.00935786	0.990027
Os.11164.1.S1_at			Os.11164.1.S1_at							-224.374	3.84509e-08	1	-159.073	1.11022e-15	1	-128.071	8.21565e-15	1	-118.412	4.5054e-12	1	Os.11164.1.S1_at	-1.67231	1.91235e-06	0.999992	-1.95096	1.37284e-06	0.999995	Os.11164.1.S1_at	134.384	8.88178e-16	1	156.445	3.33067e-16	1	Os.11164.1.S1_at	-250.581	5.47581e-11	1				-1.70192	1.0932e-08	1
Os.11166.1.S1_s_at	OsGrx_A2 - glutaredoxin subgroup III, expressed	LOC_Os01g09830.1	Os.11166.1.S1_s_at							2.28877	4.33457e-10	1	1.84579	2.57661e-09	1	1.60597	5.98886e-06	0.999986	1.51032	0.00221024	0.996319	Os.11166.1.S1_s_at	1.74357	1.90667e-07	0.999999	1.90432	7.13505e-07	0.999997	Os.11166.1.S1_s_at	-1.60545	6.46636e-08	1	-1.40045	0.00105045	0.998061	Os.11166.1.S1_s_at	5.88041	8.50081e-07	0.999992	-1.87704	0.000191199	0.99942	-1.93537	1.30885e-05	0.999999	2.00391	9.87239e-08	0.999999
Os.11168.1.S1_at	60S ribosomal protein L39, putative, expressed	LOC_Os02g55390.1	Os.11168.1.S1_at													-1.17868	0.000474082	0.999389	-1.1972	0.00784452	0.98964	Os.11168.1.S1_at	-1.09566	0.0246601	0.972933	-1.14994	0.00884054	0.990447	Os.11168.1.S1_at	1.18631	3.29253e-05	0.999941	1.13543	0.024742	0.971427	Os.11168.1.S1_at				-1.19584	0.00658258	0.98576	-1.70017	2.61116e-09	1	-1.60356	5.15442e-08	1	2.28906
Os.11168.1.S1_x_at	60S ribosomal protein L39, putative, expressed	LOC_Os02g55390.1	Os.11168.1.S1_x_at										-1.15042	0.00845209	0.992366	-1.21254	5.36435e-05	0.999906	-1.18699	0.00506162	0.992755	Os.11168.1.S1_x_at	-1.13108	0.00327643	0.995183	-1.13299	0.0111348	0.988375	Os.11168.1.S1_x_at	1.22348	3.05392e-06	0.999993	1.14933	0.00764755	0.989451	Os.11168.1.S1_x_at							-1.63087	2.15083e-08	1	-1.47681	1.08067e-06	0.999999	1.99627
Os.11169.1.S1_a_at	nonspecific lipid-transfer protein precursor, putative, expressed	LOC_Os06g49190.1	Os.11169.1.S1_a_at										1.25663	0.00204613	0.997758	1.29929	6.65513e-06	0.999984				Os.11169.1.S1_a_at	-1.39212	1.40663e-06	0.999994	-1.55633	1.15732e-06	0.999995	Os.11169.1.S1_a_at	-1.17403	0.00053586	0.999304	-1.25617	0.00225347	0.996279	Os.11169.1.S1_a_at	-4.45701	2.96242e-10	1	-1.35284	0.0230216	0.964178	22.7996	0	1	6.0883	1.29352e-11	1	-2.51955
Os.11171.1.S1_s_at	heat- and acid-stable phosphoprotein, putative, expressed	LOC_Os01g54920.1	Os.11171.1.S1_s_at										-1.259	0.026266	0.97979	-1.2197	0.0184924	0.985864	-1.46923	0.000857935	0.998303	Os.11171.1.S1_s_at							Os.11171.1.S1_s_at	1.2686	0.00184464	0.997927	1.24248	0.0315633	0.964905	Os.11171.1.S1_s_at										-1.52107	0.00014897	0.999944
Os.11171.2.S1_x_at	heat- and acid-stable phosphoprotein, putative, expressed	LOC_Os01g54920.1	Os.11171.2.S1_x_at				1.31067	0.00527382	0.983953													Os.11171.2.S1_x_at							Os.11171.2.S1_x_at	1.19215	0.00636928	0.99382	1.28644	0.00722958	0.989944	Os.11171.2.S1_x_at							-1.33625	0.000493074	0.999968	-1.6163	4.19548e-06	1
Os.11175.1.S1_at	eukaryotic translation initiation factor 3 subunit 7, putative, expressed	LOC_Os05g49150.1	Os.11175.1.S1_at				-1.27523	0.00373737	0.987575													Os.11175.1.S1_at							Os.11175.1.S1_at	1.28698	6.42943e-05	0.999893				Os.11175.1.S1_at							-1.75242	9.95e-08	1	-1.57512	3.32427e-06	0.999998
Os.11176.1.S1_at	expressed protein	LOC_Os02g57400.1	Os.11176.1.S1_at										1.47017	0.000235616	0.999655	1.84076	8.5651e-06	0.999981	1.63069	0.00211014	0.996456	Os.11176.1.S1_at	1.64189	1.26771e-06	0.999994	2.24218	7.42938e-10	1	Os.11176.1.S1_at	-1.94138	1.17883e-06	0.999997	-1.70195	0.000695985	0.998637	Os.11176.1.S1_at							3.40616	3.88578e-15	1	2.14948	6.7654e-09	1	-3.32119
Os.11178.1.S1_at	DNA methyltransferase 1-associated protein 1, putative, expressed	LOC_Os05g46330.1	Os.11178.1.S1_at													1.21032	0.0297467	0.978793				Os.11178.1.S1_at	-1.28444	0.0172672	0.980017	-1.36818	0.020625	0.980385	Os.11178.1.S1_at	1.24163	0.00252069	0.99727				Os.11178.1.S1_at
Os.11179.1.S1_at	protein binding protein, putative, expressed	LOC_Os03g16780.1	Os.11179.1.S1_at				1.46224	0.00877011	0.976603	1.87661	8.82971e-07	0.999995	1.95872	1.93832e-08	1	2.00523	3.58776e-09	1	1.80728	5.21109e-05	0.999829	Os.11179.1.S1_at				1.51016	5.31806e-05	0.999879	Os.11179.1.S1_at	-2.18677	1.78505e-10	1	-2.24117	7.97211e-07	0.999996	Os.11179.1.S1_at	11.7352	1.90531e-05	0.999915				-2.42251	1.21022e-08	1				3.48448
Os.11180.1.S1_at	ER6 protein, putative, expressed	LOC_Os05g42230.1	Os.11180.1.S1_at							-1.19377	0.0334451	0.961141	1.17044	0.0375986	0.972564							Os.11180.1.S1_at				1.18306	0.024777	0.977091	Os.11180.1.S1_at							Os.11180.1.S1_at							2.40313	6.04058e-11	1	1.6171	0.0001685	0.999889	1.50549
Os.11182.1.S1_at	N-acetyltransferase, putative, expressed	LOC_Os03g07990.1	Os.11182.1.S1_at	-1.4988	0.000463158	0.988995	1.55612	8.56838e-06	0.999867	3.47337	2.31015e-12	1	2.25678	2.23245e-09	1	2.04782	2.6739e-08	1	2.48601	2.16275e-06	0.999987	Os.11182.1.S1_at	2.77833	1.28306e-11	1	3.11857	2.92679e-10	1	Os.11182.1.S1_at	-2.75023	5.554e-12	1	-2.46496	1.56417e-07	0.999999	Os.11182.1.S1_at	3.54174	1.19751e-05	0.99994	1.61247	5.26938e-06	0.999961				-1.61445	2.38544e-06	0.999998
Os.11183.1.S1_at	protein kinase domain containing protein, expressed	LOC_Os06g18000.1	Os.11183.1.S1_at																			Os.11183.1.S1_at				1.91134	0.000182269	0.999653	Os.11183.1.S1_at							Os.11183.1.S1_at	-8.16764	2.73971e-05	0.999888
Os.11183.1.S1_s_at	protein kinase domain containing protein, expressed	LOC_Os06g18000.1	Os.11183.1.S1_s_at																			Os.11183.1.S1_s_at				3.29799	5.82121e-08	1	Os.11183.1.S1_s_at	1.56533	0.0222564	0.98145				Os.11183.1.S1_s_at	-7.79232	4.63938e-06	0.999971				-1.38747	0.00307581	0.999433	-1.56517	0.00031607	0.999938	-2.99779
Os.11184.1.S1_at			Os.11184.1.S1_at										1.35935	0.00833036	0.99246	1.24479	0.0342569	0.976083				Os.11184.1.S1_at				-1.43294	0.00349374	0.99567	Os.11184.1.S1_at							Os.11184.1.S1_at				-1.19725	0.0174821	0.979987	1.53261	5.69362e-08	1	2.15597	5.58158e-10	1
Os.11185.1.S1_a_at	metabolite transport protein csbC, putative, expressed	LOC_Os02g17500.1	Os.11185.1.S1_a_at							-1.98971	2.31797e-07	0.999998	-1.94602	2.73291e-08	1	-1.96714	4.7001e-09	1	-1.84681	0.000132706	0.999632	Os.11185.1.S1_a_at	-1.61855	3.88001e-06	0.999985	-2.55297	8.46852e-07	0.999997	Os.11185.1.S1_a_at	2.49776	6.527e-12	1	1.87477	1.51577e-06	0.999993	Os.11185.1.S1_a_at	-1.51941	0.0390403	0.969632				3.04619	6.66134e-16	1	2.88353	1.75437e-12	1	1.99492
Os.11186.1.S1_at	sigma factor sigB regulation protein rsbQ, putative, expressed	LOC_Os03g10620.2	Os.11186.1.S1_at				-2.58923	3.41453e-08	0.999998	3.6837	4.74731e-13	1	3.43021	1.15574e-12	1	2.75482	7.36977e-11	1	3.14489	2.51025e-08	1	Os.11186.1.S1_at	2.753	4.10805e-12	1	2.8456	2.15534e-10	1	Os.11186.1.S1_at	-4.07089	2.25042e-13	1	-3.56626	1.6314e-09	1	Os.11186.1.S1_at				1.32212	0.00154084	0.99594	1.24967	0.000433249	0.999528	1.30233	0.000843676	0.999363	1.86033
Os.11187.1.S1_at	disease resistance protein RPM1, putative, expressed	LOC_Os08g16120.1	Os.11187.1.S1_at													1.49899	0.0023747	0.997564	1.37577	0.0354593	0.964631	Os.11187.1.S1_at							Os.11187.1.S1_at							Os.11187.1.S1_at				-1.67595	0.0203946	0.980769	-1.76813	0.0110458	0.99872
Os.11188.1.S1_at	multicystatin, putative, expressed	LOC_Os05g33880.1	Os.11188.1.S1_at							-1.23474	0.00551608	0.991383	-1.2291	0.00553565	0.9947							Os.11188.1.S1_at							Os.11188.1.S1_at							Os.11188.1.S1_at										1.17162	0.00799301	0.994115
Os.11189.1.S1_at	phytosulfokine receptor precursor, putative, expressed	LOC_Os06g47650.1	Os.11189.1.S1_at							-1.91011	0.00228984	0.995898	-1.39726	0.0256157	0.980219	-1.37414	0.00144185	0.998412	-2.48111	0.00013343	0.99963	Os.11189.1.S1_at	-1.35787	0.00188235	0.997007	-2.26179	0.000276822	0.999504	Os.11189.1.S1_at	1.22324	0.0175722	0.984921								-1.79901	1.38987e-05	0.999929	-2.2206	9.7486e-08	1	-1.60792	5.84945e-05	0.999974	8.24924
Os.11190.1.S1_at	expressed protein	LOC_Os04g33000.1	Os.11190.1.S1_at				-3.81078	5.00323e-08	0.999997	-1.59657	0.000152125	0.999588										Os.11190.1.S1_at	-2.4103	2.05265e-09	1	-2.30897	1.77553e-08	1	Os.11190.1.S1_at							Os.11190.1.S1_at				-2.41575	1.38961e-08	1
Os.11190.1.S1_s_at	expressed protein	LOC_Os04g33000.1	Os.11190.1.S1_s_at				-3.49036	5.68763e-09	0.999999	-1.28159	0.00225426	0.995952				1.13612	0.0444177	0.970169				Os.11190.1.S1_s_at	-1.93235	7.87741e-09	1	-1.7342	6.82143e-06	0.999979	Os.11190.1.S1_s_at							Os.11190.1.S1_s_at				-2.07088	2.47066e-09	1
Os.11191.1.S1_at	expressed protein	LOC_Os04g56100.1	Os.11191.1.S1_at																			Os.11191.1.S1_at							Os.11191.1.S1_at							Os.11191.1.S1_at				1.33938	0.0073444	0.982309	1.36787	0.000568955	0.999656	1.54467	2.08219e-05	0.999928	-1.74312
Os.11192.1.S1_at	acid phosphatase 1 precursor, putative, expressed	LOC_Os06g04790.1	Os.11192.1.S1_at				1.76248	0.0097991	0.9746				1.71721	0.00398904	0.996006	2.36936	0.000108181	0.999828	2.12014	0.0051081	0.9927	Os.11192.1.S1_at	1.17413	0.0245766	0.973011	1.20201	0.0191105	0.981612	Os.11192.1.S1_at	-2.0439	0.000441658	0.999413	-1.98935	0.00807168	0.988955	Os.11192.1.S1_at	-1.54776	0.00853975	0.990707				13.4628	4.88498e-15	1	4.1238	1.62257e-09	1	2.01558
Os.11193.1.S1_at	cytochrome P450 81E1, putative, expressed	LOC_Os03g55240.1	Os.11193.1.S1_at				2.53659	2.3961e-08	0.999998				-1.62728	0.000964728	0.99883							Os.11193.1.S1_at	2.29317	1.57484e-06	0.999993	2.05397	3.24321e-07	0.999998	Os.11193.1.S1_at	-1.5119	0.00178245	0.997989	-2.78484	4.46031e-05	0.99987	Os.11193.1.S1_at	3.54786	0.000110972	0.999671	4.24175	1.68733e-09	1	1.67062	1.76014e-06	0.999994	8.24149	6.21725e-15	1	2.91206
Os.11194.1.S1_at	auxin-repressed protein, putative, expressed	LOC_Os08g35190.1	Os.11194.1.S1_at							-4.03603	1.42944e-08	1	-3.27464	8.65314e-08	1	-3.88413	3.7825e-06	0.99999	-4.33208	0.000235944	0.99941	Os.11194.1.S1_at	-1.82652	0.00243059	0.996272	-2.87358	0.00120001	0.998262	Os.11194.1.S1_at	2.84323	7.37663e-07	0.999998	3.65974	1.25893e-07	0.999999	Os.11194.1.S1_at	-2.94623	0.000673084	0.998684	1.68861	2.00155e-06	0.999995				1.59088	4.19865e-09	1
Os.11195.1.S1_at	B12D protein, expressed	LOC_Os07g17330.1	Os.11195.1.S1_at	-2.33643	0.000255616	0.993107	-2.31633	1.19122e-06	0.99997	-13.2093	1.53877e-13	1	-31.5957	3.33067e-14	1	-27.8524	5.71299e-12	1	-25.8415	1.29168e-09	1	Os.11195.1.S1_at	-7.69808	6.31284e-11	1	-15.6556	2.06027e-09	1	Os.11195.1.S1_at	27.5611	9.54792e-15	1	21.4673	1.22125e-15	1	Os.11195.1.S1_at	-18.854	3.98999e-07	0.999996	1.69693	0.000204138	0.999692	6.9203	0	1	2.53075	2.9974e-10	1	7.51169
Os.11196.1.S1_at	expressed protein	LOC_Os08g12850.1	Os.11196.1.S1_at										1.36694	0.0009348	0.998862	1.23194	0.00546696	0.995019	1.54	0.000794085	0.998407	Os.11196.1.S1_at	1.23216	0.00343582	0.994982	1.62044	3.68654e-06	0.999988	Os.11196.1.S1_at	-1.29336	0.000755209	0.999057	-1.33211	0.00669155	0.990585	Os.11196.1.S1_at
Os.11197.1.A1_at			Os.11197.1.A1_at													-1.03905	0.0448007	0.969951	-1.04555	0.0174651	0.980109	Os.11197.1.A1_at							Os.11197.1.A1_at
Os.11197.2.S1_x_at			Os.11197.2.S1_x_at				5.3772	4.91032e-06	0.999912													Os.11197.2.S1_x_at							Os.11197.2.S1_x_at							Os.11197.2.S1_x_at	-20.3448	7.42822e-06	0.999959	-3.79708	1.96154e-09	1	1.7061	4.139e-08	1	5.81686	2.39242e-12	1
Os.11198.1.S1_a_at	glucan endo-1,3-beta-glucosidase 4 precursor, putative, expressed	LOC_Os07g43940.1	Os.11198.1.S1_a_at				1.42561	0.0019366	0.992381							1.37799	0.000100693	0.999839	1.45896	0.00365094	0.994452	Os.11198.1.S1_a_at							Os.11198.1.S1_a_at	-1.38247	2.52492e-05	0.999953	-1.29322	0.0253911	0.970794	Os.11198.1.S1_a_at	-1.70046	0.0233851	0.979696				3.24927	7.88258e-15	1	1.99385	2.26427e-08	1	2.02529
Os.11198.3.S1_x_at	glucan endo-1,3-beta-glucosidase 4 precursor, putative, expressed	LOC_Os07g43940.1	Os.11198.3.S1_x_at										1.34966	0.0125509	0.98927	1.70863	7.25755e-05	0.999878	1.91938	0.000277029	0.999328	Os.11198.3.S1_x_at							Os.11198.3.S1_x_at	-1.5276	0.00053181	0.999308	-1.39844	0.0141872	0.982162	Os.11198.3.S1_x_at	-2.11549	0.00264792	0.996229				6.19541	0	1	3.44569	1.78134e-10	1	1.94192
Os.1120.1.S1_at			Os.1120.1.S1_at																			Os.1120.1.S1_at							Os.1120.1.S1_at	-1.12356	0.0157796	0.986279				Os.1120.1.S1_at							-1.54789	0.0288246	0.987691	-1.65922	0.015986	0.991617
Os.1120.1.S1_s_at	heat shock factor binding protein 2, putative, expressed	LOC_Os06g16270.1	Os.1120.1.S1_s_at																			Os.1120.1.S1_s_at	-1.23625	0.00153288	0.997491	-1.26468	0.00620899	0.99293	Os.1120.1.S1_s_at							Os.1120.1.S1_s_at							-1.9178	5.99348e-05	0.999984	-1.698	0.000430892	0.999737
Os.11200.1.S1_at	40S ribosomal protein S27, putative, expressed	LOC_Os04g32710.1	Os.11200.1.S1_at													-1.10453	0.0211113	0.984171				Os.11200.1.S1_at							Os.11200.1.S1_at							Os.11200.1.S1_at	1.77169	0.00135614	0.997745				-1.39705	6.03833e-07	1	-1.37791	6.42644e-06	0.999992	1.71286
Os.11202.1.S1_at	quercetin 3-O-methyltransferase 1, putative, expressed	LOC_Os08g06100.1	Os.11202.1.S1_at							-23.6596	3.54827e-13	1	-38.9213	1.5099e-14	1	-26.1535	6.91003e-13	1	-32.9572	1.33693e-12	1	Os.11202.1.S1_at	-2.46346	6.88868e-09	1	-9.77969	5.72731e-12	1	Os.11202.1.S1_at	32.301	1.18794e-14	1	31.0109	4.31877e-13	1	Os.11202.1.S1_at	-26.6326	3.14122e-09	1				-1.92448	1.218e-09	1	-1.55682	4.28138e-07	1
Os.11203.1.S1_at	teosinte glume architecture 1, putative, expressed	LOC_Os01g69830.1	Os.11203.1.S1_at										-2.37959	5.26602e-07	0.999998	-1.89065	0.000213576	0.999692	-2.20386	0.000137043	0.999622	Os.11203.1.S1_at	-1.5176	0.00480289	0.993312	-1.81725	0.000716036	0.998882	Os.11203.1.S1_at	2.30155	4.69208e-07	0.999999	2.01473	0.000103859	0.999732	Os.11203.1.S1_at	-2.22264	0.00940993	0.989984	1.49858	0.000441099	0.999347	13.1764	0	1	4.07713	3.06366e-12	1	-3.96311
Os.11204.1.S1_at	protein phosphatase 2C homolog 1, putative, expressed	LOC_Os04g52000.1	Os.11204.1.S1_at	-1.56121	1.72444e-06	0.999869	1.49644	1.76468e-05	0.999772				-1.25147	0.0252402	0.980467							Os.11204.1.S1_at							Os.11204.1.S1_at							Os.11204.1.S1_at	2.3268	0.00430723	0.994517	1.37176	0.000836743	0.999114	2.91993	3.55271e-15	1	1.58819	8.85517e-06	0.999996	-1.83123
Os.11205.1.S1_at	seed maturation protein PM27, putative, expressed	LOC_Os11g44940.1	Os.11205.1.S1_at							1.40413	0.000151169	0.99959	1.32995	0.00312161	0.996769				1.38395	0.00635903	0.991271	Os.11205.1.S1_at	1.56169	9.71388e-06	0.999968	1.81556	1.00343e-07	0.999999	Os.11205.1.S1_at	-1.14792	0.0222511	0.981454				Os.11205.1.S1_at	1.46053	0.0354824	0.971839				2.67512	4.88942e-13	1	2.36792	4.06956e-11	1	3.39141
Os.11208.1.S1_at			Os.11208.1.S1_at										1.38367	0.0299218	0.977413							Os.11208.1.S1_at							Os.11208.1.S1_at				-1.26088	0.0336599	0.96295	Os.11208.1.S1_at							-1.19986	0.0149224	0.992084	-1.18715	0.0193786	0.985214
Os.11210.1.S1_at	ribosomal protein S6 containing protein, expressed	LOC_Os12g37610.1	Os.11210.1.S1_at				1.63829	2.96582e-05	0.999664				-1.4514	0.00116047	0.998627							Os.11210.1.S1_at	-1.27923	0.0136155	0.983683				Os.11210.1.S1_at							Os.11210.1.S1_at	1.67886	0.0362926	0.971333				-1.73387	0.00144229	0.999703	-1.61987	0.00456707	0.998208	3.59058
Os.11211.1.S1_at	expressed protein	LOC_Os09g37020.1	Os.11211.1.S1_at				1.29641	0.00909929	0.975956	-1.29451	0.00572693	0.991106	-1.30574	0.00268808	0.997161	-1.36759	0.00390759	0.996265	-1.25796	0.0310782	0.968222	Os.11211.1.S1_at	-2.07363	9.52462e-07	0.999996	-2.16249	1.72297e-07	0.999999	Os.11211.1.S1_at	1.51436	3.05627e-05	0.999945	1.49329	0.00030443	0.999328	Os.11211.1.S1_at	-4.16603	1.62403e-06	0.999987				-1.42087	1.05954e-05	0.999998	-1.18627	0.0112571	0.993214
Os.11212.1.S1_at	PVR3-like protein, putative, expressed	LOC_Os07g18750.1	Os.11212.1.S1_at				-2.24913	0.00913288	0.97589	-5.17342	9.69824e-12	1	-3.2963	6.27653e-12	1	-2.15178	1.81175e-07	0.999999	-2.12574	8.31115e-05	0.999749	Os.11212.1.S1_at	-2.76426	8.01333e-09	1	-3.88596	6.39697e-07	0.999997	Os.11212.1.S1_at	2.02705	1.73124e-10	1	1.34284	0.0011852	0.997851	Os.11212.1.S1_at	4.84521	6.27775e-06	0.999964				-1.88777	1.62427e-10	1	-2.48518	4.50306e-12	1
Os.11213.1.S1_at	transport inhibitor response 1 protein, putative, expressed	LOC_Os03g08850.1	Os.11213.1.S1_at										1.2619	0.011443	0.99009	1.43552	7.50974e-05	0.999875	1.45471	0.00618526	0.991466	Os.11213.1.S1_at							Os.11213.1.S1_at							Os.11213.1.S1_at	2.87829	0.000386925	0.99914				-1.42611	0.0147958	0.995799
Os.11215.1.S1_a_at	squamosa promoter-binding-like protein 11, putative, expressed	LOC_Os06g49010.1	Os.11215.1.S1_a_at							-1.89819	7.88825e-06	0.999967	-1.83051	0.000529281	0.999305	-1.69607	0.00501331	0.995375	-1.57003	0.0124423	0.984909	Os.11215.1.S1_a_at	-1.46619	0.0218102	0.975618	-1.5165	0.0129693	0.986766	Os.11215.1.S1_a_at	2.61147	5.43648e-07	0.999998	1.75643	0.000715231	0.998604					-1.4736	0.0188391	0.965487	-1.39309	0.0233458	0.991319				-1.79574
Os.11216.1.S1_at			Os.11216.1.S1_at				1.42576	0.00304898	0.98932	-5.02435	2.95396e-07	0.999998	-1.79785	2.4367e-05	0.999952	-1.42098	0.00166476	0.998204	-1.75854	0.000139015	0.999618	Os.11216.1.S1_at	1.23218	0.0207376	0.976642				Os.11216.1.S1_at				1.93096	8.05441e-06	0.99997	Os.11216.1.S1_at	1.79545	0.0489184	0.963684	-1.51117	0.000174527	0.999084				-1.39536	0.000698344	0.999436	-8.46026
Os.11217.1.S1_at	VIP4, putative, expressed	LOC_Os12g38970.1	Os.11217.1.S1_at																			Os.11217.1.S1_at	1.46543	0.00152662	0.9975	1.5436	2.34801e-05	0.99994	Os.11217.1.S1_at	-1.20412	0.00650744	0.993702	-1.31208	0.00900489	0.987878	Os.11217.1.S1_at	1.9713	0.00370064	0.995121	1.37849	0.00629446	0.989508
Os.11218.1.S1_at	peroxiredoxin, putative, expressed	LOC_Os07g44440.1	Os.11218.1.S1_at				1.6183	0.00796332	0.978217	-3.06794	0.00035363	0.999157	-6.80305	2.1525e-09	1	-10.5633	4.93708e-09	1	-15.3608	1.17481e-08	1	Os.11218.1.S1_at				-2.22178	3.5038e-05	0.999915	Os.11218.1.S1_at	1.74464	0.0116305	0.989504	4.88229	0.000594957	0.998808	Os.11218.1.S1_at	33.522	1.63342e-06	0.999987	3.3559	1.31089e-09	1	1.42729	6.18668e-07	0.999993	10.0067	0	1	-2.38507
Os.11219.1.S1_at			Os.11219.1.S1_at							-1.35958	0.0156653	0.979303				1.33809	0.0369616	0.974485				Os.11219.1.S1_at							Os.11219.1.S1_at	-1.52921	0.00234117	0.997442				Os.11219.1.S1_at				-1.70028	0.0073829	0.988773	1.55802	0.00317563	0.997879
Os.11220.1.S1_at	expressed protein	LOC_Os08g20680.1	Os.11220.1.S1_at							1.72462	7.11645e-06	0.999969	1.44962	0.000408078	0.999445	1.42503	0.00100526	0.998835	1.29061	0.0342299	0.965629	Os.11220.1.S1_at	1.27229	0.00411953	0.994137	1.41158	0.000407045	0.999311	Os.11220.1.S1_at	-2.1394	1.17813e-07	1	-1.83459	6.66966e-05	0.999817	Os.11220.1.S1_at	2.19275	0.00084276	0.998436										2.02432
Os.11221.1.S1_at			Os.11221.1.S1_at				1.30633	0.00604454	0.982244	1.55426	0.00014556	0.999603	1.32257	0.0129117	0.989005	1.19555	0.0352135	0.975516				Os.11221.1.S1_at	1.40688	9.80836e-05	0.999764	1.34851	0.00286443	0.996346	Os.11221.1.S1_at	-1.33672	0.00103731	0.998753	-1.27016	0.0279077	0.968367	Os.11221.1.S1_at	1.74425	0.0461616	0.965321
Os.11222.1.S1_at	carboxy-lyase, putative, expressed	LOC_Os01g40630.1	Os.11222.1.S1_at				1.63544	0.00920542	0.975748	-2.19727	0.00011957	0.999664	-1.2606	0.0479025	0.966304	-1.45476	0.00157816	0.998284				Os.11222.1.S1_at							Os.11222.1.S1_at	2.481	1.02981e-05	0.999979				Os.11222.1.S1_at	-6.25079	6.99909e-05	0.999769	-1.99401	4.48621e-09	1	-1.53482	3.37348e-06	0.999997	-3.32595	1.33826e-12	1
Os.11222.2.S1_x_at	carboxy-lyase, putative, expressed	LOC_Os01g40630.1	Os.11222.2.S1_x_at				2.97505	1.77653e-05	0.999771	-1.86036	0.00110488	0.997786	-1.31585	2.69256e-07	0.999999				-1.16744	0.00275048	0.995598	Os.11222.2.S1_x_at				-1.09839	0.0359474	0.968636	Os.11222.2.S1_x_at	1.63477	8.94183e-05	0.999857	1.23854	0.000499734	0.998973	Os.11222.2.S1_x_at	-6.66143	5.45838e-05	0.999809	-2.13342	3.84376e-09	1	-1.90113	3.91379e-07	0.999998	-2.81187	2.42788e-11	1
Os.11223.1.S1_at	casein kinase II subunit beta-4, putative, expressed	LOC_Os10g41520.1	Os.11223.1.S1_at							1.18264	0.0101461	0.985613	1.695	2.27045e-07	0.999999	1.41496	1.37676e-05	0.999971	1.4511	9.53647e-05	0.999719	Os.11223.1.S1_at	1.2133	0.0067882	0.991003	1.34858	0.000125983	0.999747	Os.11223.1.S1_at	-1.39747	1.94642e-07	0.999999	-1.358	0.000148729	0.999636	Os.11223.1.S1_at	3.98818	1.15954e-05	0.999942
Os.11226.1.S1_at	expressed protein	LOC_Os03g56330.1	Os.11226.1.S1_at				-1.53481	0.00108911	0.995039				1.30846	0.00185057	0.997944	1.49503	2.35518e-05	0.999954	1.41727	0.00869301	0.988734	Os.11226.1.S1_at	-1.3143	0.00656039	0.991263				Os.11226.1.S1_at	-1.7631	1.78291e-08	1	-1.39878	0.00422398	0.993639	Os.11226.1.S1_at				-2.12675	4.3781e-10	1	-1.57327	5.88102e-08	1	-1.67992	1.94228e-08	1
Os.11230.1.S1_s_at	floral homeotic protein APETALA2, putative, expressed	LOC_Os05g03040.1	Os.11230.1.S1_s_at				-2.94728	0.000130633	0.998982	-1.70932	1.80955e-06	0.99999				-1.1963	0.0307119	0.978208				Os.11230.1.S1_s_at	1.26912	0.00261193	0.996034				Os.11230.1.S1_s_at	1.32802	0.000147683	0.999777				Os.11230.1.S1_s_at	-6.25483	8.92877e-06	0.999952	1.34048	0.0010594	0.996864	-1.47114	5.31745e-05	0.99999
Os.11231.1.S1_at	expressed protein	LOC_Os05g27090.1	Os.11231.1.S1_at													-1.14726	0.0341679	0.976136	-1.2239	0.0328765	0.966737	Os.11231.1.S1_at	-1.15272	0.0225711	0.974896				Os.11231.1.S1_at				1.4188	0.00888549	0.988014					-1.42285	0.0136262	0.977349	-2.10462	2.01055e-05	0.99999	-1.82037	7.09158e-05	0.999978	1.20852
[truncated: 49,247 more rows]
[truncated: 2 more columns]
