# Supplementary material for: How unique is the low oxygen response? An analysis of the anaerobic response during germination and comparison with abiotic stress in rice and Arabidopsis
Source: Front Plant Sci. 2013 Oct 1;4:349. doi: 10.3389/fpls.2013.00349 (PMC3787303; doi:10.3389/fpls.2013.00349)
Supplement: Supplementary Table 5 — Pageman analysis (ORA Fisher using 2.0 as a cut-off) of rice aerobic vs. anaerobic germination, as well as step-wise germination was carried out to show represented functional categories unique to anaerobic germination. All microarrays were normalized and analyzed in the same manner for differential expression (i.e., FC = 2-fold, p < 0.05, PPDE > 0.96). Genes from these are shown in Figure 2. [file DataSheet5.XLSX]

## Sheet: ST5. N germ
Supplementary Table 5. Pageman analysis (ORA Fisher using 2.0 as a cut-off) of rice aerobic vs. anaerobic germination, as well as step-wise germination was carried out to show represented functional categories unique to anaerobic germination. All microarrays were normalised and analysed in the same manner for differential expression (i.e. FC>=2 fold, p<0.05, PPDE>0.96). Genes from these are shown…
Bin	Name	1A v 1Nup	3A v 3Nup	12A v 12Nup	24A v 24Nup	27A v 27Nup	30A v30Nup	0h v 1Aup	1A v 3Aup	3A v 12Aup	12A v 24Aup	24A v 27Aup	0h v 1Nup	1N v 3Nup	3N v 12Nup	12N v 24Nup	24N v 27Nup
2.2.1	major CHO metabolism.degradation.sucrose	0	0	2.34324	2.05777	2.52008	0	0	0	0	0	0	0	3.45603	0	0	0
2.2.1.4	major CHO metabolism.degradation.sucrose.hexokinase	0	0	2.61806	2.40109	2.19314	2.22625	0	0	0	0	0	0	2.31127	0	0	0
3.2	minor CHO metabolism.trehalose	0	0	2.34324	0	0	0	0	0	0	0	0	2.58858	0	0	0	0
3.2.3	minor CHO metabolism.trehalose.potential TPS/TPP	0	0	2.02553	0	0	0	0	-2.33987	0	0	0	2.46032	0	0	0	0
4	glycolysis	0	0	2.1634	0	0	0	0	0	0	0	0	2.10821	0	0	0	0
11.9.3	lipid metabolism.lipid degradation.lysophospholipases	0	0	2.17143	0	0	0	0	0	0	0	0	2.58058	0	2.12084	0	0
13.1.4.1.4	branched-chain amino acid aminotransferase	0	0	2.02553	0	0	0	0	0	0	0	0	0	0	2.07618	0	0
16.99	secondary metabolism.unspecified	0	0	2.66854	0	0	0	0	0	0	0	0	2.40643	0	0	0	0
29.6	protein.folding	0	2.331	0	0	0	0	0	0	0	0	0	0	2.09996	0	0	0
30.2.17	signalling.receptor kinases.DUF 26	0	0	0	0	0	2.13272	0	0	0	0	0	3.47405	0	0	0	0
31.4	cell.vesicle transport	0	0	0	0	2.50567	0	0	0	0	0	0	0	3.09824	0	0	0
35.1.5	pentatricopeptide (PPR) repeat-containing protein	0	0	0	3.1064	3.25771	0	0	0	-4.66749	0	0	-3.19062	3.01887	-1.99956	0	0
Bin	Name	1A v 1Ndown	3A v 3Ndown	12A v 12Ndown	24A v 24Ndown	27A v 27Ndown	30A v30Ndown	0h v 1Adown	1A v 3Adown	3A v 12Adown	12A v 24Adown	24A v 27Adown	0h v 1Ndown	1N v 3Ndown	3N v 12Ndown	12N v 24Ndown	24N v 27Ndown
9.2	mito. ETC / ATP synthesis.NADH-DH.type II	0	0	2.39901	2.89376	3.06432	2.96428	0	0	0	0	0	0	2.00738	0	0	0
11.6	lipid metabolism.lipid transfer proteins etc	0	0	0	2.02525	2.1906	2.09357	0	0	0	0	0	0	0	2.74738	0	0
15	metal handling	0	0	2.18502	2.36306	2.57362	0	0	0	0	0	0	0	0	2.03055	0	0
17.1.1	hormone metabolism.ABA synthesis-degradation	0	0	2.46594	2.02938	0	2.10915	0	0	0	0	0	2.38384	0	0	0	0
21	redox.regulation	0	0	2.70591	2.30357	0	0	0	0	0	0	0	0	3.36005	0	0	0
22	polyamine metabolism	0	0	2.4024	0	0	0	0	0	0	0	0	0	2.3162	2.06323	0	0
22.1	polyamine metabolism.synthesis	0	0	2.4024	0	0	0	0	0	0	0	0	0	2.3162	2.06323	0	0
28	DNA	0	0	1.97214	2.06968	0	2.20782	0	-3.14124	0	0	0	3.56066	0	0	0	0
28.1	DNA.synthesis/chromatin structure	0	0	3.45139	3.66562	3.27715	4.1893	0	-3.16877	0	0	0	3.26623	0	0	0	0
