# Supplementary material for: How unique is the low oxygen response? An analysis of the anaerobic response during germination and comparison with abiotic stress in rice and Arabidopsis
Source: Front Plant Sci. 2013 Oct 1;4:349. doi: 10.3389/fpls.2013.00349 (PMC3787303; doi:10.3389/fpls.2013.00349)
Supplement: Supplementary Table 6 — The low oxygen and abiotic stress comparisons and used for Arabidopsis from the sources outlined in Table 1. All microarrays for both species were GC-RMA normalized and analyzed in the same manner for differential expression using the Cyber-T method (p < 0.05, PPDE > 0.96). [file DataSheet6.XLSX]

## Sheet: ST6. AT low-ox
Supplementary table 6. The low-oxygen and abiotic stress comparisons and used for Arabidopsis from the sources outlined in Table 1. All microarrays for both species were GC-RMA normalised and analysed in the same manner for differential expression using the Cyber-T method (p<0.05, PPDE>0.96).
Probeset identifier	Annotation	Locus Identifier	5. AT hypox	2h FC	pVal	cum.ppde.p	9h FC	pVal	cum.ppde.p	6. AT hypox FC	pVal	cum.ppde.p	7. AT anox FC	pVal	cum.ppde.p	8. AT anox FC	pVal	cum.ppde.p	9. AT hypox FC	pVal	cum.ppde.p	Cold 0.5 h FC FC	Bayes.p	PPDE(<p)	Cold 1 h FC FC	Bayes.p	PPDE(<p)	Cold 3 h FC	Bayes.p	PPDE(<p)	Drought 0.5 h FC	Bayes.p	PPDE(<p)	Drought 1 h FC	Bayes.p	PPDE(<p)	Drought 3 h FC	Bayes.p	PPDE(<p)	Salt 0.5 h FC	Bayes.p	PPDE(<p)	Salt 1 h FC	Bayes.p	PPDE(<p)	Salt 3 h FC	Bayes.p	PPDE(<p)	Heat 0.5 h FC
244901_at	encodes a plant b subunit of mitochondrial ATP synthase based on structural similarity and the presence in the F(0) complex.	ATMG00640	244901_at				5.52391	0.000158098	0.999868	2.77825	1.55822e-05	0.999963	5.86156	7.85219e-05	0.99692				-1.85652	0.0270195	0.990036
244902_at	Encodes NADH dehydrogenase subunit 4L.	ATMG00650	244902_at	1.99466	0.0127815	0.972432	3.69469	8.45323e-05	0.999923				6.26297	0.000131626	0.995766				-1.63999	0.0248707	0.990732
244903_at	hypothetical protein	ATMG00660	244903_at	3.31217	1.30711e-05	0.99983	4.0608	3.46981e-08	1	2.43822	0.0014676	0.998315	9.094	8.45456e-06	0.999222	5.9994	0.0141058	0	1.88792	0.00861672	0.996299	1.9244	0.000116199	0.997471							3.25582	6.77842e-05	0.998759				1.91381	0.000841905	0.988279	2.81717	3.79129e-06	0.998904							1.76025
244904_at	hypothetical protein	ATMG00670	244904_at	1.38379	0.00932228	0.978114	1.15564	0.00279335	0.998418				4.64555	0.000445504	0.991045													1.84404	0.0017227	0.991684	2.95937	0.000410557	0.99414				1.71612	0.000790214	0.988385
244906_at	hypothetical protein	ATMG00690	244906_at	4.80369	8.66204e-06	0.999875	4.65719	6.01185e-07	0.999999	2.34039	0.000787009	0.999003	5.12125	0.00120398	0.983556				2.10026	0.00315526	0.998439							2.54691	0.00479949	0.994587
244909_at	hypothetical protein	ATMG00740	244909_at
244911_at	hypothetical protein	ATMG00820	244911_at				1.33868	0.0159769	0.992855
244921_s_at	hypothetical protein	ATMG01000	244921_s_at				1.64072	0.0106638	0.994961				2.82626	0.0033752	0.969286							-2.60239	3.12959e-06	0.999968													1.52176	0.00222439	0.991945	2.15829	2.14376e-06	0.999749
244924_at	hypothetical protein	ATMG01040	244924_at				2.4387	0.00021308	0.999829							2.4966	0.0167276	0
244925_at	NADH dehydrogenase subunit 7	ATMG00510	244925_at
244929_at	NADH dehydrogenase subunit 4	ATMG00580	244929_at				2.29825	4.93525e-06	0.999993										3.99294	5.02336e-07	0.999999	-1.73898	5.43101e-05	0.999528																1.87076	2.13091e-05	0.998674							-1.57784
244931_at	hypothetical protein	ATMG00630	244931_at	1.64509	0.0173228	0.965588	4.30546	4.5195e-06	0.999994				4.0417	0.00239355	0.975042
244932_at	Encodes the PsaC subunit of photosystem I.	ATCG01060	244932_at				1.38552	0.0104483	0.995049	-1.66066	0.0272198	0.980426							-7.3823	0.000399906	0.999734	-10.1356	6.86989e-10	1							1.62211	1.72948e-06	0.999592							1.5362	2.74384e-05	0.997239							-3.33952
244933_at	NADH dehydrogenase ND4L	ATCG01070	244933_at				1.36283	0.0359156	0.985636										-4.20946	0.00418966	0.998009	-3.48069	7.38669e-08	0.999984																									-2.67199
244934_at	NADH dehydrogenase ND6	ATCG01080	244934_at				1.45039	0.00944637	0.995462							2.85969	0.0232604	0	-8.40726	0.00111395	0.99936	-1.86611	0.000338128	0.997863							1.9062	0.00489775	0.984182							1.63179	0.000429353	0.981324							-3.0988
244935_at	Encodes subunit of the chloroplast NAD(P)H dehydrogenase complex	ATCG01090	244935_at																-18.3667	7.26099e-10	1
244936_at	NADH dehydrogenase ND1	ATCG01100	244936_at				1.20412	0.045916	0.982256	-1.87149	0.00115258	0.998625							-35.7411	1.19919e-07	1	-1.40311	0.000719455	0.996003																									-1.19694
244937_at	Encodes the 49KDa plastid NAD(P)H dehydrogenase subunit H protein. Its transcription is regulated by an ndhF-specific plastid sigma factor, SIG4.	ATCG01110	244937_at				1.67446	0.00491916	0.997418										-35.8799	0.00019579	0.999856	-2.10566	2.4736e-05	0.999858							2.00123	0.0108123	0.991339				1.32969	0.00296558	0.983745	1.86919	9.71875e-05	0.996005
244938_at	encodes a chloroplast ribosomal protein S15, a constituent of the small subunit of the ribosomal complex	ATCG01120	244938_at							-1.61286	0.0252267	0.981634										1.75432	0.000130508	0.99869							2.16493	0.00584428	0.997049				-1.71779	0.000206112	0.999518	1.91209	9.33669e-05	0.995861				-1.45181	0.00210532	0.99708
244939_at	chloroplast gene encoding ribosomal protein s12. The gene is located in three distinct loci on the chloroplast genome and is transpliced to make one transcript.	ATCG00065	244939_at	1.69929	0.0145287	0.96973	3.27713	7.02183e-06	0.999991																						2.23484	0.00167376	0.994763				1.34235	0.0134894	0.961476	2.31897	1.67157e-06	0.999718							1.482
244941_at	hypothetical protein	ATMG00010	244941_at				1.43282	0.00013221	0.999887
244943_at	NADH dehydrogenase subunit 9	ATMG00070	244943_at	2.8391	0.000243374	0.998515	3.05286	4.13273e-06	0.999994	2.20449	0.000725198	0.999069	8.60831	0.000122869	0.995942	2.68263	0.0404459	0																						1.96716	0.000311937	0.991559
244945_at	Encodes a mitochondria-encoded cytochrome c biogenesis protein.	ATMG00110	244945_at	1.79845	0.000823873	0.996336	2.26285	0.00071457	0.999514							2.36446	0.0353026	0
244950_at	cytochrome c oxidase subunit 2	ATMG00160	244950_at	2.06298	0.00635623	0.983472	4.56938	3.69264e-07	0.999999	2.14363	0.000117414	0.999799	9.44943	6.28549e-05	0.997315													1.7158	0.00735529	0.988173
244952_at	hypothetical protein	ATMG00260	244952_at				2.96702	1.82245e-05	0.99998
244957_at	hypothetical protein	ATMG00400	244957_at				1.92682	0.000819171	0.999453
244958_at	hypothetical protein	ATMG00450	244958_at				2.13293	0.011725	0.99453				3.27554	0.0027915	0.97261
244960_at	encodes a chloroplast ribosomal protein L32, a constituent of the large subunit of the ribosomal complex	ATCG01020	244960_at																-6.64782	8.73132e-11	1										-1.60472	0.000234719	0.993808				-1.44143	0.00265507	0.993691	-1.62495	8.60164e-06	0.999016							-1.3191
244961_at	hypothetical protein	ATCG01040	244961_at							-2.2576	0.000403473	0.999432							-6.35469	3.34647e-05	0.999968							1.42382	0.0139505	0.978639										1.54751	0.000113246	0.994462
244962_at	Represents a plastid-encoded subunit of a NAD(P)H dehydrogenase complex. Its mRNA is edited at four positions. Translation data is not available for this gene.	ATCG01050	244962_at				1.19374	0.0225439	0.990384	-1.39199	0.0385463	0.973803							-6.14321	0.000327407	0.999776	-2.83387	1.38883e-08	0.999994																									-2.97786
244963_at	PSII cytochrome b559	ATCG00570	244963_at				1.2333	0.00340028	0.998124	1.77162	0.00224651	0.99759							-12.0811	1.44052e-10	1	-1.30997	8.39079e-05	0.998903							1.22645	0.00023009	0.994174																-1.27416
244964_at	PSII cytochrome b559. There have been many speculations about the function of Cyt b559, but the most favored at present is that it plays a protective role by acting as an electron acceptor or electron donor under conditions when electron flow through PSII is not optimized.	ATCG00580	244964_at				1.28077	0.00740984	0.996321	1.52816	0.0106784	0.99107							-16.1176	1.65565e-08	1	-1.58046	9.78858e-05	0.999272																									-1.33123
244965_at	hypothetical protein	ATCG00590	244965_at				1.58588	0.00072889	0.999505										-5.09089	5.52609e-05	0.999951	-1.27164	0.0140076	0.976428																									-1.72623
244966_at	Cytochrome b6-f complex, subunit V. Disruption of homologous gene in Chlamydomonas results in disruption of cytochrome b6-f complex.	ATCG00600	244966_at							-2.33292	0.00114839	0.99863							-7.62005	1.72382e-06	0.999997	-1.50686	0.00378246	0.989148																1.51494	0.000583849	0.983762	-2.08311	4.51018e-05	0.996672				-2.24304
244967_at	Encodes subunit J of photosystem I.	ATCG00630	244967_at																-4.8936	7.50968e-09	1	-1.16581	0.0114765	0.969104							-1.21216	0.0019358	0.969358							-1.30203	0.000104088	0.990738
244968_at	encodes a chloroplast ribosomal protein L33, a constituent of the large subunit of the ribosomal complex	ATCG00640	244968_at				-1.32745	0.000393442	0.99971										-8.42932	9.67245e-11	1	-1.69732	3.37357e-05	0.999428																									-1.8645
244969_at	chloroplast-encoded ribosomal protein S18	ATCG00650	244969_at							-1.83477	0.00571016	0.994721							-12.8764	1.9054e-10	1																												-1.40137
244970_at	encodes a chloroplast ribosomal protein L20, a constituent of the large subunit of the ribosomal complex	ATCG00660	244970_at				1.52245	0.014868	0.993285										2.45248	0.000577203	0.999636										2.25124	0.00138815	0.992674				-1.61423	0.0024063	0.997601	2.12052	3.64541e-06	0.99952
244971_at	Encodes the only ClpP (caseinolytic protease) encoded within the plastid genome. Contains a highly conserved catalytic triad of Ser-type proteases (Ser-His-Asp). Part of the 350 kDa chloroplast Clp complex. The name reflects nomenclature described in Adam et. al (2001).	ATCG00670	244971_at																-1.70858	0.0208353	0.992056	-1.35583	0.00091512	0.995735							1.47845	0.000173356	0.995314							1.62939	1.41581e-05	0.998632
244972_at	encodes for CP47, subunit of the photosystem II reaction center.	ATCG00680	244972_at				1.44978	0.0106224	0.994978										-7.98807	0.00515833	0.99762	-2.90025	7.17541e-06	0.999979							1.57853	0.00293385	0.970852																-2.21791
244973_at	Encodes photosystem II 5 kD protein subunit PSII-T. This is a plastid-encoded gene (PsbTc) which also has a nuclear-encoded paralog (PsbTn).	ATCG00690	244973_at																-5.58163	0.00841245	0.996375	-1.4644	0.00181722	0.995226				-1.59001	0.00686208	0.980809							-1.44841	0.00469262	0.986699
244974_at	PSII low MW protein	ATCG00700	244974_at				1.91148	7.13984e-06	0.999991							2.09117	0.0448094	0	-4.53462	0.000819252	0.999508	-1.779	9.37627e-05	0.999566																									-2.42051
244975_at	Encodes a 8 kD phosphoprotein that is a component of the photosystem II oxygen evolving core. Its exact molecular function has not been determined but it may play a role in mediating electron transfer between the secondary quinone acceptors, QA and QB, associated with the acceptor side of PSII.	ATCG00710	244975_at							-1.60968	0.00298629	0.996938							-21.8943	2.45892e-09	1										1.23554	0.0037461	0.962909
244976_at	Encodes the cytochrome b(6) subunit of the cytochrome b6f complex.	ATCG00720	244976_at																-4.71213	2.20238e-10	1	-1.11052	0.0159836	0.964102																									-1.12404
244977_at	A chloroplast gene encoding subunit IV of the cytochrome b6/f complex	ATCG00730	244977_at				1.88423	0.00695892	0.996515							3.57052	0.0079866	0				-1.953	0.000570839	0.998717							2.1496	0.00176248	0.986826				-1.57201	0.0121777	0.986704	1.965	4.24374e-05	0.996626				-1.59196	0.0148416	0.986926	-2.788
244978_at	RNA polymerase alpha subunit	ATCG00740	244978_at				1.3587	0.00742176	0.996316										-8.20804	2.99446e-08	1																-1.47014	9.75842e-05	0.998563
244979_at	30S chloroplast ribosomal protein S11	ATCG00750	244979_at																-15.5801	3.43529e-09	1																												-1.16502
244980_at	encodes a chloroplast ribosomal protein L36, a constituent of the large subunit of the ribosomal complex	ATCG00760	244980_at	1.40529	0.0120034	0.973669	1.5894	0.0013526	0.999155							2.2368	0.023562	0	-14.7342	3.25379e-08	1
244981_at	chloroplast 30S ribosomal protein S8	ATCG00770	244981_at				1.41326	0.00951344	0.995434										-6.91261	1.46681e-07	1																												-1.25726
244982_at	encodes a chloroplast ribosomal protein L14, a constituent of the large subunit of the ribosomal complex	ATCG00780	244982_at				1.82272	3.02085e-05	0.999969										-3.36021	8.15068e-06	0.99999																												-1.59608
244983_at	chloroplast gene encoding a ribosomal protein L16, which is a constituent of 50S large ribosomal subunit	ATCG00790	244983_at				1.61764	0.000893168	0.99941										-2.98672	0.00016324	0.999876																			1.49437	2.99603e-05	0.99708
244984_at	encodes a chloroplast ribosomal protein S3, a constituent of the small subunit of the ribosomal complex	ATCG00800	244984_at				-1.17453	0.0240468	0.989834	1.39837	0.0137882	0.988934							-5.12542	3.8336e-10	1																-1.21069	0.0165634	0.963508	-1.30522	0.00105838	0.963818
244985_at	encodes a chloroplast ribosomal protein L22, a constituent of the large subunit of the ribosomal complex	ATCG00810	244985_at							1.51796	0.0041307	0.995979							-8.63069	4.4409e-09	1	1.29659	0.00144633	0.993585
244986_at	Encodes a 6.8-kDa protein of the small ribosomal subunit.	ATCG00820	244986_at	1.42619	0.00172994	0.993661													-4.3082	8.72024e-10	1							1.22094	0.0160863	0.970162
244994_at	Chloroplast encoded NADH dehydrogenase unit.	ATCG01010	244994_at										2.41196	0.00182415	0.97883													1.91362	0.000823499	0.996939							-2.04341	0.000300186	0.998025
244995_at	Encodes a subunit of ATPase complex CF0, which is a proton channel that supplies the proton motive force to drive ATP synthesis by CF1 portion of the complex.	ATCG00150	244995_at				1.78946	0.000348619	0.999739				3.01806	0.00029341	0.993069				-18.7283	0.000100679	0.999918																						-2.75803	1.65506e-06	0.999213
244996_at	Chloroplast ribosomal protein S2	ATCG00160	244996_at																-6.37506	6.99463e-05	0.99994										1.55364	0.00191286	0.994138							1.69808	3.05429e-05	0.998181
244997_at	RNA polymerase beta' subunit-2	ATCG00170	244997_at													2.86161	0.0217329	0	-5.76819	0.000806166	0.999515							1.7769	0.00438589	0.988426	1.67138	0.000761675	0.991184							1.87353	1.63052e-05	0.996918							1.5783
244998_at	RNA polymerase beta' subunit-1	ATCG00180	244998_at				1.41258	0.00665835	0.996646										-4.4795	0.000886512	0.999474	-1.33131	0.0106714	0.978624							1.53443	0.0021654	0.985348							1.70062	3.4859e-05	0.99613
244999_at	Chloroplast DNA-dependent RNA polymerase B subunit. The transcription of this gene is regulated by a nuclear encoded RNA polymerase. This gene has been transferred to mitochondrial genome during crucifer evolution.	ATCG00190	244999_at				1.76776	0.00753115	0.996269							2.79446	0.01483	0	-1.9968	0.0348841	0.987538	-1.64173	0.00282221	0.993065																1.67093	0.000253144	0.98533	-1.77222	0.000853367	0.982272	-1.51445	0.00103108	0.996186	-2.13209
245000_at	hypothetical protein	ATCG00210	245000_at				2.44532	0.000561334	0.999605										-2.466	0.0156468	0.993804	-1.45281	0.00449596	0.991778				2.14061	0.000324318	0.99941	2.08087	0.00149749	0.995436				-1.74572	0.00030756	0.999081				-2.46512	1.90635e-06	0.999195				1.41535
245001_at	PSII low MW protein	ATCG00220	245001_at	1.20806	0.0201015	0.961652													-5.02091	2.54269e-10	1																-1.29844	0.000985778	0.994918										-1.18994
245002_at	PSII D2 protein	ATCG00270	245002_at				1.68442	0.00188521	0.998874										-159.736	4.97128e-05	0.999955	-7.47865	1.24874e-09	1							1.62567	0.000749775	0.991972							1.80577	6.6647e-06	0.999416							-20.6198
245003_at	chloroplast gene encoding a CP43 subunit of the photosystem II reaction center. promoter contains a blue-light responsive element.	ATCG00280	245003_at							-1.81216	0.00216855	0.997661							-80.8323	2.50064e-08	1	-2.43358	7.49965e-08	0.999995							1.42833	0.000293741	0.993795							1.52646	1.42741e-05	0.998617							-3.00313
245004_at	encodes PsbZ, which is a subunit of photosystem II. In Chlamydomonas, this protein has been shown to be essential in the interaction between PS II and the light harvesting complex II.	ATCG00300	245004_at							-2.06404	0.00119533	0.998583							-45.932	6.23149e-09	1	-1.28725	0.000868309	0.994942																									-1.40735
245005_at	30S chloroplast ribosomal protein S14	ATCG00330	245005_at				1.70692	0.00469126	0.997522							4.90227	0.0169268	0	-1.32643	0.0491759	0.98313				-2.85004	0.000954944	0.992857										-4.04115	7.45399e-08	0.999998				-2.62975	0.00119743	0.981738	-1.78933	9.14068e-05	0.999203	-1.49042
245006_at	Encodes the D1 subunit of photosystem I and II reaction centers.	ATCG00340	245006_at				1.17531	0.0210088	0.990951										-6.94903	3.12131e-06	0.999996										1.1328	0.000272937	0.983735
245007_at	Encodes psaA protein comprising the reaction center for photosystem I along with psaB protein; hydrophobic protein encoded by the chloroplast genome.	ATCG00350	245007_at																-38.1643	4.26127e-06	0.999995	-1.15213	0.00532646	0.981631							1.24446	3.02784e-05	0.998314				1.17624	0.00709448	0.981792
245008_at	Encodes a protein required for photosystem I assembly and stability. In Chlamydomonas reinhardtii, this protein seems to act as a PSI specific chaperone facilitating the assembly of the complex by interacting with PsaA and PsaD. A loss of function mutation in tobacco leads to a loss of photosystem I.	ATCG00360	245008_at																			-1.38038	0.0106894	0.972444				1.46838	0.00712611	0.985304	2.09374	0.000613595	0.996285							2.42356	4.11326e-07	0.99976
245009_at	Chloroplast encoded ribosomal protein S4	ATCG00380	245009_at																-2.81457	0.0023096	0.998805							1.72169	0.00719101	0.986421	1.43834	0.000722073	0.989408							1.76965	4.37112e-06	0.999467							1.81172
245010_at	Encodes NADH dehydrogenase subunit J. Its transcription is increased upon sulfur depletion.	ATCG00420	245010_at				1.36342	0.0153406	0.993102										-47.7925	0.000120265	0.999905	-1.66659	0.00074621	0.997772							2.21299	0.00630114	0.972441							3.16859	1.25477e-08	0.999985
245011_at	Encodes a protein which was originally thought to be part of photosystem II but its wheat homolog was later shown to encode for subunit K of NADH dehydrogenase.	ATCG00430	245011_at				1.67394	0.00186386	0.998885										-29.9428	0.000860795	0.999487	-1.63147	0.000843827	0.996621							2.47217	0.00899175	0.987977							2.83824	1.04616e-06	0.999834
245012_at	Encodes NADH dehydrogenase D3 subunit of the chloroplast NAD(P)H dehydrogenase complex	ATCG00440	245012_at							-3.34807	3.83588e-06	0.999989							-53.2652	1.77947e-10	1																												-1.2629
245013_at	ATPase epsilon subunit	ATCG00470	245013_at				1.12328	0.0107792	0.994914										-5.81383	2.57572e-14	1																			1.19087	0.000172693	0.983442
245014_at	chloroplast-encoded gene for beta subunit of ATP synthase	ATCG00480	245014_at							-1.30782	0.011671	0.990378							-4.94629	8.49765e-13	1
245015_at	large subunit of RUBISCO.	ATCG00490	245015_at	-1.46216	0.00708718	0.982098				-4.21521	2.18796e-07	0.999999							-5.61353	0.000372897	0.999749				3.53676	0.00219333	0.977107	4.62433	2.44534e-05	0.999945	2.41217	0.00835204	0.976703							3.0596	6.55317e-08	0.99998							1.30828
245016_at	Encodes the carboxytransferase beta subunit of the Acetyl-CoA carboxylase (ACCase) complex in plastids. This complex catalyzes the carboxylation of acetyl-CoA to produce malonyl-CoA, the first committed step in fatty acid synthesis.	ATCG00500	245016_at							-1.96141	2.90148e-05	0.999938	2.2071	0.00351885	0.968505							-2.10524	1.41999e-05	0.999804							2.34205	0.000602435	0.997338							2.58064	5.52337e-08	0.999943							1.32101
245017_at	Encodes subunit I of photosystem I.	ATCG00510	245017_at							-1.86157	0.0014199	0.998362							-4.05378	0.000312274	0.999785	-1.85817	0.000135525	0.999361							1.64623	0.0021746	0.99017							1.89342	1.00974e-05	0.999041							1.39009
245018_at	Encodes a protein required for photosystem I assembly and stability. In cyanobacteria, loss of function mutation in this gene increases PSII/PSI ratio without any influence on photoautotrophic growth.	ATCG00520	245018_at							-1.92336	0.0022981	0.997544							-26.1382	9.49313e-08	1	-1.26109	0.0041663	0.9875							1.63264	6.77342e-06	0.99945							1.56977	0.000848875	0.983482
245019_at	hypothetical protein	ATCG00530	245019_at							-1.94553	0.00266861	0.997215							-14.1326	1.04524e-08	1										1.49979	0.000683059	0.989503							1.63416	1.54152e-05	0.998215							1.21202
245020_at	Encodes cytochrome f apoprotein; involved in photosynthetic electron transport chain; encoded by the chloroplast genome and is transcriptionally repressed by a nuclear gene HCF2.	ATCG00540	245020_at				1.45724	0.0101272	0.995181	-1.3431	0.0398685	0.973053							-11.9882	6.29696e-09	1	1.28947	0.012609	0.975481				1.4406	0.00392416	0.990558										1.48546	0.000151547	0.993882							1.61379
245021_at	PSII component	ATCG00550	245021_at				1.28575	0.0231525	0.99016										-9.50831	3.83911e-09	1	-1.25274	0.00474752	0.98457																-1.29942	0.00100699	0.967392							-1.45606
245022_at	PSII L protein	ATCG00560	245022_at				1.4678	0.000330752	0.99975										-10.6892	1.61133e-07	1																												-1.51061
245023_at	PSII I protein	ATCG00080	245023_at																-8.50323	3.51013e-07	0.999999
245024_at	Encodes the ATPase alpha subunit, which is a subunit of ATP synthase and part of the CF1 portion which catalyzes the conversion of ADP to ATP using the proton motive force. This complex is located in the thylakoid membrane of the chloroplast.	ATCG00120	245024_at							-1.4751	0.0048544	0.995394							-6.44378	2.43649e-06	0.999997										1.89229	0.00496391	0.979942				1.47958	0.00508217	0.972061	2.39558	4.53771e-07	0.999872							1.70811
245025_at	ATPase F subunit.	ATCG00130	245025_at							-1.95913	0.00414111	0.99597							-12.5508	1.65008e-05	0.999983	-1.61186	0.000616572	0.99809							1.94109	0.00222339	0.987537							2.16291	1.10996e-06	0.999615
245026_at	ATPase III subunit	ATCG00140	245026_at				1.37554	0.00153504	0.999057	-2.07312	0.00145284	0.99833				2.31042	0.0316591	0	-12.945	3.58303e-05	0.999966	-1.47003	0.000532848	0.997589							1.78626	0.00209446	0.98574							1.7685	8.14245e-06	0.998963
245027_at	HO2 (HEME OXYGENASE 2); heme oxygenase (decyclizing)	AT2G26550	245027_at							1.66309	0.00149381	0.99829							-1.54926	0.0200254	0.992325	1.63565	0.000191289	0.997468
245028_at	similar to unknown protein [Arabidopsis thaliana] (TAIR:AT4G33390.1); similar to unnamed protein product [Vitis vinifera] (GB:CAO61337.1); contains InterPro domain Protein of unknown function DUF827, plant (InterPro:IPR008545)	AT2G26570	245028_at	-1.4278	0.0145753	0.969659	-1.48046	0.00171504	0.998963										-1.75499	0.0017572	0.999055																									2.36564	5.00692e-06	0.999935
245029_at	YAB5 (YABBY5); transcription factor	AT2G26580	245029_at	1.42295	0.00771542	0.980947	2.86711	2.67916e-08	1										-22.8976	1.65964e-06	0.999998																-1.39083	0.0261842	0.968235
245031_at	binding	AT2G26360	245031_at				-1.24671	0.0347781	0.986029	-2.2396	0.000305676	0.99955							2.17833	0.00660386	0.997056	1.07239	0.00304804	0.991268
245035_at	ARD/ATARD3 (ACIREDUCTONE DIOXYGENASE); acireductone dioxygenase [iron(II)-requiring]/ heteroglycan binding / metal ion binding	AT2G26400	245035_at	2.61646	0.00135942	0.994695	17.2325	3.77554e-08	1	40.4968	1.19857e-08	1				14.2729	0.0148064	0	8.53699	5.99957e-08	1
245036_at	IQD4 (IQ-domain 4); calmodulin binding	AT2G26410	245036_at							-4.78941	3.41365e-06	0.99999
245037_at	PIP5K3; 1-phosphatidylinositol-4-phosphate 5-kinase	AT2G26420	245037_at							-3.66412	4.23005e-05	0.999915
245038_at	PLP2 (PHOSPHOLIPASE A 2A); nutrient reservoir	AT2G26560	245038_at	3.97974	6.3472e-06	0.999901	36.1127	2.08261e-09	1	73.2418	5.03912e-09	1							1.98008	0.00617586	0.997221	-3.59868	0.0293515	0.966189
245039_at	glycosyl hydrolase family 17 protein	AT2G26600	245039_at				-2.09176	2.76271e-05	0.999971	-1.69296	0.000846712	0.998939							-1.70709	0.00352701	0.998282																									1.91552	2.85462e-05	0.999913
245041_at	AR781	AT2G26530	245041_at	20.5523	7.94084e-05	0.999352	7.01039	4.55555e-07	0.999999	9.2905	4.41781e-08	1	18.9573	0.000226519	0.994088	2.19309	0.0458388	0	51.517	7.46267e-09	1	2.37872	0.00393529	0.982971	7.62144	0.000149523	0.998113	4.30194	7.29557e-07	0.99995	14.3109	0.000509211	0.999634	25.4103	0.0014877	0.999764	2.38166	6.37311e-05	0.997378
245042_at	HEMD; uroporphyrinogen-III synthase	AT2G26540	245042_at	1.77352	0.00079494	0.996432	1.46702	0.0111185	0.994776	1.6099	0.0087908	0.992415							-5.74983	9.11104e-07	0.999999							-1.54492	0.00724556	0.986972							1.62477	0.000141903	0.998547										1.42799
245043_at	RCY1 (ARGININE-RICH CYCLIN 1); cyclin-dependent protein kinase regulator	AT2G26430	245043_at				2.16466	3.6696e-06	0.999995	1.74854	0.000176539	0.999717							1.57742	0.00714136	0.996851							-1.59113	0.0016614	0.994509							1.36229	0.0057169	0.980188							1.47053	0.00466306	0.988493
245044_at	cytochrome b6f complex subunit (petM), putative	AT2G26500	245044_at				1.23687	0.000420031	0.999693	1.87498	0.000284172	0.999577							-31.4031	1.40088e-12	1										-1.16232	0.00225489	0.96659				-1.21357	0.00211702	0.991293
245045_at	adhesion regulating molecule family	AT2G26590	245045_at				1.45552	0.00122896	0.999223										2.02326	0.000104413	0.999916
245046_at	PDE135 (PIGMENT DEFECTIVE EMBRYO 135); transmembrane transporter	AT2G26510	245046_at				-1.40489	0.008779	0.99574	-2.10799	2.94739e-05	0.999937							1.96286	0.000268903	0.999811							-3.39855	2.56822e-06	0.999974
245047_at	Encodes chlorophyll binding protein D1, a part of the photosystem II reaction center core	ATCG00020	245047_at				1.84952	8.08483e-05	0.999926							3.85021	0.0365967	0	-5.2401	0.00241692	0.998758	-3.52518	3.64998e-09	0.999996				-2.38132	0.000211175	0.995275							-1.45892	0.00161219	0.995017							-1.30633	0.0183343	0.963979	-4.25921
245048_at	Encodes a maturase located in the trnK intron in the chloroplast genome.	ATCG00040	245048_at				-1.26876	0.00305773	0.998289	-3.28484	1.97506e-05	0.999955							-5.69095	7.76902e-07	0.999999										1.38978	0.00203376	0.978986							1.62335	8.45403e-05	0.995812
245049_at	Homologous to the bacterial ribosomal protein S16	ATCG00050	245049_at							-4.87828	0.00318268	0.99677							-17.5736	9.52524e-06	0.999989							1.93423	0.000129793	0.999201							-1.45318	0.00493544	0.985546							-1.43239	0.00523549	0.989241
245050_at	PSII K protein	ATCG00070	245050_at				1.23726	0.00486	0.997445										-13.8809	3.34593e-09	1	-1.37894	5.33113e-05	0.999155
245051_at	WRKY15 (WRKY DNA-binding protein 15); transcription factor	AT2G23320	245051_at	2.36197	0.000147126	0.998977	2.68158	1.77654e-08	1	3.96372	1.3785e-09	1							7.03197	3.0194e-08	1	-1.94972	0.00034948	0.998729				2.99056	0.00025661	0.999705				2.82615	0.000604957	0.996075	-2.24191	0.00105338	0.998572										-1.91518
245052_at	pectinesterase family protein	AT2G26440	245052_at	-2.14599	0.00208832	0.992716	-2.80497	0.000999497	0.99935				-3.17362	0.000389002	0.991759	-3.78327	0.0302824	0				-5.66414	0.000874966	0.999912																						-8.69909	0.00703588	0.999285	-2.77713
245053_at	pectinesterase family protein	AT2G26450	245053_at
245054_at	RED family protein	AT2G26460	245054_at																									-1.64042	0.0183593	0.968605
245055_at	similar to hypothetical protein [Vitis vinifera] (GB:CAN82703.1); contains InterPro domain Protein of unknown function DUF159 (InterPro:IPR003738)	AT2G26470	245055_at				1.966	0.00450616	0.997607																												-1.53799	0.0102387	0.967002
245056_at	UDP-glucoronosyl/UDP-glucosyl transferase family protein	AT2G26480	245056_at																1.67927	0.00481306	0.997757
245059_at	RHC2A (RING-H2 finger C2A); protein binding / zinc ion binding	AT2G39720	245059_at
245060_at	CYT1 (CYTOKINESIS DEFECTIVE 1); nucleotidyltransferase	AT2G39770	245060_at				2.86984	3.69555e-07	0.999999	2.5416	8.00645e-08	1							4.58034	3.12981e-07	0.999999	-2.33299	1.1892e-05	0.999582							1.86414	0.00708912	0.973689				3.05103	1.57921e-07	0.999998
245061_at	RCA (RUBISCO ACTIVASE)	AT2G39730	245061_at							3.22882	1.60308e-06	0.999995							-66.3726	3.77476e-15	1	-1.19533	3.64408e-05	0.998792																									-1.11583
245062_at	ATBPM3; protein binding	AT2G39760	245062_at				1.42661	0.00298603	0.998324	1.23574	0.0378761	0.974185							1.34537	0.0379647	0.986575
245063_at	mitochondrial glycoprotein family protein / MAM33 family protein	AT2G39795	245063_at				-2.18728	8.47134e-06	0.99999				-2.34805	0.0051275	0.960515				2.63636	0.00046657	0.999696																-1.5417	0.0105675	0.986277							-3.11525	3.6657e-05	0.999937
245064_at	complex 1 family protein / LVR family protein	AT2G39725	245064_at				1.99512	0.000307582	0.999766	1.47001	0.00769059	0.993221							5.32543	2.77815e-07	0.999999							-1.87791	0.000738877	0.998521
245065_at	dehydration-responsive family protein	AT2G39750	245065_at	-1.62974	0.00178057	0.993525	-1.74307	6.15177e-05	0.999942	-1.40317	0.020509	0.98456																-1.52404	0.00477691	0.988693
245066_at	TOPP4 (Type one serine/threonine protein phosphatase 4); protein serine/threonine phosphatase	AT2G39840	245066_at				-1.3857	0.0249377	0.98951
245067_at	RNS2 (RIBONUCLEASE 2); endoribonuclease	AT2G39780	245067_at				2.09805	3.41872e-07	0.999999	-1.35039	0.00798453	0.993004
245070_at	plant EC metallothionein-like family 15 protein	AT2G23240	245070_at
245075_at	CYP96A1 (cytochrome P450, family 96, subfamily A, polypeptide 1); oxygen binding	AT2G23180	245075_at				-2.11142	0.000862044	0.999428										-12.1272	9.74445e-06	0.999989																									1.81167	0.00424797	0.992393
245076_at	GH3.3; indole-3-acetic acid amido synthetase	AT2G23170	245076_at	3.30103	0.00272455	0.991138	5.15403	2.09074e-08	1	170.752	5.30049e-11	1	10.6671	3.94567e-05	0.997985				10.526	7.27912e-08	1																2.12368	0.00147551	0.995502
245078_at	AP2 domain-containing transcription factor, putative	AT2G23340	245078_at				-1.41318	0.0363055	0.985502	-2.44494	6.39185e-05	0.999879	-3.32761	0.0021068	0.976898																						1.48655	0.00970197	0.979156							1.88095	0.000327621	0.998245
245080_at	leucine-rich repeat transmembrane protein kinase, putative	AT2G23300	245080_at							-2.98832	0.000126255	0.999786
245083_at	ATRER1C1 (Arabidopsis thaliana endoplasmatic reticulum retrieval protein 1C)	AT2G23310	245083_at																2.22148	1.17067e-05	0.999987							-1.50085	0.016105	0.966037
245084_at	AtMYB70 (myb domain protein 70); DNA binding / transcription factor	AT2G23290	245084_at	-2.02136	0.000378859	0.997938	-1.76361	0.00117222	0.999254	-2.115	0.00026476	0.999601	-2.89576	0.00422477	0.964844	-6.71575	0.0100699	0	2.06151	0.0126307	0.994852	-2.28217	5.36326e-05	0.999647							-6.54937	4.70985e-07	0.999731							-3.42058	3.48922e-06	0.999797				-2.13686	0.00243956	0.992231	-9.61255
245085_at	PAB4 (POLY(A) BINDING PROTEIN 4); RNA binding / translation initiation factor	AT2G23350	245085_at				-4.11956	1.4963e-09	1	-1.52398	0.00170357	0.99809																			1.71441	0.0100316	0.973146													-1.49131	0.00157586	0.995799	1.3278
245087_at	zinc ion binding	AT2G39830	245087_at																																		1.41847	0.00951282	0.977496
245089_at	transketolase, putative	AT2G45290	245089_at	-2.46177	0.000172521	0.998849	-3.69301	2.89487e-05	0.99997	-1.56232	0.000476981	0.999346							2.50354	0.000145383	0.999888																1.6857	0.0107025	0.96963
245090_at	nodulin MtN21 family protein	AT2G40900	245090_at	-1.8488	0.00192986	0.993128	-5.15144	5.27477e-07	0.999999	-5.80008	4.18375e-07	0.999998	-5.32612	0.000534265	0.98999													1.86783	0.0282712	0.965292																7.05207	8.87386e-06	0.999998
245092_at	BZIP17; DNA binding / transcription activator/ transcription factor	AT2G40950	245092_at	-1.81378	0.000942315	0.995954	-1.60213	0.00397188	0.997854										1.35453	0.0323879	0.988324																												1.57631
245093_at	3'-5'-exoribonuclease/ RNA binding	AT2G40820	245093_at				1.47819	0.00919849	0.995565	1.38164	0.0280953	0.9799																-1.68828	0.001537	0.992316
245094_at	DPE2 (DISPROPORTIONATING ENZYME 2); 4-alpha-glucanotransferase/ heteroglycan binding	AT2G40840	245094_at	1.69792	0.00295543	0.99059	2.60313	2.00297e-06	0.999997										-1.43897	0.0108617	0.995481							-4.44308	3.77415e-06	0.999997																1.48215	0.00413805	0.990026	1.46835
245095_at	protein kinase family protein / protein phosphatase 2C ( PP2C) family protein	AT2G40860	245095_at	1.63031	0.0197507	0.96214													-1.49679	0.0428187	0.985073
245096_at	FL3-27; cysteine protease inhibitor	AT2G40880	245096_at				-1.50623	0.000423635	0.999691										-23.1498	6.2618e-09	1							-1.65181	0.000450384	0.996611							-1.37538	0.00586368	0.972286
245097_at	similar to unknown protein [Arabidopsis thaliana] (TAIR:AT3G18470.1); similar to hypothetical protein [Vitis vinifera] (GB:CAN70759.1); contains InterPro domain Protein of unknown function Cys-rich (InterPro:IPR006461)	AT2G40935	245097_at	1.51871	0.0185458	0.963835	2.94905	1.47207e-06	0.999998	3.75935	8.87724e-08	1							3.68351	3.85509e-07	0.999999
245098_at	ERS1 (ETHYLENE RESPONSE SENSOR 1); receptor	AT2G40940	245098_at	-3.47132	7.85285e-09	0.999999	-5.4011	5.76169e-10	1	-2.51984	7.23586e-07	0.999997	-1.96503	0.00403001	0.965827				1.5336	0.015638	0.993807	-1.4907	0.020131	0.967515				-1.80181	0.000229516	0.999013																-1.81852	0.000252487	0.998192
245099_at	RHC1A (RING-H2 finger C1A); protein binding / zinc ion binding	AT2G40830	245099_at																																		1.62182	0.000653181	0.996616							1.83029	0.000356321	0.999554	1.59736
245100_at	UBP5 (UBIQUITIN-SPECIFIC PROTEASE 5); ubiquitin-specific protease	AT2G40930	245100_at	-1.57068	0.0127813	0.972433				1.82158	0.000209105	0.999673
245101_at	CYP98A3 (CYTOCHROME P450, FAMILY 98, SUBFAMILY A, POLYPEPTIDE 3); monooxygenase/ p-coumarate 3-hydroxylase	AT2G40890	245101_at	-1.48164	0.00463414	0.986897	-2.2154	9.48395e-07	0.999998	-2.69347	4.18446e-06	0.999988							-2.40117	4.21939e-05	0.999961																-1.33784	0.010164	0.975104
245104_at	similar to hypothetical protein [Vitis vinifera] (GB:CAN74374.1); contains InterPro domain Mitochondrial glycoprotein; (InterPro:IPR003428)	AT2G41600	245104_at				-1.60553	0.00246435	0.99858
245106_at	unknown protein	AT2G41650	245106_at				-2.60803	9.66251e-06	0.999988										1.79462	0.000897783	0.999468	1.41932	0.00793278	0.980536													-1.66798	0.0016133	0.994488				-1.7993	0.000160501	0.989912	-1.90278	0.000584222	0.998386
245109_at	DNAJ heat shock N-terminal domain-containing protein	AT2G41520	245109_at	-3.13101	2.10581e-05	0.999758	-2.77414	0.000203225	0.999836
245110_at	transcription termination factor	AT2G41550	245110_at
245112_at	GPDHC1; NAD binding / glycerol-3-phosphate dehydrogenase (NAD+)	AT2G41540	245112_at	-2.62832	1.14628e-05	0.999846	-6.07278	5.2697e-10	1	-4.87946	6.60633e-09	1							-2.68653	8.94122e-06	0.99999																												1.32271
245113_at	MIZ1 (MIZU-KUSSEI 1)	AT2G41660	245113_at				-2.49316	1.09625e-05	0.999987							-1.23789	0.00566985	0	40.267	8.79136e-05	0.999927
245114_at	TFIIB (TRANSCRIPTION FACTOR II B); RNA polymerase II transcription factor	AT2G41630	245114_at																1.80348	0.00077284	0.999532																												-1.31826
245115_at	ATSFGH (ARABIDOPSIS THALIANA S-FORMYLGLUTATHIONE HYDROLASE); S-formylglutathione hydrolase/ hydrolase, acting on ester bonds	AT2G41530	245115_at				2.06992	1.7496e-06	0.999997													1.33079	0.00753083	0.977463
245116_at	nucleoporin interacting component family protein	AT2G41620	245116_at
245117_at	ACA4 (AUTO-INHIBITED CA(2+)-ATPASE, ISOFORM 4); calcium-transporting ATPase/ calmodulin binding	AT2G41560	245117_at	-2.27934	6.30261e-05	0.999454	-3.99034	6.85782e-07	0.999999										-1.645	0.00198285	0.998952	-2.5326	3.57816e-06	0.999848													-1.35498	0.0230361	0.97693							-1.86981	0.000656722	0.999356	-1.39207
245118_at	thioredoxin reductase, putative / NADPH-dependent thioredoxin reductase, putative	AT2G41680	245118_at							2.74891	5.54065e-06	0.999985							-8.85648	2.22565e-09	1
245119_at	similar to unknown protein [Arabidopsis thaliana] (TAIR:AT3G57380.1); similar to glycosyltransferase [Medicago truncatula] (GB:CAI30145.1); contains InterPro domain Protein of unknown function DUF563 (InterPro:IPR007657)	AT2G41640	245119_at	3.49274	0.000372702	0.997963	4.82354	1.84322e-07	1	3.62557	1.48693e-08	1							10.0016	8.03107e-07	0.999999	-11.3344	9.40747e-05	0.999996	3.56521	0.000426396	0.99948	81.3745	3.24245e-06	1	-2.65665	0.00383667	0.966668	6.4569	0.00040087	0.999576				-7.37695	0.00016818	0.999334							-22.3779
245120_at	HOS1 (High expression of osmotically responsive genes 1)	AT2G39810	245120_at							1.43906	0.00735466	0.993471
245121_at	60S ribosomal protein L7A (RPL7aA)	AT2G47610	245121_at				-1.37081	0.0052235	0.997281										1.89681	0.00023226	0.999833																									-1.4384	0.00973639	0.98421
245122_at	dimethyladenosine transferase, putative	AT2G47420	245122_at				-1.8852	4.8692e-06	0.999994	1.26034	0.0279961	0.979959							1.88402	0.000115523	0.999908																-1.48465	0.0100653	0.982727
245123_at	CAO (CHAOS); chromatin binding	AT2G47450	245123_at				-1.72647	5.2204e-05	0.99995	2.23651	8.10271e-05	0.999853							-10.0337	8.82915e-09	1	-1.35081	0.00692033	0.985446
245124_at	U1A (SPLICEOSOMAL PROTEIN U1A); RNA binding	AT2G47580	245124_at
245126_at	ATMYB12/MYB12 (MYB DOMAIN PROTEIN 12); DNA binding / transcription activator/ transcription factor	AT2G47460	245126_at																3.11414	0.00127887	0.99928
245127_at	ATMHX (MAGNESIUM/PROTON EXCHANGER); cation:cation antiporter	AT2G47600	245127_at	-1.55791	0.010382	0.97632				1.43892	0.00257022	0.997301							1.84658	0.00107261	0.999381							-2.07444	0.000149737	0.999174							1.91549	6.98242e-05	0.999669							2.39525	6.30557e-06	0.999985
245128_at	similar to calcium ion binding [Arabidopsis thaliana] (TAIR:AT4G34070.1); similar to unknown [Populus trichocarpa] (GB:ABK95689.1); contains domain EF-hand (SSF47473); contains domain Q8JZS2_MOUSE_Q8JZS2; (PD351140)	AT2G45380	245128_at
245130_at	leucine-rich repeat transmembrane protein kinase, putative	AT2G45340	245130_at	-1.80695	0.0109027	0.975457													-12.3011	8.51607e-08	1	1.5432	0.00199863	0.988697
245132_at	binding / catalytic	AT2G45320	245132_at				1.47847	0.016564	0.992629	1.58381	0.00308711	0.996852							2.19911	9.75296e-05	0.99992
245133_at	GAE4 (UDP-D-GLUCURONATE 4-EPIMERASE 4); catalytic	AT2G45310	245133_at	-1.79594	0.00259483	0.991451				-7.28862	4.60512e-07	0.999998	-5.7464	0.000344406	0.992352	-2.76105	0.00895757	0	-1.57089	0.0030718	0.998474
245136_at	auxin-responsive protein-related	AT2G45210	245136_at	-1.84741	0.00179582	0.993484				1.29771	0.0175422	0.986456	-9.32763	2.33625e-05	0.998542	-11.4188	0.000910215	0	9.73864	3.42424e-07	0.999999
245137_at	forkhead-associated domain-containing protein / FHA domain-containing protein	AT2G45460	245137_at				-1.8069	0.00532452	0.997235
245138_at	AFO (ABNORMAL FLORAL ORGANS); transcription factor	AT2G45190	245138_at				-1.83846	7.8964e-05	0.999928										-41.9096	7.35048e-06	0.999991
245139_at	DNA-binding protein-related	AT2G45430	245139_at	-2.5557	1.27424e-05	0.999833	-3.77901	4.56056e-06	0.999994	-2.68384	1.31829e-06	0.999995	-4.05917	0.00025398	0.993657	-4.70888	0.0114511	0	6.80236	1.38008e-07	1
245140_at	LBD18 (LOB DOMAIN-CONTAINING PROTEIN 18)	AT2G45420	245140_at																1.39641	0.0499049	0.982908
245141_at	BEN1; oxidoreductase, acting on CH-OH group of donors	AT2G45400	245141_at				-1.55784	0.00156214	0.999043										5.87587	1.13364e-07	1																									-1.63503	0.0134299	0.982358
245142_at	glycoprotease M22 family protein	AT2G45270	245142_at				-1.90665	0.00010779	0.999905										-4.63492	4.64603e-05	0.999958																-1.34206	0.0254987	0.96114
245143_at	ZPR1 (LITTLE ZIPPER 1); protein binding	AT2G45450	245143_at							2.44973	0.000293355	0.999565										1.58761	0.00504476	0.984777
245144_at	MAP1A (METHIONINE AMINOPEPTIDASE 1A); methionyl aminopeptidase	AT2G45240	245144_at				1.24964	0.0291844	0.987987										2.03802	0.000215146	0.999843
245145_at	DHDPS2 (DIHYDRODIPICOLINATE SYNTHASE); dihydrodipicolinate synthase	AT2G45440	245145_at				-2.34227	4.80058e-07	0.999999																																					-1.45356	0.0168142	0.9752
245146_at	GOS12 (GOLGI SNARE 12); SNARE binding	AT2G45200	245146_at				1.87305	1.62062e-05	0.999982										3.55793	1.25167e-06	0.999998	-1.33382	0.0188335	0.971933				-1.69186	0.00208557	0.994221
245147_at	ATRAD51C (Arabidopsis thaliana Ras Associated with Diabetes protein 51C); ATP binding / damaged DNA binding	AT2G45280	245147_at				-1.39454	0.0483549	0.981448										1.89013	0.0156663	0.993798
245148_at	pectinesterase family protein	AT2G45220	245148_at	3.56966	7.30787e-06	0.99989	4.46674	1.11746e-05	0.999987	4.19408	1.51881e-09	1	5.7219	0.00235907	0.97526	9.83763	0.0012983	0	101.082	8.33495e-10	1
245149_at	ATSWI3A (Arabidopsis thaliana switching protein 3A); DNA binding	AT2G47620	245149_at							1.59002	0.0168288	0.98692
245150_at	PHR2 (PHOTOLYASE/BLUE-LIGHT RECEPTOR 2)	AT2G47590	245150_at																-9.61531	1.49915e-08	1	1.63038	0.000497008	0.997064																									1.47666
245151_at	pectinesterase family protein	AT2G47550	245151_at							1.50235	0.00226806	0.997571	-2.58148	0.00447106	0.963628				13.8445	1.13972e-05	0.999987
245152_at	mitochondrial substrate carrier family protein	AT2G47490	245152_at				-1.65899	0.00181935	0.998908	-1.71816	7.05353e-05	0.999869							-4.32747	1.65112e-06	0.999998	1.73207	0.000129042	0.998722				1.46206	0.00662431	0.984674																			1.40897
245155_at	similar to unknown protein [Arabidopsis thaliana] (TAIR:AT2G40400.2); similar to unknown protein [Arabidopsis thaliana] (TAIR:AT2G40400.1); similar to unnamed protein product [Vitis vinifera] (GB:CAO21888.1)	AT5G12470	245155_at				-1.29756	0.0301225	0.987655																			1.53388	0.00149593	0.997461
245156_at	CPK7 (CALMODULIN-DOMAIN PROTEIN KINASE 7); calmodulin-dependent protein kinase/ kinase	AT5G12480	245156_at
245158_at	RALFL18 (RALF-LIKE 18)	AT2G33130	245158_at
245161_at	jacalin lectin family protein	AT2G33070	245161_at
245163_at	flavin-containing monooxygenase, putative / FMO, putative	AT2G33230	245163_at
245164_at	chaperonin, putative	AT2G33210	245164_at				-2.47123	2.34234e-07	1										3.91492	4.72709e-06	0.999994																									-2.40703	4.78374e-06	0.999975
245165_at	similar to unnamed protein product [Vitis vinifera] (GB:CAO41107.1)	AT2G33180	245165_at				-7.32635	2.38692e-09	1	-1.51871	0.0321642	0.977488	-4.6496	0.000129984	0.995799	-8.26517	0.0455232	0	-69.3613	5.86198e-08	1	1.31473	0.00799441	0.98726																						-1.86907	0.000225237	0.999815
245166_at	leucine-rich repeat transmembrane protein kinase, putative	AT2G33170	245166_at	-2.2708	0.00193712	0.993109	-2.55775	0.000189939	0.999846	-1.70532	0.00497211	0.995301	-3.13247	0.00189381	0.978343							-1.48999	0.0169333	0.982794				2.02306	0.00179626	0.996581
245168_at	KAT2/PED1 (PEROXISOME DEFECTIVE 1); acetyl-CoA C-acyltransferase	AT2G33150	245168_at	1.30383	0.0198256	0.962036	1.75925	4.4698e-06	0.999994	1.81231	1.14154e-05	0.999972							3.1742	1.49028e-06	0.999998	-1.41842	0.00332102	0.993917				-1.71611	0.00161998	0.997648							1.4318	0.00401941	0.989526
245169_at	similar to MEE4 (maternal effect embryo arrest 4) [Arabidopsis thaliana] (TAIR:AT1G04630.1); similar to unknown [Populus trichocarpa] (GB:ABK95941.1); contains InterPro domain GRIM-19 (InterPro:IPR009346)	AT2G33220	245169_at																																														1.31126
245170_at	60S ribosomal protein L18 (RPL18A)	AT2G47570	245170_at
245171_at	zinc finger (C3HC4-type RING finger) family protein	AT2G47560	245171_at	3.08445	7.68303e-05	0.999368				9.87917	1.91225e-07	0.999999							12.6682	1.35027e-06	0.999998
245172_at	pollen Ole e 1 allergen and extensin family protein	AT2G47540	245172_at	-2.45257	0.00101579	0.995723	-6.17771	8.10968e-08	1	-7.45257	2.93867e-09	1	-2.15951	0.00387078	0.966645				3.52492	7.01176e-05	0.99994
245173_at	AP2 domain-containing transcription factor, putative	AT2G47520	245173_at	64.7809	2.60014e-08	0.999998	112.587	2.03866e-08	1	459.719	1.15716e-10	1	56.0599	4.12821e-07	0.999879	36.5994	0.00342704	0	449.409	1.08564e-09	1
245174_at	microtubule motor	AT2G47500	245174_at				-2.05208	0.000369061	0.999726	-1.87747	0.000348293	0.999498				-1.97985	0.0459873	0	1.7024	0.0258464	0.990415																1.79579	0.00131685	0.992704
245175_at	ATPDIL2-1/MEE30/UNE5 (PDI-LIKE 2-1); thiol-disulfide exchange intermediate	AT2G47470	245175_at				-1.85726	1.83153e-05	0.99998	-1.44011	0.0023542	0.997493							1.92421	0.000402436	0.999732																1.56331	0.000281577	0.996705
245176_at	DNAJ heat shock N-terminal domain-containing protein	AT2G47440	245176_at	-3.65832	6.12916e-08	0.999997	-10.0298	1.69519e-11	1	-2.26379	0.000607173	0.999198										-2.90268	9.90079e-07	0.999977							-5.42468	6.12794e-08	0.999985				-1.50646	0.00153646	0.998368	-4.82454	7.14851e-08	0.999982	-1.55143	0.00148996	0.973435	-2.08741	4.19486e-05	0.999929	-4.63584
245178_at	binding	AT5G12390	245178_at				2.07385	1.51345e-06	0.999998										1.88964	0.000510546	0.999672							-1.90786	0.000557636	0.999683
245179_at	PHD finger transcription factor, putative	AT5G12400	245179_at
245180_at	THUMP domain-containing protein	AT5G12410	245180_at				1.33339	0.0139638	0.993639	1.34253	0.00924283	0.992089							2.21741	5.14939e-05	0.999954
245181_at	similar to unknown protein [Arabidopsis thaliana] (TAIR:AT5G16350.1); similar to unnamed protein product [Vitis vinifera] (GB:CAO48523.1); contains InterPro domain Protein of unknown function UPF0089 (InterPro:IPR004255); contains InterPro domain Protein of unknown function DUF1298 (InterPro:IPR009721)	AT5G12420	245181_at				-2.01267	9.55287e-05	0.999915										3.37159	0.00049301	0.999682																									-1.52743	0.0102081	0.974811
245182_at	DNAJ heat shock N-terminal domain-containing protein	AT5G12430	245182_at	-3.21295	3.16852e-05	0.999672	-2.84124	4.2911e-06	0.999994	-2.77481	4.78105e-05	0.999906							-3.12877	0.000416105	0.999725
245183_at	zinc finger (CCCH-type) family protein	AT5G12440	245183_at	-1.71805	0.0120272	0.973631	-2.29347	0.00282768	0.998401																			-1.85684	0.00260866	0.988362							-1.4886	0.0202311	0.971821							-1.61312	0.010862	0.981994
245185_at	ATP binding / protein binding / unfolded protein binding	AT1G67760	245185_at							-1.47876	0.00826253	0.9928							1.76221	0.00920652	0.996082
245188_at	DNA binding / magnesium ion binding / nuclease	AT1G67660	245188_at				1.86011	0.000672847	0.999538																			-4.67558	5.04642e-06	0.999978
245190_at	peptidase M3 family protein / thimet oligopeptidase family protein	AT1G67690	245190_at																						-1.83852	0.000325426	0.975145	-1.42936	0.0260361	0.972545
245193_at	Fe-S metabolism associated domain-containing protein	AT1G67810	245193_at	1.59738	0.0121911	0.973369	4.40057	6.5477e-09	1	3.95464	4.26352e-10	1							22.196	2.82228e-07	0.999999
245194_at	protein phosphatase 2C, putative / PP2C, putative	AT1G67820	245194_at				1.63892	0.0349055	0.985985										3.85961	1.85293e-05	0.999981
245195_at	PSBY (photosystem II BY)	AT1G67740	245195_at							3.65614	2.43382e-06	0.999992							-47.6619	1.70819e-12	1																												1.14441
245196_at	pectate lyase family protein	AT1G67750	245196_at				-5.3366	3.50369e-07	0.999999	-2.69852	1.07017e-05	0.999973							-2.00479	7.12069e-05	0.999939	1.76036	0.00499942	0.975418																						1.91526	0.001157	0.989635	1.79174
245197_at	copine-related	AT1G67800	245197_at				2.10884	1.75055e-05	0.99998	1.43754	0.00938514	0.991987							1.65858	0.00846622	0.996355				-2.27435	0.000978799	0.997462
245198_at	similar to unknown [Populus trichocarpa] (GB:ABK95743.1); contains domain PTHR11804:SF2 (PTHR11804:SF2); contains domain PTHR11804 (PTHR11804)	AT1G67700	245198_at				1.26521	0.0106436	0.994969	2.22214	4.78456e-06	0.999986							-17.5489	4.88307e-08	1
245199_at	YBR159; ketoreductase/ oxidoreductase	AT1G67730	245199_at	-1.71127	8.91675e-05	0.999294	-4.45319	1.10196e-11	1	-2.12437	5.01669e-07	0.999998							-1.36958	0.0141392	0.994325																									2.01928	0.000492547	0.999129
245200_at	similar to unknown protein [Arabidopsis thaliana] (TAIR:AT1G13000.2); similar to unknown protein [Arabidopsis thaliana] (TAIR:AT1G13000.1); similar to unnamed protein product [Vitis vinifera] (GB:CAO42517.1); contains InterPro domain Protein of unknown function DUF707 (InterPro:IPR007877)	AT1G67850	245200_at				1.43322	0.0444215	0.982753										-1.67457	0.00727975	0.996799																									1.34922	0.00821428	0.963756
245201_at	ATP-binding region, ATPase-like domain-containing protein	AT1G67840	245201_at				-1.53318	0.00521116	0.997286										-17.042	1.2833e-07	1
245202_at	leucine-rich repeat family protein / protein kinase family protein	AT1G67720	245202_at																																		1.54002	0.00506829	0.983607
245206_at	similar to expressed protein [Oryza sativa (japonica cultivar-group)] (GB:ABF96236.1); contains InterPro domain Nuclear control of ATP synthase 2 (InterPro:IPR013946)	AT5G12290	245206_at				-1.55415	0.0241413	0.989799										2.45911	3.82281e-05	0.999964
245207_at	zinc finger (C3HC4-type RING finger) family protein	AT5G12310	245207_at																			1.52432	0.0016234	0.995325																									1.31419
245208_at	LRP1 (LATERAL ROOT PRIMORDIUM 1)	AT5G12330	245208_at																2.9291	5.72401e-05	0.99995
245209_at	similar to unknown protein [Arabidopsis thaliana] (TAIR:AT1G28190.1); similar to unnamed protein product [Vitis vinifera] (GB:CAO16848.1)	AT5G12340	245209_at	2.7048	0.0209202	0.960523	2.99827	5.24298e-05	0.999949	38.1501	1.79811e-09	1				1.51059	0.0185786	0	72.1505	2.43627e-07	1
245210_at	Ran GTPase binding / chromatin binding / zinc ion binding	AT5G12350	245210_at	-1.61819	0.0120929	0.973526	-2.39162	7.33252e-06	0.999991
245211_at	SEC10 (EXOCYST COMPLEX COMPONENT SEC10)	AT5G12370	245211_at				-1.37146	0.023327	0.990097										1.35268	0.0374488	0.986736
245213_at	NPQ4 (NONPHOTOCHEMICAL QUENCHING)	AT1G44575	245213_at							1.53163	0.0234056	0.982752							-109.211	9.72444e-13	1
245215_at	ATFXG1 (ALPHA-FUCOSIDASE 1); alpha-L-fucosidase/ carboxylesterase	AT1G67830	245215_at				-1.61499	0.000639643	0.999558										-7.60157	3.08788e-07	0.999999							-1.77507	0.00153733	0.994057																-1.38906	0.0154005	0.962953
245216_at	importin alpha-2, putative (IMPA-2)	AT4G16143	245216_at
245226_at	germination protein-related	AT3G29970	245226_at	23.0432	4.62052e-08	0.999997	166.174	1.61662e-09	1	162.945	5.4209e-08	1				9.05447	0.00453647	0	17.7493	1.18281e-07	1
245227_s_at	GTP-binding family protein	AT1G08410	245227_s_at				1.68292	0.00597033	0.996948	1.5092	0.00873562	0.992455
245228_at	COBL2 (COBRA-LIKE PROTEIN 2 PRECURSOR)	AT3G29810	245228_at				1.6652	0.00775685	0.996172	1.54366	0.00093507	0.998847							15.2793	7.99136e-09	1										-4.57474	0.00914583	0.971606													-4.15812	0.0241231	0.979508
245229_at	hydroxyproline-rich glycoprotein family protein	AT4G25620	245229_at	1.88202	0.000177044	0.998827				1.76873	0.000259424	0.999608							1.93853	0.00137021	0.999236				3.38065	0.000124459	0.998682	3.224	2.2911e-07	0.999997				3.48502	0.0108044	0.965581													-2.61269
245230_at	zinc finger (C2H2 type) family protein	AT4G25610	245230_at																3.89095	2.17367e-05	0.999978
245233_at	stress-responsive protein-related	AT4G25580	245233_at										1.86868	0.00502363	0.960996
245235_at	protein binding	AT4G25550	245235_at							1.23801	0.0360296	0.975243							1.39661	0.0464296	0.983966																												1.24642
245236_at	MSH3 (ARABIDOPSIS HOMOLOG OF DNA MISMATCH REPAIR PROTEIN MSH3)	AT4G25540	245236_at
245237_at	SLK1 (SEUSS-LIKE 1); transcription regulator	AT4G25520	245237_at				1.6229	0.0155496	0.99302	1.90216	0.000918266	0.998865																																		1.73719	0.00250492	0.991376
245238_at	ACYB-2 (Arabidopsis cytochrome b561 -2); carbon-monoxide oxygenase	AT4G25570	245238_at							-1.28751	0.019131	0.985435																									-1.32879	0.0179523	0.979442
245239_at	FWA; DNA binding / transcription factor	AT4G25530	245239_at
245242_at	CH1 (CHLOROPHYLL B BIOSYNTHESIS); chlorophyllide a oxygenase	AT1G44446	245242_at				-6.78286	3.47224e-11	1	2.09401	0.000188141	0.999701							-35.4247	1.29194e-07	1
245243_at	similar to unnamed protein product [Vitis vinifera] (GB:CAO61874.1)	AT1G44414	245243_at				4.11215	0.000416388	0.999695	1.97288	0.0208433	0.98435	12.9671	0.000924502	0.986002				4.67123	1.56865e-05	0.999983
245244_at	ILL6 (IAA-leucine resistant (ILR)-like gene 6); metallopeptidase	AT1G44350	245244_at	1.80832	0.00679309	0.982646	-1.37648	0.0439926	0.982897	5.93925	1.85852e-08	1							2.72471	2.28991e-05	0.999977	-3.92303	0.016679	0.98529													11.5963	3.62446e-10	1							-1.8636	0.00242994	0.987005
245247_at	SCL13 (SCARECROW-LIKE 13); transcription factor	AT4G17230	245247_at	3.80235	0.00123512	0.995058	4.78302	1.3643e-08	1	3.28079	4.59347e-08	1							6.17851	4.50037e-08	1	-2.9144	0.00182515	0.99854				7.02769	1.55779e-07	1	22.5073	0.00758451	0.999205	23.5316	0.00809203	0.999485	2.52642	8.67365e-07	0.999936							2.34337	0.000117542	0.999692	-2.00087
245248_at	ATB' GAMMA; poly(U) binding / protein phosphatase type 2A regulator	AT4G15415	245248_at				-1.95754	0.000213888	0.999829
245249_at	ACX1 (ACYL-COA OXIDASE 1)	AT4G16760	245249_at							2.1657	1.9504e-06	0.999994																									2.62926	9.46161e-08	0.999988							2.86278	7.39068e-06	0.999981
245250_at	ATERF6 (ETHYLENE RESPONSIVE ELEMENT BINDING FACTOR 6); DNA binding / transcription factor	AT4G17490	245250_at	9.72362	1.45007e-05	0.999816	10.523	4.45717e-09	1	6.93529	6.19255e-11	1	11.3068	0.000106876	0.996276				120.915	7.17671e-09	1	2.42946	0.0176038	0.973059	22.9113	1.43522e-05	1	222.023	1.13072e-09	1	5.49793	0.00141501	0.995896	15.2597	0.000338968	0.999978
245251_at	CBL1 (CALCINEURIN B-LIKE PROTEIN 1); calcium ion binding	AT4G17615	245251_at	1.74109	0.01562	0.968088	11.2187	7.26668e-09	1	1.92367	0.0001632	0.999735							7.50544	2.16505e-08	1							19.4076	3.30684e-08	1
245252_at	ATERF-1 (ETHYLENE RESPONSIVE ELEMENT BINDING FACTOR 1); DNA binding / transcription activator/ transcription factor	AT4G17500	245252_at				2.15659	0.000328494	0.999752	4.4672	2.78328e-09	1	6.49747	0.000237221	0.993918				37.7967	1.19193e-08	1				8.68399	4.62447e-05	0.999967	4.67053	0.0022593	0.999134	3.66656	0.000444161	0.979167	18.1126	4.5909e-05	0.999999													-5.19277
245254_at	APS3 (ATP sulfurylase 2); sulfate adenylyltransferase (ATP)	AT4G14680	245254_at							3.2892	9.21982e-08	1							2.92531	5.51214e-06	0.999993													1.8309	0.00375375	0.97176	2.53985	8.09526e-05	0.99965										-1.91928
245255_at	COP9 (CONSTITUTIVE PHOTOMORPHOGENIC 9)	AT4G14110	245255_at				1.54006	0.0008829	0.999416	1.24764	0.0494743	0.967717							2.0708	3.93947e-05	0.999963																-1.34919	0.024471	0.971019
245256_at	FAR1 (FAR-RED IMPAIRED RESPONSE 1)	AT4G15090	245256_at	-1.8648	0.00195018	0.993075	-2.67757	1.64676e-05	0.999981																			-1.53941	0.019147	0.960736							-1.47395	0.0202553	0.975975
245258_at	ATPEN1 (Arabidopsis thaliana pentacyclic triterpene synthase 1); catalytic/ lyase	AT4G15340	245258_at	-2.87871	7.85038e-05	0.999358	-3.57111	0.000456885	0.99967	-3.79698	7.46509e-07	0.999997							6.41835	4.52e-05	0.999959
245259_at	PAKRP1 (PHRAGMOPLAST-ASSOCIATED KINESIN-RELATED PROTEIN 1); microtubule motor/ plus-end-directed microtubule motor	AT4G14150	245259_at
245260_at	5'-AMP-activated protein kinase beta-2 subunit, putative	AT4G16360	245260_at				-1.56368	0.000376345	0.999721	-2.00857	2.15408e-05	0.999952							-1.65066	0.00247862	0.998731
245261_at	similar to unnamed protein product [Vitis vinifera] (GB:CAO71406.1); contains InterPro domain Histone H4 acetyltransferase, NuA4 complex, Eaf6 (InterPro:IPR015418)	AT4G14385	245261_at				2.44536	7.42537e-07	0.999999	1.63254	0.000443905	0.999384							2.3138	0.000186882	0.999861																												1.33646
245262_at	aspartyl protease family protein	AT4G16563	245262_at																11.5369	4.35439e-06	0.999994	-2.43566	5.91325e-05	0.999491							-2.89972	0.000170355	0.966159													-3.90072	0.00739224	0.989441	-2.5887
245263_at	C-terminal processing protease, putative	AT4G17740	245263_at				-4.30255	5.48254e-09	1	1.94967	0.021103	0.984186							-8.15736	4.26402e-06	0.999995
245266_at	peptidyl-prolyl cis-trans isomerase	AT4G17070	245266_at							-1.38336	0.00355091	0.996459							2.91735	8.01801e-05	0.999933	-1.57115	0.0135736	0.965445																						-2.34285	0.00020937	0.998381
245268_at	protein arginine N-methyltransferase-related	AT4G16570	245268_at																2.42318	0.000688768	0.999576	-1.57368	0.0102772	0.992268
245269_at	similar to unknown protein [Arabidopsis thaliana] (TAIR:AT3G23080.1); similar to unnamed protein product [Vitis vinifera] (GB:CAO71306.1); contains InterPro domain Lipid-binding START (InterPro:IPR002913)	AT4G14500	245269_at				-1.6404	0.00036073	0.999731	1.40177	0.0082992	0.992773				-2.13245	0.0342338	0	1.33404	0.0419539	0.98534	-1.70718	0.000261321	0.999059																						1.32334	0.0111608	0.980621	-1.68594
245270_at	TUA6 (tubulin alpha-6 chiain)	AT4G14960	245270_at				-1.49441	0.000387044	0.999714	-1.41944	0.00507881	0.995216							1.56402	0.00213798	0.998882							-1.43469	0.00478733	0.981547																-1.46109	0.00300193	0.991442	1.29614
245271_at	basic helix-loop-helix (bHLH) family protein	AT4G16430	245271_at	-1.53192	0.0093869	0.978003				-2.33439	2.64081e-06	0.999992
245273_at	similar to unknown protein [Arabidopsis thaliana] (TAIR:AT1G05360.1); similar to unnamed protein product [Vitis vinifera] (GB:CAO71145.1); contains domain PTHR10281:SF1 (PTHR10281:SF1); contains domain PTHR10281 (PTHR10281)	AT4G14950	245273_at	-2.84281	5.84236e-05	0.999484	-3.33349	9.56259e-06	0.999988	-3.58907	5.14489e-07	0.999998	-2.90567	0.0010873	0.984547	-3.03462	0.0187958	0	-2.15878	0.000535403	0.999658
245274_at	dehydration-responsive protein-related	AT4G14360	245274_at	-1.80176	0.000220946	0.998617	-2.88439	1.02369e-07	1	-2.09297	4.51694e-06	0.999987							-2.39399	1.66429e-05	0.999982
245276_at	ATHB-2 (ARABIDOPSIS THALIANA HOMEOBOX PROTEIN 2); DNA binding / transcription factor	AT4G16780	245276_at				-1.5203	0.0184683	0.991903	2.07299	1.91282e-05	0.999956				-10.9818	0.011439	0	5.70792	5.35822e-07	0.999999				5.9571	9.26558e-05	0.999102	24.4889	4.76111e-08	1
245277_at	IAGLU (INDOLE-3-ACETATE BETA-D-GLUCOSYLTRANSFERASE); UDP-glycosyltransferase/ transferase, transferring glycosyl groups	AT4G15550	245277_at	-1.74021	0.00593325	0.984287	2.69177	2.60522e-06	0.999996	1.50167	0.0176883	0.986362	3.09932	0.000816227	0.987028				-4.08859	9.16945e-05	0.999925	1.77993	0.00130671	0.990413																						-1.71022	0.0140507	0.970542
245278_at	SYP23 (syntaxin 23); SNAP receptor	AT4G17730	245278_at																									-1.37287	0.00841674	0.968967																1.40489	0.00504921	0.987625
245279_at	Mo25 family protein	AT4G17270	245279_at				-1.63621	0.000336037	0.999747	-1.65165	0.000191474	0.999696
245280_at	VRN2 (REDUCED VERNALIZATION RESPONSE 2); transcription factor	AT4G16845	245280_at				-1.52577	0.0131974	0.993942
245281_at	CLA1 (CLOROPLASTOS ALTERADOS 1)	AT4G15560	245281_at				-2.3297	4.88612e-08	1	1.69043	0.000299257	0.999558							-4.5017	4.76702e-08	1	1.21361	0.0115969	0.972299				-1.30391	0.0200467	0.960734							1.33037	0.00269226	0.989515				1.48737	0.0011922	0.969033				1.2765
245282_at	similar to unknown protein [Arabidopsis thaliana] (TAIR:AT3G22270.1); similar to unnamed protein product [Vitis vinifera] (GB:CAO43108.1); similar to hypothetical protein [Vitis vinifera] (GB:CAN68728.1); contains domain PTHR21551 (PTHR21551)	AT4G14990	245282_at	-1.66014	0.00476582	0.986624	-1.38125	0.0173817	0.992316																												1.6658	0.000118208	0.99817							1.37013	0.0105906	0.968336
245283_at	AT-HSFA5 (Arabidopsis thaliana heat shock transcription factor A5); DNA binding / transcription factor	AT4G13980	245283_at							1.71809	0.0011202	0.998658							2.95969	1.38479e-05	0.999985
245284_at	PDS3 (PHYTOENE DESATURASE)	AT4G14210	245284_at																-13.0412	6.262e-09	1
245286_at	OASA1 (O-ACETYLSERINE (THIOL) LYASE (OAS-TL) ISOFORM A1)	AT4G14880	245286_at				1.28365	0.00525116	0.997268	-1.27371	0.0115049	0.990493							1.68266	0.000961827	0.999436
245287_at	imidazoleglycerol-phosphate dehydratase, putative	AT4G14910	245287_at	1.32111	0.0186536	0.963682	1.531	0.000236354	0.999813										-3.56808	8.02381e-06	0.999991
245288_at	ADA2B (PROPORZ1); DNA binding / transcription factor	AT4G16420	245288_at				1.45809	0.00857014	0.995828	1.59839	0.000546956	0.999266							1.33085	0.0492305	0.983113							-1.33185	0.0196628	0.970785
245289_at	Identical to Protein FBL4 (FBL4) [Arabidopsis Thaliana] (GB:Q94A20;GB:O23399;GB:Q940C4); similar to glutamate binding / [Arabidopsis thaliana] (TAIR:AT1G03070.1); similar to unknown [Populus trichocarpa] (GB:ABK94990.1); contains InterPro domain Protein of unknown function UPF0005 (InterPro:IPR006214)	AT4G15470	245289_at				1.5148	0.000243877	0.999808										1.63559	0.000636669	0.999604
245290_at	armadillo/beta-catenin repeat family protein	AT4G16490	245290_at							-2.18255	1.36013e-05	0.999967							-6.1474	9.70278e-06	0.999989							1.50023	0.00290539	0.993942	2.37494	0.00930764	0.972687													1.55516	0.00567985	0.991911	-1.36895
245291_at	dihydrolipoamide dehydrogenase 2, plastidic / lipoamide dehydrogenase 2 (PTLPD2)	AT4G16155	245291_at				-1.94338	1.08867e-05	0.999987										-2.5386	0.000306533	0.999788
245292_at	catalytic LigB subunit of aromatic ring-opening dioxygenase family	AT4G15093	245292_at							-1.49383	0.000805591	0.998983							4.09309	4.72811e-07	0.999999
245293_at	heat shock protein 70, putative / HSP70, putative	AT4G16660	245293_at	-2.39616	1.80226e-05	0.999784	-6.48997	2.06677e-07	1	-1.86943	0.000175359	0.999718							-1.54765	0.0308615	0.988808																1.69885	0.00033332	0.997226
245294_at	CKI1 (CASEIN KINASE I); casein kinase I/ kinase	AT4G14340	245294_at																1.62182	0.0035985	0.998253																1.4687	0.00158691	0.993337							1.41615	0.00490292	0.990381
245295_at	similar to unknown protein [Arabidopsis thaliana] (TAIR:AT5G49220.1); similar to unnamed protein product [Vitis vinifera] (GB:CAO44865.1); contains InterPro domain Protein of unknown function DUF789 (InterPro:IPR008507)	AT4G16100	245295_at	1.58817	0.0125202	0.972845	2.15308	1.63599e-05	0.999982	2.19196	4.29748e-05	0.999914							2.74911	6.39256e-05	0.999945
245296_at	ATOPT3 (OLIGOPEPTIDE TRANSPORTER); oligopeptide transporter	AT4G16370	245296_at	1.57007	0.00156992	0.9941	1.54714	0.000554698	0.99961	1.78736	0.00390133	0.996167							-3.92629	1.21234e-07	1							1.65492	0.00448736	0.988595							1.35017	0.00701909	0.974991							2.94344	0.000468577	0.999806	-1.43052
245297_at	YbaK/prolyl-tRNA synthetase-related	AT4G16510	245297_at				1.4301	0.0309955	0.987348										1.85871	0.00409795	0.998046
245298_at	mitochondrial substrate carrier family protein	AT4G15010	245298_at
245299_at	RAB1C; GTP binding	AT4G17530	245299_at				-1.46384	0.000513421	0.999635	-1.23193	0.0311084	0.978109							-1.43796	0.0111347	0.995383																									1.45992	0.00459378	0.981773
245300_at	CBL6 (CALCINEURIN B-LIKE PROTEIN 6)	AT4G16350	245300_at							-2.37103	7.91539e-06	0.999979							2.35652	0.000635317	0.999604
245301_at	FPS2 (FARNESYL DIPHOSPHATE SYNTHASE 2); dimethylallyltranstransferase/ geranyltranstransferase	AT4G17190	245301_at																6.45754	4.33387e-08	1	1.39504	0.0218358	0.966558				-1.58594	0.00186711	0.977345
245302_at	KAN3 (KANADI 3); DNA binding / transcription factor	AT4G17695	245302_at	-1.70118	0.0173461	0.965554	-1.57165	0.013199	0.993941										-9.87627	1.67792e-05	0.999982																									2.92204	2.27913e-06	0.999924
245303_at	similar to Os04g0431800 [Oryza sativa (japonica cultivar-group)] (GB:NP_001052826.1); similar to hypothetical protein OsI_007158 [Oryza sativa (indica cultivar-group)] (GB:EAY85925.1)	AT4G17010	245303_at				1.87227	9.00109e-05	0.999919										3.7111	8.55892e-07	0.999999																									-1.72404	0.00987265	0.978339
245304_at	integral membrane family protein	AT4G15630	245304_at				-1.81536	2.60946e-05	0.999972										-28.5672	4.77137e-09	1																									-1.57531	0.00115498	0.995147
245305_at	similar to unknown protein [Arabidopsis thaliana] (TAIR:AT5G47635.1); similar to hypothetical protein 40.t00006 [Brassica oleracea] (GB:ABD65131.1)	AT4G17215	245305_at				-2.44185	8.6749e-05	0.999922	1.30378	0.025567	0.981427							4.53552	9.34e-06	0.999989
245306_at	ELIP2 (EARLY LIGHT-INDUCIBLE PROTEIN 2); chlorophyll binding	AT4G14690	245306_at	2.57715	2.84676e-05	0.999697	19.4619	7.02848e-08	1	5.91476	3.97679e-07	0.999998				4.93986	0.0060153	0	-27.7107	1.46792e-05	0.999984							22.1358	1.23694e-07	1
245307_at	oxidoreductase, 2OG-Fe(II) oxygenase family protein	AT4G16770	245307_at																									-1.683	0.00952938	0.978191
245308_at	Identical to UPF0326 protein At4g17486 [Arabidopsis Thaliana] (GB:Q93VG8;GB:O23591;GB:Q9FPJ0); similar to unknown protein [Arabidopsis thaliana] (TAIR:AT5G47310.1); similar to hypothetical protein 40.t00020 [Brassica oleracea] (GB:ABD65143.1); contains InterPro domain Protein of unknown function DUF862, eukaryotic (InterPro:IPR008580)	AT4G17486	245308_at							1.26701	0.0227113	0.983182							1.99011	0.000163165	0.999876							-1.78289	0.000366475	0.99836
245309_at	similar to unknown [Populus trichocarpa] (GB:ABK96081.1)	AT4G15140	245309_at				1.43723	0.0314541	0.987187										6.68975	8.32186e-07	0.999999							-1.76889	0.00432069	0.977257
245310_at	RALFL31 (RALF-LIKE 31)	AT4G13950	245310_at				-1.44422	0.0202798	0.991223	-1.44345	0.0143903	0.98853							1.71466	0.0102562	0.995699
245311_at	60S ribosomal protein L36a/L44 (RPL36aB)	AT4G14320	245311_at																1.59145	0.000752599	0.999543																-1.62986	0.000685315	0.99924
245312_at	Identical to Bet1-like protein At4g14600 [Arabidopsis Thaliana] (GB:Q8VXX9;GB:O23316); similar to unknown protein [Arabidopsis thaliana] (TAIR:AT1G29060.1); similar to unnamed protein product [Vitis vinifera] (GB:CAO61644.1); contains InterPro domain Target SNARE coiled-coil region (InterPro:IPR000727)	AT4G14600	245312_at				1.54169	0.0416214	0.983693										1.57135	0.0229758	0.99135
245313_at	PRLI-interacting factor K	AT4G15420	245313_at							2.03613	1.18676e-05	0.999971	3.27673	0.0014629	0.981486				4.17993	4.36928e-07	0.999999
245315_at	PBD2 (20S PROTEASOME BETA SUBUNIT 2); peptidase	AT4G14800	245315_at																1.59262	0.00357371	0.998263							-1.31085	0.0267648	0.965316
245316_at	similar to unknown protein [Arabidopsis thaliana] (TAIR:AT2G43320.2); similar to unknown protein [Arabidopsis thaliana] (TAIR:AT2G43320.1); similar to unnamed protein product [Vitis vinifera] (GB:CAO66991.1); contains domain SSF53335 (SSF53335); contains domain PTHR21095 (PTHR21095)	AT4G14000	245316_at				1.27656	0.0330469	0.98663										1.69331	0.00252757	0.998709	1.34616	0.019179	0.960827
245317_at	integral membrane family protein	AT4G15610	245317_at	1.42946	0.0114001	0.974643	3.40333	2.98967e-09	1	3.81867	4.15849e-10	1							19.0315	5.1245e-10	1
245318_at	arabinogalactan-protein family	AT4G16980	245318_at				-1.97025	5.04955e-07	0.999999										-47.9435	1.2059e-08	1																									-2.53452	3.31083e-06	0.999992
245319_at	similar to unknown protein [Arabidopsis thaliana] (TAIR:AT1G69510.2); similar to unknown protein [Arabidopsis thaliana] (TAIR:AT1G69510.1); similar to unknown protein [Arabidopsis thaliana] (TAIR:AT1G69510.3); similar to unnamed protein product [Vitis vinifera] (GB:CAO44882.1); contains InterPro domain Lg106-like (InterPro:IPR012482)	AT4G16146	245319_at	1.54652	0.00697822	0.9823	25.2168	1.21947e-11	1																			-2.67974	0.000173043	0.99419							1.71751	0.00158405	0.99438							3.36905	1.31381e-05	0.999987
245320_at	similar to unnamed protein product [Vitis vinifera] (GB:CAO14486.1); contains domain PTHR11615 (PTHR11615); contains domain PTHR11615:SF3 (PTHR11615:SF3)	AT4G16444	245320_at																1.49634	0.00817942	0.996461							-1.36759	0.022629	0.970362							-1.40144	0.00954145	0.985422										1.35636
245321_at	similar to unknown protein [Arabidopsis thaliana] (TAIR:AT1G16520.1); similar to unnamed protein product [Vitis vinifera] (GB:CAO71054.1); contains InterPro domain Paired amphipathic helix; (InterPro:IPR003822)	AT4G15545	245321_at							-1.27318	0.029637	0.978979							-14.1118	4.99039e-10	1																									-1.34806	0.0138082	0.982274
245323_at	cysteine protease inhibitor family protein / cystatin family protein	AT4G16500	245323_at																5.47222	1.82755e-08	1	-1.76135	0.000252271	0.998916																									-1.46146
245324_at	L-lactate dehydrogenase, putative	AT4G17260	245324_at	5.91524	1.88539e-06	0.99996	8.47818	2.92922e-09	1	7.91807	4.3044e-10	1	2.29463	0.00226462	0.975864				20.3534	1.72866e-09	1							1.67509	0.00320032	0.99434										1.53136	0.00144008	0.96458
245325_at	XTR7 (XYLOGLUCAN ENDOTRANSGLYCOSYLASE 7); hydrolase, acting on glycosyl bonds	AT4G14130	245325_at	-1.6029	0.00236909	0.992006	-21.7707	7.09099e-11	1	-2.05002	2.69877e-05	0.999942							11.9847	1.38171e-07	1	-5.29783	0.00543762	0.999167	-1.81088	7.42613e-05	0.998306				-5.8363	0.00432119	0.99774	-1.76588	0.000402585	0.979441							-1.96969	5.84145e-05	0.997699				-5.02523
245326_at	transferase, transferring glycosyl groups	AT4G14100	245326_at				2.60117	2.07872e-07	1	1.43251	0.0286866	0.979546							-2.46705	2.9971e-05	0.999971
245327_at	similar to unknown protein [Arabidopsis thaliana] (TAIR:AT1G31130.1); similar to hypothetical protein [Vitis vinifera] (GB:CAN78256.1); contains domain PTHR22597 (PTHR22597)	AT4G16850	245327_at																3.38485	0.00044696	0.999707
245328_at	DNA-binding protein-related	AT4G14465	245328_at				-1.70302	0.00290118	0.998365	-4.15624	8.08118e-08	1	-3.57153	0.000134813	0.995703	-7.47824	0.00238926	0	1.9946	0.000598568	0.999624
245329_at	zinc finger (C3HC4-type RING finger) family protein / ankyrin repeat family protein	AT4G14365	245329_at	5.03874	0.001241	0.995041	13.2277	1.6073e-07	1	4.27894	1.76163e-08	1				2.68876	0.0389362	0				-4.49838	0.000414952	0.999743				13.0161	1.88858e-05	0.999999	10.8207	0.00302624	0.999109				1.59954	0.0043568	0.986484										-4.66746
245330_at	acid phosphatase survival protein SurE, putative	AT4G14930	245330_at				1.57279	0.00014323	0.999879										-3.28649	0.000267151	0.999812							-1.42592	0.00755543	0.988109							1.47007	0.00100767	0.996158
245331_at	basic helix-loop-helix (bHLH) family protein	AT4G14410	245331_at				-2.17743	3.36699e-06	0.999995	-1.42354	0.00367245	0.996357
245332_at	fumarylacetoacetate hydrolase family protein	AT4G15940	245332_at
245333_at	similar to unknown protein [Arabidopsis thaliana] (TAIR:AT1G52825.1); similar to unnamed protein product [Vitis vinifera] (GB:CAO71274.1)	AT4G14615	245333_at				1.78987	6.2709e-05	0.999941																			-1.36906	0.0139414	0.976112																			1.36491
245334_at	RALFL33 (RALF-LIKE 33)	AT4G15800	245334_at							1.77857	5.35962e-05	0.999896				-4.39338	0.00720079	0	1.5843	0.00352546	0.998283	-2.43247	1.33551e-06	0.999985				1.30312	0.0174106	0.968328	-2.35042	9.44413e-06	0.997809				-1.9014	9.16167e-05	0.999827	-2.53875	1.41034e-06	0.99979	-1.71904	0.00107888	0.973293	-1.89367	0.000129258	0.999746	-4.29523
245335_at	ATOEP16-2/ATOEP16-S; P-P-bond-hydrolysis-driven protein transmembrane transporter	AT4G16160	245335_at
245337_at	histidine triad family protein / HIT family protein	AT4G16566	245337_at
245338_at	integral membrane family protein	AT4G16442	245338_at																-2.48012	0.00168142	0.99909																									1.54815	0.00302534	0.99246
245339_at	ATSEB1	AT4G16120	245339_at	-3.29266	5.98683e-06	0.999905	-4.51638	1.31967e-07	1	-1.85483	0.00307432	0.996863																																		-1.74765	0.00600707	0.993028
245340_at	lesion inducing protein-related	AT4G14420	245340_at																3.08936	2.91296e-06	0.999996
245341_at	unknown protein	AT4G16447	245341_at				1.85546	0.000622314	0.999569	-1.9184	0.000166087	0.999731										1.54976	0.0116578	0.964186	-2.67344	0.000376524	0.995724	-4.12851	0.000221705	0.999931				-2.6435	0.000807754	0.98777													2.70349
245342_at	60S ribosomal protein L15 (RPL15A)	AT4G16720	245342_at				-1.35831	0.00118274	0.999248										1.76365	0.000144436	0.999889																-1.47968	0.00343295	0.996158							-1.36442	0.0160846	0.983639
245343_at	binding	AT4G15830	245343_at	-1.62404	0.00339671	0.989575	-3.61775	5.00846e-07	0.999999	-2.10808	4.33038e-05	0.999913							3.68628	5.48112e-06	0.999993
245344_at	F-box family protein (FBL4)	AT4G15475	245344_at				2.07294	4.56236e-06	0.999994	2.04229	8.8046e-05	0.999842							1.78892	0.00150582	0.999172	-1.39469	0.00650494	0.984613																						1.39825	0.0169992	0.972281
245346_at	CT-BMY (BETA-AMYLASE 3, BETA-AMYLASE 8); beta-amylase	AT4G17090	245346_at	1.67552	0.00103218	0.995672	2.35225	7.56959e-08	1							2.48854	0.0169584	0	-183.696	2.73675e-08	1	1.59823	0.000216038	0.998481				11.5563	1.7299e-09	1							2.17471	2.79188e-06	0.999904							-5.45911	7.92553e-07	0.999998	-1.27307
245347_at	ferredoxin family protein	AT4G14890	245347_at				-1.40805	0.00363826	0.998011										-18.2557	1.89791e-09	1	1.51345	0.00031329	0.998218																									1.46601
245348_at	ATTPS5 (Arabidopsis thaliana trehalose phosphatase/synthase 5); transferase, transferring glycosyl groups / trehalose-phosphatase	AT4G17770	245348_at	-1.39407	0.0194816	0.962516				-1.44746	0.0056777	0.994746										1.53602	0.0212876	0.961802																						4.29776	1.55772e-07	0.999991
245349_at	esterase/lipase/thioesterase family protein	AT4G16690	245349_at	2.47677	0.000212838	0.998655	3.41072	6.43133e-07	0.999999										-39.3305	9.86679e-08	1				2.26573	0.00769339	0.986688	2.23515	0.00176385	0.990498																			-1.7744
245350_at	nuclear RNA-binding protein (RGGA)	AT4G16830	245350_at
245351_at	CKB2 (casein kinase II beta chain 2); protein kinase CK2 regulator	AT4G17640	245351_at	-1.38277	0.0126275	0.972676	-1.52003	0.000420343	0.999693	-1.44327	0.0017823	0.998016							-1.42685	0.00990651	0.995826
245352_at	UGT84A3; UDP-glycosyltransferase/ sinapate 1-glucosyltransferase/ transferase, transferring glycosyl groups	AT4G15490	245352_at				12.3604	1.45812e-10	1										-58.3926	1.21761e-06	0.999998				-3.17288	0.00417077	0.982005										3.82491	1.33895e-07	0.99997							3.8946	4.54484e-06	0.999975
245354_at	LIL3:1; transcription factor	AT4G17600	245354_at				-1.38471	0.00114541	0.999268										-137.024	1.97215e-08	1																-1.3473	0.00368939	0.988595
245355_at	60S ribosomal protein L15 (RPL15B)	AT4G17390	245355_at				-1.43792	5.97852e-05	0.999943										1.60335	0.00106515	0.999384																-1.45863	0.00153857	0.995298							-1.34707	0.0145723	0.972871	1.27826
245356_at	HOG1 (HOMOLOGY-DEPENDENT GENE SILENCING 1); adenosylhomocysteinase	AT4G13940	245356_at	-1.33077	0.00417319	0.987869	-2.03331	6.71322e-09	1										1.98148	1.21501e-05	0.999987										1.4211	0.00472772	0.975257
245357_at	ribosomal protein L19 family protein	AT4G17560	245357_at				-1.25298	0.0251396	0.989437										-13.6243	6.24916e-09	1																-1.51576	0.0011006	0.99619										1.47849
245358_at	PRL1 (PLEIOTROPIC REGULATORY LOCUS 1); nucleotide binding	AT4G15900	245358_at							1.23518	0.0451841	0.970077
245359_at	enoyl-CoA hydratase/isomerase family protein	AT4G14430	245359_at				2.2097	1.73855e-06	0.999997	1.30263	0.0350712	0.975796							3.43377	5.77022e-06	0.999993
245360_at	oxidoreductase, 2OG-Fe(II) oxygenase family protein	AT4G16330	245360_at				1.9955	1.10361e-05	0.999987																			-1.83773	0.00012846	0.999391																1.34597	0.00615077	0.977353
245361_at	similar to unknown protein [Arabidopsis thaliana] (TAIR:AT1G71940.1); similar to hypothetical protein 23.t00026 [Brassica oleracea] (GB:ABD65614.1); contains InterPro domain SNARE associated Golgi protein (InterPro:IPR015414)	AT4G17790	245361_at	1.57429	0.00992004	0.977096	1.98339	9.66105e-06	0.999988	-1.92743	1.56945e-05	0.999963							1.39278	0.0263668	0.990247							-1.40979	0.00759079	0.982516
245362_at	HAT1 (homeobox-leucine zipper protein 1); DNA binding / transcription factor	AT4G17460	245362_at				-6.37489	5.15727e-10	1							-21.2659	0.000600216	0	5.54339	3.41159e-08	1				4.93981	2.27994e-05	0.9999				-7.65684	1.82888e-07	0.999619				-2.24415	1.42483e-05	0.999976	-1.65486	0.000511681	0.995371				-4.62268	4.44678e-07	0.999999	-2.59164
245364_at	similar to unnamed protein product [Vitis vinifera] (GB:CAO70981.1)	AT4G15790	245364_at	1.67975	0.00229921	0.992181	1.52701	0.00249075	0.998567													1.51462	0.00498578	0.987098
245365_at	RNA recognition motif (RRM)-containing protein	AT4G17720	245365_at				1.7046	0.000122259	0.999895										1.81105	0.000550043	0.99965
245366_at	ATMAPR4 (ARABIDOPSIS THALIANA MEMBRANE-ASSOCIATED PROGESTERONE BINDING PROTEIN 4); heme binding / transition metal ion binding	AT4G14965	245366_at				1.4721	0.00131551	0.999175										1.3659	0.0468362	0.983842
245367_at	DNA-directed RNA polymerase II, putative	AT4G16265	245367_at				-1.76205	0.00351062	0.998072										3.28504	0.000168628	0.999873																-1.46114	0.0132413	0.970492
245368_at	photosystem II reaction center PsbP family protein	AT4G15510	245368_at				-1.57964	0.00737212	0.996337										-15.6743	2.72662e-06	0.999996																												1.30831
245370_at	similar to unknown protein [Arabidopsis thaliana] (TAIR:AT2G35658.3); similar to unknown protein [Arabidopsis thaliana] (TAIR:AT2G35658.2); similar to unknown protein [Arabidopsis thaliana] (TAIR:AT2G35658.1)	AT4G16840	245370_at				1.49159	0.0125269	0.994209	1.4967	0.00350422	0.996498							1.34278	0.030254	0.989001	-1.65387	0.00714505	0.987426																-1.79059	0.00322155	0.971997							-1.77214
245372_at	60S ribosomal protein L27 (RPL27C)	AT4G15000	245372_at				-2.66384	2.02519e-08	1	-1.37179	0.0122089	0.990007							1.91801	0.000118166	0.999906													-1.6137	0.0119534	0.962331	-1.92122	0.000137509	0.999573							-1.61386	0.00137788	0.997553
245374_at	glycine-rich protein	AT4G17620	245374_at				1.278	0.0262625	0.989031	1.3686	0.0130635	0.989424							2.13332	1.3171e-05	0.999986
245379_at	HSF1 (ARABIDOPSIS HEAT SHOCK FACTOR 1); DNA binding / transcription factor	AT4G17750	245379_at							1.69544	0.00632719	0.994246
245380_at	damaged DNA binding / exonuclease	AT4G17760	245380_at																			1.24723	0.0293425	0.962228
245382_at	DNA-binding protein-related	AT4G17800	245382_at				-5.78974	4.8137e-09	1	-1.54628	0.003058	0.996877							16.1704	3.55494e-09	1
245383_at	nucleic acid binding / transcription factor/ zinc ion binding	AT4G17810	245383_at																-19.7901	5.13326e-05	0.999954																									-2.18404	4.94343e-05	0.998264
245384_at	hydroxyproline-rich glycoprotein family protein	AT4G16790	245384_at																-1.86322	0.0119058	0.995109	1.47535	0.0121631	0.980662
245385_at	rapid alkalinization factor (RALF) family protein	AT4G14020	245385_at				1.45951	0.00316367	0.998238										-2.76131	8.64986e-05	0.999928																									1.9377	5.38809e-05	0.999825
245386_at	RALFL32 (RALF-LIKE 32)	AT4G14010	245386_at				-1.46526	0.00294882	0.998342										3.01483	1.54198e-05	0.999984																1.36154	0.0125516	0.975127							3.54163	1.47842e-06	0.999998
245387_at	nuclear RNA-binding protein, putative	AT4G17520	245387_at	-1.76697	0.000135948	0.999035	-3.90619	2.35357e-11	1	-1.24957	0.0401248	0.972908										1.30812	0.0131067	0.974106													-1.47222	0.00189364	0.995898							-1.53673	0.00162111	0.995762	1.49703
245388_at	similar to hypothetical protein [Vitis vinifera] (GB:CAN73304.1); similar to unnamed protein product [Vitis vinifera] (GB:CAO39941.1); contains InterPro domain Protein of unknown function DUF751 (InterPro:IPR008470)	AT4G16410	245388_at				-1.33244	0.00488925	0.997432										-141.058	1.40675e-09	1																-1.44105	0.00186266	0.991269							-1.34589	0.0144736	0.960104
245390_at	aromatic-rich family protein	AT4G17650	245390_at				1.53104	0.00543931	0.997184																																					1.8705	0.00854212	0.97342
245391_at	ATG8F (AUTOPHAGY 8F); microtubule binding	AT4G16520	245391_at	1.34897	0.00867872	0.979231	1.63555	1.29733e-05	0.999985																			-1.81987	7.53411e-05	0.999671
245393_at	glycosyl hydrolase family 17 protein	AT4G16260	245393_at	-1.88945	0.000695335	0.996768	-4.00149	1.72119e-08	1	-1.88813	1.47195e-05	0.999965							2.68356	4.15394e-06	0.999995
245394_at	similar to unknown [Populus trichocarpa] (GB:ABK93272.1); contains domain PD104546 (PD104546)	AT4G16450	245394_at				-1.25488	0.0279488	0.988427	-1.35008	0.00944845	0.991942							2.46635	5.45402e-05	0.999952																-1.47554	0.00366325	0.989858
245395_at	similar to unknown protein [Arabidopsis thaliana] (TAIR:AT5G47420.1); similar to hypothetical protein 31.t00054 [Brassica oleracea] (GB:ABD65092.1); contains InterPro domain Protein of unknown function DUF124 (InterPro:IPR002838); contains InterPro domain Tryptophan RNA-binding attenuator protein-like (InterPro:IPR016031)	AT4G17420	245395_at				-1.56747	0.0223673	0.990449										1.96837	0.00246058	0.998739
245396_at	P-P-bond-hydrolysis-driven protein transmembrane transporter	AT4G14870	245396_at				-1.26301	0.0444653	0.982739										-10.9309	3.25113e-07	0.999999							-1.83372	0.000342065	0.999313							-1.33791	0.0177253	0.977224							-1.37206	0.0147206	0.983341
245398_at	hydroxyproline-rich glycoprotein family protein	AT4G14900	245398_at	-1.46898	0.0190522	0.963119	-1.54693	0.00633813	0.996786										3.1449	2.40664e-07	1																												1.5391
245399_at	DELTA-TIP2/TIP2;2 (tonoplast intrinsic protein 2;2); water channel	AT4G17340	245399_at	-1.78733	3.87201e-05	0.99962	-5.65559	5.8572e-12	1	-2.63266	3.46797e-06	0.99999	-2.46761	0.00456202	0.963186																						2.21119	9.21012e-07	0.999986							2.35867	1.40492e-05	0.999984
245400_at	ATP-dependent Clp protease proteolytic subunit, putative	AT4G17040	245400_at				1.25817	0.00943017	0.995469										-3.30518	6.70171e-07	0.999999
245401_at	senescence-associated protein-related	AT4G17670	245401_at	8.26215	5.05639e-07	0.999985	41.8682	1.90367e-10	1	3.95154	2.2837e-07	0.999999	2.54561	0.00116111	0.983915	35.7452	0.0212648	0	7.18443	2.66384e-08	1							10.9222	1.10032e-06	0.999998																2.29673	0.00026174	0.997021
245404_at	tRNA/rRNA methyltransferase (SpoU) family protein	AT4G17610	245404_at	-1.69347	0.00749547	0.981347	-1.65338	0.00774097	0.996179										1.61202	0.0178872	0.993042							-1.81202	0.00911259	0.989013
245405_at	similar to unknown protein [Arabidopsis thaliana] (TAIR:AT4G14290.1); similar to unnamed protein product [Vitis vinifera] (GB:CAO23689.1); contains domain PTHR12277:SF9 (PTHR12277:SF9); contains domain PTHR12277 (PTHR12277); contains domain SSF53474 (SSF53474); contains domain G3DSA:3.40.50.1820 (G3DSA:3.40.50.1820)	AT4G17150	245405_at	-1.73351	0.00143713	0.994473													2.85507	0.000602994	0.999622
245407_at	AT-RAB2 (Arabidopsis Rab GTPase homolog B1c); GTP binding	AT4G17170	245407_at				1.59193	0.000454921	0.999671																			-1.38621	0.0187837	0.968823							-1.31619	0.0175921	0.967268
245408_at	glycosyl hydrolase family 17 protein	AT4G17180	245408_at				-2.62617	9.31602e-05	0.999917	-1.6728	0.00716222	0.993614				-2.60573	0.036837	0
245410_at	ATMAP70-5 (microtubule-associated proteins 70-5); microtubule binding	AT4G17220	245410_at																7.74513	1.68916e-06	0.999998
245411_at	similar to hypothetical protein 31.t00013 [Brassica oleracea] (GB:ABD65111.1)	AT4G17240	245411_at				4.25569	4.99005e-06	0.999993
245412_at	auxin-responsive family protein	AT4G17280	245412_at				-6.35165	2.44005e-07	1	-4.27728	1.83112e-07	0.999999	-2.85595	0.000194744	0.994612	-5.03638	0.00374712	0	1.96259	0.0292545	0.98932
245413_at	NS1 (OVULE ABORTION 8)	AT4G17300	245413_at				-1.41278	0.00258891	0.998518										-3.26717	3.75235e-06	0.999995	1.5308	0.000795481	0.995821																						-1.39341	0.00644448	0.989081	1.55032
245414_at	similar to unknown protein [Arabidopsis thaliana] (TAIR:AT5G47455.2); similar to unknown protein [Arabidopsis thaliana] (TAIR:AT5G47455.3); similar to unknown protein [Arabidopsis thaliana] (TAIR:AT5G47455.6); similar to hypothetical protein 25.t00029 [Brassica oleracea] (GB:ABD64980.1)	AT4G17310	245414_at				1.48176	0.0201061	0.991288	1.61548	0.0106212	0.99111							1.97085	0.00595538	0.997307
245415_at	ATG2484-1 (Arabidopsis thaliana G2484-1 protein); RNA binding	AT4G17330	245415_at				-3.04233	2.43428e-08	1										-1.69382	0.000927517	0.999453
245416_at	similar to unknown protein [Arabidopsis thaliana] (TAIR:AT5G47440.1); similar to hypothetical protein 31.t00035 [Brassica oleracea] (GB:ABD65121.1); contains InterPro domain Pleckstrin-like, plant (InterPro:IPR013666); contains InterPro domain Protein of unknown function DUF828, plant (InterPro:IPR008546); contains InterPro domain Pleckstrin-like (InterPro:IPR001849)	AT4G17350	245416_at																4.28602	3.23631e-06	0.999996
245418_at	oxidoreductase family protein	AT4G17370	245418_at	1.57183	0.00253012	0.991609	4.96215	2.47087e-10	1
245420_at	similar to unknown protein [Arabidopsis thaliana] (TAIR:AT5G47430.2); similar to unknown protein [Arabidopsis thaliana] (TAIR:AT5G47430.1); similar to hypothetical protein 31.t00039 [Brassica oleracea] (GB:ABD65123.1); similar to hypothetical protein 24.t00020 [Brassica oleracea] (GB:ABD64942.1); contains InterPro domain DWNN domain (InterPro:IPR014891); contains InterPro domain Zinc finger, RING…	AT4G17410	245420_at																-1.15303	0.00158535	0.999135
245421_at	similar to hypothetical protein 31.t00055 [Brassica oleracea] (GB:ABD65093.1)	AT4G17430	245421_at	-1.72823	0.00418004	0.987854	-2.30663	0.00040257	0.999704	-2.98199	0.000451601	0.999375	-3.05236	0.00177249	0.979196				-1.78575	0.0306869	0.988863
245422_at	palmitoyl protein thioesterase family protein	AT4G17470	245422_at				1.62374	0.013968	0.993638										-3.90887	0.0271742	0.989987							-3.56018	0.000134354	0.999896							95.404	1.40942e-08	1
245423_at	palmitoyl protein thioesterase family protein	AT4G17483	245423_at				1.27684	0.0458575	0.982275
245425_at	UCH3; ubiquitin thiolesterase	AT4G17510	245425_at																2.48373	5.68415e-06	0.999993							-1.34981	0.031898	0.968829
245426_at	similar to hypothetical protein OsI_033497 [Oryza sativa (indica cultivar-group)] (GB:EAY79538.1); similar to Os10g0563400 [Oryza sativa (japonica cultivar-group)] (GB:NP_001065401.1)	AT4G17540	245426_at							1.68573	0.00985959	0.991648							-1.85805	0.00916415	0.996097																-1.57889	0.00251179	0.995234
245427_at	transporter-related	AT4G17550	245427_at	-2.39334	0.00117163	0.995247	-2.31536	2.88901e-05	0.99997	-3.08459	3.28003e-06	0.99999	-3.21044	0.00234704	0.975336				-5.36156	3.24812e-06	0.999996										4.64306	0.00563266	0.996182				1.73849	0.000290382	0.997298							14.9296	5.1825e-07	1
245428_at	zinc finger (GATA type) family protein	AT4G17570	245428_at	-1.92387	0.000589905	0.997139	-1.41429	0.0284309	0.988255	-2.91268	9.65283e-08	0.999999							-3.74242	1.74123e-07	1
245430_at	unknown protein	AT4G17060	245430_at																1.6424	0.0111041	0.995394																1.38114	0.0212863	0.972213
245431_at	MORN (Membrane Occupation and Recognition Nexus) repeat-containing protein /phosphatidylinositol-4-phosphate 5-kinase-related	AT4G17080	245431_at				-1.76203	7.29734e-05	0.999933	-1.33405	0.0218591	0.983713							1.8727	0.00181146	0.99903				2.70983	0.00273838	0.988667	1.85662	0.00113625	0.996774																-1.84613	0.00308716	0.993673	-1.64867
245432_at	serine protease protein -related, expressed pseudogene, blastp match of 64% identity and 1.9e-114 P-value to GP|29367523|gb|AAO72617.1||AY224498 putative serine protease-like protein {Oryza sativa (japonica cultivar-group)}	AT4G17100	245432_at							-1.27771	0.0488606	0.968052							2.08708	0.000479459	0.999689							-2.42769	4.84747e-05	0.999945
245434_at	pleckstrin homology (PH) domain-containing protein	AT4G17140	245434_at																1.7274	0.00909494	0.996123							-1.80241	0.00265204	0.994216
245436_at	integral membrane family protein / nodulin MtN21-related	AT4G16620	245436_at
245438_at	similar to unknown protein [Arabidopsis thaliana] (TAIR:AT1G76270.1); similar to hypothetical protein [Vitis vinifera] (GB:CAN66567.1); similar to OSIGBa0122F23.8 [Oryza sativa (indica cultivar-group)] (GB:CAH67151.1); similar to OSJNBa0010H02.2 [Oryza sativa (japonica cultivar-group)] (GB:CAE01682.2); contains InterPro domain Protein of unknown function DUF246, plant (InterPro:IPR004348)	AT4G16650	245438_at				-2.27317	0.000116996	0.999899
245439_at	similar to unknown protein [Arabidopsis thaliana] (TAIR:AT4G17350.1); similar to unnamed protein product [Vitis vinifera] (GB:CAO39969.1); contains InterPro domain Pleckstrin-like, plant (InterPro:IPR013666); contains InterPro domain Protein of unknown function DUF828, plant (InterPro:IPR008546); contains InterPro domain Pleckstrin-like (InterPro:IPR001849)	AT4G16670	245439_at	1.65972	0.00918533	0.97835				-1.64933	0.00389714	0.996171
245440_at	RNA helicase, putative	AT4G16680	245440_at				5.12232	6.87147e-06	0.999991	16.082	8.05272e-09	1	37.119	5.7686e-06	0.999385	5.61165	0.00719285	0	5.28361	0.000106802	0.999914
245441_at	PSD1 (PHOSPHATIDYLSERINE DECARBOXYLASE 1); phosphatidylserine decarboxylase	AT4G16700	245441_at
245442_at	glycosyltransferase family protein 28	AT4G16710	245442_at				1.73257	2.40502e-05	0.999974										2.36295	3.93124e-05	0.999963							-1.94268	0.000649049	0.998185
245445_at	DRE-binding transcription factor, putative	AT4G16750	245445_at				-1.44555	0.00181607	0.99891	-1.7889	0.00182236	0.997979	-3.44225	0.00382912	0.966862	-1.41622	0.0406204	0	1.42705	0.0473203	0.983695																2.33149	0.00103772	0.999106							8.9569	9.70772e-06	1	1.12657
245446_at	enoyl-CoA hydratase, putative	AT4G16800	245446_at				1.81671	0.000105667	0.999907										2.99125	2.42082e-06	0.999997																									-1.5405	0.0117056	0.9814
245451_at	SNC1 (SUPPRESSOR OF NPR1-1, CONSTITUTIVE 1)	AT4G16890	245451_at							1.9087	0.00786594	0.993091							-7.52467	3.14648e-05	0.99997
245453_at	ATP binding / protein binding / transmembrane receptor	AT4G16900	245453_at										1.69013	0.00273132	0.972968
245456_at	RPP5 (RECOGNITION OF PERONOSPORA PARASITICA 5)	AT4G16950	245456_at							2.46577	2.16112e-05	0.999952							-9.29534	5.36785e-08	1	-1.80121	0.000111542	0.99911	-1.75349	0.00240184	0.963868																						-1.34293
245461_at	similar to unknown protein [Arabidopsis thaliana] (TAIR:AT3G28770.1); similar to hypothetical protein [Capsella rubella] (GB:CAC82614.1)	AT4G17000	245461_at
245462_at	transcription factor-related	AT4G17020	245462_at				-1.66859	0.00649947	0.996715
245466_at	glycogenin glucosyltransferase (glycogenin)-related	AT4G16600	245466_at																2.17568	0.00267009	0.998647
245467_at	zinc finger (C2H2 type) family protein	AT4G16610	245467_at
245474_at	similar to unnamed protein product [Vitis vinifera] (GB:CAO44835.1)	AT4G16060	245474_at				1.69524	0.000971327	0.999366																			-1.59495	0.00441535	0.971914							1.44856	0.00425734	0.984061							1.74072	0.000472611	0.997735
245477_at	ARR2 (ARABIDOPSIS RESPONSE REGULATOR 2); transcription factor/ two-component response regulator	AT4G16110	245477_at							-2.17555	4.7013e-05	0.999907										-1.65106	0.00779894	0.979317
245478_at	ARA1 (ARABINOSE KINASE); ATP binding / galactokinase	AT4G16130	245478_at																-1.53338	0.0131558	0.994668							-1.47334	0.00933949	0.985444
245479_at	proline-rich family protein	AT4G16140	245479_at	-1.66929	0.00788906	0.980634	-2.16132	0.000263025	0.999795	-1.51874	0.0189372	0.985559	-2.10814	0.00401883	0.965884				-4.08826	2.69289e-05	0.999974																									-2.00949	0.000160109	0.999145	-1.33346
245481_at	similar to unknown protein [Arabidopsis thaliana] (TAIR:AT3G28720.1); similar to unnamed protein product [Vitis vinifera] (GB:CAO44926.1)	AT4G16170	245481_at																1.74805	0.000847649	0.999494							-1.52888	0.00233351	0.992463
245483_at	cysteine proteinase, putative	AT4G16190	245483_at				1.40954	0.0135873	0.993788										-3.88103	2.99207e-07	0.999999							-2.46783	7.1606e-06	0.999957																1.81016	9.40151e-05	0.999799
245484_at	enoyl-CoA hydratase/isomerase family protein	AT4G16210	245484_at				-1.81029	0.000845364	0.999438										1.57575	0.0088402	0.996216							-1.87449	0.000765206	0.994479
245485_at	GDSL-motif lipase/hydrolase family protein	AT4G16230	245485_at							-1.35203	0.0359965	0.975262
245487_at	PHYD (PHYTOCHROME DEFECTIVE D); G-protein coupled photoreceptor/ signal transducer	AT4G16250	245487_at	-1.76938	0.00457284	0.987024				1.45686	0.0252062	0.981647							1.63328	0.00716734	0.996842																-1.61224	0.00529461	0.98558
245488_at	peroxidase 40 (PER40) (P40)	AT4G16270	245488_at							-1.82733	0.014719	0.98831
245489_at	FCA; RNA binding	AT4G16280	245489_at							2.61499	7.20563e-06	0.999981
245492_at	SPK1 (SPIKE1); GTP binding / GTPase binding / binding / guanyl-nucleotide exchange factor	AT4G16340	245492_at	-2.83806	2.08997e-06	0.999956	-4.85505	1.04301e-06	0.999998										1.94603	0.00163645	0.999111
245494_at	chloroplastic RNA-binding protein P67, putative	AT4G16390	245494_at	-1.56477	0.0017656	0.993565	-5.02875	3.29801e-09	1										-7.27758	1.35596e-07	1	1.29423	0.0157833	0.966069													-1.58239	0.00134847	0.994906							-2.06815	5.99252e-05	0.999791
245495_at	similar to unknown protein [Arabidopsis thaliana] (TAIR:AT3G13175.1); similar to unknown [Populus trichocarpa] (GB:ABK93642.1)	AT4G16400	245495_at							-2.19875	5.2166e-05	0.999898							2.53753	0.00865318	0.996285
245496_at	iron hydrogenase family protein	AT4G16440	245496_at							1.45775	0.00899293	0.992269							1.52856	0.0162582	0.993595
245498_at	binding	AT4G16470	245498_at
245499_at	ATINT4 (INOSITOL TRANSPORTER 4); carbohydrate transmembrane transporter/ myo-inositol:hydrogen symporter/ sugar:hydrogen ion symporter	AT4G16480	245499_at	-1.89246	0.00802146	0.980396	-3.03364	2.49278e-05	0.999973																			-1.44042	0.00659168	0.985493
245501_at	integral membrane family protein	AT4G15620	245501_at				2.46536	1.2212e-06	0.999998										-9.38816	8.51047e-06	0.99999																									2.1542	5.78692e-05	0.999505
245502_at	similar to unknown protein [Arabidopsis thaliana] (TAIR:AT3G21465.1); similar to unnamed protein product [Vitis vinifera] (GB:CAO71016.1)	AT4G15640	245502_at				-2.26869	2.14034e-06	0.999997										2.28627	0.000110113	0.999912																									-2.1837	0.000192974	0.999353
245504_at	glutaredoxin family protein	AT4G15660	245504_at																-17.2444	1.18244e-05	0.999987				5.14257	0.000917288	0.999607	6.85186	0.000187661	0.999916				10.6156	0.00215323	0.999819	-1.81522	0.0221397	0.965038							-3.16693	0.00159174	0.999178
245508_at	pentatricopeptide (PPR) repeat-containing protein	AT4G15720	245508_at
245509_at	zinc ion binding	AT4G15730	245509_at
245512_at	60S ribosome subunit biogenesis protein, putative	AT4G15770	245512_at																1.35097	0.0438547	0.984755													-1.89168	0.000426614	0.992109	-1.89739	0.000178432	0.999311				-1.6693	0.0010092	0.975349	-2.64066	1.64852e-05	0.999959
245513_at	ATVAMP724 (Arabidopsis thaliana vesicle-associated membrane protein 724)	AT4G15780	245513_at
245516_at	wound-responsive protein-related	AT4G15820	245516_at							1.46029	0.033504	0.976705
245517_at	protein binding	AT4G15840	245517_at
245518_at	ATRH1 (Arabidopsis thaliana RNA helicase 1); ATP-dependent helicase	AT4G15850	245518_at				-1.30964	0.0359284	0.985632										2.80389	0.000392132	0.999738																									-1.16569	0.00254836	0.98811	-1.18534
245521_at	ESD4 (EARLY IN SHORT DAYS 4); cysteine-type peptidase	AT4G15880	245521_at				-2.45202	1.24196e-05	0.999985
245522_at	binding	AT4G15890	245522_at																1.69174	0.0228259	0.9914
245523_at	ATDI21 (Arabidopsis thaliana drought-induced 21)	AT4G15910	245523_at				-1.57126	0.000334546	0.999748										3.83042	6.78143e-07	0.999999	1.56724	0.00945675	0.971799																						2.34397	2.98005e-05	0.999814
245524_at	nodulin MtN3 family protein	AT4G15920	245524_at				-2.1022	1.1329e-06	0.999998	-1.25936	0.0470476	0.969047							-1.35918	0.0463488	0.983991							-1.4236	0.0140584	0.988818
245525_at	dynein light chain, putative	AT4G15930	245525_at				1.45544	0.00153687	0.999057
245526_at	similar to unknown protein [Arabidopsis lyrata] (GB:AAN46277.1); contains domain PTHR21297 (PTHR21297)	AT4G15950	245526_at				1.79678	0.00114803	0.999267	1.45661	0.0341276	0.976343
245527_at	epoxide hydrolase-related	AT4G15955	245527_at																2.75148	0.000319907	0.99978
245528_at	PPDK (PYRUVATE ORTHOPHOSPHATE DIKINASE); kinase/ pyruvate, phosphate dikinase	AT4G15530	245528_at	2.53658	0.00117036	0.995251	2.03861	7.75373e-05	0.999929	16.7811	2.49921e-08	1							-15.9226	2.3014e-07	1																												-1.52504
245529_at	tRNA-splicing endonuclease positive effector-related	AT4G15570	245529_at																			1.43778	0.0110972	0.968721
245532_at	CYP97B3 (cytochrome P450, family 97, subfamily B, polypeptide 3); oxygen binding	AT4G15110	245532_at				-1.62371	0.000794764	0.999467	1.81601	0.00137579	0.998405							-4.15975	2.28144e-06	0.999997							-1.47944	0.00290292	0.989952
245533_at	cholinephosphate cytidylyltransferase, putative / phosphorylcholine transferase, putative / CTP:phosphocholine cytidylyltransferase, putative	AT4G15130	245533_at	1.61678	0.00949052	0.977826	1.6594	0.00440525	0.997653	1.86538	0.000133963	0.999775
245535_at	protease inhibitor/seed storage/lipid transfer protein (LTP) family protein	AT4G15160	245535_at
245540_at	ATPDR2/PDR2 (PLEIOTROPIC DRUG RESISTANCE 2); ATPase, coupled to transmembrane movement of substances	AT4G15230	245540_at	-2.31117	0.000732131	0.996643	-3.87034	2.5997e-05	0.999972	-2.74456	8.93562e-05	0.99984							4.05933	0.00147969	0.999184
245543_at	UDP-glucoronosyl/UDP-glucosyl transferase family protein	AT4G15260	245543_at							2.60835	0.000302216	0.999554										-1.7404	0.00845031	0.974529
245546_at	ATCSLB05 (Cellulose synthase-like B5); transferase/ transferase, transferring glycosyl groups	AT4G15290	245546_at	-2.5531	0.000335331	0.998117	-1.53938	0.0151237	0.993186	-23.8021	5.03368e-09	1
245547_at	CYP702A2 (cytochrome P450, family 702, subfamily A, polypeptide 2); oxygen binding	AT4G15300	245547_at							2.74499	8.25998e-06	0.999978							10.1358	0.000137577	0.999893
245550_at	CYP705A1 (cytochrome P450, family 705, subfamily A, polypeptide 1); oxygen binding	AT4G15330	245550_at	-1.7145	0.00615592	0.983856				-3.65549	1.50055e-07	0.999999				-2.3704	0.0468732	0	4.42693	1.68146e-05	0.999982
245552_at	CYP705A3 (cytochrome P450, family 705, subfamily A, polypeptide 3); oxygen binding	AT4G15360	245552_at
245554_at	CYP705A4 (cytochrome P450, family 705, subfamily A, polypeptide 4); oxygen binding	AT4G15380	245554_at							-2.75546	8.71973e-05	0.999843							5.1599	1.35041e-05	0.999985
245555_at	transferase family protein	AT4G15390	245555_at	-2.08366	9.92033e-06	0.999861	-5.34683	4.36133e-09	1	-1.82194	1.43407e-05	0.999966							3.96852	2.26264e-07	1
245557_at	UBX domain-containing protein	AT4G15410	245557_at				1.84416	4.52255e-05	0.999955	1.98084	2.39044e-05	0.999947							2.38853	0.000122753	0.999903																-1.32385	0.0210142	0.966466										3.50641
245558_at	similar to early-responsive to dehydration protein-related / ERD protein-related [Arabidopsis thaliana] (TAIR:AT4G04340.1); similar to early-responsive to dehydration protein-related / ERD protein-related [Arabidopsis thaliana] (TAIR:AT4G04340.3); similar to early-responsive to dehydration protein-related / ERD protein-related [Arabidopsis thaliana] (TAIR:AT3G21620.1); similar to unnamed protein …	AT4G15430	245558_at				-1.82804	0.0115442	0.994603										-2.44023	0.00121979	0.999309	2.17981	7.18867e-05	0.999018	4.16289	0.0062625	0.985233	9.71675	1.3953e-06	1
245560_at	UGT84A1; UDP-glycosyltransferase/ sinapate 1-glucosyltransferase/ transferase, transferring glycosyl groups	AT4G15480	245560_at
245561_at	UGT84A4; UDP-glycosyltransferase/ sinapate 1-glucosyltransferase/ transferase, transferring glycosyl groups / transferase, transferring hexosyl groups	AT4G15500	245561_at				-1.86869	0.000835833	0.999443	-7.65254	8.4824e-08	1																																					1.41808
245562_at	tRNA/rRNA methyltransferase (SpoU) family protein	AT4G15520	245562_at				1.96247	9.36805e-06	0.999989										2.16929	8.81524e-05	0.999927
245563_at	CIPK4 (CBL-INTERACTING PROTEIN KINASE 4); kinase	AT4G14580	245563_at							-1.71626	0.00846598	0.992651							3.96934	8.09929e-05	0.999932							2.54653	0.0100926	0.985766
245564_at	EMB2739 (EMBRYO DEFECTIVE 2739)	AT4G14590	245564_at
245565_at	mitochondrial transcription termination factor-related / mTERF-related	AT4G14605	245565_at																-3.29003	1.00284e-05	0.999989							-1.48536	0.0175016	0.962962
245567_at	GLP9 (GERMIN-LIKE PROTEIN 9); manganese ion binding / metal ion binding / nutrient reservoir	AT4G14630	245567_at
245569_at	RNA polymerase Rpb7 N-terminal domain-containing protein	AT4G14660	245569_at																			1.72846	0.0114865	0.973898
245571_at	similar to unknown protein [Arabidopsis thaliana] (TAIR:AT4G22310.1); similar to unknown [Populus trichocarpa] (GB:ABK93494.1); contains InterPro domain Protein of unknown function UPF0041 (InterPro:IPR005336)	AT4G14695	245571_at
245572_at	PPD2 (PEAPOD 2)	AT4G14720	245572_at	1.68206	0.00267521	0.991257	2.69892	2.51784e-07	1	1.69863	0.000797723	0.998991							4.63264	1.68874e-07	1
245574_at	IQD19 (IQ-DOMAIN 19); calmodulin binding	AT4G14750	245574_at	-1.87089	0.00146852	0.994384	-2.30546	0.000710214	0.999516	-3.64004	1.94312e-07	0.999999							-2.46309	0.00318054	0.998428																									-3.47449	1.69989e-05	0.99997
245575_at	M protein repeat-containing protein	AT4G14760	245575_at	-1.90574	0.0141607	0.970291	-2.64048	2.21546e-06	0.999997	-1.8969	0.000119399	0.999796							-2.60385	3.3753e-05	0.999968																									1.41643	0.0100881	0.973568
245576_at	tesmin/TSO1-like CXC domain-containing protein	AT4G14770	245576_at	-1.76183	0.00398216	0.98828													1.7416	0.0191654	0.992613	1.64243	0.001528	0.986923
245577_at	protein kinase, putative	AT4G14780	245577_at							-2.24859	0.000437426	0.999392
245578_at	ATSUV3 (embryo sac development arrest 15)	AT4G14790	245578_at
245579_at	unknown protein	AT4G14810	245579_at
245580_at	pentatricopeptide (PPR) repeat-containing protein	AT4G14820	245580_at							1.49603	0.0317844	0.977711							1.18483	0.0015549	0.999149
245581_at	similar to unknown protein [Arabidopsis thaliana] (TAIR:AT3G22520.1); similar to unnamed protein product [Vitis vinifera] (GB:CAO71183.1)	AT4G14840	245581_at
245582_at	LOI1 (LOVASTATIN INSENSITIVE 1)	AT4G14850	245582_at
245583_at	PHD finger transcription factor, putative	AT4G14920	245583_at	-2.93465	7.07095e-05	0.999406	-3.73588	5.12065e-06	0.999993	-1.63256	0.00374845	0.996294							-1.94343	0.00370958	0.998206
245584_at	ATAO1 (Arabidosis thaliana amine oxidase 1); copper ion binding	AT4G14940	245584_at				-1.89365	0.00127866	0.999195	-2.75572	2.23227e-05	0.99995
245585_at	similar to hypothetical protein [Vitis vinifera] (GB:CAN76433.1); similar to Os07g0154400 [Oryza sativa (japonica cultivar-group)] (GB:NP_001058915.1); similar to hypothetical protein OsI_024046 [Oryza sativa (indica cultivar-group)] (GB:EAZ02814.1)	AT4G14970	245585_at	2.68734	4.80992e-05	0.999553	3.75772	0.000922978	0.999393							6.36412	0.0244862	0
245586_at	DC1 domain-containing protein	AT4G14980	245586_at	1.60073	0.000363721	0.998	1.07291	0.0441557	0.982842										23.8976	1.24573e-07	1
245587_at	similar to hAT dimerisation domain-containing protein [Arabidopsis thaliana] (TAIR:AT3G22220.2); similar to hAT dimerisation domain-containing protein [Arabidopsis thaliana] (TAIR:AT3G22220.1); similar to unnamed protein product [Vitis vinifera] (GB:CAO69163.1); contains InterPro domain Protein of unknown function DUF659 (InterPro:IPR007021)	AT4G15020	245587_at				-1.4838	0.0269033	0.988801																												1.87842	0.000367936	0.993074
245588_at	similar to Phyb1 [Pimpinella brachycarpa] (GB:AAC31614.1); contains domain ACID PHOSPHATASE-RELATED (PTHR11567); contains domain FRA10AC1 PROTEIN (PTHR11567:SF25)	AT4G15030	245588_at				1.71897	0.000810547	0.999458	1.4884	0.0212192	0.984113							1.98796	0.00196751	0.998959	1.58062	0.0057536	0.977371																									1.73814
245592_at	CCAAT-box binding transcription factor subunit B (NF-YB) (HAP3 ) (AHAP3) family	AT4G14540	245592_at																-32.3664	8.26943e-08	1
245593_at	IAA14 (SOLITARY ROOT); transcription factor	AT4G14550	245593_at	3.26204	1.73627e-05	0.99979	2.49724	6.22522e-05	0.999941	2.10273	1.07781e-05	0.999973										-1.83575	0.0107369	0.98506																						2.18747	0.000510291	0.998699
245594_at	acylaminoacyl-peptidase-related	AT4G14570	245594_at																			1.30845	0.0200372	0.960263													1.47165	0.00231891	0.989692
245595_at	pentatricopeptide (PPR) repeat-containing protein	AT4G14170	245595_at
245597_at	binding	AT4G14190	245597_at																																		1.47226	0.00423443	0.985225
245598_at	similar to unnamed protein product [Vitis vinifera] (GB:CAO66985.1); contains domain PENTATRICOPEPTIDE REPEAT-CONTAINING PROTEIN-RELATED (PTHR10483:SF9); contains domain PENTATRICOPEPTIDE REPEAT-CONTAINING PROTEIN (PTHR10483)	AT4G14200	245598_at																2.25585	0.00305255	0.998483
245599_at	zinc finger (C3HC4-type RING finger) family protein	AT4G14220	245599_at	1.761	0.00788917	0.980634	2.54899	0.000317362	0.999759																			1.37719	0.00208284	0.992728																1.69444	0.00703491	0.99688
245600_at	CBS domain-containing protein-related	AT4G14230	245600_at	-1.72324	0.00344403	0.989468	1.98365	0.00717704	0.996421							-2.74072	0.0367372	0							-2.79021	0.000159519	0.989809	-3.08086	1.74857e-06	0.999985
245601_at	similar to CBS domain-containing protein-related [Arabidopsis thaliana] (TAIR:AT4G14230.1); similar to unnamed protein product [Vitis vinifera] (GB:CAO71090.1); contains InterPro domain Cystathionine beta-synthase, core (InterPro:IPR000644); contains InterPro domain Protein of unknown function DUF21 (InterPro:IPR002550)	AT4G14240	245601_at				-1.41092	0.0432013	0.983162	-2.36399	3.24171e-05	0.999932							-12.1798	5.55311e-08	1	1.3894	0.00975623	0.975376
245602_at	Protein containing PAM2 motif which mediates interaction with the PABC domain of polyadenyl binding proteins.	AT4G14270	245602_at	1.63141	0.000718859	0.996688	4.05917	2.84859e-08	1	2.02213	0.000345666	0.999501	2.49942	0.00213619	0.976703				6.81514	3.77272e-08	1				3.73486	0.00183887	0.995857	-4.94809	3.51714e-07	0.999998										1.78312	0.00017965	0.989069	2.49728	0.000224989	0.989163	2.20307	6.87638e-05	0.999821	7.83613
245604_at	similar to unknown protein [Arabidopsis thaliana] (TAIR:AT3G23540.1); similar to unnamed protein product [Vitis vinifera] (GB:CAO71078.1); contains InterPro domain Alpha/beta hydrolase fold-1 (InterPro:IPR000073)	AT4G14290	245604_at							-2.49228	0.000151974	0.99975
245605_at	heterogeneous nuclear ribonucleoprotein, putative / hnRNP, putative	AT4G14300	245605_at				1.51935	0.000685465	0.999531	1.36087	0.0117794	0.990303							2.7246	8.14376e-06	0.99999																						1.65872	0.000782191	0.968618				1.67158
245607_at	phragmoplast-associated kinesin-related protein 2 (PAKRP2)	AT4G14330	245607_at
245608_at	protein kinase family protein	AT4G14350	245608_at	1.43165	0.0175555	0.965252													1.53563	0.0132887	0.994621	-2.11189	2.16463e-05	0.999639				1.48095	0.0187303	0.97725																			-1.7615
245611_at	ankyrin repeat family protein	AT4G14390	245611_at							-2.129	0.00130376	0.998475										1.03587	0.00461734	0.986167
245612_at	enoyl-CoA hydratase/isomerase family protein	AT4G14440	245612_at	-2.632	8.29509e-07	0.999978	-2.20543	1.19239e-06	0.999998	-2.24531	2.15249e-05	0.999952							-11.3687	2.84157e-07	0.999999	1.91094	6.71929e-05	0.999354				1.6953	0.000529844	0.997859																3.73261	2.47997e-07	0.999999	2.16246
245615_at	transposable element gene	AT4G14470	245615_at
245617_at	forkhead-associated domain-containing protein / FHA domain-containing protein	AT4G14490	245617_at							-1.75506	0.00175859	0.998039
245618_at	similar to unknown protein [Arabidopsis thaliana] (TAIR:AT3G23070.1); similar to hypothetical protein [Vitis vinifera] (GB:CAN79523.1); similar to unnamed protein product [Vitis vinifera] (GB:CAO71295.1); contains InterPro domain CRS1/YhbY (InterPro:IPR001890)	AT4G14510	245618_at	-2.19413	0.000934064	0.99598													-4.53766	8.0828e-06	0.999991																-1.44434	0.0061269	0.987372										1.39367
245619_at	exostosin family protein	AT4G13990	245619_at							-1.65687	0.01826	0.985993	-4.83997	0.00104342	0.98493																															1.5821	0.000496435	0.996539
245620_at	pentatricopeptide (PPR) repeat-containing protein	AT4G14050	245620_at
245621_at	AAE15 (ACYL-ACTIVATING ENZYME 15); long-chain-fatty-acid-[acyl-carrier-protein] ligase	AT4G14070	245621_at				1.3813	0.0292108	0.987978										-8.2381	1.23885e-06	0.999998							-1.53787	0.00181852	0.993524
245624_at	UDP-glucoronosyl/UDP-glucosyl transferase family protein	AT4G14090	245624_at																															1.97055	0.0161141	0.971829	12.9504	1.48451e-06	1
245625_at	transport protein, putative	AT4G14160	245625_at	-1.54992	0.00137028	0.994664	-2.01864	1.95937e-05	0.999978										1.31457	0.0445919	0.984529
245626_at	pyrrolidone-carboxylate peptidase family protein	AT1G56700	245626_at																2.36332	1.73938e-05	0.999982							-1.60238	0.000724908	0.997178																1.37019	0.00859001	0.979533
245627_at	ATGOLS2 (ARABIDOPSIS THALIANA GALACTINOL SYNTHASE 2); transferase, transferring glycosyl groups / transferase, transferring hexosyl groups	AT1G56600	245627_at				4.5341	0.000311028	0.999763				12.4774	1.42514e-05	0.998925				-76.6362	1.22518e-05	0.999987										49.1565	0.0304787	0.981318	46.5748	0.021538	0.995588										326.159	2.41846e-06	1
245628_at	PAP1 (PRODUCTION OF ANTHOCYANIN PIGMENT 1); DNA binding / transcription factor	AT1G56650	245628_at																-4.85189	0.00428244	0.997971																33.1326	7.43217e-06	1							12.4366	3.44755e-05	1
245629_at	similar to unknown protein [Arabidopsis thaliana] (TAIR:AT1G09310.1); similar to unknown [Populus trichocarpa] (GB:ABK94967.1); contains InterPro domain Protein of unknown function DUF538 (InterPro:IPR007493)	AT1G56580	245629_at	-1.48742	0.000902678	0.99608	-2.99624	2.01085e-08	1	-1.52144	0.00179163	0.998008							-2.99566	2.16974e-06	0.999997																1.72318	3.77732e-05	0.99842							2.59305	1.25411e-05	0.999947
245630_at	pentatricopeptide (PPR) repeat-containing protein	AT1G25360	245630_at
245631_at	OVA9 (OVULE ABORTION 9); glutamine-tRNA ligase	AT1G25350	245631_at				-2.1448	7.47657e-07	0.999999
245632_at	rhomboid family protein	AT1G25290	245632_at				2.11048	0.000142641	0.99988	1.22597	0.0143092	0.988584
245633_at	AtTLP10 (TUBBY LIKE PROTEIN 10); phosphoric diester hydrolase/ transcription factor	AT1G25280	245633_at																2.02492	0.000179468	0.999866
245636_at	epsin N-terminal homology (ENTH) domain-containing protein / clathrin assembly protein-related	AT1G25240	245636_at							-6.96096	3.17665e-05	0.999933
245637_at	purple acid phosphatase family protein	AT1G25230	245637_at				-4.77312	1.77116e-11	1	-4.77116	4.00006e-08	1										-1.93508	0.000106394	0.999766				-2.45923	1.17545e-05	0.999982	-5.81637	5.50633e-07	0.999577				-1.4255	0.00973712	0.985751							-4.3015	4.00287e-07	1
245639_at	acidic ribosomal protein P0-related	AT1G25260	245639_at				-1.45873	0.000543687	0.999616										2.01965	5.38363e-05	0.999952																-1.70696	0.000547841	0.999152							-1.35707	0.0185228	0.968916
245641_at	similar to unknown protein [Arabidopsis thaliana] (TAIR:AT1G68340.1); similar to unnamed protein product [Vitis vinifera] (GB:CAO68084.1); contains InterPro domain Protein of unknown function DUF1639 (InterPro:IPR012438)	AT1G25370	245641_at
245642_at	similar to unnamed protein product [Vitis vinifera] (GB:CAO43403.1)	AT1G25275	245642_at	1.41257	0.00111055	0.995431	2.29817	4.96441e-09	1	2.87172	1.24201e-08	1							6.25736	4.78912e-08	1	-2.23848	4.70861e-05	0.999786				-2.14488	0.000552734	0.998747							-2.17145	0.000273414	0.999592							-2.698	8.44258e-05	0.999897
245644_at	leucine-rich repeat transmembrane protein kinase, putative	AT1G25320	245644_at	-1.67155	0.0105963	0.975963				-2.0742	0.000160647	0.999738							2.68861	0.000193981	0.999857
245645_at	ATMAP70-2 (microtubule-associated proteins 70-2); microtubule binding	AT1G24764	245645_at
245649_at	similar to putative THO complex 2 [Oryza sativa (japonica cultivar-group)] (GB:BAD87730.1); similar to hypothetical protein OsI_004810 [Oryza sativa (indica cultivar-group)] (GB:EAY76963.1); similar to predicted protein [Physcomitrella patens subsp. patens] (GB:EDQ69221.1); contains domain THO2 PROTEIN (PTHR21597)	AT1G24706	245649_at				1.48649	0.00912971	0.995594	1.46893	0.00964803	0.991799
245650_at	caffeoyl-CoA 3-O-methyltransferase, putative	AT1G24735	245650_at																1.71455	0.00674309	0.997003
245657_at	protein kinase family protein	AT1G56720	245657_at	-1.52842	0.0155649	0.96817	-3.29721	9.15861e-07	0.999998	-1.69478	0.00525546	0.995077							-3.04283	0.00177865	0.999045							-1.46221	0.0154095	0.962147
245658_at	RALFL4 (RALF-LIKE 4)	AT1G28270	245658_at
245660_at	similar to unknown protein [Arabidopsis thaliana] (TAIR:AT1G53040.1); similar to unknown protein [Arabidopsis thaliana] (TAIR:AT1G53040.2); similar to hypothetical protein [Vitis vinifera] (GB:CAN81089.1); contains InterPro domain Protein of unknown function DUF616 (InterPro:IPR006852)	AT1G28240	245660_at	-1.51606	0.0113902	0.974659	-2.11457	0.000143564	0.999879	-3.2327	2.75884e-06	0.999991	-2.39349	0.00134431	0.982414				-1.8376	0.00260909	0.998674	-1.46689	0.00379213	0.987184																						-1.43013	0.0128458	0.970839	-1.48845
245661_at	ATPUP3 (Arabidopsis thaliana purine permease 3); purine transmembrane transporter	AT1G28220	245661_at
245665_at	similar to hypothetical protein [Oryza sativa (japonica cultivar-group)] (GB:BAC84779.1)	AT1G28250	245665_at				1.56783	0.0105579	0.995004										2.15653	0.000104746	0.999915							-1.73148	0.000133911	0.997723							-1.8417	1.12404e-05	0.99972							-1.4224	0.00225082	0.984876
245666_at	VQ motif-containing protein	AT1G28280	245666_at	1.77699	0.000135644	0.999037				2.17091	3.04476e-07	0.999999							4.23589	1.51467e-07	1	-1.63887	0.000678607	0.995893				1.63536	0.00155276	0.993906																			-1.45928
245667_at	FIP1 (FH INTERACTING PROTEIN 1)	AT1G28200	245667_at				1.65887	0.000276264	0.999786	1.84795	3.17263e-05	0.999933							1.9801	0.000125296	0.999901
245668_at	DRM1 (DORMANCY-ASSOCIATED PROTEIN 1)	AT1G28330	245668_at	1.76295	0.000232571	0.998564	6.25989	1.12106e-11	1	2.12025	5.64344e-06	0.999984							32.2102	3.89635e-09	1	-3.38677	3.88743e-06	0.999846	3.41573	0.00196227	0.98733	-2.54765	0.000201998	0.99976													4.69979	0.000559099	0.991772	-2.66085	0.000135618	0.999906	-1.44688
245670_at	ATJ1 (Arabidopsis thaliana DnaJ homologue 1); heat shock protein binding / unfolded protein binding	AT1G28210	245670_at
245671_at	PUP1 (PURINE PERMEASE 1); purine transmembrane transporter	AT1G28230	245671_at				1.86701	0.00115601	0.999263										-4.69148	9.79259e-05	0.99992							-2.68932	0.000185129	0.993131							1.91922	3.24149e-06	0.999691							1.71362	0.000135794	0.997989
245673_at	pentatricopeptide (PPR) repeat-containing protein	AT1G56690	245673_at
245674_at	glycoside hydrolase family 19 protein	AT1G56680	245674_at							-2.88551	1.5357e-06	0.999995							23.5866	1.66313e-06	0.999998
245676_at	GDSL-motif lipase/hydrolase family protein	AT1G56670	245676_at																-3.9133	0.00513558	0.997629																									3.24707	0.00186142	0.999307
245677_at	unknown protein	AT1G56660	245677_at				1.45671	0.033737	0.98639													1.48442	0.00991585	0.972332				41.2511	1.27869e-06	1							-1.47114	0.0225024	0.966649
245678_at	syntaxin-related family protein	AT1G56610	245678_at
245679_at	clathrin adaptor complexes medium subunit family protein	AT1G56590	245679_at																2.05048	0.00182863	0.999022
245680_at	pentatricopeptide (PPR) repeat-containing protein	AT1G56570	245680_at
245681_at	beta-fructofuranosidase, putative / invertase, putative / saccharase, putative / beta-fructosidase, putative	AT1G56560	245681_at				-1.47198	0.0116491	0.994561										-2.43448	4.24287e-05	0.999961
245682_at	zinc finger (C3HC4-type RING finger) family protein	AT5G08750	245682_at	-1.71672	0.00179733	0.99348	-1.42964	0.0129755	0.99403	-5.18097	2.70011e-06	0.999992							-7.3112	2.95866e-07	0.999999							-1.72005	0.00135926	0.992832
245683_at	ubiquitin-specific protease 8, putative (UBP8)	AT5G22030	245683_at				1.45887	0.00763411	0.996225																			1.43805	0.0165198	0.975428
245684_at	CIC7E11; protein binding / zinc ion binding	AT5G22000	245684_at																																		1.4218	0.00078134	0.989697							1.59187	0.000302146	0.997331
245685_at	E2F1; transcription factor	AT5G22220	245685_at				1.47292	0.0173325	0.992335
245686_at	ATJ2 (Arabidopsis thaliana DnaJ homologue 2)	AT5G22060	245686_at																1.54477	0.00618125	0.997219							1.88982	0.000399975	0.999303																			2.20446
245687_at	DEG15; endopeptidase	AT1G28320	245687_at																									-1.57958	0.00113811	0.991884
245688_at	AGP31 (ARABINOGALACTAN-PROTEIN 31); structural constituent of cell wall	AT1G28290	245688_at	-1.84195	0.000839709	0.996285	-4.43766	2.69355e-08	1	-1.33211	0.0121935	0.990018							5.20084	4.85258e-07	0.999999							-1.78638	0.00738192	0.986375
245690_at	PAL3 (PHENYL ALANINE AMMONIA-LYASE 3); phenylalanine ammonia-lyase	AT5G04230	245690_at	-1.8143	0.000886932	0.996131	-4.79981	4.01667e-06	0.999995										-3.11071	0.00152443	0.999163																									-2.25135	0.000187623	0.998736
245691_at	ELF6 (EARLY FLOWERING 6); transcription factor	AT5G04240	245691_at							1.87441	0.000224093	0.999654							2.41407	8.66052e-05	0.999928
245693_at	thioredoxin family protein	AT5G04260	245693_at				-1.53241	0.00149053	0.999081	-1.42501	0.0182642	0.98599							-1.9354	0.000396774	0.999736							-1.46184	0.00600368	0.97164
245694_at	calcium-binding EF hand family protein	AT5G04170	245694_at				1.4112	0.0191832	0.991634										3.93726	1.14276e-06	0.999998							-2.4791	0.000141421	0.999721							1.58976	0.00106209	0.994002
245695_at	zinc ion binding	AT5G04270	245695_at							-1.47072	0.0106066	0.99112							2.65024	4.80628e-05	0.999957
245697_at	ATMC9 (METACASPASE 9); caspase/ cysteine-type peptidase	AT5G04200	245697_at				-2.85855	1.73547e-05	0.999981	-2.80144	1.69214e-05	0.999961	-5.07495	0.00257688	0.973902				3.02893	0.000160427	0.999878
245698_at	phosphate translocator-related	AT5G04160	245698_at				-2.87094	8.60869e-06	0.999989	-1.94142	0.000120594	0.999794
245699_at	OTU-like cysteine protease family protein	AT5G04250	245699_at				1.94909	0.000966164	0.999369	2.57088	3.55938e-06	0.999989							2.2892	0.00489556	0.997724																2.2487	4.25814e-05	0.999429							4.85116	0.000347495	0.999964
245700_at	carbonic anhydrase family protein	AT5G04180	245700_at																-1.90692	0.0155916	0.993823
245701_at	GLS1/GLU1/GLUS (FERREDOXIN-DEPENDENT GLUTAMATE SYNTHASE 1); glutamate synthase (ferredoxin)	AT5G04140	245701_at				-1.71856	3.5685e-06	0.999995										-787.867	1.50477e-09	1	1.17623	0.0184865	0.970056
245702_at	ATSYTC/NTMC2T1.3/NTMC2TYPE1.3/SYTC	AT5G04220	245702_at				3.20596	8.23165e-06	0.99999	1.58576	0.011234	0.990682							-1.57146	0.040998	0.985635	-2.52939	0.00170297	0.99777							-3.38399	0.000552992	0.975222													-1.72262	0.0100633	0.979858	-2.25494
245703_at	S-adenosyl-L-methionine:carboxyl methyltransferase family protein	AT5G04380	245703_at
245704_at	KOW domain-containing transcription factor family protein	AT5G04290	245704_at
245707_at	ANAC077 (Arabidopsis NAC domain containing protein 77); DNA binding	AT5G04400	245707_at
245708_at	pectate lyase family protein	AT5G04310	245708_at
245709_at	similar to unknown protein [Arabidopsis thaliana] (TAIR:AT3G10440.1); similar to hypothetical protein OsI_009118 [Oryza sativa (indica cultivar-group)] (GB:EAY87885.1); contains InterPro domain Shugoshin, C-terminal; (InterPro:IPR011515)	AT5G04320	245709_at				-1.64915	0.00640151	0.996758																																					-1.46565	0.0232292	0.963274
245710_at	cytochrome P450, putative / ferulate-5-hydroxylase, putative	AT5G04330	245710_at				-1.41641	0.0435997	0.983028	3.81982	1.19255e-08	1							8.26867	0.00010158	0.999918																1.94906	8.78101e-05	0.999903
245711_at	C2H2 (ZINC FINGER OF ARABIDOPSIS THALIANA 6); nucleic acid binding / transcription factor/ zinc ion binding	AT5G04340	245711_at	7.83069	0.000166159	0.99888	29.9112	8.80597e-11	1	4.57799	1.10954e-09	1	48.9711	8.61537e-07	0.99981	4.89486	0.00327564	0	17.5175	1.07303e-08	1	2.06797	0.0100591	0.984731	4.18926	0.000332024	0.998597	41.9257	1.81322e-07	1	11.2534	0.0185691	0.992022	10.2238	0.00939415	0.996766	-1.36396	0.00808396	0.964348							5.19289	1.7543e-05	0.999996
245712_at	ATLDA/ATPU1 (PULLULANASE 1); alpha-amylase/ limit dextrinase	AT5G04360	245712_at																-15.9665	2.83448e-08	1	1.50115	0.00660723	0.980727				-2.47172	0.000291256	0.999834																			1.49935
245714_at	glycine-rich RNA-binding protein	AT5G04280	245714_at	1.33999	0.0161079	0.967364																1.40565	0.00766284	0.97105
245716_at	NDC1 (NAD(P)H DEHYDROGENASE C1); NADH dehydrogenase	AT5G08740	245716_at																-5.2728	1.39083e-07	1	1.26286	0.0225478	0.965696
245717_at	glycine-rich protein	AT5G33390	245717_at
245719_at	DNA topoisomerase II family protein	AT5G04110	245719_at																-2.16359	0.00166917	0.999096
245722_at	sec34-like family protein	AT1G73430	245722_at																1.77088	0.00215651	0.998874
245723_at	pentatricopeptide (PPR) repeat-containing protein	AT1G73400	245723_at																																											3.438	0.00204369	0.998983
245724_at	similar to unknown protein [Arabidopsis thaliana] (TAIR:AT1G17940.1); similar to unknown [Populus trichocarpa] (GB:ABK95976.1); similar to unnamed protein product [Vitis vinifera] (GB:CAO62047.1); contains InterPro domain BRO1 (InterPro:IPR004328)	AT1G73390	245724_at																-4.64428	4.2279e-07	0.999999							1.52753	0.00573433	0.991899							-1.56169	0.00471807	0.995181							12.6778	3.46851e-06	1
245725_at	SUS6; UDP-glycosyltransferase/ sucrose synthase	AT1G73370	245725_at							-2.44141	9.54416e-06	0.999976							1.80711	0.00802872	0.996518
245726_at	HDG11 (HOMEODOMAIN GLABROUS11); DNA binding / transcription factor	AT1G73360	245726_at
245727_at	similar to Os02g0637900 [Oryza sativa (japonica cultivar-group)] (GB:NP_001047530.1); similar to unknown [Picea sitchensis] (GB:ABK22187.1)	AT1G73350	245727_at	1.67097	0.00917489	0.978368																1.56309	0.00797539	0.968844
245729_at	RNA recognition motif (RRM)-containing protein	AT1G73490	245729_at																									1.37957	0.0107426	0.963947
245730_at	similar to unnamed protein product [Vitis vinifera] (GB:CAO68549.1)	AT1G73470	245730_at							1.51087	0.0156646	0.987683							-4.58214	2.62259e-06	0.999996							-2.08941	8.69332e-05	0.999748							1.34342	0.0120624	0.967068							1.37217	0.00878529	0.980418	1.27861
245731_at	ATMKK9 (Arabidopsis thaliana MAP kinase kinase 9); kinase	AT1G73500	245731_at	2.89046	0.000114965	0.999148	4.83767	2.17264e-09	1	4.62746	4.09042e-08	1	17.3931	0.000131698	0.995765				7.7176	3.75003e-09	1	2.33228	0.00174154	0.994252	10.3742	1.53188e-05	0.999929	6.16294	2.92138e-08	0.999999	4.3648	7.0494e-05	0.999397	11.6015	1.33055e-05	0.999902	1.56165	0.0132182	0.971786							2.97118	6.17451e-06	0.999941	-3.07933
245732_at	calmodulin-related	AT1G73440	245732_at
245733_at	similar to unnamed protein product [Vitis vinifera] (GB:CAO62045.1); contains InterPro domain Protein of unknown function DUF1308 (InterPro:IPR010733)	AT1G73380	245733_at				1.93688	0.00115629	0.999262	1.35246	0.0276487	0.980168							4.08203	1.4539e-06	0.999998
245734_at	hydrolase, alpha/beta fold family protein	AT1G73480	245734_at				1.9464	0.0224449	0.99042	3.19036	4.30495e-08	1	5.72007	0.000243406	0.993821	5.1551	0.00815597	0	-7.56603	4.75358e-08	1							2.45473	4.41759e-05	0.999937	11.2881	0.000191505	0.999965	12.6742	0.0046132	0.999074	4.32564	1.13158e-07	1				2.29138	0.000334009	0.986484	8.23659	6.82514e-08	1	3.06161
245735_at	MYB54 (myb domain protein 54); DNA binding / transcription factor	AT1G73410	245735_at							-1.72832	0.0139713	0.98881
245736_at	ATDR4 (Arabidopsis thaliana drought-repressed 4)	AT1G73330	245736_at				-1.75328	6.13827e-07	0.999999	-1.46679	0.000511025	0.999307							6.06482	1.49191e-08	1							-1.81282	0.0181769	0.967123				2.82501	0.00157307	0.996391	1.77566	0.00987867	0.976265
245739_at	CYCA1;1 (CYCLIN A1;1); cyclin-dependent protein kinase regulator	AT1G44110	245739_at	-1.52849	0.0176633	0.965097	-3.52258	1.28496e-06	0.999998	-2.33581	3.70256e-05	0.999924	-2.07639	0.00432967	0.964323				2.07451	0.00353042	0.998281	1.81641	0.00801411	0.976652
245740_at	AAP5 (amino acid permease 5); amino acid transmembrane transporter	AT1G44100	245740_at							-3.57517	1.98565e-07	0.999999							-2.43308	5.65578e-05	0.99995							2.26274	3.45883e-05	0.999866																			-1.39836
245742_at	ALDH3H1 (ALDEHYDE DEHYDROGENASE 4); 3-chloroallyl aldehyde dehydrogenase/ aldehyde dehydrogenase (NAD)	AT1G44170	245742_at				-1.77142	8.49487e-05	0.999923	-1.74416	0.000113759	0.999804							1.4082	0.0273741	0.989922							-1.59178	0.00171933	0.991816							1.52891	0.000226336	0.997057							1.39341	0.0121858	0.971533
245743_at	similar to unnamed protein product [Vitis vinifera] (GB:CAO41687.1)	AT1G51080	245743_at				-1.79849	0.00347224	0.99809				-2.83508	0.00465382	0.962743				-8.88772	9.34158e-06	0.999989	1.37769	0.0263362	0.961221
245745_at	plastid-lipid associated protein PAP / fibrillin family protein	AT1G51110	245745_at				1.34907	0.00617909	0.996856										-207.83	2.33833e-08	1	1.35439	0.00601579	0.988491
245746_at	basic helix-loop-helix (bHLH) family protein	AT1G51070	245746_at							-1.36484	0.00219557	0.997636							1.71852	0.000431033	0.999716
245747_at	similar to unnamed protein product [Vitis vinifera] (GB:CAO39038.1)	AT1G51100	245747_at				-2.81525	0.000102993	0.999909										-12.5692	1.8834e-06	0.999997	1.44316	0.0071266	0.985684				-1.39737	0.0139631	0.969451							-1.78447	0.000432577	0.998833										1.39451
245748_at	basic helix-loop-helix (bHLH) family protein	AT1G51140	245748_at																-2.66501	3.53809e-05	0.999967	1.95439	0.00167745	0.991972	3.33102	0.000464484	0.995122							3.27555	0.000158108	0.995283	3.73313	6.27999e-07	0.999934				2.20857	0.000690971	0.96242	25.3158	8.63526e-07	1
245749_at	heavy-metal-associated domain-containing protein	AT1G51090	245749_at	2.05234	0.00126998	0.994955	3.84895	0.000128761	0.99989																			188.292	4.39274e-07	1							4.74015	1.67849e-07	1							16.8094	2.17028e-05	1
245750_at	HTA10; DNA binding	AT1G51060	245750_at	-1.56701	0.000113225	0.999158	-3.14945	3.49489e-09	1	-1.93623	1.33553e-06	0.999995				-2.96106	0.0212053	0	1.34052	0.0274486	0.989898													-1.90694	0.00103047	0.971118										-1.55994	0.00501569	0.993453	1.61385
245753_at	transposable element gene	AT1G35143	245753_at
245756_at	oxidoreductase, 2OG-Fe(II) oxygenase family protein	AT1G35190	245756_at	1.36226	0.0179227	0.964724	1.37676	0.00892386	0.99568										1.70432	0.00068973	0.999576
245757_at	PHI-1 (PHOSPHATE-INDUCED 1)	AT1G35140	245757_at	24.2095	6.16574e-09	0.999999	85.4118	8.00549e-10	1	137.053	3.19719e-10	1							127.899	1.78842e-08	1	-19.4737	4.03549e-07	0.999997	5.68963	0.000884924	0.985946	11.4652	0.00169993	0.997439	-10.5099	1.20748e-06	0.995541							-8.76935	1.77153e-06	0.993385				-13.287	0.0345548	0.964085	-424.544
245758_at	KAN2 (KANADI 2); DNA binding / transcription factor	AT1G32240	245758_at																-3.12373	0.000605561	0.99962
245759_at	similar to unknown protein [Arabidopsis thaliana] (TAIR:AT5G38220.1); similar to unknown protein [Arabidopsis thaliana] (TAIR:AT5G38220.3); similar to hypothetical protein [Vitis vinifera] (GB:CAN82502.1); contains domain PTHR12277:SF8 (PTHR12277:SF8); contains domain PTHR12277 (PTHR12277); contains domain SSF53474 (SSF53474); contains domain G3DSA:3.40.50.1820 (G3DSA:3.40.50.1820)	AT1G66900	245759_at	1.80926	0.001264	0.994973	1.28338	0.0460185	0.982222	1.62246	0.00350415	0.996498																-1.78352	0.000263198	0.998778							1.50503	0.000431226	0.996092
245761_at	similar to 50S ribosomal protein-related [Arabidopsis thaliana] (TAIR:AT5G16200.1); similar to hypothetical protein [Vitis vinifera] (GB:CAN81684.1)	AT1G66890	245761_at				-1.3515	0.0286814	0.988166	1.68647	0.00206869	0.997752																-1.80421	8.97671e-05	0.998713																1.83386	3.64085e-05	0.99975
245762_at	ATP-dependent DNA helicase, putative	AT1G27880	245762_at																			1.0768	0.0099181	0.973369
245763_at	similar to unknown protein [Arabidopsis thaliana] (TAIR:AT2G40070.1); similar to unnamed protein product [Vitis vinifera] (GB:CAO46662.1)	AT1G27850	245763_at				-1.49271	0.0183374	0.991953													-2.00959	0.00015301	0.999483
245765_at	leucine-rich repeat family protein	AT1G33600	245765_at	-1.41548	0.00600318	0.984151				23.6084	9.69446e-10	1							-5.68228	9.42145e-06	0.999989	-1.40059	0.00485637	0.987982				2.42697	7.15149e-05	0.999924	2.19905	0.00118419	0.992771	2.4403	0.00104906	0.9936	-1.88381	0.000198046	0.999715							-3.51733	1.72138e-06	0.999999	-1.56283
245767_at	leucine-rich repeat family protein	AT1G33610	245767_at
245768_at	disease resistance protein-related / LRR protein-related	AT1G33590	245768_at							2.40549	2.03218e-06	0.999993							1.85201	0.000456787	0.999702	-1.27346	0.0231918	0.963342				1.56925	0.0150833	0.976071				2.06952	0.00419159	0.980284										-2.66682	1.02362e-05	0.999997	-1.45226
245769_at	ATINT2 (INOSITOL TRANSPORTER 2); carbohydrate transmembrane transporter/ sugar:hydrogen ion symporter	AT1G30220	245769_at																-1.91436	0.000161495	0.999878
245770_at	binding	AT1G30240	245770_at				-1.60737	0.0231919	0.990146	1.57714	0.011079	0.99079							1.55857	0.0434516	0.984879																									-2.16635	0.00100648	0.998755
245772_at	similar to phosphonate metabolism protein-related [Arabidopsis thaliana] (TAIR:AT4G03610.1); similar to unnamed protein product [Vitis vinifera] (GB:CAO40361.1); contains domain SSF56281 (SSF56281); contains domain G3DSA:3.60.15.10 (G3DSA:3.60.15.10)	AT1G30300	245772_at				-1.58867	0.0165255	0.992644										3.37491	1.58527e-05	0.999983																									1.64259	0.0115006	0.967964
245773_at	pseudogene of unknown protein	AT1G30290	245773_at	-1.83885	0.00704356	0.982179	-1.93623	0.00310709	0.998265
245774_at	TCP24; transcription factor	AT1G30210	245774_at	-2.48473	7.69893e-05	0.999367	-1.57181	0.0119777	0.994429	-2.04941	0.00143444	0.998348							-3.40609	0.000118238	0.999906							-2.64342	4.69536e-05	0.999501
245775_at	CIPK23 (CBL-INTERACTING PROTEIN KINASE 23); kinase	AT1G30270	245775_at	-1.64022	0.00185527	0.993326													3.60597	8.98961e-07	0.999999																												1.68628
245776_at	AGL79 (AGAMOUS-LIKE 79)	AT1G30260	245776_at	2.70597	8.05329e-06	0.999881	8.25751	4.35837e-08	1	2.35047	0.000614683	0.99919							-3.99868	3.77176e-06	0.999995																2.13686	5.78684e-06	0.999885							3.06144	9.23025e-06	0.999989
245777_at	ATNUDT21 (Arabidopsis thaliana Nudix hydrolase homolog 21); hydrolase	AT1G73540	245777_at	-1.76786	0.00415778	0.987902	-2.00378	0.00143353	0.999112	1.46822	0.0116857	0.990368				-9.14902	0.00650202	0	-1.66788	0.00933944	0.996033	3.71467	8.40944e-05	0.999881	19.0642	0.000251961	0.999982	56.8034	4.59469e-09	1																2.24856	1.74142e-05	0.999886
245778_at	RNA recognition motif (RRM)-containing protein	AT1G73530	245778_at				2.06775	0.000132906	0.999887										-16.2931	3.60444e-08	1																												1.69098
245780_at	similar to unknown protein [Arabidopsis thaliana] (TAIR:AT5G42860.1); similar to H0814G11.12 [Oryza sativa (indica cultivar-group)] (GB:CAJ86345.1); similar to CAA30379.1 protein [Oryza sativa] (GB:CAB53482.1)	AT1G45688	245780_at	-1.4061	0.00556285	0.985014	-1.90514	4.792e-06	0.999994	-2.77384	2.32967e-07	0.999999							-1.76753	0.00111054	0.999362																						-1.5143	0.000749473	0.973485				-1.69608
245781_at	SBP1 (S-RIBONUCLEASE BINDING PROTEIN 1); protein binding / zinc ion binding	AT1G45976	245781_at				2.89321	2.22234e-08	1	2.22507	8.32796e-06	0.999978							2.91062	8.87374e-07	0.999999																									1.42171	0.0150739	0.965405
245784_at	similar to unknown protein [Arabidopsis thaliana] (TAIR:AT2G24320.1); similar to unnamed protein product [Vitis vinifera] (GB:CAO63335.1); contains InterPro domain Alpha/beta hydrolase fold-1 (InterPro:IPR000073)	AT1G32190	245784_at							1.8026	0.000379821	0.99946							9.04283	2.37001e-07	1																									1.63677	0.00502227	0.99046
245786_at	bZIP transcription factor family protein	AT1G32150	245786_at	2.36458	0.000212432	0.998657	2.1474	7.98694e-05	0.999927	1.83761	0.000379263	0.99946							1.73293	0.00418617	0.99801	-1.51217	0.00531169	0.976461																			1.87097	0.00148718	0.977772
245787_at	similar to IWS1 C-terminus family protein [Arabidopsis thaliana] (TAIR:AT4G19000.1); similar to hypothetical protein [Vitis vinifera] (GB:CAN83660.1); contains InterPro domain IWS1, C-terminal (InterPro:IPR008654)	AT1G32130	245787_at
245788_at	similar to unknown protein [Arabidopsis thaliana] (TAIR:AT4G16050.1); similar to unknown protein [Arabidopsis thaliana] (TAIR:AT1G51538.1); similar to unnamed protein product [Vitis vinifera] (GB:CAO49973.1); similar to hypothetical protein [Vitis vinifera] (GB:CAN68559.1); contains InterPro domain Protein of unknown function DUF716 (InterPro:IPR006904); contains InterPro domain Protein of unknow…	AT1G32120	245788_at																9.90767	5.73043e-08	1
245789_at	early-responsive to dehydration protein-related / ERD protein-related	AT1G32090	245789_at	-1.56586	0.0115439	0.97441	1.61211	0.0124743	0.99423										5.76899	3.42318e-05	0.999968							-2.94677	8.68417e-05	0.999879																-2.06994	0.00102118	0.997492
245790_at	ATS1 (ACYLTRANSFERASE 1)	AT1G32200	245790_at				1.33438	0.00570481	0.997065	1.64267	0.0025016	0.997362							-6.78669	1.97629e-07	1
245791_at	ATDAD1 (DEFENDER AGAINST APOPTOTIC DEATH 1)	AT1G32210	245791_at				1.25866	0.0284552	0.988246										3.27056	1.64949e-05	0.999983							-1.41298	0.00601493	0.985078							-1.27779	0.018917	0.966814
245792_at	pinoresinol-lariciresinol reductase, putative	AT1G32100	245792_at				-3.69455	3.71052e-08	1										2.23235	0.000242309	0.999827
245793_at	binding / catalytic/ coenzyme binding	AT1G32220	245793_at	1.46676	0.0114096	0.974628	1.22663	0.0494921	0.981074										-54.3987	2.96181e-07	0.999999
245794_at	XTR4 (XYLOGLUCAN ENDOTRANSGLYCOSYLASE 4); hydrolase, acting on glycosyl bonds	AT1G32170	245794_at	1.87296	0.000480423	0.997542										-3.30956	0.00539287	0	21.1453	7.83125e-08	1	-2.77099	0.00344296	0.99684							-10.9088	0.00019227	0.999831													-3.49543	0.0275753	0.975309	-7.56615
245795_at	similar to unknown protein [Arabidopsis thaliana] (TAIR:AT3G17800.1); similar to unknown protein [Arabidopsis thaliana] (TAIR:AT3G17800.2); similar to unnamed protein product [Vitis vinifera] (GB:CAO63331.1); contains InterPro domain Protein of unknown function DUF760 (InterPro:IPR008479)	AT1G32160	245795_at							1.6334	0.00103431	0.998745							-11.8597	3.56973e-08	1
245796_at	RCD1 (RADICAL-INDUCED CELL DEATH1)	AT1G32230	245796_at	-1.83935	9.09507e-05	0.999284				2.20968	3.11917e-06	0.999991							1.4452	0.0158071	0.993749
245797_at	defective chloroplasts and leaves protein-related / DCL protein-related	AT1G45230	245797_at																-16.5673	3.45536e-09	1	1.52728	0.00165928	0.993892
245800_at	AT-HSFB4 (Arabidopsis thaliana heat shock transcription factor B4); DNA binding / transcription factor	AT1G46264	245800_at																3.54279	2.56697e-06	0.999996				-1.98452	0.00301196	0.98481																						2.1651
245803_at	RD21 (RESPONSIVE TO DEHYDRATION 21); cysteine-type peptidase	AT1G47128	245803_at	-1.58626	0.000422941	0.997763	-1.78685	5.54912e-05	0.999947	-2.08055	5.29516e-06	0.999985							-4.23964	1.08257e-07	1																1.3816	0.00257015	0.989274							1.45273	0.00298867	0.991634
245806_at	LHCA5 (Photosystem I light harvesting complex gene 5)	AT1G45474	245806_at				1.45836	0.00218979	0.998718										-160.022	1.61596e-09	1
245807_at	RAP2.1 (related to AP2 1); DNA binding / transcription factor	AT1G46768	245807_at																-3.60336	2.26923e-05	0.999977
245808_at	ATRBP1 (ARABIDOPSIS THALIANA RNA-BINDING PROTEIN 1); RNA binding	AT1G58470	245808_at
245809_at	XF1 (SQUALENE EPOXIDASE 1); oxidoreductase	AT1G58440	245809_at				-1.70466	3.51678e-05	0.999964	-1.34831	0.0110546	0.990807							1.85273	0.000110621	0.999911	-1.53848	0.0051619	0.993169																						-2.37005	9.14829e-06	0.99986	-1.43395
245814_at	WD-40 repeat family protein / mitotic checkpoint protein, putative	AT1G49910	245814_at
245815_at	ATP binding	AT1G26090	245815_at				-1.24672	0.046017	0.982222
245817_at	metal-dependent phosphohydrolase HD domain-containing protein	AT1G26160	245817_at							1.501	0.00181553	0.997985
245818_at	cytochrome B561 family protein	AT1G26100	245818_at							-1.77187	0.00720238	0.993584							1.76845	0.0176813	0.993112							-1.83417	0.0124601	0.965885
245821_at	phosphatidylinositol 3- and 4-kinase family protein	AT1G26270	245821_at	4.09564	5.52552e-09	0.999999	4.66635	5.15826e-09	1	6.71679	6.20108e-11	1				4.50569	0.000705824	0	13.5996	1.04793e-08	1	-1.29273	0.0137658	0.968533	1.76862	0.00465689	0.970209	1.58812	0.00200316	0.986977
245822_at	similar to unknown protein [Arabidopsis thaliana] (TAIR:AT5G45330.1); similar to hypothetical protein [Glycine max] (GB:BAB41197.1); contains domain PTHR13586 (PTHR13586)	AT1G26110	245822_at	-1.71258	0.000317952	0.998189	-1.68908	0.000249439	0.999805										1.42679	0.0119825	0.995081																1.34839	0.00723877	0.981661
245825_at	shaggy-related protein kinase kappa, putative / ASK-kappa, putative	AT1G57870	245825_at							-1.43101	0.011628	0.990408							-1.54991	0.0100048	0.99579							-1.66674	0.00449022	0.98845
245827_at	Toll-Interleukin-Resistance (TIR) domain-containing protein	AT1G57830	245827_at
245828_at	ORTH2/VIM1 (VARIANT IN METHYLATION 1); DNA binding / chromatin binding / double-stranded methylated DNA binding / histone binding / methyl-CpG binding / methyl-CpNpG binding / methyl-CpNpN binding	AT1G57820	245828_at							1.39442	0.00974283	0.991732							4.80059	1.23451e-06	0.999998																												1.413
245830_at	F-box family protein	AT1G57790	245830_at																-3.85861	0.00182591	0.999023
245831_at	similar to unknown protein [Arabidopsis thaliana] (TAIR:AT3G18350.1); similar to unnamed protein product [Vitis vinifera] (GB:CAO68070.1); similar to unknown protein [Oryza sativa (japonica cultivar-group)] (GB:AAT01350.1); similar to hypothetical protein [Vitis vinifera] (GB:CAN84081.1); contains InterPro domain Protein of unknown function DUF639 (InterPro:IPR006927)	AT1G48840	245831_at							1.71331	0.00220307	0.997629							-1.74959	0.00934516	0.996031	-1.94598	0.00121836	0.993598				-2.20663	0.000308843	0.997647							1.53661	0.000828489	0.992285							1.93231	0.00392277	0.993567
245832_at	EMB1144 (EMBRYO DEFECTIVE 1144); chorismate synthase	AT1G48850	245832_at				-1.28371	0.0174407	0.992294										1.46711	0.0152137	0.993953
245839_at	disease resistance protein (CC-NBS-LRR class), putative	AT1G58390	245839_at																-1.14754	0.0101046	0.995754
245840_at	similar to unknown protein [Arabidopsis thaliana] (TAIR:AT1G10140.1); contains InterPro domain Uncharacterised conserved protein UCP031279 (InterPro:IPR016972)	AT1G58420	245840_at	1.92859	0.0068611	0.982519	2.22581	0.000118533	0.999897																			31.8553	8.70591e-09	1
245844_at	protein transporter	AT1G26170	245844_at	-1.6553	0.00180925	0.993448	-3.05007	3.86446e-06	0.999995													-1.41166	0.0149576	0.964883
245845_at	protein kinase	AT1G26150	245845_at				2.50255	1.2394e-05	0.999985							2.1246	0.0494972	0	-9.35077	1.12126e-07	1							-1.49713	0.00540475	0.991494							1.36118	0.0106066	0.976478
245846_at	haloacid dehalogenase-like hydrolase family protein	AT1G26130	245846_at																-2.57808	0.00118132	0.999327				-1.42403	9.48444e-05	0.997397	-1.65155	8.13667e-06	0.99959							1.60103	0.000659473	0.992409
245848_at	FY	AT5G13480	245848_at																1.52263	0.0319046	0.988477
245849_at	peptidase M1 family protein	AT5G13520	245849_at																6.03673	2.39531e-08	1
245851_at	KEG (KEEP ON GOING); protein binding / protein kinase/ ubiquitin-protein ligase	AT5G13530	245851_at	-2.19493	0.000167824	0.998872	-2.12005	0.00117903	0.99925										1.81234	0.0047715	0.997774																1.55715	0.00510595	0.975267
245852_at	ribosomal protein L10 family protein	AT5G13510	245852_at				-1.25423	0.0227759	0.990299	1.42548	0.00682364	0.993869							-16.5841	3.06386e-08	1
245853_at	similar to unknown protein [Arabidopsis thaliana] (TAIR:AT5G25265.1); similar to unnamed protein product [Vitis vinifera] (GB:CAO42819.1)	AT5G13500	245853_at	-1.41725	0.0169371	0.966148	-1.40826	0.0208958	0.990993	-1.57102	0.00051111	0.999306							1.80534	0.000761495	0.999538
245854_at	AAC2 (ADP/ATP CARRIER 2); ATP:ADP antiporter/ binding	AT5G13490	245854_at				-3.13732	5.2896e-08	1	-1.36499	0.02185	0.983718							1.75028	0.00113188	0.999351																1.40932	0.011859	0.971583
245855_at	SULTR4;1 (Sulfate transporter 4.1); sulfate transmembrane transporter	AT5G13550	245855_at				-1.57564	0.00847252	0.995869																												3.68433	1.26719e-07	0.999958							2.75521	3.13279e-06	0.999816	-1.76817
245859_at	ATNEK3; kinase	AT5G28290	245859_at	-1.69415	0.0106289	0.975909																			-2.67022	0.000535119	0.993501	-1.72747	0.016664	0.964737
245861_at	trihelix DNA-binding protein, putative	AT5G28300	245861_at	-8.12296	1.93461e-08	0.999999	-6.23713	8.08135e-08	1	-2.20197	0.000220784	0.999658	-8.63965	1.48951e-06	0.999734	-7.14399	0.0116047	0	-16.2154	2.74954e-06	0.999996				-2.63286	0.000149954	0.992066							-2.72237	0.000155253	0.994464	-1.57516	0.000510767	0.997262	-1.66919	0.00121086	0.970261							1.45188
245862_at	similar to unnamed protein product [Vitis vinifera] (GB:CAO45344.1); contains InterPro domain emp24/gp25L/p24; (InterPro:IPR000348); contains InterPro domain GOLD (InterPro:IPR009038)	AT5G01010	245862_at																1.54601	0.00569525	0.997408							-1.38718	0.0133987	0.969572
245867_at	ATATP-PRT1 (ATP PHOSPHORIBOSYL TRANSFERASE)	AT1G58080	245867_at				-1.21973	0.0414867	0.983738										-1.73003	0.00527924	0.997572							1.37874	0.0235119	0.973129																			1.27222
245868_at	CAT2 (CATIONIC AMINO ACID TRANSPORTER 2); amino acid transmembrane transporter	AT1G58030	245868_at																									-1.33903	0.0269204	0.963916																1.35383	0.00612834	0.984882
245869_at	similar to unnamed protein product [Vitis vinifera] (GB:CAO41839.1); contains InterPro domain WD40 repeat-like (InterPro:IPR011046); contains InterPro domain WD40/YVTN repeat-like (InterPro:IPR015943)	AT1G26330	245869_at
245871_at	unknown protein	AT1G26290	245871_at
245872_at	BSD domain-containing protein	AT1G26300	245872_at				2.43422	5.73458e-05	0.999945	1.28512	0.0492494	0.96784							4.43926	7.73696e-08	1
245873_at	basic helix-loop-helix (bHLH) family protein	AT1G26260	245873_at	1.12916	0.00999626	0.976967													1.98088	0.010384	0.995653							-1.27737	1.61305e-05	0.999806
245876_at	chaperonin, putative	AT1G26230	245876_at	1.41477	0.00391417	0.988427	3.49843	1.68019e-07	1										-14.3991	1.69376e-07	1	1.49988	0.00391837	0.985448
245877_at	GCN5-related N-acetyltransferase (GNAT) family protein	AT1G26220	245877_at				-3.01176	2.16153e-08	1										-55.814	3.14202e-07	0.999999																												1.33096
245878_at	phosphoribulokinase/uridine kinase family protein	AT1G26190	245878_at	-2.04439	0.000903565	0.996078	-1.63645	0.005134	0.997321	-1.54333	0.0120016	0.99015
245879_at	ATTOC64-V/MTOM64 (ARABIDOPSIS THALIANA TRANSLOCON AT THE OUTER MEMBRANE OF CHLOROPLASTS 64-V); amidase	AT5G09420	245879_at							1.75876	0.00213682	0.997689							4.3998	2.31742e-05	0.999977
245883_at	40S ribosomal protein S15 (RPS15C)	AT5G09500	245883_at
245884_at	2-oxoisovalerate dehydrogenase, putative / 3-methyl-2-oxobutanoate dehydrogenase, putative / branched-chain alpha-keto acid dehydrogenase E1 alpha subunit, putative	AT5G09300	245884_at							-1.77886	0.00244753	0.99741							2.36175	0.00192212	0.998979
245885_at	phosphate-responsive protein, putative	AT5G09440	245885_at	1.55896	0.00334778	0.989685	1.73281	0.000193029	0.999843	1.6718	6.32853e-05	0.99988							16.6303	7.78922e-08	1	-2.51404	0.00300953	0.997418													2.08565	0.000332742	0.99327										-2.18174
245886_at	40S ribosomal protein S15 (RPS15D)	AT5G09510	245886_at				-1.41941	0.00207558	0.998776										1.28732	0.0449164	0.984429	1.46086	0.00119904	0.990531													-1.94302	3.08713e-05	0.999738				-1.64329	0.000289646	0.973334	-1.80131	8.25177e-05	0.999598
245887_at	CD2-binding protein-related	AT5G09390	245887_at				2.21236	1.20379e-06	0.999998	1.57259	0.00268234	0.997203							2.12441	7.93336e-05	0.999933
245888_at	pentatricopeptide (PPR) repeat-containing protein	AT5G09450	245888_at	-1.77305	0.000976262	0.995847	-2.51002	0.000235911	0.999814	-1.86078	0.000161362	0.999737	-2.61459	0.00124567	0.983212				1.7469	0.00105726	0.999388
245891_at	AAP2 (AMINO ACID PERMEASE 2); amino acid transmembrane transporter	AT5G09220	245891_at				-2.82452	1.1564e-06	0.999998										5.74604	3.9436e-07	0.999999																						1.5618	0.00221293	0.960959
245893_at	similar to hypothetical protein OsI_004420 [Oryza sativa (indica cultivar-group)] (GB:EAY76573.1)	AT5G09270	245893_at				1.75937	0.000634131	0.999562										3.65806	2.1195e-06	0.999997																-1.76885	0.017404	0.984858							-1.67914	0.0278536	0.964108
245894_at	Identical to Gamma-secretase subunit PEN2-like protein [Arabidopsis Thaliana] (GB:Q9FY84); similar to unnamed protein product [Vitis vinifera] (GB:CAO46410.1); contains domain PD337913 (PD337913); contains domain PTHR16318 (PTHR16318)	AT5G09310	245894_at	1.42305	0.0100075	0.976948	2.74802	4.72741e-08	1										2.47909	4.03746e-06	0.999995	1.56195	0.00100545	0.985013																									1.87633
245895_at	SRT2; DNA binding	AT5G09230	245895_at	1.45482	0.0167026	0.96649	2.18426	2.84027e-05	0.99997	1.6047	0.0107868	0.990994							-2.28631	0.000721912	0.999559	1.34276	0.00975557	0.961267																						1.52611	0.00349051	0.986649
245896_at	KIWI; DNA binding / transcription coactivator	AT5G09250	245896_at																																		-1.48705	0.0115135	0.974927
245898_at	kinase	AT5G11020	245898_at				-1.61195	0.00987719	0.995284	-3.67872	4.15e-06	0.999988																1.59233	0.0188486	0.96181
245899_at	ALF4 (ABERRANT LATERAL ROOT FORMATION 4)	AT5G11030	245899_at																1.65726	0.0381188	0.986527
245900_at	similar to hypothetical protein OsI_015984 [Oryza sativa (indica cultivar-group)] (GB:EAY94751.1); similar to H0311C03.11 [Oryza sativa (indica cultivar-group)] (GB:CAH67557.1); similar to unnamed protein product [Vitis vinifera] (GB:CAO44298.1); contains InterPro domain Transport protein Trs120 (InterPro:IPR013935)	AT5G11040	245900_at	-2.05869	0.000169634	0.998863	-1.95827	0.00075796	0.999488										2.31387	6.40068e-05	0.999945
245901_at	KNAT4 (KNOTTED1-LIKE HOMEOBOX GENE 4); transcription factor	AT5G11060	245901_at							-1.35649	0.0393749	0.973333							-50.0327	4.76783e-08	1							-1.3987	0.0124306	0.977857							1.37167	0.00220076	0.987944							1.86599	0.000126214	0.999688	1.26902
245903_at	ATSYTD/NTMC2T2.2/NTMC2TYPE2.2/SYTD	AT5G11100	245903_at				-1.40476	0.034302	0.986194	-1.44584	0.0302419	0.978621							1.79972	0.0375889	0.986692
245904_at	ATSPS2F/SPS1 (SUCROSE PHOSPHATE SYNTHASE 1); sucrose-phosphate synthase	AT5G11110	245904_at				-1.99632	0.00288412	0.998373				3.28298	0.000916137	0.98608	4.05991	0.0103329	0	3.4697	0.000505028	0.999675																									12.1709	1.55683e-07	1
245905_at	serine-rich protein-related	AT5G11090	245905_at	8.2135	1.68452e-09	1	10.4021	6.58917e-13	1	4.53124	1.82855e-09	1	2.49555	0.00261201	0.973688	2.09563	0.0236173	0	13.1215	9.21337e-08	1	-1.46979	0.0030725	0.991373				4.02001	1.16632e-07	0.999998							-1.62553	0.00182517	0.99297							1.37919	0.0163727	0.963478
245906_at	similar to unknown protein [Arabidopsis thaliana] (TAIR:AT5G35090.1)	AT5G11070	245906_at				-2.54894	1.17608e-07	1							-7.52126	0.00105797	0	-2.31392	0.00015227	0.999884	2.16965	1.97638e-06	0.999912	14.1251	1.40229e-06	0.999995	11.8105	1.79934e-08	1																-2.57319	8.5102e-06	0.999982	-2.38299
245909_at	DNA-directed RNA polymerase III RPC4 family protein	AT5G09380	245909_at																			-1.78161	0.00659688	0.995806																									-1.46538
245910_at	EICBP.B (ETHYLENE INDUCED CALMODULIN BINDING PROTEIN); calmodulin binding / transcription regulator	AT5G09410	245910_at				-1.65621	0.000681057	0.999534	1.30106	0.0486124	0.968188
245911_at	STT3A (STAUROSPORIN AND TEMPERATURE SENSITIVE 3-LIKE A); oligosaccharyl transferase	AT5G19690	245911_at	-1.81405	6.70598e-05	0.999429	-3.47641	7.54618e-10	1	-1.88396	3.00876e-05	0.999936							1.86681	0.000415173	0.999725							-1.57331	0.0011651	0.996323
245913_at	similar to unknown protein [Arabidopsis thaliana] (TAIR:AT1G55265.1); similar to unnamed protein product [Vitis vinifera] (GB:CAO23444.1); contains InterPro domain Protein of unknown function DUF538 (InterPro:IPR007493)	AT5G19860	245913_at																									-1.50156	0.00433869	0.993506							1.33791	0.00554785	0.980897
245914_at	OEP80 (ARABIDOPSIS THALIANA OUTER ENVELOPE PROTEIN OF 80 KDA)	AT5G19620	245914_at				-1.43611	0.0221721	0.990521										-2.63537	0.000843226	0.999496
245917_at	transcription-coupled DNA repair protein-related	AT5G28740	245917_at	-1.67201	0.000498803	0.997473	-3.45693	6.83028e-09	1
245924_at	thylakoid assembly protein, putative	AT5G28750	245924_at							1.40071	0.00921814	0.992107							-10.5767	2.37174e-08	1
245925_at	BZO2H3 (ARABIDOPSIS THALIANA BASIC LEUCINE ZIPPER 63); DNA binding / protein heterodimerization/ transcription factor	AT5G28770	245925_at	1.7926	3.56575e-05	0.999642	-1.68324	2.47907e-05	0.999974	2.65595	3.06765e-08	1										-1.67741	7.76395e-05	0.9993	5.21337	7.82272e-05	0.999492	2.05263	0.000110381	0.999724	-3.55279	1.53388e-05	0.98117				-1.40516	0.00733418	0.984244							-5.87231	1.73591e-07	0.999999	-1.88751
245926_at	similar to unknown protein [Arabidopsis thaliana] (TAIR:AT4G17140.1); similar to hypothetical protein OsI_026627 [Oryza sativa (indica cultivar-group)] (GB:EAZ05395.1); similar to C-5 cytosine-specific DNA methylase; Vacuolar protein sorting-associated protein [Medicago truncatula] (GB:ABN08303.1); similar to hypothetical protein OsJ_024797 [Oryza sativa (japonica cultivar-group)] (GB:EAZ41314.1)…	AT5G24740	245926_at				-1.73044	0.00230391	0.998661	1.44045	0.0460856	0.969578				2.66975	0.0223271	0
245927_at	similar to UDP-glucose:sterol glucosyltransferase, putative [Arabidopsis thaliana] (TAIR:AT1G43620.2); similar to UDP-glucose:sterol glucosyltransferase, putative [Arabidopsis thaliana] (TAIR:AT1G43620.1); similar to UDP-glucose:sterol glucosyltransferase, putative [Arabidopsis thaliana] (TAIR:AT1G43620.3); similar to unnamed protein product [Vitis vinifera] (GB:CAO24756.1); contains domain no de…	AT5G24750	245927_at
245929_at	alcohol dehydrogenase, putative	AT5G24760	245929_at							-1.27933	0.0325225	0.977278							2.13537	0.000753978	0.999542																1.75716	0.000298983	0.992146
245930_at	transcriptional coactivator p15 (PC4) family protein	AT5G09240	245930_at				-1.52424	0.0028648	0.998383																												-1.67666	0.00833106	0.972966							-1.72845	0.00743822	0.973359
245933_at	vacuolar sorting protein 9 domain-containing protein / VPS9 domain-containing protein	AT5G09320	245933_at				-1.51035	0.0110617	0.994799				-4.58823	0.000881871	0.9864				-3.6155	9.56523e-05	0.999922																-1.6128	0.00605217	0.991239
245934_at	ANAC082 (Arabidopsis NAC domain containing protein 82); transcription factor	AT5G09330	245934_at	-1.61312	0.00383968	0.98859	-2.68283	1.07343e-06	0.999998
245935_at	transcription factor jumonji (jmjC) domain-containing protein	AT5G19840	245935_at				-1.10983	0.0278708	0.988455	1.1239	0.00544516	0.994928										1.09067	0.0175901	0.960367										1.14577	0.00163728	0.962472	1.17226	0.019354	0.971526
245936_at	hydrolase, alpha/beta fold family protein	AT5G19850	245936_at	1.73635	0.000934694	0.995978													-39.9851	7.19559e-09	1	1.50049	0.00907937	0.981255				2.22185	3.71859e-05	0.999892																2.4502	1.47166e-06	0.999982
245937_at	peroxisomal membrane 22 kDa family protein	AT5G19750	245937_at				-1.8917	0.000102609	0.999909	-1.36657	0.0298576	0.978849							2.78286	1.7457e-05	0.999982	1.67616	0.00157315	0.989861																						-1.71043	0.00121189	0.997691	1.46823
245938_at	leucine-rich repeat family protein	AT5G19680	245938_at				-1.28147	0.0234928	0.990036										1.84065	0.000392955	0.999738
245939_at	dicarboxylate/tricarboxylate carrier (DTC)	AT5G19760	245939_at
245940_at	similar to unnamed protein product [Vitis vinifera] (GB:CAO21996.1); contains domain SSF53474 (SSF53474); contains domain G3DSA:3.40.50.1820 (G3DSA:3.40.50.1820)	AT5G19630	245940_at				1.32794	0.0463635	0.982107										2.07793	0.000135633	0.999895
245941_at	EMB2734 (EMBRYO DEFECTIVE 2734); lyase	AT5G19820	245941_at	-1.69188	0.000200894	0.998711	-2.1364	2.99771e-06	0.999996																			1.46432	0.0111151	0.968512																-2.02697	9.70078e-05	0.999529
245942_at	DNA binding / sequence-specific DNA binding	AT5G19490	245942_at																-1.53023	0.0400492	0.985928
245943_at	tryptophan/tyrosine permease family protein	AT5G19500	245943_at																-11.0603	1.28678e-05	0.999986
245944_at	mechanosensitive ion channel domain-containing protein / MS ion channel domain-containing protein	AT5G19520	245944_at	-2.72963	0.000116218	0.999141	-5.27715	1.12986e-06	0.999998	-2.08774	9.43593e-05	0.999833							35.1447	2.91151e-08	1
245946_at	glyoxal oxidase-related	AT5G19580	245946_at																-9.71269	0.00152963	0.999161
245947_at	ACL5 (ACAULIS 5)	AT5G19530	245947_at	-1.59319	0.00375205	0.988782													5.38976	4.49826e-05	0.999959																									-2.29125	6.46904e-05	0.999596
245948_at	similar to unknown [Brassica napus] (GB:AAY21212.1); similar to unknown [Brassica napus] (GB:ABP73257.1); similar to unknown protein [Brassica napus] (GB:ABN48558.1)	AT5G19540	245948_at				2.4109	5.38338e-07	0.999999	1.93523	6.74966e-05	0.999874							-3.77919	1.43193e-06	0.999998							-1.88834	6.70608e-05	0.999514							1.52263	0.000471488	0.99615
245949_at	elongation factor 1B alpha-subunit 2 (eEF1Balpha2)	AT5G19510	245949_at				-1.33206	0.00124007	0.999216										1.77396	7.10949e-05	0.999939																-1.48155	0.00431055	0.995542										1.20273
245950_at	similar to hypothetical protein OsI_018061 [Oryza sativa (indica cultivar-group)] (GB:EAY96828.1); similar to Os05g0188300 [Oryza sativa (japonica cultivar-group)] (GB:NP_001054840.1)	AT5G19570	245950_at				1.47481	0.0131708	0.993953										1.67843	0.00778452	0.996609																-1.50538	0.0205388	0.969829
245951_at	ASP2 (ASPARTATE AMINOTRANSFERASE 2)	AT5G19550	245951_at	5.30113	1.01656e-09	1	10.0815	3.75477e-13	1	4.29807	7.12299e-10	1				14.0768	0.00635436	0	13.642	1.60644e-09	1
245952_at	similar to unknown protein [Arabidopsis thaliana] (TAIR:AT3G04550.1); similar to unnamed protein product [Vitis vinifera] (GB:CAO65032.1)	AT5G28500	245952_at	-1.53527	0.00225314	0.992297	-4.22827	3.93043e-09	1										-75.0784	1.55144e-08	1																-1.26796	0.0130317	0.969102							-1.41929	0.00287786	0.992184
245954_at	FRS10 (FAR1-RELATED SEQUENCE 10); zinc ion binding	AT5G28530	245954_at	-1.65596	0.00316312	0.990108	-1.83882	0.00709917	0.996455													1.9932	0.000168212	0.999029																									2.10871
245957_at	similar to unknown protein [Arabidopsis thaliana] (TAIR:AT4G02360.1); similar to unknown [Populus trichocarpa] (GB:ABK95545.1); contains InterPro domain Protein of unknown function DUF538 (InterPro:IPR007493)	AT5G19590	245957_at							-1.34931	0.00820058	0.992845							-1.79892	0.000570076	0.99964																-1.26568	0.0338826	0.96589
245960_at	ATS1P/ATSBT6.1/S1P (SITE-1 PROTEASE); endopeptidase/ subtilase	AT5G19660	245960_at
245965_at	pectinesterase family protein	AT5G19730	245965_at				-3.18421	6.02247e-06	0.999992	-3.64053	5.24074e-05	0.999898							-20.5762	0.000116417	0.999907	1.68544	0.000585926	0.99408				1.65385	0.00309949	0.987767	2.1528	0.00229662	0.981286				1.88866	0.00628259	0.986109							1.95921	0.000287627	0.997697	1.75609
245966_at	RAP2.11 (related to AP2 11); DNA binding / transcription factor	AT5G19790	245966_at	-2.82363	6.71877e-05	0.999428	-3.51363	1.93833e-05	0.999979	-17.0847	5.267e-10	1
245967_at	hydroxyproline-rich glycoprotein family protein	AT5G19800	245967_at	-2.97666	0.000267866	0.998405	-4.01187	0.000518869	0.999631	-9.84565	3.691e-09	1
245969_at	aminoacyl-tRNA hydrolase	AT5G19830	245969_at
245970_at	BGAL7 (beta-galactosidase 7); beta-galactosidase	AT5G20710	245970_at
245971_at	NPH4 (NON-PHOTOTROPHIC HYPOCOTYL); transcription factor	AT5G20730	245971_at	-1.96594	5.31278e-05	0.999519	-1.51929	0.00827689	0.995952										1.56397	0.005352	0.997543
245972_at	similar to unknown protein [Arabidopsis thaliana] (TAIR:AT5G64020.1); similar to Os11g0241900 [Oryza sativa (japonica cultivar-group)] (GB:NP_001067587.1); similar to expressed protein [Oryza sativa (japonica cultivar-group)] (GB:ABA92327.1); contains InterPro domain Protein of unknown function DUF231, plant (InterPro:IPR004253)	AT5G20680	245972_at	-1.6401	0.0116911	0.974171	-3.08607	1.58861e-06	0.999998	-1.74264	0.00207013	0.99775							-1.61247	0.0198152	0.992395
245975_at	MSF1-like family protein	AT5G13070	245975_at				1.41425	0.00787034	0.996124										1.72862	0.00224686	0.998833																-1.3574	0.0189644	0.975592
245976_at	WRKY75 (WRKY DNA-BINDING PROTEIN 75); transcription factor	AT5G13080	245976_at	7.84081	2.59873e-05	0.999717	11.5251	1.76273e-08	1	6.04169	4.31888e-09	1	8.97935	0.00021924	0.994205				35.5357	2.72018e-07	0.999999
245977_at	G6PD2 (GLUCOSE-6-PHOSPHATE DEHYDROGENASE 2); glucose-6-phosphate dehydrogenase	AT5G13110	245977_at	-1.87163	7.00215e-05	0.99941	-1.33103	0.0145822	0.993397				-2.15412	0.00316195	0.97047				3.66805	4.44106e-07	0.999999
245979_at	ATEXO70C1 (exocyst subunit EXO70 family protein C1); protein binding	AT5G13150	245979_at							-2.64854	8.35182e-06	0.999978							6.94304	1.95694e-05	0.99998
245980_at	similar to unknown protein [Arabidopsis thaliana] (TAIR:AT3G26960.1); similar to unknown [Euphorbia pulcherrima] (GB:ABO43960.1); contains InterPro domain Pollen Ole e 1 allergen and extensin (InterPro:IPR006041)	AT5G13140	245980_at				1.48019	0.00278044	0.998424										-3.03605	1.3105e-05	0.999986
245981_at	oxidoreductase	AT5G13100	245981_at				-3.31949	2.54844e-09	1	-1.82846	0.00024508	0.999626				-2.83487	0.0263803	0	1.35761	0.041802	0.985387	-1.46886	0.00125136	0.993562				2.75669	3.51584e-06	0.999982				2.32567	0.00203145	0.987239													-1.34802
245982_at	nodulin MtN3 family protein	AT5G13170	245982_at																-161.017	2.35949e-08	1	2.11013	0.00602676	0.982891	2.17803	0.00280035	0.986458	17.2141	5.03311e-06	0.999997							4.5185	0.000434477	0.998969							109.393	1.02311e-07	1
245983_at	5-FCL; 5-formyltetrahydrofolate cyclo-ligase	AT5G13050	245983_at				1.54815	0.00236306	0.998631	1.36779	0.0263555	0.980948							1.78712	0.00166961	0.999095																									1.65104	0.000694518	0.992994
245984_at	similar to unknown protein [Arabidopsis thaliana] (TAIR:AT1G24270.1); similar to unnamed protein product [Vitis vinifera] (GB:CAO68319.1); similar to hypothetical protein [Vitis vinifera] (GB:CAN73358.1)	AT5G13090	245984_at	1.42838	0.00583832	0.984472	-2.39738	1.30497e-06	0.999998	1.87187	3.356e-05	0.99993							1.83693	0.000555891	0.999647	-1.41567	0.00433899	0.987772	3.51491	0.000297663	0.99947																			-2.11864	0.000303153	0.999513	-1.3798
245985_at	peptidyl-prolyl cis-trans isomerase cyclophilin-type family protein	AT5G13120	245985_at				1.2324	0.022267	0.990486										-2.34725	0.000133741	0.999896
245986_at	PBS1 (AVRPPHB SUSCEPTIBLE 1); kinase	AT5G13160	245986_at				1.44869	0.00717873	0.99642	1.62373	0.000487852	0.999333							1.87523	0.0013197	0.99926							1.47424	0.00692323	0.9894																1.56544	0.00237737	0.994824	-1.52167
245987_at	ANAC083 (Arabidopsis NAC domain containing protein 83); transcription factor	AT5G13180	245987_at	-4.10105	4.26445e-09	1	-6.99424	2.84568e-11	1	-3.41402	1.57359e-08	1	-3.41715	9.33019e-05	0.996575	-5.48945	0.00813276	0	-4.27699	2.43434e-07	1																												-1.71334
245988_at	similar to unknown protein [Arabidopsis thaliana] (TAIR:AT5G26160.1); similar to hypothetical protein [Vitis vinifera] (GB:CAN67684.1)	AT5G20610	245988_at							1.39571	0.0165652	0.987092							2.10035	0.00055485	0.999648
245989_s_at	UBQ4 (ubiquitin 4); protein binding	AT5G20620	245989_s_at				1.77293	2.23042e-05	0.999976										1.32274	0.046935	0.983812
245990_at	similar to unknown protein [Arabidopsis thaliana] (TAIR:AT2G05910.1); similar to hypothetical protein [Vitis vinifera] (GB:CAN71378.1); contains InterPro domain Protein of unknown function DUF567 (InterPro:IPR007612)	AT5G20640	245990_at							-3.0548	5.26428e-05	0.999898
245991_at	24 kDa vacuolar protein, putative	AT5G20660	245991_at	-2.13721	1.22643e-05	0.999838	-4.17877	1.49312e-09	1	-1.65502	0.000792462	0.998997							1.33252	0.0422914	0.985236							-2.45283	2.15107e-05	0.999943
245992_at	leucine-rich repeat transmembrane protein kinase, putative	AT5G20690	245992_at
245993_at	senescence-associated protein-related	AT5G20700	245993_at				-3.77718	3.71892e-09	1	-2.0505	5.12673e-06	0.999986				-2.28638	0.0363545	0	-1.71502	0.00111372	0.99936	1.59302	0.000377747	0.997584							2.59937	0.000343589	0.99915				2.20569	2.0677e-05	0.999239							2.17714	2.52218e-05	0.999397	1.75393
245997_at	auxin-responsive protein, putative / small auxin up RNA (SAUR_B)	AT5G20810	245997_at							-1.25289	0.00658817	0.994047
245998_at	SUS1 (SUCROSE SYNTHASE 1); UDP-glycosyltransferase/ sucrose synthase	AT5G20830	245998_at	22.6213	6.45338e-10	1	40.0609	4.38538e-13	1	11.631	8.26894e-13	1	13.1975	4.79084e-05	0.997729	119.349	0.000939001	0	29.6647	2.3137e-13	1	1.61274	0.00130712	0.993503							2.04998	0.00269725	0.981268				3.33068	8.47012e-07	0.999992							3.39542	3.61932e-05	0.99998	1.62868
245999_at	COPT5 (copper transporter 5); copper ion transmembrane transporter	AT5G20650	245999_at				-1.40193	0.000545246	0.999615	-1.51795	0.000600625	0.999206																-1.79995	0.000299268	0.998118
246000_at	auxin-responsive protein-related	AT5G20820	246000_at							-2.36915	4.95291e-06	0.999986
246001_at	similar to unknown protein [Arabidopsis thaliana] (TAIR:AT3G43110.1)	AT5G20790	246001_at	76.5716	8.24867e-08	0.999996	173.457	1.12088e-12	1	2.1641	0.0404756	0.97271	-3.43985	0.000120047	0.996				-54.5373	0.00307598	0.998473							1.86625	0.00526355	0.987992	-2.55323	8.74606e-05	0.998238	-2.03524	0.000831841	0.964372	-1.46692	0.0198952	0.967967
246002_at	invertase/pectin methylesterase inhibitor family protein	AT5G20740	246002_at																-24.5074	2.42218e-07	1
246003_at	CPN20 (CHAPERONIN 20); calmodulin binding	AT5G20720	246003_at																-2.30972	4.60279e-06	0.999994	1.20444	0.0102646	0.976526				1.27092	0.014832	0.970889
246004_at	GLP3 (GERMIN-LIKE PROTEIN 3); manganese ion binding / metal ion binding / nutrient reservoir	AT5G20630	246004_at				1.30708	0.00339533	0.998127										-152.796	2.62843e-08	1							-1.52149	0.0011086	0.99413																-2.16178	5.49274e-06	0.999961
246005_at	lipoic acid synthase family protein	AT5G08415	246005_at				-1.4766	0.00205704	0.998786										-1.35511	0.0254463	0.990545																									-1.50335	0.00184067	0.99481
246006_at	YLS8 (yellow-leaf-specific gene 8); catalytic	AT5G08290	246006_at
246007_at	FTRA2 (ferredoxin/thioredoxin reductase subunit A (variable subunit) 2); ferredoxin:thioredoxin reductase	AT5G08410	246007_at				1.40044	0.00325728	0.998193										-5.84	8.82608e-08	1							-1.66763	0.00140193	0.99609																1.48403	0.0100463	0.981447	1.23625
246008_at	similar to unnamed protein product [Vitis vinifera] (GB:CAO70168.1); contains domain PTHR15967 (PTHR15967)	AT5G08320	246008_at																2.04268	0.000623418	0.999611							-1.85303	0.00248578	0.990886
246009_at	ATSTE14B (PRENYLCYSTEINE ALPHA-CARBOXYL METHYLTRANSFERASE); protein-S-isoprenylcysteine O-methyltransferase	AT5G08335	246009_at				-2.36765	3.03253e-05	0.999968																																								-1.48579
246010_at	similar to unknown protein [Arabidopsis thaliana] (TAIR:AT5G23490.1); similar to unnamed protein product [Vitis vinifera] (GB:CAO67077.1)	AT5G08440	246010_at							-1.48275	0.0373168	0.974505							-3.16178	3.98975e-05	0.999963
246011_at	TCP family transcription factor, putative	AT5G08330	246011_at				-1.73563	7.92556e-05	0.999928	-1.94151	0.000430358	0.9994				-2.50404	0.043753	0	-1.84574	0.0014402	0.999203	-1.87824	3.67932e-05	0.9998				-1.79089	0.000369078	0.999556	-2.25473	2.18757e-05	0.994418				-1.41237	0.00606098	0.995245	-1.61767	0.000377116	0.990769				-2.23426	3.56105e-05	0.999981	-1.45605
246012_at	zinc finger (C3HC4-type RING finger) family protein	AT5G10650	246012_at				2.61955	3.24806e-05	0.999967																			-1.62569	0.0148192	0.964993
246015_at	protein tyrosine phosphatase	AT5G10700	246015_at																2.05484	0.00163061	0.999113
246016_at	AHK5 (CYTOKININ INDEPENDENT 2)	AT5G10720	246016_at													1.98523	0.0220598	0	26.8163	3.29696e-08	1
246017_at	binding / catalytic/ coenzyme binding	AT5G10730	246017_at				1.5708	0.0010003	0.999349										1.48861	0.00887256	0.996204																1.56163	0.00272316	0.98115							3.43224	9.25932e-07	0.99999
246018_at	similar to unknown protein [Arabidopsis thaliana] (TAIR:AT5G57123.1); similar to unknown [Picea sitchensis] (GB:ABK22689.1)	AT5G10695	246018_at	10.0049	5.00147e-05	0.99954	92.2835	2.88757e-10	1	22.4536	1.00145e-10	1	39.7963	0.000123121	0.995937	3.42945	0.00568885	0	61.4214	2.77776e-08	1				4.55222	0.000388072	0.999299	53.4514	9.72152e-09	1	2.38496	0.00147968	0.986371	6.13149	0.00081818	0.998331
246019_at	pentatricopeptide (PPR) repeat-containing protein / CBS domain-containing protein	AT5G10690	246019_at							1.70459	0.015517	0.987781							-7.07068	1.59635e-07	1																												1.49904
246020_at	similar to unnamed protein product [Vitis vinifera] (GB:CAO43930.1)	AT5G10710	246020_at				2.28829	1.85341e-05	0.999979	1.30975	0.0407008	0.972583							1.58948	0.00562102	0.997437							-1.43271	0.0170073	0.974059																1.35621	0.0198696	0.972308
246021_at	L-ascorbate oxidase, putative	AT5G21100	246021_at				-1.96218	0.000145913	0.999877										-102.606	1.40498e-08	1	1.35283	0.0113149	0.976238													1.52526	0.000563216	0.994495							1.37016	0.00719145	0.979396
246023_at	EIL2 (ETHYLENE-INSENSITIVE3-LIKE 2); transcription factor	AT5G21120	246023_at
246026_at	similar to unnamed protein product [Vitis vinifera] (GB:CAO67366.1)	AT5G21070	246026_at				-1.83758	0.00015738	0.999869	-1.90659	0.000118292	0.999798							-2.5077	4.35257e-05	0.99996
246027_at	homoserine dehydrogenase family protein	AT5G21060	246027_at				1.82973	2.23301e-05	0.999976										1.7119	0.000324518	0.999777	-2.23998	0.000190941	0.996018																1.52982	0.00117677	0.976421
246028_at	5'-AMP-activated protein kinase beta-2 subunit, putative	AT5G21170	246028_at	2.22097	2.76863e-05	0.999703	2.86272	1.1145e-08	1	3.79327	5.2163e-09	1							6.77478	7.51201e-08	1	-2.89128	6.78597e-06	0.99999	2.24046	0.00108608	0.993	-1.99827	0.00219893	0.997188	-3.84747	1.60321e-05	0.995703										1.8522	0.00301821	0.965276	-4.31349	4.28516e-05	0.999994	-1.72434
246029_at	leucine-rich repeat protein, putative	AT5G21090	246029_at
246030_at	L-ascorbate oxidase/ copper ion binding	AT5G21105	246030_at	-2.6493	3.44904e-07	0.999989	-4.84094	7.37683e-08	1	-1.72424	0.000569929	0.99924	-2.28563	0.00216318	0.976525																						1.77455	8.36195e-05	0.999486
246031_at	La domain-containing protein / proline-rich family protein	AT5G21160	246031_at				-1.87058	6.82907e-05	0.999936	1.35252	0.027128	0.980481										-2.25254	1.36206e-05	0.999823																						-2.2373	0.000127685	0.999864	-1.65807
246033_at	HEMC (HYDROXYMETHYLBILANE SYNTHASE); hydroxymethylbilane synthase	AT5G08280	246033_at				-5.47508	7.7728e-11	1										-5.10574	1.87431e-08	1							-1.8396	7.86434e-05	0.999598																-1.46472	0.0023757	0.994885
246034_at	GRAM domain-containing protein / ABA-responsive protein-related	AT5G08350	246034_at				-3.39506	1.10851e-07	1	4.03504	1.02934e-06	0.999996				-21.0106	0.00119027	0	1.96052	0.00279008	0.998595	3.42955	1.61879e-06	0.999929	4.51646	6.92523e-05	0.998914																			-2.73021	0.00494322	0.993128
246035_at	succinyl-CoA ligase (GDP-forming) alpha-chain, mitochondrial, putative / succinyl-CoA synthetase, alpha chain, putative / SCS-alpha, putative	AT5G08300	246035_at				-1.51956	0.000200324	0.999838										2.9798	2.29061e-06	0.999997
246036_at	ATAGAL2 (ARABIDOPSIS THALIANA ALPHA-GALACTOSIDASE 2); alpha-galactosidase	AT5G08370	246036_at							-1.92422	0.000783094	0.999007							-3.19838	1.4495e-05	0.999984							-1.71091	0.00227503	0.99618
246037_at	Ran GTPase binding / chromatin binding / zinc ion binding	AT5G19420	246037_at
246039_at	similar to unknown protein [Arabidopsis thaliana] (TAIR:AT5G12230.1); similar to hypothetical protein OsI_037842 [Oryza sativa (indica cultivar-group)] (GB:EAY83883.1)	AT5G19480	246039_at																1.84166	0.00101856	0.999408
246040_at	rhodanese-like domain-containing protein / PPIC-type PPIASE domain-containing protein	AT5G19370	246040_at																-2.41971	3.11403e-05	0.99997
246041_at	esterase/lipase/thioesterase family protein	AT5G19290	246041_at																-1.6116	0.00120603	0.999315	1.65462	9.91283e-05	0.998322																									1.73361
246042_at	cinnamyl-alcohol dehydrogenase, putative (CAD)	AT5G19440	246042_at				1.77797	2.23046e-05	0.999976	1.62008	6.42089e-05	0.999879							2.58141	1.93195e-05	0.99998							-1.67922	0.00521367	0.993443
246043_at	similar to unknown protein [Arabidopsis thaliana] (TAIR:AT5G12170.2); similar to unnamed protein product [Vitis vinifera] (GB:CAO16866.1); contains domain Multidrug resistance efflux transporter EmrE (SSF103481)	AT5G19380	246043_at	-2.03353	0.000624521	0.997015				-2.7915	5.72694e-05	0.99989
246044_at	CDPK19 (CALCIUM-DEPENDENT PROTEIN KINASE 19); calmodulin-dependent protein kinase/ kinase	AT5G19450	246044_at							1.4046	0.0052917	0.995048							1.67734	0.00143356	0.999206
246045_at	zinc finger (C3HC4-type RING finger) family protein	AT5G19430	246045_at	3.39154	4.36661e-05	0.999584	10.6865	6.89018e-11	1	2.89891	1.72419e-07	0.999999																-1.58599	0.00241924	0.990875																1.384	0.0180706	0.96799
246051_at	GME (GDP-D-MANNOSE 3',5'-EPIMERASE); GDP-mannose 3,5-epimerase/ NAD binding / catalytic	AT5G28840	246051_at				1.32852	0.00195208	0.99884										-3.91676	3.75243e-08	1							1.39339	0.00704056	0.97634																-1.60841	0.00134071	0.993077
246052_at	pentatricopeptide (PPR) repeat-containing protein	AT5G08310	246052_at
246053_at	riboflavin biosynthesis protein-related	AT5G08340	246053_at				2.04942	2.59676e-05	0.999972	2.36924	0.000186184	0.999704							1.78204	0.00719012	0.996833
246054_at	similar to unknown protein [Arabidopsis thaliana] (TAIR:AT5G23380.1); similar to Os04g0528000 [Oryza sativa (japonica cultivar-group)] (GB:NP_001053372.1); similar to unnamed protein product [Vitis vinifera] (GB:CAO68101.1); similar to Os10g0494000 [Oryza sativa (japonica cultivar-group)] (GB:NP_001064942.1); contains InterPro domain Protein of unknown function DUF789 (InterPro:IPR008507)	AT5G08360	246054_at
246055_at	ATAGAL1 (ARABIDOPSIS THALIANA ALPHA-GALACTOSIDASE 1); alpha-galactosidase	AT5G08380	246055_at				2.71142	1.1255e-07	1																			-2.21472	0.000206999	0.99922
246056_at	similar to transducin family protein / WD-40 repeat family protein [Arabidopsis thaliana] (TAIR:AT5G23430.2); similar to transducin family protein / WD-40 repeat family protein [Arabidopsis thaliana] (TAIR:AT5G23430.1); similar to H0801D08.1 [Oryza sativa (indica cultivar-group)] (GB:CAJ86243.1); similar to H0402C08.11 [Oryza sativa (indica cultivar-group)] (GB:CAJ86235.1); similar to unnamed pro…	AT5G08390	246056_at				-1.62514	0.00345164	0.9981
246057_at	similar to unknown protein [Arabidopsis thaliana] (TAIR:AT4G29400.1); similar to unnamed protein product [Vitis vinifera] (GB:CAO65989.1)	AT5G08400	246057_at				-2.31917	2.5216e-05	0.999973										-6.72234	7.4488e-06	0.999991	1.47457	0.00510419	0.978318
246058_at	SWIB complex BAF60b domain-containing protein / plus-3 domain-containing protein / GYF domain-containing protein	AT5G08430	246058_at				1.877	6.04959e-05	0.999943	-1.32467	0.0288448	0.979451							-1.78764	0.0118566	0.995126	1.32462	0.0183644	0.960959
246059_at	similar to unnamed protein product [Vitis vinifera] (GB:CAO67090.1); contains InterPro domain Histone deacetylation protein Rxt3 (InterPro:IPR013951)	AT5G08450	246059_at							1.31294	0.0403335	0.97279
246060_at	RNA binding	AT5G08420	246060_at				1.30841	0.0191345	0.991652
246061_at	RANGAP2 (RAN GTPASE ACTIVATING PROTEIN 2); RAN GTPase activator	AT5G19320	246061_at	-1.82479	0.000804263	0.996401	-1.92383	0.000407288	0.999701
246062_at	armadillo/beta-catenin repeat family protein / BTB/POZ domain-containing protein	AT5G19330	246062_at																1.55283	0.00382019	0.998161
246063_at	similar to unknown protein [Arabidopsis thaliana] (TAIR:AT3G05980.1); similar to hypothetical protein [Vitis vinifera] (GB:CAN75979.1)	AT5G19340	246063_at				-1.64295	0.0113378	0.994687										81.9036	6.72396e-08	1
246064_at	RNA-binding protein 45 (RBP45), putative	AT5G19350	246064_at
246066_at	similar to unknown protein [Arabidopsis thaliana] (TAIR:AT1G28260.2); similar to unknown protein [Arabidopsis thaliana] (TAIR:AT1G28260.1); similar to unnamed protein product [Vitis vinifera] (GB:CAO63049.1); contains domain PTHR15696 (PTHR15696)	AT5G19400	246066_at	-1.7087	0.00723564	0.981823	-1.96521	7.59765e-05	0.99993																												1.51937	0.0027512	0.986096
246068_at	40S ribosomal protein S8 (RPS8A)	AT5G20290	246068_at				-1.56037	1.61453e-06	0.999998										1.38249	0.00265863	0.998652																-1.20926	0.0121083	0.973616							-1.25406	0.00969882	0.977489
246069_at	zinc knuckle (CCHC-type) family protein	AT5G20220	246069_at	1.55256	0.0154961	0.968272	4.12577	8.99335e-08	1										-23.0853	6.69919e-07	0.999999																									1.41556	0.00969326	0.9625
246070_at	ribosomal protein L7Ae/L30e/S12e/Gadd45 family protein	AT5G20160	246070_at				-2.61348	8.12889e-09	1										1.88583	0.000235469	0.999831	1.45586	0.00489017	0.988213				1.42144	0.00618961	0.975809							-1.58893	0.00332968	0.994009							-3.08396	2.00604e-05	0.999987
246071_at	SPX (SYG1/Pho81/XPR1) domain-containing protein	AT5G20150	246071_at	44.47	3.07048e-08	0.999998	77.0158	6.9178e-13	1	5.13023	2.02689e-08	1				10.757	0.00274944	0										3.28851	2.72084e-06	0.999958							-2.1303	0.000911389	0.997676							3.28215	5.06973e-05	0.999924
246072_at	PI (PISTILLATA); DNA binding / transcription factor	AT5G20240	246072_at				1.5443	0.00342406	0.998113										-5.70234	6.42129e-07	0.999999							-1.53624	0.00374551	0.985077							-1.60437	0.0036323	0.987309
246073_at	ribosomal protein L36 family protein	AT5G20180	246073_at				-1.90526	2.2523e-05	0.999976	-1.2672	0.0391709	0.973448							1.47568	0.00724462	0.996812
246074_at	similar to unnamed protein product [Vitis vinifera] (GB:CAO21131.1)	AT5G20130	246074_at				-1.51686	0.00240568	0.99861										-2.86692	6.58756e-06	0.999992	1.33326	0.00715536	0.977725
246075_at	MGD2 (monogalactosyldiacylglycerol synthase 2); 1,2-diacylglycerol 3-beta-galactosyltransferase/ transferase, transferring glycosyl groups	AT5G20410	246075_at	7.70947	0.000510433	0.997429	36.7474	2.18942e-10	1										-3.76332	0.00616803	0.997224																												1.71661
246076_at	ATSPS1F (SUCROSE PHOSPHATE SYNTHASE 1F); sucrose-phosphate synthase/ transferase, transferring glycosyl groups	AT5G20280	246076_at				2.10456	9.25572e-06	0.999989										-2.97462	8.32193e-06	0.99999																									1.6965	0.000323159	0.999526
246079_at	motor	AT5G20450	246079_at
246085_at	ATBRXL4/BRX-LIKE4 (BREVIS RADIX-LIKE 4)	AT5G20540	246085_at
246087_at	similar to unknown protein [Arabidopsis thaliana] (TAIR:AT2G06005.1); similar to unknown [Populus trichocarpa] (GB:ABK93352.1); contains InterPro domain Prefoldin (InterPro:IPR009053)	AT5G20580	246087_at	1.58755	0.0127235	0.972524	1.64358	0.00669317	0.996631	-1.41079	0.0416186	0.972066							-1.8645	0.00264899	0.998656
246088_at	similar to unnamed protein product [Vitis vinifera] (GB:CAO43199.1); contains InterPro domain Nucleolar, Nop52; (InterPro:IPR010301)	AT5G20600	246088_at				-2.10309	5.08357e-06	0.999993	1.28933	0.032182	0.977478	-2.35905	0.00293009	0.971797				3.04884	2.89703e-06	0.999996
246089_at	RBX1 (RING-BOX 1)	AT5G20570	246089_at																2.39688	3.59505e-05	0.999966							-1.38907	0.0128958	0.974703							-1.46244	0.00244942	0.990817
246090_at	WAV2 (WAVY GROWTH 2)	AT5G20520	246090_at																1.70468	0.000659112	0.999592
246091_at	similar to unknown protein [Arabidopsis thaliana] (TAIR:AT1G60790.1); similar to unnamed protein product [Vitis vinifera] (GB:CAO43218.1); contains InterPro domain Protein of unknown function DUF231, plant (InterPro:IPR004253)	AT5G20590	246091_at				-3.02369	7.51659e-06	0.999991
246092_at	glutaredoxin, putative	AT5G20500	246092_at							-1.26384	0.023441	0.98273							2.03439	0.00023816	0.999829
246093_at	oxidoreductase, 2OG-Fe(II) oxygenase family protein	AT5G20550	246093_at				-2.74971	0.000571188	0.999599	-2.26741	4.19845e-05	0.999915							19.0992	5.57203e-08	1
246094_at	similar to unnamed protein product [Vitis vinifera] (GB:CAO71126.1); contains InterPro domain Protein of unknown function DUF171 (InterPro:IPR003750); contains InterPro domain Nucleic acid-binding, OB-fold-like (InterPro:IPR016027)	AT5G19300	246094_at				-1.6526	0.00358627	0.998036										3.44552	7.54271e-05	0.999936
246095_at	homeotic gene regulator, putative	AT5G19310	246095_at				-2.63741	3.84473e-05	0.999961										-2.59841	0.00322038	0.998411
246097_at	HHP1 (HEPTAHELICAL TRANSMEMBRANE PROTEIN1)	AT5G20270	246097_at	-1.86452	0.000129893	0.999067	-7.00936	1.16669e-10	1	-4.23366	0.00148932	0.998295	-3.05173	0.00134731	0.982391				-40.4414	1.863e-08	1							1.61834	0.000742098	0.997006																2.00051	0.00090558	0.99876
246098_at	oxidoreductase, 2OG-Fe(II) oxygenase family protein	AT5G20400	246098_at				1.49539	0.00410526	0.997792	1.31512	0.0119549	0.990182							5.13399	3.99616e-07	0.999999																-2.25678	0.0223745	0.98324							-2.06468	0.0347646	0.96773
246099_at	ATBCB (ARABIDOPSIS BLUE-COPPER-BINDING PROTEIN); copper ion binding	AT5G20230	246099_at	18.9302	1.15227e-05	0.999845	92.9078	4.65783e-12	1	86.0891	3.26952e-11	1	2.90306	0.00499438	0.961132				3.93306	0.000478106	0.99969				7.52758	5.2369e-05	0.985018	29.8071	8.83412e-09	0.999507																			-33.8024
246103_at	AN3 (ANGUSITFOLIA3)	AT5G28640	246103_at				-2.38871	0.000341049	0.999744	1.73136	0.00102325	0.998756							6.18978	9.31774e-07	0.999999							-1.84859	0.0161363	0.974042
246104_at	WRKY74 (WRKY DNA-binding protein 74); transcription factor	AT5G28650	246104_at							-1.47081	0.0498602	0.967506
246108_at	glycine-rich protein	AT5G28630	246108_at				3.67125	7.81749e-09	1	2.41122	3.26832e-07	0.999999							75.3877	5.19822e-08	1	-4.93101	1.35262e-06	0.999996				47.3159	6.35521e-05	1							-2.73027	0.00396369	0.995291										-4.02578
246109_at	similar to unnamed protein product [Vitis vinifera] (GB:CAO65640.1)	AT5G20120	246109_at																1.86609	0.00355009	0.998273
246110_at	SOUL heme-binding family protein	AT5G20140	246110_at				1.5746	0.00129936	0.999184										-42.3772	1.73519e-07	1
246111_at	similar to hypothetical protein [Vitis vinifera] (GB:CAN63500.1)	AT5G20170	246111_at				-1.73618	0.000520119	0.999631
246112_at	nucleoporin-related	AT5G20200	246112_at							1.32013	0.015083	0.988068							3.02222	9.41313e-06	0.999989																									-1.67049	0.0216671	0.966358
246114_at	DIN10 (DARK INDUCIBLE 10); hydrolase, hydrolyzing O-glycosyl compounds	AT5G20250	246114_at	2.01215	4.80577e-06	0.999919	1.93004	2.47316e-06	0.999996	5.6886	1.59939e-12	1	5.39116	4.45671e-05	0.997828				18.5506	4.1719e-08	1	-2.6895	2.57686e-07	0.999995							-6.81346	8.61572e-09	0.999925													-34.9716	0.00074728	0.999999	-3.71002
246115_at	chloroplast outer membrane protein, putative	AT5G20300	246115_at				1.36185	0.0258078	0.989195	1.68881	0.00111162	0.998667
246116_at	similar to kinase [Arabidopsis thaliana] (TAIR:AT2G24370.1); similar to hypothetical protein [Vitis vinifera] (GB:CAN69465.1); contains domain SSF52402 (SSF52402)	AT5G20310	246116_at
246117_at	DCL4 (DICER-LIKE 4); RNA binding / ribonuclease III	AT5G20320	246117_at	-1.84635	0.0012613	0.994981													1.87301	0.00155386	0.999149
246119_at	TIP1 (TIP GROWTH DEFECTIVE 1)	AT5G20350	246119_at																									-1.39492	0.00684973	0.983648
246120_at	octicosapeptide/Phox/Bem1p (PB1) domain-containing protein / tetratricopeptide repeat (TPR)-containing protein	AT5G20360	246120_at	-2.21687	4.28965e-05	0.99959	-1.74135	0.000705582	0.999519	-1.45298	0.00797942	0.993008							-3.19313	5.42582e-06	0.999993							2.6616	1.35541e-05	0.999888																2.33795	0.000115978	0.999542
246122_at	transporter-related	AT5G20380	246122_at																-29.9288	3.06698e-09	1																									1.71588	0.000466896	0.998949
246124_at	phospholipase/carboxylesterase family protein	AT5G20060	246124_at																1.71266	0.00134144	0.99925
246126_at	ATNUDT19 (Arabidopsis thaliana Nudix hydrolase homolog 19); hydrolase	AT5G20070	246126_at				1.6513	0.000975507	0.999363							5.74016	0.00578712	0	-2.72333	4.20558e-06	0.999995	1.63093	0.000812424	0.996321				1.37931	0.0138538	0.964757	1.76102	0.00688501	0.967507				1.59613	0.00038198	0.996148							2.95197	3.42622e-07	0.999996	1.39381
246131_at	B73 (CHLORATE RESISTANT 6); molybdenum ion binding	AT5G20990	246131_at				-1.69848	3.89297e-05	0.999961	1.37506	0.0122177	0.990001							2.08727	8.2286e-05	0.999931																									-1.36261	0.0165555	0.967322
246132_at	ATRAD51 (Arabidopsis thaliana Ras Associated with Diabetes protein 51); damaged DNA binding	AT5G20850	246132_at																2.14055	0.00279135	0.998595
246133_at	AAO1 (ALDEHYDE OXIDASE 1)	AT5G20960	246133_at																4.37154	7.14215e-07	0.999999
246134_at	TSL (TOUSLED); kinase	AT5G20930	246134_at																2.32804	8.05541e-05	0.999932
246135_at	zinc finger (C3HC4-type RING finger) family protein	AT5G20885	246135_at				-2.78925	1.31085e-06	0.999998	-1.44752	0.0108632	0.99094	-3.85357	0.000415942	0.991414	-6.8069	0.00791259	0	1.52166	0.00743071	0.996742				3.17976	0.00241753	0.988503	4.76573	2.21372e-06	0.999988
246139_at	PRLI-interacting factor, putative	AT5G19900	246139_at	-2.30014	7.34616e-05	0.999389	-3.27724	2.35412e-06	0.999997	-1.95834	0.000125686	0.999787							-1.83342	0.00111356	0.99936																												1.37714
246140_at	SOH1 family protein	AT5G19910	246140_at	1.49987	0.0189779	0.963224	2.90185	4.02334e-07	0.999999	1.62519	0.000790432	0.998999							3.58498	7.99353e-07	0.999999
246141_at	transducin family protein / WD-40 repeat family protein	AT5G19920	246141_at	-1.2872	0.0100626	0.976855	-1.40467	0.0210084	0.990951
246142_at	similar to unnamed protein product [Vitis vinifera] (GB:CAO65601.1)	AT5G19970	246142_at	-2.74078	3.87109e-05	0.99962	-15.1996	4.80869e-10	1	-24.1544	2.71557e-08	1	-4.51721	0.00157004	0.980674	-3.98131	0.0227368	0	-6.86576	1.10039e-05	0.999988	4.07804	6.87167e-06	0.999965	3.62691	0.00103371	0.996228																						-1.6725
246143_at	integral membrane family protein	AT5G19980	246143_at	-1.69549	0.00387999	0.988502	-2.07078	2.2824e-05	0.999975	-2.92066	1.01163e-06	0.999996	-2.97553	0.000259976	0.993565																																		1.66759
246144_at	dynein light chain, putative	AT5G20110	246144_at				-3.51537	2.38131e-06	0.999997	-1.33961	0.0246475	0.981988																																		-1.83555	0.00422002	0.99071
246146_at	protein kinase family protein	AT5G20050	246146_at	-1.33875	0.0169677	0.966103				1.54636	0.00021159	0.99967							2.83347	1.20758e-05	0.999987	-1.37301	0.0148773	0.977576													-1.8824	0.000150946	0.999295							-1.45924	0.00508747	0.988039	-1.38533
246148_at	RNA recognition motif (RRM)-containing protein	AT5G19960	246148_at				-1.36901	0.0251556	0.989431	1.33948	0.0360518	0.975231							1.67121	0.00851062	0.996338
246149_at	peroxidase, putative	AT5G19890	246149_at	1.14265	0.0184069	0.964033				-7.97009	7.7377e-10	1							5.40295	0.00401293	0.998081	1.039	0.0030618	0.989523
246150_at	integral membrane family protein	AT5G19930	246150_at							-1.41259	0.0100986	0.991479							3.98061	1.58798e-06	0.999998
246151_at	similar to unknown protein [Arabidopsis thaliana] (TAIR:AT5G63540.2); similar to unknown protein [Arabidopsis thaliana] (TAIR:AT5G63540.1); similar to unknown protein [Oryza sativa (japonica cultivar-group)] (GB:BAD67825.1); contains InterPro domain Region of unknown function DUF1767 (InterPro:IPR013894)	AT5G19950	246151_at				2.38383	0.000213966	0.999829										3.11544	0.000275119	0.999807
246152_at	ATIPT9 (Arabidopsis thaliana isopentenyltransferase 9); ATP binding / tRNA isopentenyltransferase	AT5G20040	246152_at																-2.08412	0.00198655	0.99895																									-1.63557	0.00475857	0.991639
246154_at	plastid-lipid associated protein PAP-related / fibrillin-related	AT5G19940	246154_at				-1.76237	5.61186e-06	0.999993	2.21765	8.35081e-05	0.999849							-17.7394	8.03459e-09	1	1.4566	7.48799e-05	0.999543				-1.37297	0.00970664	0.988361																			1.41906
246155_at	agenet domain-containing protein	AT5G20030	246155_at							-1.57414	0.0222405	0.983475				-2.40993	0.0343948	0										-1.87276	0.000330882	0.999663																-1.53693	0.00394517	0.994688
246156_at	similar to unknown protein [Arabidopsis thaliana] (TAIR:AT4G14695.1); similar to unknown protein [Arabidopsis thaliana] (TAIR:AT4G22310.1); similar to hypothetical protein [Vitis vinifera] (GB:CAN75662.1); contains InterPro domain Protein of unknown function UPF0041 (InterPro:IPR005336)	AT5G20090	246156_at																1.89205	6.2218e-05	0.999946
246157_at	NADH-cytochrome b5 reductase, putative	AT5G20080	246157_at				-1.60356	0.000110123	0.999904	-1.26906	0.0418314	0.971947							1.90468	0.000328398	0.999775	1.28483	0.0182087	0.964288
246158_at	similar to unnamed protein product [Vitis vinifera] (GB:CAO21907.1)	AT5G19855	246158_at	1.71121	0.000227665	0.998586	3.24883	1.1336e-07	1	23.1484	2.25826e-11	1							-4.01932	6.13488e-07	0.999999							1.59965	0.00179696	0.992954																1.54009	0.00172193	0.990082
246159_at	similar to unnamed protein product [Vitis vinifera] (GB:CAO67410.1)	AT5G20935	246159_at																-108.36	4.94612e-08	1	1.69051	0.000831932	0.995834																									1.88006
246160_at	F-box family protein / WD-40 repeat family protein	AT5G21040	246160_at				-1.65176	0.000759646	0.999487										-1.63563	0.00469855	0.997803
246161_at	JAZ12/TIFY3B (JASMONATE-ZIM-DOMAIN PROTEIN 12)	AT5G20900	246161_at				1.36886	0.002558	0.998534	1.93689	4.86481e-06	0.999986										-1.30126	0.0163858	0.968476				-1.70725	0.000506392	0.997425	2.03833	0.0130257	0.988985	2.42543	0.0136863	0.962799	1.64622	0.000720216	0.996059							2.0695	1.1844e-05	0.999883
246162_at	FAD linked oxidase family protein	AT4G36400	246162_at				-1.46551	0.0179522	0.992099										-2.22077	0.000133984	0.999896							-1.71937	0.00246809	0.991142
246169_at	similar to unnamed protein product [Vitis vinifera] (GB:CAO22231.1); similar to unknown [Populus trichocarpa] (GB:ABK95127.1); contains InterPro domain TENA/THI-4 protein/Coenzyme PQQ biosynthesis protein C (InterPro:IPR004305); contains InterPro domain Haem oxygenase-like, multi-helical (InterPro:IPR016084)	AT5G32470	246169_at				-1.56369	0.00367921	0.997992
246170_at	RNA recognition motif (RRM)-containing protein	AT5G32450	246170_at							1.52139	0.000877308	0.998907							2.04211	5.80846e-05	0.999949																									-2.21982	2.48824e-06	0.999981
246171_at	similar to unknown protein [Arabidopsis thaliana] (TAIR:AT1G80040.1); similar to unknown [Populus trichocarpa] (GB:ABK95835.1); contains InterPro domain Ubiquitin system component Cue (InterPro:IPR003892)	AT5G32440	246171_at							-1.3215	0.0134696	0.989148							1.42127	0.0188499	0.992718
246180_at	phosphoinositide phosphatase family protein	AT5G20840	246180_at	-1.45295	0.0198585	0.96199				1.7613	0.000443446	0.999385							-1.35886	0.0410758	0.985611
246182_at	glycosyl hydrolase family 17 protein	AT5G20870	246182_at
246184_at	glycosyl hydrolase family 3 protein	AT5G20950	246184_at	-1.53769	0.00148917	0.994325	-2.90542	1.3632e-07	1	-1.75456	0.00010102	0.999823							2.30211	2.6435e-05	0.999974							-1.71009	0.000489299	0.998513																-1.37382	0.00849781	0.987245
246185_at	ATMS3 (METHIONINE SYNTHASE 3); 5-methyltetrahydropteroyltriglutamate-homocysteine S-methyltransferase/ methionine synthase	AT5G20980	246185_at				-1.95914	0.000527495	0.999626										-1.45637	0.0394093	0.986127
246188_at	similar to unknown protein [Arabidopsis thaliana] (TAIR:AT5G64090.1); similar to unnamed protein product [Vitis vinifera] (GB:CAO67384.1)	AT5G21050	246188_at							-1.82602	0.00231331	0.99753
246189_at	zinc finger (C3HC4-type RING finger) family protein	AT5G20910	246189_at				1.54006	0.00660824	0.996668	2.07468	5.04673e-06	0.999986							1.90427	0.00030412	0.999789																1.60592	0.00213948	0.990977
246190_at	ATBPM5 (BTB-POZ AND MATH DOMAIN 5); protein binding	AT5G21010	246190_at				2.12361	1.01443e-05	0.999988	1.5687	0.00147974	0.998304							1.91204	0.00163313	0.999112
246191_at	chaperonin, putative	AT5G20890	246191_at	-1.79026	0.000163127	0.998896	-2.97414	1.30972e-08	1										2.50804	1.06344e-05	0.999988
246192_at	EIF2 BETA (EMBRYO DEFECTIVE 1401)	AT5G20920	246192_at																1.5452	0.00728437	0.996797
246193_at	transposable element gene	AT5G20880	246193_at				-1.78434	0.00600523	0.996932	-1.6676	0.0010424	0.998737							1.67612	0.0132164	0.994647
246194_at	ACD2 (ACCELERATED CELL DEATH 2)	AT4G37000	246194_at				1.72372	4.21796e-05	0.999958										-13.6265	3.80341e-08	1	1.47812	0.00112273	0.997273																									1.34575
246195_at	UBC17 (UBIQUITIN-CONJUGATING ENZYME 17); ubiquitin-protein ligase	AT4G36410	246195_at	2.73921	3.12982e-05	0.999675	3.78657	1.066e-08	1	9.00966	1.50284e-08	1							18.9049	4.24984e-09	1										-5.69951	6.91139e-07	0.999834				-1.75246	0.00644487	0.986778							-5.55613	2.5804e-05	0.99999	-1.38394
246196_at	similar to unnamed protein product [Vitis vinifera] (GB:CAO63256.1)	AT4G37090	246196_at				-1.51143	0.013578	0.993791										1.88063	0.00556911	0.997458																-2.17967	0.000460249	0.99818				-1.8487	0.0019449	0.982287	-2.39757	0.000386531	0.998597	-1.46825
246197_at	caltractin, putative / centrin, putative	AT4G37010	246197_at				1.74756	0.0015027	0.999075	2.35697	2.05807e-06	0.999993							11.5221	7.73693e-08	1
246198_at	GGPS1 (GERANYLGERANYL PYROPHOSPHATE SYNTHASE 1); farnesyltranstransferase	AT4G36810	246198_at	-1.62039	0.00474099	0.986675	-3.51028	6.17007e-08	1	-2.02476	0.000128075	0.999784	-2.07893	0.00292013	0.971854				-13.1063	1.07504e-08	1	1.33633	0.00340331	0.979211																						-1.45282	0.00223751	0.994497	1.30421
246199_at	hydrolase, alpha/beta fold family protein	AT4G36530	246199_at	1.60321	0.00116483	0.995267	3.67003	2.47043e-09	1	2.23225	0.00286339	0.997045							-30.5652	3.09197e-08	1
246200_at	similar to unknown protein [Arabidopsis thaliana] (TAIR:AT2G23690.1); similar to unnamed protein product [Vitis vinifera] (GB:CAO45438.1); similar to hypothetical protein [Vitis vinifera] (GB:CAN61825.1)	AT4G37240	246200_at	3.84212	5.87655e-07	0.999983				1.35307	0.0268971	0.98062				-11.4315	0.00518157	0	23.8223	5.76486e-08	1	-2.22283	0.000113623	0.998526	6.68647	0.0104544	0.989404				-4.99355	1.02898e-06	0.998581							-2.13431	5.55611e-05	0.998006	-2.89825	5.07612e-05	0.99888	-10.5071	2.39807e-07	1	-37.1611
246201_at	quinone reductase family protein	AT4G36750	246201_at							-1.28448	0.0393905	0.973324							3.57288	7.52595e-07	0.999999	-1.34255	0.00927995	0.967208
246202_at	MAP1D (METHIONINE AMINOPEPTIDASE 1D); metalloexopeptidase	AT4G37040	246202_at				-1.30663	0.0169599	0.992477										-5.3248	1.51192e-06	0.999998	1.30587	0.00567097	0.977735																						-1.59535	0.00109036	0.996664
246203_at	hydrolase, alpha/beta fold family protein	AT4G36610	246203_at	-1.86453	0.018032	0.964568	-1.98339	0.00929867	0.995523	-1.73856	0.000557746	0.999254							1.70823	0.0412663	0.985552
246204_at	similar to unnamed protein product [Vitis vinifera] (GB:CAO71839.1); contains domain PTHR10967:SF2 (PTHR10967:SF2); contains domain PTHR10967 (PTHR10967)	AT4G37020	246204_at
246205_at	remorin family protein	AT4G36970	246205_at																			-1.38458	0.00965079	0.971495																						-1.40232	0.0145744	0.977493
246207_at	RNA recognition motif (RRM)-containing protein	AT4G36960	246207_at				1.94118	0.000400899	0.999705
246208_at	SEC14 cytosolic factor, putative / phosphoglyceride transfer protein, putative	AT4G36490	246208_at
246209_at	BLH2 (BEL1-LIKE HOMEODOMAIN 2, SAWTOOTH 1); DNA binding / transcription factor	AT4G36870	246209_at							-1.22198	0.00323142	0.996729							-2.19723	7.21909e-05	0.999938																1.73019	0.000931196	0.981562							1.58185	0.00446587	0.96517
246210_at	ribosomal protein L12 family protein	AT4G36420	246210_at				-3.00093	1.75276e-06	0.999997	-1.45039	0.00538417	0.994975							1.78719	0.00160986	0.999123
246211_at	GBF1 (G-box binding factor 1); transcription factor	AT4G36730	246211_at	1.41333	0.00973808	0.977404	1.24376	0.0314985	0.987171	3.17607	3.01324e-08	1							1.43745	0.0132431	0.994637	-1.998	1.10522e-05	0.999923							-1.84862	0.00114438	0.986762													1.39287	0.0099603	0.97716	-1.70969
246212_at	SPT (SPATULA); DNA binding / transcription factor	AT4G36930	246212_at				2.12924	0.000515098	0.999634										3.41591	0.000258013	0.999817
246213_at	ATLCB1 (LONG-CHAIN BASE1); protein binding / serine C-palmitoyltransferase	AT4G36480	246213_at				-1.64783	0.00065238	0.999551	1.25845	0.0463736	0.969419							2.09397	2.85557e-05	0.999972
246215_at	myb family transcription factor	AT4G37180	246215_at	2.75432	9.78294e-06	0.999863	2.75456	1.44628e-07	1	2.34233	9.30848e-07	0.999997	2.39012	0.0035332	0.968428				1.87279	0.000140917	0.999891	-4.31566	3.88555e-05	0.999975										6.44267	3.66025e-05	0.999939	1.50338	0.00285083	0.987109				2.28031	0.000163598	0.991154				-2.13927
246216_at	ROT3 (ROTUNDIFOLIA 3); oxygen binding / steroid hydroxylase	AT4G36380	246216_at				-2.35143	3.16876e-06	0.999996	-1.39773	0.0125155	0.989797							3.36595	5.00746e-06	0.999994
246217_at	AP2 (APETALA 2); transcription factor	AT4G36920	246217_at	-1.55539	0.0107112	0.975773	-1.39776	0.048271	0.981476										2.45381	0.00915744	0.9961																									1.67387	0.015138	0.977295
246218_at	RCE1 (RUB1 CONJUGATING ENZYME 1); small protein conjugating enzyme	AT4G36800	246218_at				2.14728	1.40959e-06	0.999998																															-1.81399	9.60255e-05	0.99355
246219_at	ATAPP1 (aminopeptidase P1)	AT4G36760	246219_at																1.89436	0.000607327	0.999619							-2.09907	0.000101133	0.999636							1.95713	1.51649e-05	0.999739
246220_at	tetratricopeptide repeat (TPR)-containing protein	AT4G37210	246220_at				-1.776	3.56702e-05	0.999964										1.84878	0.000332686	0.999773
246221_at	SMP2 (swellmap 2)	AT4G37120	246221_at	-1.31962	0.0189011	0.963332				1.38233	0.00882041	0.992394							1.99679	0.000315846	0.999783																									-1.43587	0.00611101	0.990595
246222_at	RAP2.10 (related to AP2 10); DNA binding / transcription factor	AT4G36900	246222_at
246223_at	IRX14 (IRREGULAR XYLEM 14); transferase, transferring glycosyl groups / xylosyltransferase	AT4G36890	246223_at	-1.43011	0.012395	0.973044				-1.28059	0.0477288	0.968673
246225_at	LEJ2 (LOSS OF THE TIMING OF ET AND JA BIOSYNTHESIS 2)	AT4G36910	246225_at				2.01328	3.58496e-06	0.999995													2.02768	3.56963e-05	0.999659													1.47162	0.0024603	0.991704										1.31714
246226_at	HCF164 (High chlorophyll fluorescence 164); thiol-disulfide exchange intermediate	AT4G37200	246226_at				1.3786	0.00235857	0.998633										-11.1481	1.75718e-07	1
246228_at	peroxidase, putative	AT4G36430	246228_at				-1.67584	0.0247229	0.989588	-1.46179	0.00124508	0.998533							3.82913	1.05054e-06	0.999998																1.16213	0.00181592	0.992055
246229_at	SKS15 (SKU5 Similar 15); copper ion binding	AT4G37160	246229_at	-2.80494	0.00209553	0.992698	-3.4296	0.000128293	0.99989	-4.45879	2.51578e-07	0.999999							11.8686	8.55211e-07	0.999999
246231_at	similar to unknown protein [Arabidopsis thaliana] (TAIR:AT5G42690.2); similar to hypothetical protein [Populus tremula] (GB:CAM84232.1); contains InterPro domain Protein of unknown function DUF547 (InterPro:IPR006869)	AT4G37080	246231_at	-2.02598	0.000122128	0.999109	-3.17293	5.42302e-09	1										-3.47843	1.58052e-05	0.999983							1.36997	0.00922147	0.962793																-1.53158	0.00283532	0.994879
246232_at	EMB2754 (EMBRYO DEFECTIVE 2754); binding / small GTPase regulator	AT4G36630	246232_at	-1.67012	0.00351611	0.989306	-2.29001	7.95969e-06	0.99999	-1.54156	0.000650575	0.99915
246233_at	binding / ubiquitin-protein ligase	AT4G36550	246233_at				-1.93638	0.0003632	0.999729													-3.25223	8.74631e-06	0.99972	2.51804	0.00805534	0.968161	3.14528	5.88777e-07	0.999993							-1.47055	0.00824608	0.988016							-1.7929	0.00310644	0.994319	-2.1372
246234_at	MRG family protein	AT4G37280	246234_at				1.5822	0.00053497	0.999622										1.67171	0.00343656	0.99832
246235_at	GNS1/SUR4 membrane family protein	AT4G36830	246235_at				1.6229	0.000820786	0.999452																												1.19501	0.0135944	0.970076
246237_at	radical SAM domain-containing protein / TRAM domain-containing protein	AT4G36390	246237_at							1.33591	0.0176104	0.986412							-3.69482	1.33142e-06	0.999998
246238_at	mannitol transporter, putative	AT4G36670	246238_at	-1.6239	0.0106137	0.975934	-6.51752	6.0046e-05	0.999943	-2.11054	8.30558e-06	0.999978							9.46401	1.31902e-08	1	-15.3057	0.0206653	0.993495																						-10.6429	0.0171693	0.99535	-10.7816
246239_at	transporter-related	AT4G36790	246239_at	-1.91956	0.00109137	0.99549													3.1952	0.000190683	0.999859							-2.69455	0.000118391	0.999807
246240_at	hydroxyproline-rich glycoprotein family protein	AT4G37130	246240_at
246241_at	PLA V/PLP4 (Patatin-like protein 4); nutrient reservoir	AT4G37050	246241_at
246242_at	late embryogenesis abundant domain-containing protein / LEA domain-containing protein	AT4G36600	246242_at				1.7014	0.00937235	0.995493
246244_at	leucine-rich repeat family protein / protein kinase family protein	AT4G37250	246244_at	-1.82658	0.00217386	0.992497	-2.99316	7.83504e-06	0.99999										13.042	2.55568e-08	1	-1.83572	0.00146885	0.998184																									-1.93906
246245_at	similar to unnamed protein product [Vitis vinifera] (GB:CAO48295.1)	AT4G36440	246245_at	-1.39756	0.0143963	0.969931	-1.51196	0.00610889	0.996886										1.61691	0.0031515	0.998441
246246_at	pentatricopeptide (PPR) repeat-containing protein	AT4G37170	246246_at	-1.46863	0.0129017	0.972243
246247_at	SEC14 cytosolic factor family protein / phosphoglyceride transfer family protein	AT4G36640	246247_at	-1.66322	0.00205177	0.992811	-2.43434	1.90513e-06	0.999997	-2.15858	1.97791e-05	0.999955										1.61037	0.000663433	0.995154				1.60565	0.00926977	0.971121							1.75644	0.00153951	0.989589							1.55825	0.00990154	0.969906
246249_at	pentatricopeptide (PPR) repeat-containing protein	AT4G36680	246249_at	-1.58337	0.00837114	0.979773	-3.69376	2.34578e-07	1				-2.82545	0.00201677	0.977501				2.43671	5.12977e-05	0.999954	1.60078	0.0059679	0.971432	-2.24937	0.000487207	0.980349																-2.13732	0.000229682	0.990436	-2.3563	0.00031304	0.999213
246250_at	CP1 (CYSTEINE PROTEINASE1); cysteine-type peptidase	AT4G36880	246250_at				-1.54542	0.0204453	0.991161										4.4832	7.08446e-05	0.999939
246251_at	stress-responsive protein, putative	AT4G37220	246251_at				5.98544	5.84652e-08	1				3.76394	0.000610764	0.989135				2.38051	0.00608762	0.997255																									9.31663	0.000848539	0.998304
246253_at	AtMYB73/MYB73 (myb domain protein 73); DNA binding / transcription factor	AT4G37260	246253_at	1.49487	0.00575149	0.984642				1.75362	0.000216796	0.999663							28.555	9.51959e-09	1				19.9245	3.0642e-06	0.999996	6.18298	4.09257e-08	1				15.6727	5.08684e-06	0.999992	1.50924	0.0131547	0.962659	-2.19692	0.000247567	0.995391							-13.1089
246255_at	transcription factor IIB (TFIIB) family protein	AT4G36650	246255_at							2.52956	6.97336e-05	0.99987							1.67372	0.0116508	0.995199	-1.9165	0.0012265	0.991113																									-1.63243
246257_at	ATU2AF65A; RNA binding	AT4G36690	246257_at				2.1124	1.23869e-05	0.999985	1.61915	0.00105227	0.998727							1.3148	0.0393692	0.986139							-1.97986	6.42352e-05	0.999666																			1.47067
246258_at	pentatricopeptide (PPR) repeat-containing protein	AT1G31840	246258_at																			1.0679	0.0303508	0.960978
246259_at	amino acid permease family protein	AT1G31830	246259_at	-2.18976	5.27239e-05	0.999522	-1.65742	0.00581502	0.997016	-1.33932	0.0223219	0.983424							2.74213	2.02337e-05	0.999979							-2.78027	8.7184e-05	0.998534							1.7695	0.000142569	0.996152							2.32	0.00017095	0.999252
246260_at	amino acid permease family protein	AT1G31820	246260_at				-1.54697	0.00693834	0.996524	1.53184	0.00661178	0.994029							-18.0646	1.43322e-05	0.999985	-1.79487	0.00871424	0.986031							-2.44167	0.00195206	0.975062				1.895	0.000342736	0.997154							2.58335	4.11783e-05	0.999666	-2.25403
246261_at	actin binding	AT1G31810	246261_at				-1.69154	0.00974994	0.995336										-2.49721	0.00117607	0.99933
246262_at	pentatricopeptide (PPR) repeat-containing protein	AT1G31790	246262_at																-2.72231	0.00193027	0.998976
246263_at	similar to unknown [Populus trichocarpa] (GB:ABK94646.1); similar to unnamed protein product [Vitis vinifera] (GB:CAO63439.1); similar to Hypothetical protein [Oryza sativa (japonica cultivar-group)] (GB:AAN52749.1); contains InterPro domain Conserved oligomeric complex COG6 (InterPro:IPR010490)	AT1G31780	246263_at	-1.81035	0.000377359	0.997944	-1.47421	0.00303671	0.998299	-1.30328	0.0325669	0.977252							1.56193	0.00537262	0.997535
246264_at	FRL2 (FRIGIDA LIKE 2)	AT1G31814	246264_at																																														1.66129
246265_at	AT-IE (Arabidopsis thaliana bifunctional HisI-HisE protein)	AT1G31860	246265_at																									1.66904	0.00216942	0.992732							-1.53647	0.0077677	0.982632
246266_at	NFD3 (NUCLEAR FUSION DEFECTIVE 3); structural constituent of ribosome	AT1G31817	246266_at				-3.55573	2.61673e-07	0.999999	-1.46742	0.00466351	0.995547																																		-2.5425	0.00017345	0.999497
246267_at	ACBP (ACYL-COA-BINDING PROTEIN); acyl-CoA binding	AT1G31812	246267_at																1.50183	0.00233692	0.998793	1.22122	0.0108584	0.977085																									1.24742
246268_at	CYP97A3/LUT5 (CYTOCHROME P450-TYPE MONOOXYGENASE 97A3); carotene beta-ring hydroxylase/ oxygen binding	AT1G31800	246268_at							1.85419	0.0240057	0.982382							-18.1019	6.87464e-09	1																-1.31617	0.0236225	0.977024
246269_at	protein binding / zinc ion binding	AT4G37110	246269_at				-1.87546	0.00111519	0.999285
246270_at	similar to unknown protein [Arabidopsis thaliana] (TAIR:AT2G18210.1); similar to hypothetical protein [Thellungiella halophila] (GB:ABB45855.1)	AT4G36500	246270_at	3.99742	0.000252786	0.998472	5.19867	1.2759e-10	1	5.43995	1.36588e-09	1	4.60197	0.000692469	0.988268				21.95	1.90444e-09	1	-1.80559	0.000583321	0.995519	2.74796	0.000409143	0.987977	4.15912	3.74035e-07	0.999999				5.84701	0.00106197	0.997585	-2.14124	7.11882e-05	0.999856							-1.8478	0.000386712	0.999452	-2.49379
246272_at	esterase, putative	AT4G37150	246272_at	1.73428	0.00889849	0.978847													1.86847	0.00341278	0.99833																11.2763	9.51441e-08	1							4.54611	4.25945e-06	0.999999
246273_at	cupin family protein	AT4G36700	246273_at
246274_at	zinc finger (GATA type) family protein	AT4G36620	246274_at
246275_at	BEE2 (BR ENHANCED EXPRESSION 2); DNA binding / transcription factor	AT4G36540	246275_at				-1.69242	2.01477e-05	0.999978										-135.911	1.52948e-07	1				2.87116	0.000258756	0.996555										-1.54389	0.0036772	0.993233	1.56354	0.000322373	0.985758				-4.59382	4.61971e-06	0.999963
246276_at	HMA1 (Heavy metal ATPase 1); copper-exporting ATPase	AT4G37270	246276_at				1.41637	0.0115528	0.9946	1.28551	0.0303828	0.978537							-3.69177	8.4401e-07	0.999999
246278_at	similar to Os03g0240900 [Oryza sativa (japonica cultivar-group)] (GB:NP_001049512.1); similar to Os12g0586400 [Oryza sativa (japonica cultivar-group)] (GB:NP_001067157.1); similar to hypothetical protein OsI_037654 [Oryza sativa (indica cultivar-group)] (GB:EAY83695.1); contains InterPro domain Tubulin/FtsZ, GTPase; (InterPro:IPR003008)	AT4G37190	246278_at				-2.5855	7.8326e-06	0.99999	1.36315	0.0181704	0.986051							1.69112	0.00211038	0.998894																2.04222	8.53444e-06	0.999581										-1.64852
246280_at	similar to unknown protein [Arabidopsis thaliana] (TAIR:AT5G65650.1); similar to unnamed protein product [Vitis vinifera] (GB:CAO22870.1); contains InterPro domain Protein of unknown function DUF1195 (InterPro:IPR010608)	AT4G36660	246280_at				-2.08253	3.48476e-05	0.999964	-1.53366	0.00372605	0.996312
246281_at	nicotinate phosphoribosyltransferase	AT4G36940	246281_at							-1.54484	0.00194917	0.997861							2.11597	0.000276801	0.999806																									1.4772	0.00526898	0.989047
246282_at	AAA-type ATPase family protein	AT4G36580	246282_at							1.44596	0.0411908	0.972307
246283_at	zinc ion binding	AT4G36860	246283_at																3.17602	8.43565e-06	0.99999	-1.89458	0.000289893	0.998526																									-1.67106
246284_at	brassinosteroid signalling positive regulator-related	AT4G36780	246284_at				2.93248	4.20614e-08	1										1.94737	0.000283672	0.999802	1.77641	0.000162101	0.996974																						1.52509	0.00515187	0.986719	1.53236
246285_at	similar to unnamed protein product [Vitis vinifera] (GB:CAO71849.1); contains domain PTHR13161 (PTHR13161)	AT4G36980	246285_at							2.30213	0.000172844	0.999722				2.68985	0.0188125	0				-1.83489	0.000251966	0.998197				-1.86394	0.000585638	0.99768							1.34823	0.00949633	0.968079							1.74792	0.000163448	0.999181	1.74352
246286_at	GHMP kinase family protein	AT1G31910	246286_at	-1.65077	0.00758992	0.981175	-3.25409	1.92493e-09	1	-1.59929	0.000244434	0.999627							-1.65074	0.000786849	0.999525	1.33446	0.00577935	0.982041
246287_at	similar to hypothetical protein OsJ_025196 [Oryza sativa (japonica cultivar-group)] (GB:EAZ41713.1); similar to Os08g0178300 [Oryza sativa (japonica cultivar-group)] (GB:NP_001061128.1)	AT1G31870	246287_at				1.91533	0.000203331	0.999836	1.67371	0.000704457	0.999092							2.17599	0.000391506	0.999739
246288_at	dehydration-responsive protein, putative	AT1G31850	246288_at	-1.62367	0.000801093	0.996412				-1.64296	0.000359811	0.999484							4.40968	1.40572e-06	0.999998	-2.01297	0.00459934	0.989554				-2.61132	6.8093e-05	0.998656							1.59762	0.00070932	0.994916
246289_at	VQ motif-containing protein	AT3G56880	246289_at	2.8907	0.00118559	0.995205	2.28202	4.02553e-07	0.999999	1.32083	0.0104012	0.991265							3.33379	1.52942e-07	1				7.60339	7.88712e-05	0.999927	16.4714	1.91313e-08	1	2.8408	0.00040986	0.997155	10.8863	9.5515e-06	0.999993	-1.35012	0.0296913	0.960415							4.25181	9.03487e-07	0.999998	-3.64268
246290_at	CAM3 (CALMODULIN 3); calcium ion binding	AT3G56800	246290_at				-1.47941	0.000896516	0.999408	-1.33844	0.0145538	0.98842							1.82151	0.000324	0.999778
246291_at	similar to unnamed protein product [Vitis vinifera] (GB:CAO18276.1); contains InterPro domain Cupin, RmlC-type (InterPro:IPR011051)	AT3G56820	246291_at							1.33304	0.0364061	0.975027							1.61832	0.00683454	0.996968
246292_at	UBA2A; RNA binding	AT3G56860	246292_at				1.31359	0.0313384	0.987227										-1.41257	0.0162531	0.993597							-1.58451	0.00173677	0.996576																-1.44513	0.00581689	0.992873
246293_at	SIB1 (SIGMA FACTOR BINDING PROTEIN 1); binding	AT3G56710	246293_at	6.89487	0.0010266	0.995689	7.63623	2.88225e-08	1	7.72997	8.79439e-07	0.999997	6.92011	0.000204086	0.994455													6.28351	0.000805257	0.999744	6.29178	0.000106822	0.999599				-2.2865	0.013049	0.98855							-2.58763	0.0104934	0.991932	-2.072
246294_at	PSRP5 (PLASTID-SPECIFIC 50S RIBOSOMAL PROTEIN 5)	AT3G56910	246294_at				-1.27874	0.00620309	0.996845	1.32061	0.0343859	0.976193							-10.747	5.39825e-08	1																-1.42993	0.00276335	0.99463							-1.30722	0.0211431	0.97212
246295_at	CIP111 (CAM INTERACTING PROTEIN 111); ATPase/ calmodulin binding	AT3G56690	246295_at	-1.68625	0.00620871	0.983755	-4.22739	4.80568e-07	0.999999																			-1.50022	0.0037972	0.986713
246296_at	similar to unknown protein [Arabidopsis thaliana] (TAIR:AT2G41150.2); similar to unnamed protein product [Vitis vinifera] (GB:CAO18205.1)	AT3G56750	246296_at																									-1.56935	0.0115014	0.979598							-1.4347	0.0151163	0.980224							-1.46702	0.0259511	0.965154
246298_at	ETO1 (ETHYLENE OVERPRODUCER 1)	AT3G51770	246298_at	-2.46143	0.000126824	0.999084	-2.55772	2.33457e-06	0.999997	-1.49035	0.0110067	0.99084							2.24139	0.000115524	0.999908	-1.96109	0.00108261	0.994383
246299_at	ATEM1 (Early methionine labelled)	AT3G51810	246299_at
246300_at	ATG5 (G5p-related protein); phosphoinositide 5-phosphatase	AT3G51830	246300_at							-1.45685	0.00879278	0.992414																-2.05774	0.000645107	0.993777																2.16396	0.000135702	0.999345
246301_at	CPK13 (calcium-dependent protein kinase 13); calmodulin-dependent protein kinase/ kinase	AT3G51850	246301_at																-1.4358	0.0271846	0.989983																1.30793	0.00790618	0.983491
246302_at	CAX3 (cation exchanger 3); cation:cation antiporter	AT3G51860	246302_at	1.86404	0.00329896	0.989796				-1.8429	9.08471e-05	0.999838							-13.5575	0.000609274	0.999618
246303_at	mitochondrial substrate carrier family protein	AT3G51870	246303_at				-1.45652	0.0029814	0.998326										-5.99641	1.14184e-06	0.999998							1.35752	0.0273925	0.970818							-1.74086	0.000516118	0.999249							-2.71931	1.64613e-05	0.999975
246304_at	ACX4 (ACYL-COA OXIDASE 4); oxidoreductase	AT3G51840	246304_at				1.5143	9.34366e-05	0.999916	1.53659	0.000938009	0.998844							2.20547	4.72071e-05	0.999957	-1.57739	0.00262423	0.995195				-1.79197	0.00039128	0.998249	-1.81904	0.00180322	0.968218
246305_at	protein binding / protein transporter/ structural molecule	AT3G51890	246305_at				1.61668	0.000620781	0.99957	1.54011	0.00148704	0.998297							1.39073	0.0168755	0.993385	-1.64778	0.00188084	0.991664																						1.9376	0.000526384	0.999095
246306_at	ATBAG4 (ARABIDOPSIS THALIANA BCL-2-ASSOCIATED ATHANOGENE 4); protein binding	AT3G51780	246306_at																-2.13144	0.000308777	0.999787	1.42223	0.00660056	0.983459																						-1.35869	0.0146931	0.984875	1.34457
246307_at	ATG2 (G2p-related protein); metalloexopeptidase	AT3G51800	246307_at				-2.15908	3.28268e-07	0.999999										1.90472	0.000548387	0.999651							1.36149	0.0184264	0.972433																-1.68808	0.000869132	0.99907
246308_at	ATG4/CHLG/G4 (CHLOROPHYLL SYNTHASE); chlorophyll synthetase	AT3G51820	246308_at				-1.46647	0.000692047	0.999527	2.15808	0.00113214	0.998646							-31.6336	7.00095e-09	1
246309_at	ATG1 (G1p-related protein)	AT3G51790	246309_at				-2.2937	0.000137886	0.999883							-1.67385	0.0335618	0	2.21524	0.00113709	0.999349
246310_at	SULTR3;1 (SULFATE TRANSPORTER 1); sulfate transmembrane transporter	AT3G51895	246310_at	1.37038	0.0146413	0.969559													-237.726	5.27034e-08	1	1.6066	0.00111565	0.993973										2.43695	0.000463153	0.995874	1.78279	0.000564576	0.994638							2.62596	3.48409e-06	0.999854
246311_at	HMGB1 (HIGH MOBILITY GROUP B 1); transcription factor	AT3G51880	246311_at							1.20156	0.0491965	0.967869							-1.36613	0.0161101	0.993646																-1.39889	0.00103028	0.992918
246312_at	XLG3 (EXTRA-LARGE GTP-BINDING PROTEIN 3); signal transducer	AT1G31930	246312_at				-1.55933	0.00158546	0.999031	2.49752	2.85787e-07	0.999999							2.29511	0.000103736	0.999916	-1.48637	0.00224051	0.987584
246313_at	pentatricopeptide (PPR) repeat-containing protein	AT1G31920	246313_at	-1.52101	0.0187128	0.963599	-3.98608	7.2663e-08	1				-4.32077	0.000345587	0.992336				-56.361	3.79433e-06	0.999995	1.42395	0.0037091	0.98061
246314_at	AREB3 (ABA-RESPONSIVE ELEMENT BINDING PROTEIN 3); DNA binding / transcription activator/ transcription factor	AT3G56850	246314_at																1.62057	0.00751882	0.996709																												1.50507
246315_at	similar to unnamed protein product [Vitis vinifera] (GB:CAO61177.1)	AT3G56870	246315_at																			1.4083	0.000543323	0.997005				1.59496	0.00295048	0.989361
246317_at	aladin-related / adracalin-related	AT3G56900	246317_at							1.393	0.0308803	0.978243							2.64667	0.000620591	0.999612
246318_at	ubiquitin-associated (UBA)/TS-N domain-containing protein	AT3G56740	246318_at	-1.51302	0.0200845	0.961676
246319_at	nucleic acid binding	AT3G56680	246319_at				-1.45188	0.00453702	0.997593										-1.625	0.00458199	0.99785	-1.29516	0.0175148	0.969736				-1.29935	0.0364893	0.968264							-1.49307	0.00235646	0.997298
246320_at	Per1-like family protein	AT1G16560	246320_at	-1.77796	0.00165126	0.993876	-2.6897	2.45656e-07	1	-1.67715	7.41246e-05	0.999863							2.45047	1.2018e-05	0.999987							-1.47553	0.0257365	0.971662
246321_at	transcriptional factor B3 family protein	AT1G16640	246321_at
246322_at	DNAJ heat shock N-terminal domain-containing protein / S-locus protein, putative	AT1G16680	246322_at	-1.55199	0.0177018	0.965041	-1.39532	0.0239837	0.989857	-1.34923	0.0400705	0.972939							-1.63224	0.00554607	0.997467
246323_at	transcription factor-related	AT1G16690	246323_at
246324_at	SR45 (arginine/serine-rich 45); RNA binding	AT1G16610	246324_at							1.56548	0.000852728	0.998933							2.01872	0.00324878	0.998399
246325_at	ABA3/ATABA3/LOS5/SIR3 (ABA DEFICIENT 3); Mo-molybdopterin cofactor sulfurase/ selenocysteine lyase	AT1G16540	246325_at
246326_at	REV7 (Reversionless 7); DNA binding	AT1G16590	246326_at							-1.28782	0.0340687	0.976377
246327_at	protein kinase family protein	AT1G16670	246327_at				1.88736	0.000158306	0.999868	2.3901	2.08959e-06	0.999993							7.13107	4.6394e-08	1																1.50986	0.0177354	0.964074
246328_at	zinc knuckle (CCHC-type) family protein	AT3G43590	246328_at				-2.1924	5.20639e-05	0.99995
246329_at	tubulin binding	AT3G43610	246329_at	-3.74111	1.01486e-06	0.999974	-6.14429	4.5358e-08	1	-1.57154	0.00331105	0.996661																-1.67487	0.0021118	0.992652
246330_at	AAO2 (ALDEHYDE OXIDASE 2)	AT3G43600	246330_at	-1.52954	0.00236899	0.992006	-2.24287	3.78281e-05	0.999962										2.34103	5.98115e-05	0.999948																-1.74778	0.00194149	0.995173							-1.53854	0.0166127	0.970528
246331_at	phototropic-responsive NPH3 family protein	AT3G44820	246331_at
246332_at	lecithin:cholesterol acyltransferase family protein / LACT family protein	AT3G44830	246332_at
246334_at	protein kinase-related	AT3G44850	246334_at				-2.45385	9.70509e-06	0.999988	-2.66903	1.04078e-05	0.999974				-2.65906	0.0340354	0	-2.17491	0.00137758	0.999233	1.44004	0.01743	0.96441
246335_at	ACD1 (ACCELERATED CELL DEATH 1)	AT3G44880	246335_at							3.82134	0.000968487	0.998813							-39.8223	2.22759e-07	1							-1.50127	0.00248208	0.991068							1.72521	3.94902e-05	0.999156							2.0943	0.000253939	0.99955
246339_at	RPL9 (ribosomal protein L9); structural constituent of ribosome	AT3G44890	246339_at				-1.87626	5.01846e-06	0.999993										-12.8203	5.68332e-09	1	1.37642	0.00735974	0.981734																									1.38012
246343_at	similar to unnamed protein product [Vitis vinifera] (GB:CAO63033.1)	AT3G56720	246343_at				1.57122	0.00170517	0.998968	1.64193	0.000592188	0.999215							3.22299	6.62477e-07	0.999999							-2.86207	3.92373e-06	0.999983
246344_at	similar to unknown protein [Arabidopsis thaliana] (TAIR:AT3G62050.1); similar to unnamed protein product [Vitis vinifera] (GB:CAO17351.1); contains InterPro domain Protein of unknown function DUF537 (InterPro:IPR007491)	AT3G56730	246344_at																5.07403	7.66291e-05	0.999935
246345_at	calcium-dependent protein kinase, putative / CDPK, putative	AT3G56760	246345_at																2.10767	0.000245637	0.999825
246346_at	unknown protein	AT3G56810	246346_at				-1.51629	0.0371912	0.985198										1.35803	0.014584	0.994171																									-1.80603	0.0161615	0.966429
246347_at	similar to unknown protein [Arabidopsis thaliana] (TAIR:AT1G65420.1); similar to unnamed protein product [Vitis vinifera] (GB:CAO24523.1); contains InterPro domain Protein of unknown function DUF565 (InterPro:IPR007572)	AT3G56830	246347_at				1.94886	0.000329622	0.999751										-1.43257	0.0483252	0.983388	1.50079	0.00620961	0.981781				-1.88501	0.00309703	0.985789
246348_at	FAD-dependent oxidoreductase family protein	AT3G56840	246348_at																-1.55485	0.010555	0.995591
246350_at	similar to unnamed protein product [Vitis vinifera] (GB:CAO23849.1); contains domain S-adenosyl-L-methionine-dependent methyltransferases (SSF53335); contains domain CGI-41 METHYLTRANSFERASE (PTHR12496)	AT1G16650	246350_at				1.50459	0.0226867	0.990331	2.61502	3.20348e-05	0.999933							4.95696	1.23631e-05	0.999986
246351_at	glycosyl transferase family 1 protein	AT1G16570	246351_at																1.79935	0.00142885	0.999208							-1.51007	0.00831034	0.991772							1.31487	0.0161354	0.967493
246356_x_at	transposable element gene	AT1G40150	246356_x_at
246364_at	transposable element gene	AT1G40230	246364_at																			1.02751	0.00923187	0.985454																									1.03436
246371_at	protein kinase family protein / peptidoglycan-binding LysM domain-containing protein	AT1G51940	246371_at	-1.9646	0.00010197	0.99922	-2.81925	5.28095e-07	0.999999	-3.27491	7.40338e-05	0.999864										-3.10591	2.51293e-06	0.999756	-2.4985	0.00010278	0.984002	-1.92569	0.000449499	0.998665	-4.12971	1.03469e-06	0.998556	-3.36688	1.11694e-05	0.996179				-2.33251	1.70855e-05	0.997272	-2.7813	9.17753e-06	0.998775	-5.57005	1.72752e-06	0.999999	-2.29716
246375_at	ATP binding / kinase/ protein serine/threonine kinase	AT1G51830	246375_at	-2.35392	1.64607e-06	0.999963	-3.11693	5.51262e-06	0.999993	-1.50153	0.00133119	0.998448							2.86872	0.00281778	0.998583
246376_at	IAA18 (indoleacetic acid-induced protein 18); transcription factor	AT1G51950	246376_at	1.40005	0.0158451	0.967753													-2.36848	7.31907e-05	0.999938				1.811	0.00160344	0.960534	1.35712	0.0129722	0.968808																-1.49306	0.00495566	0.990896	-1.49276
246378_at	emp24/gp25L/p24 family protein	AT1G57620	246378_at				-2.20133	3.46704e-05	0.999965	-1.52212	0.00151134	0.998273							1.87315	0.000306551	0.999788							-1.58774	0.00490729	0.986436
246383_at	pentatricopeptide (PPR) repeat-containing protein	AT1G77360	246383_at							1.83532	0.00617697	0.994361							2.48912	0.0011642	0.999336																1.7388	0.000325638	0.999601
246384_at	glutaredoxin, putative	AT1G77370	246384_at																1.70998	0.00112198	0.999356							-1.75187	0.000213791	0.999373							1.61071	0.000148883	0.999279							1.32427	0.00915091	0.986669	1.47047
246385_at	CYCA1;2 (CYCLIN A1;2); cyclin-dependent protein kinase regulator	AT1G77390	246385_at
246386_at	BGAL16 (BETA-GALACTOSIDASE 16); beta-galactosidase	AT1G77410	246386_at
246387_at	similar to hydroxyproline-rich glycoprotein family protein [Arabidopsis thaliana] (TAIR:AT1G21695.1)	AT1G77400	246387_at
246389_at	AAP3 (amino acid permease 3); amino acid transmembrane transporter	AT1G77380	246389_at										-1.87671	0.0050654	0.960802				7.5403	1.24513e-07	1
246390_at	1-aminocyclopropane-1-carboxylate oxidase, putative / ACC oxidase, putative	AT1G77330	246390_at	-2.51329	3.45712e-05	0.99965	-8.16055	1.26612e-09	1	-2.83344	3.37506e-08	1	-1.93459	0.00471971	0.962428				6.54595	1.22398e-07	1
246391_at	similar to unnamed protein product [Vitis vinifera] (GB:CAO47891.1)	AT1G77350	246391_at							-1.24055	0.0413391	0.972223							2.73279	4.90204e-05	0.999956							-1.42895	0.00821131	0.978064
246393_at	unknown protein	AT1G58150	246393_at																2.04218	0.00118054	0.999328
246394_at	jacalin lectin family protein	AT1G58160	246394_at																2.76992	0.000904784	0.999465	1.59135	0.0169443	0.973268
246395_at	disease resistance-responsive protein-related / dirigent protein-related	AT1G58170	246395_at	-1.55525	0.00502062	0.986102	-1.26748	0.0249793	0.989495	-5.1486	6.26327e-06	0.999983	-4.66251	0.000146487	0.995478							1.26776	0.00385294	0.984822																									1.33792
246396_at	carbonic anhydrase family protein / carbonate dehydratase family protein	AT1G58180	246396_at				1.64864	0.000102947	0.999909	3.15407	3.14694e-08	1										-1.63575	0.00201609	0.991879				-2.06091	0.00458213	0.993938	-4.73886	3.82574e-06	0.999307																-2.11269
246398_at	TCP family transcription factor, putative	AT1G58100	246398_at																2.39234	5.99011e-05	0.999948							1.3569	0.0157513	0.971481																-1.47275	0.00642547	0.981994
246399_at	bZIP family transcription factor	AT1G58110	246399_at																1.84375	0.00198288	0.998952
246400_at	similar to unknown protein [Oryza sativa (japonica cultivar-group)] (GB:BAD81218.1); similar to Os01g0250600 [Oryza sativa (japonica cultivar-group)] (GB:NP_001042596.1)	AT1G57540	246400_at				2.00242	2.0494e-05	0.999978										1.86801	0.000251575	0.999821							-1.6861	0.00143466	0.994001																1.38063	0.0086246	0.96475
246401_at	AtMYB50 (myb domain protein 50); DNA binding / transcription factor	AT1G57560	246401_at	-2.41965	9.32906e-05	0.99927	-1.34144	0.00921656	0.995557	-2.19626	2.90175e-05	0.999938							4.98438	2.16925e-05	0.999978
246402_at	jacalin lectin family protein	AT1G57570	246402_at
246403_at	carboxylesterase	AT1G57590	246403_at				-2.60556	0.00155998	0.999044	-4.33857	8.58816e-08	1							-6.73445	2.07881e-07	1																									13.9268	1.59431e-05	1
246404_at	membrane bound O-acyl transferase (MBOAT) family protein	AT1G57600	246404_at				-2.00745	0.000960273	0.999372	-2.60084	9.53686e-06	0.999976																-1.61239	0.00469447	0.991256							1.35882	0.00907878	0.981931							1.28481	0.0300131	0.963104
246408_at	similar to unnamed protein product [Vitis vinifera] (GB:CAO46875.1); contains InterPro domain Uncharacterised conserved protein UCP031277 (InterPro:IPR016971)	AT1G57680	246408_at	-1.90913	6.7232e-05	0.999428	-2.49772	4.16108e-07	0.999999				-2.96548	0.00023417	0.993966	-3.7841	0.0101545	0	1.77244	0.00119849	0.999319	-1.85272	1.83944e-05	0.999834							-2.96624	1.0676e-06	0.999097							-2.23241	1.07458e-05	0.998036	-1.77008	0.000509747	0.975641	-4.19226	6.30885e-06	0.999997	-2.58045
246409_at	protein kinase family protein	AT1G57700	246409_at	-1.88854	0.00375981	0.988765	-2.29559	0.000231456	0.999817	-1.66769	0.00452564	0.995658				-2.4329	0.0266888	0
246411_at	amine oxidase family	AT1G57770	246411_at				3.37038	3.31965e-07	0.999999										-84.321	1.86522e-09	1																1.47556	0.000568568	0.997184
246412_at	phosphoglucosamine mutase family protein	AT5G17530	246412_at																									-1.33735	0.0206584	0.96763
246413_at	wound-responsive protein, putative	AT1G77310	246413_at																									1.08182	0.0207185	0.968439
246415_at	similar to unknown protein [Arabidopsis thaliana] (TAIR:AT3G03130.1); similar to unnamed protein product [Vitis vinifera] (GB:CAO62214.1)	AT5G17160	246415_at	-1.67719	0.00404159	0.988151	-1.4223	0.0173901	0.992313	-1.82404	0.000362558	0.999481							3.46148	0.000543075	0.999654
246416_at	similar to unknown protein [Arabidopsis thaliana] (TAIR:AT5G26730.1); similar to hypothetical protein OsI_036632 [Oryza sativa (indica cultivar-group)] (GB:EAY82673.1); similar to Os12g0233900 [Oryza sativa (japonica cultivar-group)] (GB:NP_001066453.1); contains InterPro domain Beta-Ig-H3/fasciclin (InterPro:IPR000782)	AT5G16920	246416_at
246417_at	NADP-dependent oxidoreductase, putative	AT5G16990	246417_at	-1.43777	0.0181956	0.964334													-12.9446	5.55497e-08	1																									1.43732	0.00548208	0.986829
246420_at	similar to unknown protein [Arabidopsis thaliana] (TAIR:AT3G03010.1); similar to unknown protein [Arabidopsis thaliana] (TAIR:AT3G03010.2); similar to hypothetical protein [Vitis vinifera] (GB:CAN83813.1); contains InterPro domain Peptidyl-tRNA hydrolase, PTH2 (InterPro:IPR002833)	AT5G16870	246420_at							-1.74684	0.00628302	0.99428										1.44899	0.00395419	0.985426																									1.36705
246421_at	VHS domain-containing protein / GAT domain-containing protein	AT5G16880	246421_at				1.6134	0.000442935	0.999679	1.25606	0.0344842	0.976136							1.89538	0.000829366	0.999503	-1.29258	0.0220605	0.964829				-1.38042	0.013469	0.975408
246422_at	ATARFB1B; GTP binding	AT5G17060	246422_at				2.43969	1.20817e-06	0.999998	-1.61967	0.00419005	0.99593
246423_at	similar to unnamed protein product [Vitis vinifera] (GB:CAO62232.1)	AT5G16950	246423_at																2.61059	0.000997873	0.999418																-1.55365	0.00739597	0.973757
246424_at	XPO1A (exportin 1A); protein transporter	AT5G17020	246424_at	-1.53609	0.00365029	0.989007	1.51672	0.000278526	0.999785	1.88531	7.03473e-05	0.999869							2.73186	5.46211e-06	0.999993	-1.3821	0.00954902	0.97417																						-1.36557	0.0205849	0.978325	-1.4072
246425_at	IRX3 (IRREGULAR XYLEM 3, MURUS 10); cellulose synthase	AT5G17420	246425_at	-2.693	0.000335582	0.998116	-3.77227	2.52298e-06	0.999996										2.9329	1.74847e-05	0.999982
246426_at	DNA binding / transcription factor	AT5G17430	246426_at
246427_at	ADP, ATP carrier protein, mitochondrial, putative / ADP/ATP translocase, putative / adenine nucleotide translocator, putative	AT5G17400	246427_at				1.71035	0.000447165	0.999676	2.01096	8.24682e-06	0.999979							2.16461	3.01383e-05	0.999971
246428_at	tubulin family protein	AT5G17410	246428_at																2.37177	0.000197457	0.999855
246430_at	calmodulin-related protein, putative	AT5G17470	246430_at
246431_at	polcalcin, putative / calcium-binding pollen allergen, putative	AT5G17480	246431_at
246432_at	RGL3 (RGA-LIKE 3); transcription factor	AT5G17490	246432_at							3.4741	0.000210971	0.999671							11.4154	6.56533e-07	0.999999
246433_at	electron carrier/ heme binding / iron ion binding	AT5G17510	246433_at																-1.82804	0.00875287	0.996249
246434_at	RCP1 (ROOT CAP 1)	AT5G17520	246434_at																-4.48109	8.84769e-07	0.999999							-1.86881	0.000387204	0.998414							2.00024	7.27636e-06	0.999788							2.33098	2.08732e-05	0.999952	1.39231
246435_at	similar to unknown [Populus trichocarpa] (GB:ABK93757.1)	AT5G17460	246435_at
246436_at	LUC7 N_terminus domain-containing protein	AT5G17440	246436_at				1.38279	0.03837	0.984795	2.1606	5.60159e-05	0.999892							1.96507	0.00070995	0.999565
246437_at	transferase family protein	AT5G17540	246437_at
246438_at	phototropic-responsive NPH3 family protein	AT5G17580	246438_at
246439_at	zinc finger (C3HC4-type RING finger) family protein	AT5G17600	246439_at	2.91909	0.000169634	0.998863	2.15349	0.00374063	0.997963	-1.5765	0.00807006	0.992941							-8.43421	4.86852e-07	0.999999	1.36735	0.0129172	0.96749				1.74525	0.000851668	0.992914	1.88167	0.0099023	0.967668				1.77534	0.000127744	0.997575										1.47117
246440_at	glycine/proline-rich protein	AT5G17650	246440_at	2.0163	0.000343764	0.998082	5.41385	6.0266e-10	1	4.7526	1.33074e-09	1	3.11088	0.000537274	0.989956				7.62064	9.86258e-08	1
246441_at	BolA-like family protein	AT5G17560	246441_at																-2.73655	1.1737e-06	0.999998
246442_at	similar to unknown [Populus trichocarpa] (GB:ABK94626.1)	AT5G17610	246442_at				1.63744	0.000609127	0.999577										2.25613	2.79239e-05	0.999973							-1.49312	0.0104609	0.974896							-1.44456	0.00614919	0.987078										1.36667
246443_at	similar to unnamed protein product [Vitis vinifera] (GB:CAO17833.1); contains InterPro domain Plant nuclear matrix 1 (InterPro:IPR010604)	AT5G17620	246443_at																3.53558	8.84349e-06	0.99999
246444_at	tatD-related deoxyribonuclease family protein	AT5G17570	246444_at				1.77781	0.00268612	0.99847
246445_at	glucose-6-phosphate/phosphate translocator, putative	AT5G17630	246445_at				-2.3835	5.23427e-07	0.999999	-1.56318	0.000432345	0.999398				-2.56338	0.0443314	0	-1.50821	0.0282453	0.989643							1.50187	0.00280358	0.990414																-1.47906	0.00573527	0.988184
246446_at	similar to unknown protein [Arabidopsis thaliana] (TAIR:AT1G10020.1); similar to unnamed protein product [Vitis vinifera] (GB:CAO17865.1); similar to hypothetical protein [Vitis vinifera] (GB:CAN65847.1); contains InterPro domain Protein of unknown function DUF1005 (InterPro:IPR010410)	AT5G17640	246446_at	-1.54018	0.00648142	0.983234	-1.5275	0.0139969	0.993626	-1.46612	0.00880184	0.992407							2.43928	0.000195452	0.999856	-1.70871	0.00126293	0.995531							-2.30729	0.000289009	0.971454													-2.10398	0.00586507	0.994393	-2.27385
246447_at	SART-1 family protein	AT5G16780	246447_at							1.3494	0.0147556	0.988286
246448_at	GCN5-related N-acetyltransferase (GNAT) family protein	AT5G16800	246448_at				1.45307	0.00854599	0.995838	1.63365	9.73587e-05	0.999828							2.24488	8.29396e-05	0.999931
246449_at	ATP binding / protein kinase	AT5G16810	246449_at	2.5922	0.000292388	0.998298	2.72618	4.69396e-06	0.999994	2.29114	9.63354e-05	0.99983							-1.62823	0.0222456	0.99159							-1.51336	0.0135256	0.980322							1.6037	0.000914449	0.996651
246450_at	HSF3 (HEAT SHOCK FACTOR 3); DNA binding / transcription factor	AT5G16820	246450_at				2.4248	0.000122513	0.999894	1.63011	0.02309	0.982947							1.82449	0.0148512	0.994078							-1.9155	0.00200337	0.99546
246451_at	inositol 1,3,4-trisphosphate 5/6-kinase	AT5G16760	246451_at	-1.85765	7.21826e-05	0.999397	-2.24565	2.65395e-07	0.999999	-1.47818	0.00169788	0.998096							1.63568	0.00362233	0.998243
246452_at	RNA recognition motif (RRM)-containing protein	AT5G16840	246452_at				1.98736	8.96149e-06	0.999989										1.49174	0.00740573	0.996751
246453_at	SYP21 (syntaxin 21); SNAP receptor	AT5G16830	246453_at	1.54685	0.00312905	0.990186	2.13523	8.22343e-07	0.999999	1.88057	1.68319e-05	0.999961							2.2018	2.08153e-05	0.999979							1.69766	0.000259611	0.998712																1.48914	0.00679317	0.988266	-1.42383
246454_at	DHAR3 (DEHYDROASCORBATE REDUCTASE 1); glutathione dehydrogenase (ascorbate)	AT5G16710	246454_at																-11.4687	5.92556e-08	1	1.28314	0.0132188	0.970336
246456_at	ATTERT (TELOMERASE REVERSE TRANSCRIPTASE); telomeric template RNA reverse transcriptase	AT5G16850	246456_at
246457_at	TOZ (TORMOZEMBRYO DEFECTIVE); nucleotide binding	AT5G16750	246457_at				-2.08125	0.000384895	0.999715										2.602	0.000177695	0.999867
246458_at	pentatricopeptide (PPR) repeat-containing protein	AT5G16860	246458_at
246459_at	leucine-rich repeat protein kinase, putative	AT5G16900	246459_at							-3.42553	8.22835e-07	0.999997
246460_at	ATCSLD2 (Cellulose synthase-like D2); cellulose synthase/ transferase, transferring glycosyl groups	AT5G16910	246460_at	-1.61331	0.00115776	0.995289	-2.39622	2.94924e-07	0.999999										4.97029	1.0128e-07	1	-1.49068	0.0105529	0.971898				1.52229	0.00848876	0.983592
246461_at	AAA-type ATPase family protein	AT5G16930	246461_at							1.55893	0.0229332	0.983044							2.69341	0.00668103	0.997027
246462_at	carbon-sulfur lyase	AT5G16940	246462_at				2.19455	7.68157e-05	0.99993	-2.02473	0.000154541	0.999747																-1.59967	0.00750953	0.978733
246463_at	AT-AER (ALKENAL REDUCTASE); 2-alkenal reductase	AT5G16970	246463_at	1.39657	0.0152166	0.968691	2.63874	6.2103e-08	1										-14.8845	6.62979e-07	0.999999							-1.86635	0.0211122	0.969058							-2.13221	0.0104089	0.987665							-1.87367	0.0197391	0.972914
246464_at	NADP-dependent oxidoreductase, putative	AT5G16980	246464_at	2.29537	0.00142472	0.994508	4.59373	7.86848e-08	1				2.42139	0.00160128	0.980441				-6.51708	6.80186e-06	0.999992																-1.86583	0.0262135	0.962368
246466_at	sugar transporter family protein	AT5G17010	246466_at																-2.65519	5.42047e-05	0.999952	1.38983	0.0033901	0.990203
246467_at	UDP-glucoronosyl/UDP-glucosyl transferase family protein	AT5G17040	246467_at
246468_at	UDP-glucoronosyl/UDP-glucosyl transferase family protein	AT5G17050	246468_at							1.75187	0.00188942	0.997917							-3.76553	3.17571e-06	0.999996	1.62889	0.000226646	0.997942				4.58527	8.74858e-08	0.999999							2.0594	3.40567e-05	0.999609							1.72055	0.000644626	0.997894	-1.36672
246469_at	similar to unnamed protein product [Vitis vinifera] (GB:CAO62204.1); contains domain PTHR16487 (PTHR16487)	AT5G17070	246469_at																																														1.49926
246473_at	cysteine proteinase-related	AT5G17140	246473_at
246475_at	similar to unknown protein [Arabidopsis thaliana] (TAIR:AT1G70750.1); similar to unnamed protein product [Vitis vinifera] (GB:CAO17158.1); contains InterPro domain Protein of unknown function DUF593 (InterPro:IPR007656)	AT5G16720	246475_at	-2.37723	9.69027e-05	0.999249	-1.63837	0.00264869	0.998489	-1.56284	0.0197554	0.985037							1.70623	0.0245378	0.99084																-1.88863	0.00190865	0.994436							-2.94179	6.36884e-05	0.999942
246476_at	similar to unknown protein [Arabidopsis thaliana] (TAIR:AT3G02930.1); similar to unnamed protein product [Vitis vinifera] (GB:CAO62148.1); contains InterPro domain Spectrin repeat (InterPro:IPR002017)	AT5G16730	246476_at	-1.86437	0.000247193	0.998497	-1.52748	0.00275107	0.998438																																		-1.60791	0.00329377	0.96301
246478_at	pentatricopeptide (PPR) repeat-containing protein	AT5G15980	246478_at	-2.34736	2.32538e-05	0.999739	-8.71293	3.9452e-10	1	-2.03845	2.85558e-05	0.999939	-3.12664	0.0013275	0.982549				1.66537	0.00609791	0.997251	1.65455	0.0068513	0.981967										-1.91276	0.00759826	0.962866										-1.80976	0.00400967	0.991241
246479_at	similar to hypothetical protein [Cleome spinosa] (GB:ABD96913.1); contains domain PD069074 (PD069074)	AT5G16060	246479_at																1.53566	0.00384387	0.998151																-1.5118	0.00192216	0.997301
246480_at	chaperonin, putative	AT5G16070	246480_at				-2.0959	1.67898e-05	0.999981										2.79073	8.07128e-07	0.999999	-1.43331	0.0165613	0.974806													-1.60465	0.000347496	0.998543
246482_at	PAM1 (PLANT ADHESION MOLECULE 1); RAB GTPase activator	AT5G15930	246482_at																2.21785	9.79884e-05	0.99992							-1.46869	0.0102359	0.986255
246483_at	NIK1 (NSP-INTERACTING KINASE 1); kinase	AT5G16000	246483_at	-2.23202	1.22018e-05	0.999839	-6.92105	5.6216e-11	1	-2.52933	4.58205e-06	0.999987	-2.48454	0.000652082	0.988691	-3.05753	0.0177704	0										-1.37577	0.0130639	0.965971																-2.07339	7.71772e-05	0.999791
246484_at	regulator of chromosome condensation (RCC1) family protein	AT5G16040	246484_at							1.49264	0.00232379	0.997521							3.59542	3.85613e-06	0.999995
246486_at	dehydrogenase-related	AT5G15910	246486_at				-2.40772	1.63404e-07	1										-3.11452	2.89442e-06	0.999996	1.26873	0.0225035	0.967387																						2.03923	2.35021e-05	0.999859
246487_at	similar to unknown protein [Arabidopsis thaliana] (TAIR:AT3G02500.1); similar to hypothetical protein [Cleome spinosa] (GB:ABD96956.1)	AT5G16030	246487_at	1.61666	0.00100228	0.995765													-251.266	8.8549e-07	0.999999							-1.54662	0.00266252	0.996923										1.45674	0.000561975	0.975882							1.3297
246488_at	3-oxo-5-alpha-steroid 4-dehydrogenase family protein / steroid 5-alpha-reductase family protein	AT5G16010	246488_at				1.57053	0.000470829	0.999661	1.31026	0.0243985	0.982141							-9.1522	1.01068e-08	1							-1.35452	0.0182229	0.966822
246489_at	GRF5 (GENERAL REGULATORY FACTOR 5); protein phosphorylated amino acid binding	AT5G16050	246489_at																																											1.51225	0.000858044	0.998356
246491_at	similar to hypothetical protein [Cleome spinosa] (GB:ABD96916.1)	AT5G16100	246491_at																			1.04255	0.00189565	0.992903
246492_at	peptidyl-tRNA hydrolase family protein	AT5G16140	246492_at	1.53382	0.00532055	0.985496	2.26606	3.97461e-06	0.999995										-8.35025	9.06101e-07	0.999999	1.36283	0.0106267	0.971403
246493_at	ATCRS1/CRS1 (ARABIDOPSIS ORTHOLOG OF MAIZE CHLOROPLAST SPLICING FACTOR CRS1)	AT5G16180	246493_at							3.20589	1.90353e-05	0.999957							-1.86285	0.00337724	0.998345																									-2.04241	0.000120323	0.99947
246494_at	ATCSLA11 (Cellulose synthase-like A11); transferase, transferring glycosyl groups	AT5G16190	246494_at																																		4.74474	1.37386e-06	0.999907
246495_at	50S ribosomal protein-related	AT5G16200	246495_at	2.60668	0.0112794	0.97484	1.73513	0.00536277	0.997218										-2.74918	0.00230133	0.998809	-1.74592	0.00159972	0.987278	2.65308	0.00673785	0.977059	22.6279	4.12738e-07	1				3.22029	0.000311931	0.99673				-1.69375	0.00109235	0.965751				3.21372	4.44528e-05	0.999923	-1.84024
246496_at	HEAT repeat-containing protein	AT5G16210	246496_at	-2.38503	0.00021384	0.99865	-2.2368	8.15622e-05	0.999926										1.41379	0.0297741	0.989154							-1.46825	0.0164787	0.96083																1.45143	0.0048131	0.992044
246497_at	octicosapeptide/Phox/Bem1p (PB1) domain-containing protein	AT5G16220	246497_at	-1.5054	0.00549177	0.985155	-3.41657	3.96879e-07	0.999999	-1.33616	0.0277741	0.980092							-1.78811	0.00277902	0.9986	-1.44259	0.00294658	0.987416
246499_at	RNA recognition motif (RRM)-containing protein	AT5G16260	246499_at				1.5091	0.00144462	0.999106										1.7886	0.000281568	0.999803	-1.38853	0.0226709	0.964737																						-1.35966	0.0210938	0.962727
246500_at	ATRAD21.3/SYN4 (ARABIDOPSIS HOMOLOG OF RAD21 3)	AT5G16270	246500_at				-1.25782	0.0438951	0.982929	1.42064	0.00621457	0.994332
246501_at	binding	AT5G16280	246501_at				-2.06583	6.48086e-05	0.999939
246502_at	acyl-(acyl-carrier-protein) desaturase, putative / stearoyl-ACP desaturase, putative	AT5G16240	246502_at																-6.08612	4.46837e-05	0.999959																									-1.98811	0.000299563	0.997501
246503_at	40S ribosomal protein S7 (RPS7C)	AT5G16130	246503_at	-1.27932	0.0146072	0.96961	-2.33346	5.86219e-09	1										1.82744	0.000715264	0.999562																-1.55368	0.00106797	0.998031							-1.62396	0.000821888	0.998435
246504_at	similar to hypothetical protein [Cleome spinosa] (GB:ABD96920.1)	AT5G16160	246504_at																1.61897	0.0416774	0.985425
246505_at	similar to unknown protein [Arabidopsis thaliana] (TAIR:AT3G02640.1); similar to unnamed protein product [Vitis vinifera] (GB:CAO50168.1)	AT5G16250	246505_at				1.73699	5.74462e-05	0.999945	1.27717	0.0389862	0.973553							7.93705	2.8477e-07	0.999999							-1.73357	0.00266906	0.990165																			1.74282
246506_at	similar to unknown protein [Arabidopsis thaliana] (TAIR:AT3G02555.1); similar to hypothetical protein [Cleome spinosa] (GB:ABD96917.1)	AT5G16110	246506_at																1.76851	0.00118099	0.999327	1.37158	0.00379018	0.987101	2.48381	0.000346773	0.991684
246507_at	hydrolase, alpha/beta fold family protein	AT5G16120	246507_at				1.70439	3.64312e-05	0.999963	1.63391	0.000240653	0.999632							1.65244	0.00345424	0.998313	-1.30113	0.0269501	0.960364																									-1.33157
246508_at	GLT1/PGLCT (GLUCOSE TRANSPORTER 1); carbohydrate transmembrane transporter/ sugar:hydrogen ion symporter	AT5G16150	246508_at				-1.32461	0.00634079	0.996785										-1.49934	0.0096903	0.995905							-1.85394	0.000249826	0.999607							1.45637	0.00209859	0.994115
246509_at	EMB2247 (EMBRYO DEFECTIVE 2247); ATP binding / aminoacyl-tRNA ligase	AT5G16715	246509_at				-1.34345	0.0387859	0.984653										-14.1888	6.19485e-07	0.999999							1.39828	0.00682814	0.977454
246510_at	DND1 (DEFENSE NO DEATH 1); calcium channel/ calmodulin binding / cation channel/ cyclic nucleotide binding / inward rectifier potassium channel	AT5G15410	246510_at	-3.19831	2.74491e-07	0.99999	-2.98393	1.95341e-08	1	-2.99716	0.000154531	0.999747	-3.1495	0.00135254	0.982349	-3.78573	0.0308506	0	-52.6272	2.83877e-08	1				-2.48121	0.000172757	0.995016	-1.95072	7.61113e-05	0.999229				-2.06224	0.000725579	0.975898	1.43814	0.00238546	0.985974	-2.12288	2.7473e-05	0.99804	-1.93671	0.000811816	0.974455	1.6148	0.00450939	0.988768	-1.40857
246511_at	UDP-glucose 6-dehydrogenase, putative	AT5G15490	246511_at	-1.98865	1.77429e-05	0.999787	-5.94818	9.7468e-11	1										3.80226	1.15963e-06	0.999998																1.93008	2.7695e-05	0.999449
246512_at	COBL4/IRX6 (COBRA-LIKE4)	AT5G15630	246512_at	-1.37571	0.00108245	0.995517	-1.50776	0.000350816	0.999737	-1.56965	0.0269643	0.98058	-2.74832	0.00254897	0.974074				2.08894	0.00205565	0.998919	1.10936	0.00337557	0.990233
246513_at	binding	AT5G15680	246513_at	-2.36516	0.000271198	0.998391	-3.14003	3.79653e-06	0.999995
246514_at	DNA-directed RNA polymerase (RPOT2)	AT5G15700	246514_at
246515_at	F-box family protein	AT5G15710	246515_at																1.66129	0.010806	0.995501
246516_at	similar to unknown protein [Arabidopsis thaliana] (TAIR:AT3G02250.1); similar to hypothetical protein [Cleome spinosa] (GB:ABD96934.1); similar to unnamed protein product [Vitis vinifera] (GB:CAO49221.1); similar to hypothetical protein [Cleome spinosa] (GB:ABD96844.1); contains InterPro domain Protein of unknown function DUF246, plant (InterPro:IPR004348)	AT5G15740	246516_at	-2.38074	5.36053e-07	0.999984	-6.19159	8.58317e-10	1	-4.83995	4.47397e-09	1	-3.98397	4.82796e-05	0.997718				-2.43991	0.000363469	0.999755							1.55767	0.00323634	0.989387																1.88675	7.8642e-05	0.999671
246517_at	plastid-specific 30S ribosomal protein 3, putative / PSRP-3, putative	AT5G15760	246517_at																-1.74988	0.0388221	0.986309
246518_at	ATGNA1 (ARABIDOPSIS THALIANA GLUCOSE-6-PHOSPHATE ACETYLTRANSFERASE 1); N-acetyltransferase/ glucosamine 6-phosphate N-acetyltransferase	AT5G15770	246518_at							-2.39762	0.000277113	0.999586	-2.71588	0.00282729	0.972398													-1.94402	0.0024465	0.995983				-2.02357	0.00398176	0.960829	-1.55429	0.016351	0.971628							-1.94126	0.00253566	0.99493
246519_at	pollen Ole e 1 allergen and extensin family protein	AT5G15780	246519_at				3.11066	0.000902092	0.999405										-7.64092	5.0939e-06	0.999994				-2.22384	0.00119243	0.970329													-1.56402	0.00299888	0.966019							1.37806
246520_at	zinc finger (C3HC4-type RING finger) family protein	AT5G15790	246520_at							-3.11882	4.29179e-05	0.999914							-1.67776	0.0356156	0.987309	1.85915	0.00124178	0.989188
246521_at	N2,N2-dimethylguanosine tRNA methyltransferase family protein	AT5G15810	246521_at				-2.11653	7.07973e-06	0.999991										1.96538	0.000210356	0.999846																									-1.45886	0.0146345	0.974678
246523_at	COL1 (CONSTANS-LIKE 1); transcription factor/ zinc ion binding	AT5G15850	246523_at	2.81906	8.20404e-06	0.99988	1.39473	0.00263122	0.998497							4.59088	0.0032919	0	-134.918	3.56793e-09	1							2.13735	3.97348e-05	0.99984																1.56612	0.000679856	0.99809
246524_at	ATPCME (PRENYLCYSTEINE METHYLESTERASE); prenylcysteine methylesterase	AT5G15860	246524_at	2.73159	2.02483e-05	0.999765	3.24964	7.16313e-09	1	-5.39313	7.13305e-06	0.999981							-7.31418	8.50855e-08	1				2.51238	0.00133213	0.979716	3.36627	1.29708e-05	0.999935	-2.48753	0.000352444	0.963276				2.15946	0.000322185	0.998007							3.56968	8.66585e-06	0.999964
246527_at	RNA-binding S4 domain-containing protein	AT5G15750	246527_at							1.38455	0.00701387	0.993726							1.65489	0.00558433	0.997452													-1.86198	0.00146742	0.980014	-1.30908	0.0166103	0.970222				-1.81654	0.000735445	0.985983	-1.69601	0.000486688	0.998592
246528_at	mitochondrial substrate carrier family protein	AT5G15640	246528_at	-1.65009	0.00231659	0.992137	-2.58294	3.54987e-05	0.999964	-1.38156	0.00765638	0.993246							1.50416	0.0381292	0.986524
246529_at	serine/threonine protein kinase, putative	AT5G15730	246529_at				1.3701	0.0165046	0.992652										1.85111	0.000631604	0.999606	-1.62568	0.00515467	0.991745
246530_at	unknown protein	AT5G15725	246530_at																1.98464	0.000466534	0.999696
246532_at	glycosyl hydrolase family 81 protein	AT5G15870	246532_at				2.56383	4.34576e-05	0.999957	3.2308	3.77251e-08	1							14.0696	6.19931e-08	1	-1.56598	0.00614918	0.985209				2.31045	0.00344606	0.992702	2.51273	0.00335687	0.99403	4.0877	0.000265182	0.998065													-2.16322
246533_at	similar to hypothetical protein [Cleome spinosa] (GB:ABD96950.1); contains InterPro domain Polyadenylate-binding protein/Hyperplastic disc protein; (InterPro:IPR002004)	AT5G15880	246533_at				1.58001	0.00141884	0.99912										1.88254	0.00167615	0.999092
246534_at	similar to unknown protein [Arabidopsis thaliana] (TAIR:AT5G15900.1); similar to hypothetical protein [Cleome spinosa] (GB:ABD96865.1); contains InterPro domain Protein of unknown function DUF231, plant (InterPro:IPR004253)	AT5G15890	246534_at							-4.41432	6.03861e-06	0.999983
246536_at	structural maintenance of chromosomes (SMC) family protein (MSS2)	AT5G15920	246536_at				-2.25848	8.55494e-05	0.999923	1.42597	0.0260746	0.981118
246537_at	oxidoreductase	AT5G15940	246537_at							-1.40334	0.0376162	0.974334
246538_at	40S ribosomal protein S19 (RPS19B)	AT5G15520	246538_at				-1.42287	0.00750889	0.996278										2.85502	5.38034e-06	0.999993																-1.67441	0.00094251	0.997275
246539_at	MUB2 (MEMBRANE-ANCHORED UBIQUITIN-FOLD PROTEIN 2)	AT5G15460	246539_at				-1.95006	2.98334e-05	0.999969	-1.35964	0.0164986	0.987135							1.61105	0.00620807	0.997209
246540_at	SP1L4 (SPIRAL1-LIKE4)	AT5G15600	246540_at				-3.06221	1.03836e-06	0.999998	-2.69972	2.60494e-07	0.999999							1.75657	0.00453389	0.997869							2.62947	2.57344e-06	0.999818																2.11582	2.99721e-05	0.999242
246541_at	U-box domain-containing protein	AT5G15400	246541_at	-1.55761	0.00292638	0.990659	-2.91461	9.80071e-07	0.999998	-1.62762	0.000317038	0.999536							-2.45337	0.000226496	0.999836
246542_at	similar to unknown protein [Arabidopsis thaliana] (TAIR:AT3G01320.1); similar to paired amphipathic helix repeat-containing protein [Arabidopsis thaliana] (TAIR:AT1G70060.1); similar to ATSIN3/SIN3 (Arabidopsis thaliana sin3 homolog) [Arabidopsis thaliana] (TAIR:AT1G24190.1); similar to unnamed protein product [Vitis vinifera] (GB:CAO40976.1); similar to hypothetical protein OsJ_000071 [Oryza sat…	AT5G15020	246542_at				-2.26534	0.00337344	0.998137	1.33349	0.0317504	0.977731										-2.36674	0.00010518	0.99921
246545_at	pectate lyase family protein	AT5G15110	246545_at
246546_at	porin, putative / voltage-dependent anion-selective channel protein, putative	AT5G15090	246546_at							1.38708	0.00408268	0.996018							2.40353	5.29545e-06	0.999993							1.49081	0.00202414	0.993003
246547_at	amine oxidase/ copper ion binding / quinone binding	AT5G14970	246547_at				1.45064	0.00067504	0.999537										-7.84288	6.01673e-08	1							-1.41738	0.00907998	0.988254
246548_at	heavy-metal-associated domain-containing protein	AT5G14910	246548_at				-1.35302	0.00512509	0.997325										-21.7107	1.87944e-08	1							-1.33835	0.00852692	0.971972
246549_at	glycosyltransferase family 14 protein / core-2/I-branching enzyme family protein	AT5G15050	246549_at	-1.68747	0.0017908	0.993497	-5.28286	5.9366e-09	1	-4.83364	1.07855e-06	0.999996	-2.82952	0.00111633	0.984296	-3.61791	0.0261151	0	-3.84273	9.94581e-06	0.999989
246550_at	gibberellin-regulated family protein	AT5G14920	246550_at							-1.37636	0.00968315	0.991774										-1.82169	0.00406457	0.995539	-2.25038	0.000807452	0.986688	-3.26884	0.000340992	0.999759				-2.14327	0.00159447	0.974993	-1.76135	0.0117002	0.97926				-1.88938	0.00276314	0.963624	-8.28951	3.4031e-05	0.999998
246552_at	unknown protein	AT5G15420	246552_at
246553_at	EDL1 (EID1-LIKE 1)	AT5G15440	246553_at				1.7419	0.000203431	0.999836
246554_at	APG6/CLPB-P/CLPB3 (ALBINO AND PALE GREEN 6); ATP binding / ATPase	AT5G15450	246554_at				-1.22436	0.0451271	0.982518	1.92683	0.000543501	0.99927							-6.01589	5.95273e-08	1	1.2963	0.0081611	0.974037				1.62802	0.000345708	0.996793							1.37733	0.00557143	0.972398							1.95545	2.01393e-05	0.999597
246555_at	GAUT14 (Galacturonosyltransferase 14); polygalacturonate 4-alpha-galacturonosyltransferase/ transferase, transferring glycosyl groups / transferase, transferring hexosyl groups	AT5G15470	246555_at	-2.75698	8.52393e-06	0.999876	-4.04276	1.80155e-06	0.999997	-3.27975	2.40813e-06	0.999992	-4.4822	0.00039906	0.991629	-2.43807	0.0303311	0
246557_at	similar to unknown protein [Arabidopsis thaliana] (TAIR:AT3G01015.1); similar to unnamed protein product [Vitis vinifera] (GB:CAO15061.1); contains InterPro domain Targeting for Xklp2 (InterPro:IPR009675)	AT5G15510	246557_at				1.56999	0.0285621	0.988208	1.60083	0.014808	0.988251							8.70182	5.07167e-06	0.999994
246558_at	EMB2773 (EMBRYO DEFECTIVE 2773); binding / protein binding / zinc ion binding	AT5G15540	246558_at				-1.6542	0.0158554	0.992902																			-1.51944	0.0119287	0.975263
246559_at	transducin family protein / WD-40 repeat family protein	AT5G15550	246559_at							1.37435	0.00520238	0.995118							3.90185	3.67606e-07	0.999999																									-2.57306	0.000347831	0.999209
246561_at	similar to DNA binding [Arabidopsis thaliana] (TAIR:AT3G02160.1); similar to hypothetical protein [Vitis vinifera] (GB:CAN79809.1); contains InterPro domain Bromodomain transcription factor (InterPro:IPR006565)	AT5G15570	246561_at							-1.42536	0.0349582	0.975861
246562_at	LNG1 (LONGIFOLIA1)	AT5G15580	246562_at	-2.01761	0.000671034	0.996852	-3.47056	1.63382e-07	1										2.60998	5.97469e-05	0.999948																-2.25305	0.000571504	0.998856							-3.10887	8.06747e-05	0.999946
246564_at	proteasome family protein	AT5G15610	246564_at				-1.67188	0.000126947	0.999891										1.73698	0.00255554	0.998697
246565_at	BCCP2 (biotin carboxyl carrier protein 2); biotin binding	AT5G15530	246565_at				-1.78263	0.000292189	0.999776										7.05962	1.23657e-08	1	1.71512	0.0110577	0.97027
246567_at	ATGMII/GMII (GOLGI ALPHA-MANNOSIDASE II); alpha-mannosidase	AT5G14950	246567_at	-2.3932	3.12544e-05	0.999676	-8.21071	1.25149e-09	1	-2.29389	1.41959e-05	0.999966	-2.99562	0.000320861	0.992678	-3.51205	0.0435055	0
246568_at	DEL2/E2FD/E2L1 (DP-E2F-LIKE 2); DNA binding / transcription factor	AT5G14960	246568_at	1.20122	0.00529726	0.985543				1.53642	0.0228008	0.983126							3.27267	5.51452e-05	0.999951	1.03956	0.0171712	0.962529				-1.97386	0.00121658	0.998903																			1.05282
246572_at	pentatricopeptide (PPR) repeat-containing protein	AT5G15010	246572_at
246575_at	similar to unknown [Populus trichocarpa] (GB:ABK93690.1); contains InterPro domain Bystin (InterPro:IPR007955)	AT1G31660	246575_at				-3.62638	2.67368e-08	1	1.34712	0.0408608	0.972493							2.09755	0.00039565	0.999736																-1.61704	0.0107502	0.985388							-2.68256	0.000229113	0.999642
246576_at	ATROPGEF14/ROPGEF14 (KINASE PARTNER PROTEIN-LIKE); Rho guanyl-nucleotide exchange factor/	AT1G31650	246576_at				1.48172	0.00549559	0.997159										-6.77619	2.55802e-07	1
246580_at	ABC transporter family protein	AT1G31770	246580_at	-3.37018	9.12181e-07	0.999976	-7.35861	9.56164e-09	1	-2.54096	4.64094e-06	0.999987	-3.57782	3.08764e-05	0.998268				3.8425	8.68556e-07	0.999999																1.5128	0.0120404	0.975767
246581_at	SWIB complex BAF60b domain-containing protein	AT1G31760	246581_at
246582_at	proline-rich family protein	AT1G31750	246582_at
246583_at	protein kinase family protein	AT5G14720	246583_at				-2.09262	4.55802e-05	0.999955										-2.85273	2.01639e-05	0.999979
246585_at	ATMYB66/WER/WER1 (WEREWOLF 1); DNA binding / protein binding / transcription factor/ transcription regulator	AT5G14750	246585_at																8.54244	1.64631e-06	0.999998
246586_at	pentatricopeptide (PPR) repeat-containing protein	AT5G14770	246586_at
246587_at	transposable element gene	AT5G14830	246587_at
246591_at	potassium transporter, putative	AT5G14880	246591_at				-1.75626	0.000166821	0.999862	-2.74286	7.52978e-07	0.999997	-2.56366	0.00300802	0.971346				-5.56466	8.79081e-07	0.999999							1.35241	0.0210223	0.97428							1.32364	0.00606724	0.981628							-1.3174	0.019944	0.968011
246593_at	binding	AT5G14790	246593_at																3.86078	5.66915e-06	0.999993	-1.52869	0.0177609	0.963262
246594_at	P5CR (PYRROLINE-5- CARBOXYLATE (P5C) REDUCTASE); pyrroline-5-carboxylate reductase	AT5G14800	246594_at				-1.76696	7.9247e-06	0.99999										1.67332	0.00111409	0.99936
246595_at	FDH (FORMATE DEHYDROGENASE); NAD binding / binding / catalytic/ cofactor binding / oxidoreductase, acting on the CH-OH group of donors, NAD or NADP as acceptor	AT5G14780	246595_at	-1.41673	0.00224194	0.992325	-2.34055	6.34934e-08	1										-16.7319	1.75666e-06	0.999997	-1.53107	0.0123368	0.979779				-1.94478	0.00163476	0.996725																1.51735	0.00787077	0.976882
246596_at	CA2 (BETA CARBONIC ANHYDRASE 2); carbonate dehydratase/ zinc ion binding	AT5G14740	246596_at				1.32259	9.0427e-05	0.999919										-1453.05	2.4869e-13	1							1.22028	0.00249854	0.993716
246597_at	AO (L-ASPARTATE OXIDASE); L-aspartate oxidase	AT5G14760	246597_at	-1.49774	0.00469023	0.98678	1.43837	0.00615109	0.996868	1.75353	0.0223672	0.983396				1.47097	0.0153238	0	-5.45132	2.25459e-05	0.999977	2.08865	5.45276e-05	0.999636				15.1587	4.67632e-08	1																			-1.69121
246598_at	mannosyltransferase, putative	AT5G14850	246598_at							1.50801	0.00475377	0.995475							1.4685	0.0466254	0.983907
246600_at	SAG101 (SENESCENCE-ASSOCIATED GENE 101); triacylglycerol lipase	AT5G14930	246600_at							1.4255	0.0348639	0.975916							2.96499	0.00021197	0.999845
246602_at	copper amine oxidase, putative	AT1G31710	246602_at				-4.93762	1.15656e-06	0.999998	-2.5949	1.36373e-05	0.999967							3.77405	1.03915e-05	0.999988							-1.55088	0.0015189	0.996784							5.42642	1.45107e-07	0.999999							-1.61375	0.00104685	0.998105
246603_at	copper ion binding	AT1G31690	246603_at																-1.57341	0.00116575	0.999335																3.51359	3.22761e-05	0.996747							4.39134	2.79738e-05	0.99885	1.51327
246607_at	carbohydrate binding / kinase	AT5G35370	246607_at				-1.6027	0.0151509	0.993175										3.90831	1.96693e-05	0.99998																1.35959	0.0025113	0.995068
246611_at	MBD02 (methyl-CpG-binding domain 2); DNA binding	AT5G35330	246611_at							-1.37607	0.0067833	0.993899																-1.56655	0.00162612	0.996782
246612_at	similar to hypothetical protein [Vitis vinifera] (GB:CAN60849.1)	AT5G35320	246612_at				8.2089	1.04121e-09	1	7.70552	2.21346e-09	1	7.46607	2.29274e-05	0.998559	3.18992	0.0082246	0	10.7595	9.32056e-08	1																												30.9614
246613_at	CAC2 (acetyl co-enzyme A carboxylase biotin carboxylase subunit)	AT5G35360	246613_at				-1.21126	0.045428	0.982418										1.40284	0.0154157	0.993884
246614_at	SOS2 (SALT OVERLY SENSITIVE 2); kinase	AT5G35410	246614_at				2.10395	0.0020162	0.998807	2.16114	7.32458e-05	0.999865							2.9701	0.000123004	0.999903
246615_at	transposable element gene	AT5G35420	246615_at
246617_at	pseudogene of dehydroascorbate reductase	AT5G36270	246617_at							-6.70199	5.37464e-09	1							2.55252	0.00155808	0.999147
246619_at	similar to unknown protein [Arabidopsis thaliana] (TAIR:AT1G25520.1); similar to unnamed protein product [Vitis vinifera] (GB:CAO22988.1); contains InterPro domain Protein of unknown function UPF0016; (InterPro:IPR001727)	AT5G36290	246619_at				-1.23191	0.0412881	0.983805	-1.27083	0.030155	0.978672							2.85594	4.77915e-07	0.999999	-2.02104	2.01671e-05	0.999851																						-1.39486	0.00876275	0.977082
246620_at	CYP81D1 (CYTOCHROME P450 91A1); oxygen binding	AT5G36220	246620_at				-1.54314	0.0377028	0.985023																												19.2028	1.31267e-09	1
246621_at	eIF4-gamma/eIF5/eIF2-epsilon domain-containing protein	AT5G36230	246621_at	-1.32796	0.0159475	0.967601	-1.60941	0.00015406	0.999871										2.01508	7.69239e-05	0.999935	-1.34078	0.00933502	0.974236
246622_at	protein phosphatase 2C, putative / PP2C, putative	AT5G36250	246622_at	1.67399	0.00952969	0.977759	3.3502	1.43747e-07	1													-1.5258	0.00664962	0.986145
246623_at	ATNUC-L1/PARL1 (PARALLEL 1); nucleic acid binding	AT1G48920	246623_at	-1.54324	0.000773935	0.996502	-2.99654	3.28252e-09	1	-1.42591	0.00377142	0.996275							1.3237	0.031579	0.98858				-1.72547	0.00228038	0.960535										-1.38536	0.0243443	0.968887							-1.63455	0.00402678	0.992881
246624_at	YUC10; monooxygenase	AT1G48910	246624_at
246625_at	similar to unknown protein [Arabidopsis thaliana] (TAIR:AT3G06080.2); similar to unnamed protein product [Vitis vinifera] (GB:CAO46440.1); contains InterPro domain Protein of unknown function DUF231, plant (InterPro:IPR004253)	AT1G48880	246625_at
246628_at	signal recognition particle 54 kDa protein 3 / SRP54 (SRP-54C)	AT1G48900	246628_at																1.45157	0.00937768	0.996019	1.22648	0.0280133	0.961573
246630_at	similar to unnamed protein product [Vitis vinifera] (GB:CAO38919.1); contains domain PTHR13673 (PTHR13673)	AT1G50730	246630_at				1.94815	1.02025e-05	0.999988										-11.7985	1.37674e-07	1
246631_at	similar to unknown protein [Arabidopsis thaliana] (TAIR:AT3G20510.1); similar to unnamed protein product [Vitis vinifera] (GB:CAO38976.1); contains InterPro domain Protein of unknown function UPF0136, Transmembrane; (InterPro:IPR005349)	AT1G50740	246631_at	3.04419	5.73994e-05	0.999491	2.83239	9.27424e-08	1	3.28147	6.96019e-08	1	2.47814	0.00166438	0.979976				6.92716	3.6728e-08	1	-1.54438	0.00482494	0.987572				2.29746	2.91451e-05	0.999921	2.44881	0.00149962	0.991751	3.59261	0.00109281	0.997859
246632_at	pentatricopeptide (PPR) repeat-containing protein	AT1G29710	246632_at										-2.73867	0.00334165	0.96947
246634_at	epsilon-adaptin, putative	AT1G31730	246634_at	-1.75219	0.00171599	0.993699	-2.17436	3.33561e-06	0.999995										1.44994	0.00822308	0.996445	-1.55829	0.000343184	0.99672
246636_at	ATPAP26/PAP26 (purple acid phosphatase 26); acid phosphatase/ protein serine/threonine phosphatase	AT5G34850	246636_at				-1.29883	0.00817193	0.995996										-1.40129	0.0352044	0.987437
246640_x_at	transposable element gene	AT5G34900	246640_x_at				3.03789	2.39589e-05	0.999974
246644_at	peptidyl-prolyl cis-trans isomerase	AT5G35100	246644_at	1.47289	0.00431254	0.987572	2.13812	1.2007e-07	1	2.09156	0.000217005	0.999663							-2.46243	3.19315e-05	0.999969																												1.41835
246645_at	protein binding	AT5G35080	246645_at																1.84539	0.000647781	0.999598																1.74264	9.52539e-05	0.998058
246650_at	endomembrane protein 70, putative	AT5G35160	246650_at	-2.15353	4.75633e-05	0.999557	-4.05681	9.49245e-10	1	-2.25534	1.94348e-06	0.999994	-3.43871	0.000526154	0.990083
246651_at	adenylate kinase family protein	AT5G35170	246651_at				1.51539	0.00134388	0.99916										-66.9034	3.01407e-08	1							-1.38127	0.0097137	0.968853
246652_at	proline-rich extensin-like family protein	AT5G35190	246652_at	-5.39935	1.63138e-06	0.999964	-11.8608	5.73298e-06	0.999993	-4.05503	4.91044e-06	0.999986	-13.3113	9.40784e-05	0.996557				12.9869	3.43329e-08	1
246653_at	epsin N-terminal homology (ENTH) domain-containing protein	AT5G35200	246653_at				1.33961	0.0162525	0.992749	2.11903	1.2441e-06	0.999996							6.98828	5.45478e-08	1	-1.73954	0.0010927	0.993446
246657_at	transposable element gene	AT5G35250	246657_at
246659_at	transposable element gene	AT5G35270	246659_at																-1.46224	0.0471347	0.983751
246660_at	similar to EDR2 (enhanced disease resistance 2), lipid binding [Arabidopsis thaliana] (TAIR:AT4G19040.1); similar to predicted protein [Physcomitrella patens subsp. patens] (GB:EDQ67957.1); similar to hypothetical protein OsI_028351 [Oryza sativa (indica cultivar-group)] (GB:EAZ07119.1); similar to hypothetical protein OsJ_026351 [Oryza sativa (japonica cultivar-group)] (GB:EAZ42868.1); contains …	AT5G35180	246660_at	-1.35085	0.02042	0.961211	-2.85289	4.87654e-08	1	-1.63556	0.00365979	0.996368							-2.23749	0.000169024	0.999873																									1.7352	0.000246652	0.999481	1.30022
246673_at	RPS1 (ribosomal protein S1); RNA binding	AT5G30510	246673_at																-14.4032	3.84402e-09	1
246674_at	similar to unknown [Populus trichocarpa] (GB:ABK95758.1); contains InterPro domain Bucentaur or craniofacial development (InterPro:IPR011421)	AT5G30490	246674_at																2.32661	0.00157925	0.999137
246681_at	chloride channel-like (CLC) protein, putative	AT5G33280	246681_at							-1.58484	0.00743336	0.993412							-5.20749	4.45428e-07	0.999999
246682_at	XGD1 (XYLOGALACTURONAN DEFICIENT 1); catalytic	AT5G33290	246682_at	-2.29654	0.000159656	0.998913	-1.51671	0.0236746	0.989969	-3.11174	2.30337e-05	0.999949							-1.69322	0.0362125	0.987122																									1.94196	0.000694026	0.997354
246683_at	chromosome-associated kinesin-related	AT5G33300	246683_at																10.2684	4.50987e-06	0.999994
246699_at	similar to unknown protein [Arabidopsis thaliana] (TAIR:AT3G22510.1); similar to hypothetical protein [Ipomoea trifida] (GB:AAS79569.1); contains domain PTHR21250 (PTHR21250)	AT5G27990	246699_at																1.98312	0.000279596	0.999804																-1.61566	0.00145715	0.993261
246701_at	ATCYSD2 (Arabidopsis thaliana cysteine synthase D2); cysteine synthase	AT5G28020	246701_at				-1.4861	0.00197016	0.99883	-1.44925	0.00192258	0.997886							-1.80078	0.00352953	0.998281							-1.51831	0.00437594	0.991137																-1.40133	0.011286	0.988526
246702_at	cytidine/deoxycytidylate deaminase family protein	AT5G28050	246702_at																2.91726	1.32986e-05	0.999986
246708_at	similar to unknown protein [Arabidopsis thaliana] (TAIR:AT3G04860.1); similar to hypothetical protein [Vitis vinifera] (GB:CAN64151.1); contains InterPro domain Protein of unknown function DUF868, plant (InterPro:IPR008586)	AT5G28150	246708_at	-1.46671	0.0101216	0.976756	-1.36725	0.0278847	0.98845	-2.24564	9.62504e-05	0.99983
246713_at	mRNA capping enzyme family protein	AT5G28210	246713_at
246714_at	binding	AT5G28220	246714_at				-1.62421	0.0134833	0.993829
246724_at	myb family transcription factor	AT5G29000	246724_at				-1.45135	0.0247291	0.989585	1.41965	0.00707264	0.993682							2.85236	2.97898e-05	0.999971
246728_at	transcription regulator	AT5G28040	246728_at	-1.94909	9.04379e-05	0.999287	-2.29185	1.64911e-05	0.999981	-2.09634	1.23062e-05	0.99997							1.4144	0.0482882	0.9834	-1.32508	0.0261548	0.966737
246730_at	40S ribosomal protein S24 (RPS24B)	AT5G28060	246730_at				-1.21572	0.0422322	0.983487										1.75263	0.000254945	0.999819																-1.59575	0.000337857	0.996945
246731_at	ACBP5 (ACYL-COA BINDING PROTEIN 5); acyl-CoA binding	AT5G27630	246731_at													2.79764	0.00269509	0
246732_at	PWWP domain-containing protein	AT5G27650	246732_at	-2.24718	0.00382457	0.988623	-1.91543	0.0029117	0.99836	1.51571	0.0328705	0.977075
246733_at	serine-type peptidase/ trypsin	AT5G27660	246733_at							1.76142	0.0174471	0.986518	5.2527	0.000386586	0.991791				7.36524	4.94649e-07	0.999999
246734_at	RECQSIM (Arabidopsis RecQ helicase sim); ATP-dependent helicase	AT5G27680	246734_at
246735_at	HTA7; DNA binding	AT5G27670	246735_at				-1.82938	7.57691e-06	0.999991	-1.32474	0.0278626	0.980039																																					1.44976
246736_at	similar to unnamed protein product [Vitis vinifera] (GB:CAO17622.1)	AT5G27560	246736_at				2.10035	6.19207e-07	0.999999										-29.7248	1.93742e-08	1
246737_at	similar to unnamed protein product [Vitis vinifera] (GB:CAO17522.1)	AT5G27710	246737_at							-3.27287	9.48483e-05	0.999832
246738_at	EMB2775 (EMBRYO DEFECTIVE 2775); DNA binding / nucleoside-triphosphatase/ nucleotide binding	AT5G27740	246738_at
246739_at	ATP binding / aminoacyl-tRNA ligase/ nucleotide binding	AT5G27800	246739_at
246741_at	EMB1644 (EMBRYO DEFECTIVE 1644)	AT5G27720	246741_at																1.4896	0.0098753	0.995837
246742_at	TOPP8 (Type one serine/threonine protein phosphatase 8); protein serine/threonine phosphatase	AT5G27840	246742_at																1.66297	0.00226656	0.998824
246743_at	F-box family protein	AT5G27750	246743_at							1.83832	0.00299442	0.996931							2.73153	0.000193406	0.999857
246744_at	hypoxia-responsive family protein	AT5G27760	246744_at	1.45679	0.00649921	0.9832	2.34237	1.66282e-07	1	3.37698	3.60739e-09	1							2.86002	5.98111e-06	0.999993
246745_at	60S ribosomal protein L22 (RPL22C)	AT5G27770	246745_at				-1.54131	0.000266147	0.999793										1.82192	0.000138311	0.999893																-1.56428	0.00102037	0.998627							-1.44156	0.00827581	0.986382
246746_at	ribosomal protein L18 family protein	AT5G27820	246746_at				1.42155	0.00319432	0.998223										2.45855	3.5438e-05	0.999967	1.27931	0.0183038	0.970518													-1.44387	0.0242507	0.964853
246747_at	40S ribosomal protein S21 (RPS21C)	AT5G27700	246747_at				-1.23394	0.00433566	0.997685										2.25992	2.20169e-07	1																-1.73232	0.000198129	0.999065										1.35679
246748_at	similar to unknown protein [Arabidopsis thaliana] (TAIR:AT5G47900.1); similar to Os01g0931100 [Oryza sativa (japonica cultivar-group)] (GB:NP_001045294.1); similar to hypothetical protein OsI_004939 [Oryza sativa (indica cultivar-group)] (GB:EAY77092.1)	AT5G27730	246748_at				2.2926	3.10982e-05	0.999968										-6.14605	6.57788e-07	0.999999							-1.40819	0.0160902	0.963859																			1.35106
246749_at	similar to hypothetical protein [Vitis vinifera] (GB:CAN74239.1); contains InterPro domain Folate receptor (InterPro:IPR004269)	AT5G27830	246749_at							-1.41476	0.0218906	0.983693							1.39778	0.0267158	0.990134
246755_at	F-box family protein	AT5G27920	246755_at				-1.68569	0.0035306	0.998062	1.32658	0.0102065	0.991402							13.0841	1.31852e-07	1
246756_at	protein phosphatase 2C, putative / PP2C, putative	AT5G27930	246756_at							-2.04288	4.01657e-05	0.999918																-2.50152	7.07206e-05	0.998771							1.64889	0.000409953	0.994859							2.84928	0.000236209	0.999721
246758_at	60S ribosomal protein L18 (RPL18C)	AT5G27850	246758_at				-1.32026	0.00152814	0.999061										2.65986	2.55944e-08	1	1.22579	0.0149466	0.966272													-1.54861	0.000389985	0.997906							-1.39963	0.00430377	0.98685
246759_at	kinesin motor protein-related	AT5G27950	246759_at							-1.46803	0.0218483	0.983719
246760_at	binding	AT5G27970	246760_at				-1.97723	0.00104066	0.999327
246762_at	CYCH;1 (CYCLIN H;1); cyclin-dependent protein kinase/ protein binding / protein kinase	AT5G27620	246762_at				-2.49653	6.4974e-05	0.999939													1.50177	0.0106314	0.966203
246763_at	NHX1 (NA+/H+ EXCHANGER); sodium ion transmembrane transporter/ sodium:hydrogen antiporter	AT5G27150	246763_at	-1.68725	0.000368825	0.997979	-4.37734	6.41465e-09	1	-4.57169	3.1062e-08	1	-3.40507	0.000232528	0.993992				-5.31705	6.29228e-07	0.999999							1.5355	0.000644588	0.995733																1.84322	0.000171296	0.999474
246765_at	similar to unknown protein [Arabidopsis thaliana] (TAIR:AT3G05130.1); similar to unnamed protein product [Vitis vinifera] (GB:CAO68600.1); contains InterPro domain Prefoldin (InterPro:IPR009053)	AT5G27330	246765_at	-2.4848	0.000111022	0.99917	-3.74642	1.48893e-06	0.999998	-1.43675	0.00726957	0.993534	-2.77201	0.00425119	0.964712				4.17448	3.19511e-05	0.999969																									-1.62007	0.00813214	0.985165
246767_at	P-P-bond-hydrolysis-driven protein transmembrane transporter	AT5G27395	246767_at				-1.77242	0.0014692	0.999093										2.69922	6.35138e-05	0.999945																									-2.29559	0.000198827	0.999428
246768_at	similar to unnamed protein product [Vitis vinifera] (GB:CAO17659.1); contains domain SSF53335 (SSF53335); contains domain PTHR23109 (PTHR23109)	AT5G27400	246768_at							-1.37006	0.0402037	0.972863							1.31863	0.0404891	0.985792
246769_at	unknown protein	AT5G27440	246769_at
246770_at	pentatricopeptide (PPR) repeat-containing protein	AT5G27460	246770_at				2.0317	0.000791512	0.999469	2.13988	2.53668e-06	0.999992							5.83685	4.48746e-07	0.999999
246772_at	integral membrane Yip1 family protein	AT5G27490	246772_at							-1.73361	0.00042299	0.999409							1.77157	0.00514963	0.997623
246775_at	EMB2473 (EMBRYO DEFECTIVE 2473); GTP binding	AT5G27540	246775_at
246776_at	pseudogene of kinesin motor protein-related	AT5G27550	246776_at				1.22318	0.00365853	0.998002													1.04763	0.00119338	0.995523							1.15957	0.00196311	0.978409							1.21241	2.64286e-08	0.999976							1.0415
246777_at	zinc finger (C3HC4-type RING finger) family protein	AT5G27420	246777_at	9.68493	0.000506405	0.997444	14.4405	1.27713e-10	1	20.7108	3.09103e-11	1	38.8477	7.1499e-05	0.997093	4.24135	0.00786754	0	153.032	1.4162e-08	1	-1.31877	0.00227628	0.991339							20.7556	0.000151373	0.999998	21.2804	2.75114e-05	0.999999													-1.30243
246778_at	MK/MVK; mevalonate kinase	AT5G27450	246778_at																7.4725	2.46602e-08	1	-1.51073	0.0124726	0.960081
246779_at	mitochondrial substrate carrier family protein	AT5G27520	246779_at				2.05169	0.000529854	0.999625	2.55062	6.24082e-07	0.999998							7.00021	1.75445e-07	1																3.90982	1.43293e-06	0.999987
246780_at	seryl-tRNA synthetase / serine--tRNA ligase	AT5G27470	246780_at							1.27923	0.0220097	0.983619							1.73223	0.000588839	0.999629
246781_at	SFP1; carbohydrate transmembrane transporter/ sugar:hydrogen ion symporter	AT5G27350	246781_at				-2.11578	3.37896e-07	0.999999	1.64457	7.27666e-05	0.999866							-1.64734	0.00299269	0.998508	-2.61789	1.73113e-06	0.999977													1.87109	0.000265296	0.998558										-2.27868
246782_at	ATGID1C/GID1C (GA INSENSITIVE DWARF1C); hydrolase	AT5G27320	246782_at				2.37888	0.000117002	0.999899										1.96992	0.000898831	0.999468							-2.37065	0.000703947	0.997836							2.30857	3.43119e-05	0.999076
246783_at	SFP2; carbohydrate transmembrane transporter/ sugar:hydrogen ion symporter	AT5G27360	246783_at	1.62822	0.00909378	0.978508	-1.52178	0.00673254	0.996613										-18.8794	4.33766e-05	0.99996	-1.44382	0.00750316	0.976705													1.49551	0.00193549	0.991971							-1.93345	0.00110958	0.998356
246784_at	signal peptidase subunit family protein	AT5G27430	246784_at																2.95418	1.87362e-05	0.999981
246785_at	GSH2/GSHB (GLUTATHIONE SYNTHETASE 2); glutathione synthase	AT5G27380	246785_at				1.60547	7.40879e-05	0.999932	1.29617	0.0178307	0.98627							3.64944	7.49958e-07	0.999999	-1.5203	0.00040051	0.996051				-2.06373	4.82579e-05	0.999821							1.40702	0.004155	0.985154							-1.84008	9.1612e-05	0.99978	-1.37173
246786_at	aminotransferase class IV family protein	AT5G27410	246786_at																2.29465	0.000167705	0.999873																1.50204	0.00839387	0.975436
246789_at	LACS7 (LONG-CHAIN ACYL-COA SYNTHETASE 7)	AT5G27600	246789_at				2.15821	9.3374e-06	0.999989	3.43287	3.31914e-07	0.999999										-1.93618	0.0173729	0.975831																									-1.98124
246790_at	DNA binding / transcription factor	AT5G27610	246790_at							2.50795	3.41065e-05	0.999929
246791_at	zinc finger (DNL type) family protein	AT5G27280	246791_at	1.48166	0.00619416	0.983783	4.88723	3.69201e-10	1	1.71403	0.000281654	0.99958													-2.10293	0.00169378	0.966916	-6.15519	1.74636e-07	0.999999							1.26955	0.0145261	0.966935
246792_at	similar to unknown protein [Arabidopsis thaliana] (TAIR:AT1G54680.1); similar to unknown protein [Arabidopsis thaliana] (TAIR:AT1G54680.2); similar to unnamed protein product [Vitis vinifera] (GB:CAO68604.1)	AT5G27290	246792_at																-59.4228	5.97677e-08	1	1.42707	0.00108091	0.994455																									1.38022
246793_at	similar to transmembrane protein, putative [Arabidopsis thaliana] (TAIR:AT3G05010.1); similar to unnamed protein product [Vitis vinifera] (GB:CAO15118.1)	AT5G27210	246793_at				-1.69595	0.0118427	0.994483										2.13462	0.00120999	0.999313																												1.73312
246796_at	similar to unknown protein [Arabidopsis thaliana] (TAIR:AT3G05830.1); similar to unnamed protein product [Vitis vinifera] (GB:CAO17354.1)	AT5G26770	246796_at																			-1.90527	0.000978243	0.997657							-2.11226	0.000801677	0.962294													1.74251	0.00800809	0.985622	-1.80083
246797_at	unknown protein	AT5G26790	246797_at							-1.87296	0.000498019	0.999321	-2.39301	0.000780624	0.987376
246799_at	exonuclease family protein	AT5G26940	246799_at	-1.51785	0.0186889	0.963632	-1.69364	0.00238376	0.998621	-1.62285	0.00356316	0.996448
246800_at	SHM2 (SERINE HYDROXYMETHYLTRANSFERASE 2); glycine hydroxymethyltransferase	AT5G26780	246800_at	-2.01928	4.96209e-05	0.999543	-3.67576	4.68028e-08	1	-3.10832	1.18458e-07	0.999999							-1.52151	0.00749553	0.996718	1.63938	0.000402444	0.997649
246801_at	threonyl-tRNA synthetase / threonine--tRNA ligase (THRRS)	AT5G26830	246801_at				-1.64748	5.84379e-05	0.999944										1.9168	0.000572601	0.999638	-2.20907	1.2709e-05	0.999559													-1.29045	0.0363608	0.96572
246802_at	ATK4 (ARABIDOPSIS THALIANA KINESIN 4); microtubule motor	AT5G27000	246802_at
246803_at	SYP41 (SYNTAXIN OF PLANTS 41); SNAP receptor	AT5G26980	246803_at							1.48407	0.0134842	0.989139							1.49586	0.0177816	0.993078							-1.8577	0.00372152	0.992655
246807_at	ATGLR2.1 (Arabidopsis thaliana glutamate receptor 2.1)	AT5G27100	246807_at							-2.09804	0.00143831	0.998344
246808_at	pentatricopeptide (PPR) repeat-containing protein	AT5G27110	246808_at	-1.42559	0.012954	0.972161
246814_at	ACP5 (ACYL CARRIER PROTEIN 5); acyl carrier	AT5G27200	246814_at
246815_at	protein transport protein-related	AT5G27220	246815_at																																		-1.0504	0.00407662	0.989318
246816_at	similar to hydroxyproline-rich glycoprotein family protein [Arabidopsis thaliana] (TAIR:AT3G22440.1); similar to unknown [Picea sitchensis] (GB:ABK24390.1); contains InterPro domain Frigida-like (InterPro:IPR012474)	AT5G27230	246816_at				-1.1261	0.0493662	0.981115
246817_at	DNAJ heat shock N-terminal domain-containing protein	AT5G27240	246817_at																-1.14876	0.0450087	0.984401	1.45481	0.01863	0.965569				1.70683	0.00347146	0.985685
246818_at	EMB976 (EMBRYO DEFECTIVE 976)	AT5G27270	246818_at				-3.01917	6.43904e-06	0.999992										-1.88121	0.00127895	0.99928
246820_at	similar to unknown protein [Arabidopsis thaliana] (TAIR:AT3G58650.1); similar to unknown protein [Arabidopsis thaliana] (TAIR:AT3G05750.1); similar to unknown protein [Arabidopsis thaliana] (TAIR:AT3G05750.2); similar to unnamed protein product [Vitis vinifera] (GB:CAO17458.1)	AT5G26910	246820_at	-1.6919	0.0135729	0.971196	-2.39732	0.00016627	0.999862
246822_at	kelch repeat-containing F-box family protein	AT5G26960	246822_at				-1.48935	0.0126222	0.994171	-1.49273	0.0338281	0.976517
246824_at	drought-responsive family protein	AT5G26990	246824_at				-1.30928	0.0418387	0.98362
246825_at	meprin and TRAF homology domain-containing protein / MATH domain-containing protein	AT5G26260	246825_at				-4.38402	8.03143e-10	1	-2.45898	8.10421e-06	0.999979							35.7803	1.73628e-09	1
246829_at	PWD (PHOSPHOGLUCAN WATER DIKINASE); catalytic	AT5G26570	246829_at	1.80945	5.78087e-05	0.999488	3.95537	1.35139e-07	1										-1.77261	0.0026806	0.998643							-3.36956	2.09173e-06	0.999983
246830_at	chaperonin, putative	AT5G26360	246830_at	-1.54733	0.00142472	0.994508	-1.89619	8.99543e-06	0.999989										3.15192	8.82996e-07	0.999999	-1.37546	0.0222767	0.968777
246831_at	MSS1 (SUGAR TRANSPORT PROTEIN 13); carbohydrate transmembrane transporter/ hexose:hydrogen symporter/ high-affinity hydrogen:glucose symporter/ sugar:hydrogen ion symporter	AT5G26340	246831_at	1.98882	0.00215905	0.992535	11.0507	2.20485e-10	1	4.57699	4.44427e-05	0.999911							2.38706	0.000515775	0.999669	-7.03932	0.0316449	0.973917				2.59559	0.00017554	0.997343																2.39442	0.00332976	0.989194
246832_at	catalytic/ pyridoxal phosphate binding	AT5G26600	246832_at																2.61554	4.29929e-05	0.999961																1.46909	0.00250061	0.991905
246838_at	endonuclease, putative	AT5G26680	246838_at																3.3262	0.000144636	0.999889
246839_at	unknown protein	AT5G26720	246839_at				-1.59537	0.0193433	0.991574	-2.9086	4.32779e-05	0.999913				-4.44473	0.00878739	0	-1.83713	0.0170141	0.993338																-1.67455	0.0134156	0.988498
246840_at	D111/G-patch domain-containing protein	AT5G26610	246840_at				3.65455	4.72635e-09	1	1.56165	0.00109194	0.998686
246841_at	germin-like protein, putative	AT5G26700	246841_at																-2.78885	0.0130679	0.994699
246842_at	unknown protein	AT5G26731	246842_at				-1.77095	0.00154219	0.999054	-4.38597	0.000326529	0.999524				-2.92566	0.0367007	0	2.68676	0.00157011	0.999142
246843_at	similar to unknown protein [Arabidopsis thaliana] (TAIR:AT3G05940.1); similar to unknown [Populus trichocarpa] (GB:ABK95399.1); contains InterPro domain Protein of unknown function DUF300 (InterPro:IPR005178)	AT5G26740	246843_at				-1.31481	0.0301282	0.987653	1.43531	0.00137947	0.998401							5.13951	2.39614e-08	1	-2.1536	1.4876e-05	0.999747							-3.16055	4.0774e-06	0.998439													-2.06486	0.0193425	0.974899	-2.46962
246844_at	ATMYB4 (myb domain protein 4); transcription repressor	AT5G26660	246844_at																2.98928	0.000175733	0.999868
246845_at	glutamate-tRNA ligase, putative / glutamyl-tRNA synthetase, putatuve / GluRS, putative	AT5G26710	246845_at	1.36321	0.00787336	0.980662	1.66985	2.18784e-05	0.999976	1.76327	2.38911e-05	0.999947							4.76037	2.05472e-07	1
246846_at	similar to hypothetical protein [Vitis vinifera] (GB:CAN62034.1)	AT5G26760	246846_at							1.67174	0.000299136	0.999558
246847_at	ferroportin-related	AT5G26820	246847_at				-1.30756	0.0384723	0.98476										-12.7129	4.20118e-08	1	1.3129	0.00445764	0.979633
246849_at	binding	AT5G26850	246849_at	-1.53894	0.00133352	0.99477	-2.35345	3.24861e-07	0.999999										2.50407	3.59386e-05	0.999966							-1.52737	0.00475571	0.98665																			1.46613
246850_at	LON_ARA_ARA (Lon protease homolog gene); ATP binding / ATP-dependent peptidase/ serine-type peptidase	AT5G26860	246850_at	-1.72921	0.0144377	0.969868
246851_at	AGL26; transcription factor	AT5G26870	246851_at
246852_at	tRNA/rRNA methyltransferase (SpoU) family protein	AT5G26880	246852_at				1.23279	0.0331915	0.986579										2.06051	8.0681e-05	0.999932	1.48624	0.0023612	0.992962																						-1.36221	0.0201242	0.961586	1.34771
246853_at	unknown protein	AT5G26890	246853_at
246854_at	mitochondrial substrate carrier family protein	AT5G26200	246854_at	8.78675	7.01385e-09	0.999999	4.25399	1.06082e-07	1	8.50686	1.64547e-10	1				7.32122	0.0299161	0	9.33153	2.57844e-08	1				4.36162	6.79248e-05	0.99879										-1.40347	0.0135685	0.975468							-1.51948	0.00725218	0.978392	-3.11346
246855_at	meprin and TRAF homology domain-containing protein / MATH domain-containing protein	AT5G26280	246855_at				-1.65368	9.92976e-05	0.999912	-1.93217	0.000140757	0.999766							4.47756	2.1164e-07	1
246856_at	PHD finger family protein	AT5G26210	246856_at				1.42735	0.00242477	0.9986										1.29657	0.0395068	0.986096
246858_at	leucine-rich repeat family protein / protein kinase family protein	AT5G25930	246858_at				2.32691	0.000178245	0.999854	6.14412	1.8985e-08	1	3.87416	0.000655251	0.988658				55.2417	7.57179e-06	0.999991	-2.67065	0.00571954	0.993458																									-2.19535
246861_at	IAA28 (IAA-ALANINE RESISTANT 2); transcription factor	AT5G25890	246861_at	-1.43392	0.0183157	0.964163	-3.21763	1.97213e-07	1	-2.34845	1.73228e-06	0.999994
246862_at	PEX4 (PEROXIN4); ubiquitin-protein ligase	AT5G25760	246862_at				1.85591	7.16854e-06	0.999991										2.22429	1.55115e-05	0.999984	-1.82476	0.000123403	0.998128													-1.29396	0.0327	0.962253
246863_at	early nodulin-related	AT5G25940	246863_at				1.46884	0.00127923	0.999195	1.53162	0.000595357	0.999211							2.20109	6.8803e-05	0.999941
246864_at	GA3 (GA REQUIRING 3); oxygen binding	AT5G25900	246864_at				-1.91986	3.71669e-06	0.999995	-1.5674	0.0027557	0.997138																-1.90334	0.000713089	0.994167							1.56851	0.000745855	0.997368
246868_at	protein serine/threonine phosphatase	AT5G26010	246868_at																5.30605	9.07606e-05	0.999925
246870_at	FC1 (FERROCHELATASE 1); ferrochelatase	AT5G26030	246870_at																1.89939	0.000370127	0.999751							3.60949	1.94792e-06	0.999998	3.45794	0.00333366	0.994609																-2.2424
246872_at	proline-rich family protein	AT5G26080	246872_at							-4.51939	3.05116e-08	1							1.62495	0.00891929	0.996187
246879_at	ATP binding / protein kinase/ protein serine/threonine kinase	AT5G26110	246879_at							1.3834	0.0250039	0.98177							2.65391	7.2995e-05	0.999938
246881_at	HDA2 (histone deacetylase 2); histone deacetylase	AT5G26040	246881_at				1.73422	0.00298692	0.998323	1.85705	0.00176286	0.998035							3.18271	9.57499e-05	0.999922							-1.76022	1.06359e-06	0.999993							2.15466	6.09169e-05	0.999897
246882_at	NOL1/NOP2/sun family protein	AT5G26180	246882_at							1.89885	0.0108086	0.990979							1.62412	0.0223005	0.991572
246883_at	DC1 domain-containing protein	AT5G26190	246883_at													1.07641	0.0145961	0				1.04743	0.00799099	0.980609
246884_at	ChaC-like family protein	AT5G26220	246884_at				1.24912	0.0227589	0.990305										-2.67329	0.0346723	0.987604	-2.85984	0.000797091	0.997988							-2.89373	0.000899766	0.984508				3.85371	6.00001e-06	0.999953							5.7651	6.75673e-07	0.999997	-2.85865
246885_at	similar to hypothetical protein [Vitis vinifera] (GB:CAN75978.1)	AT5G26230	246885_at
246886_at	CLC-D (chloride channel D); anion channel/ voltage-gated chloride channel	AT5G26240	246886_at				1.74947	0.000849526	0.999435	-1.92859	0.00209284	0.99773							-1.69755	0.0102717	0.995694							-1.79875	0.00128075	0.996957
246888_at	unknown protein	AT5G26270	246888_at							-1.86918	0.00273896	0.997153							2.65303	0.000190492	0.999859																			141.132	3.17411e-07	1
246891_at	zinc finger (Ran-binding) family protein	AT5G25490	246891_at																3.65276	5.14456e-05	0.999954
246892_at	similar to unnamed protein product [Vitis vinifera] (GB:CAO43931.1)	AT5G25500	246892_at
246893_at	transcription elongation factor-related	AT5G25520	246893_at	-2.17564	0.000416808	0.997787	-3.40711	3.8453e-07	0.999999	-1.51965	0.00999928	0.991549							-3.9851	1.22818e-06	0.999998	1.2807	0.021974	0.96222																									1.56455
246895_at	CID6 (CTC-Interacting Domain 6); protein binding	AT5G25540	246895_at																1.80543	0.000128305	0.999899																									1.50097	0.00212207	0.992278	1.30289
246897_at	zinc finger (C3HC4-type RING finger) family protein	AT5G25560	246897_at				2.67716	1.0272e-06	0.999998	2.57348	2.36697e-06	0.999992																-1.83437	8.45464e-05	0.999095
246898_at	similar to aminoacyl-tRNA synthetase family [Arabidopsis thaliana] (TAIR:AT1G18950.1); similar to unnamed protein product [Vitis vinifera] (GB:CAO44138.1)	AT5G25580	246898_at																			1.44064	0.00619223	0.978488																									1.46966
246899_at	similar to unknown protein [Arabidopsis thaliana] (TAIR:AT1G52320.3); similar to unknown protein [Arabidopsis thaliana] (TAIR:AT1G52320.4); similar to unknown protein [Arabidopsis thaliana] (TAIR:AT1G52320.2); similar to unnamed protein product [Vitis vinifera] (GB:CAO44106.1); contains InterPro domain Actin-binding FH2 (InterPro:IPR015425); contains InterPro domain Protein of unknown function DU…	AT5G25590	246899_at	-1.84212	0.00533815	0.985461	-2.44461	5.27699e-05	0.999949
246901_at	pentatricopeptide (PPR) repeat-containing protein	AT5G25630	246901_at	1.75211	0.000180468	0.99881	2.1202	1.05468e-06	0.999998	4.29496	2.69086e-06	0.999992				2.22616	0.0285473	0	-11.2685	7.57785e-08	1
246902_at	similar to rhomboid family protein [Arabidopsis thaliana] (TAIR:AT5G25752.1); similar to unnamed protein product [Vitis vinifera] (GB:CAO44068.1); contains InterPro domain Peptidase S54, rhomboid; (InterPro:IPR002610)	AT5G25640	246902_at							-1.74483	0.000321442	0.999531							2.92258	0.000145684	0.999888	1.1277	0.0222144	0.960049
246904_at	DNMT2 (DNA METHYLTRANSFERASE-2); DNA binding	AT5G25480	246904_at
246905_at	similar to unnamed protein product [Vitis vinifera] (GB:CAO44135.1)	AT5G25570	246905_at				3.1645	9.96117e-06	0.999988										2.8914	4.40787e-05	0.99996	2.32915	0.000158165	0.998243																									1.44945
246906_at	DNA binding	AT5G25475	246906_at													2.5347	0.0280691	0	3.60997	1.74383e-05	0.999982							-1.86792	0.0077573	0.982423
246907_at	serine/threonine protein phosphatase 2A (PP2A) regulatory subunit B', putative	AT5G25510	246907_at	-1.72775	0.00126967	0.994956	-4.01166	9.43549e-08	1	-2.80255	1.41196e-06	0.999995	-2.49321	0.000537521	0.989953	-3.07224	0.0237797	0	-2.14814	0.000462218	0.999699
246908_at	RD22 (RESPONSIVE TO DESSICATION 22)	AT5G25610	246908_at	-1.35196	0.0150522	0.968938	-1.40303	0.00537955	0.997211										-101.509	9.82985e-09	1							-1.63002	0.00115604	0.995667							2.29298	3.85135e-06	0.99994							3.36118	2.02724e-05	0.999988	1.59306
246909_at	similar to unnamed protein product [Vitis vinifera] (GB:CAO44054.1); contains domain PTHR10992 (PTHR10992); contains domain SSF53474 (SSF53474); contains domain G3DSA:3.40.50.1820 (G3DSA:3.40.50.1820)	AT5G25770	246909_at	1.53799	0.00815095	0.980165	2.00998	7.59567e-06	0.99999	1.56955	0.000347333	0.999499							7.24836	2.41039e-07	1	-1.55154	0.0109426	0.974829				-1.80606	0.00555342	0.985743
246910_at	exonuclease family protein	AT5G25800	246910_at				-1.80296	0.00303277	0.998301	1.46913	0.0355956	0.975493																																					-1.56268
246911_at	TNY (TINY); DNA binding / transcription factor	AT5G25810	246911_at	-2.70318	6.7946e-05	0.999423	-3.44492	7.50004e-07	0.999999	-4.27971	2.78237e-07	0.999999	-2.27348	0.00215801	0.976559							1.0366	0.00604963	0.984767
246912_at	exostosin family protein	AT5G25820	246912_at	-2.50576	0.000213865	0.99865	-1.72782	0.0259091	0.989158	-10.3675	1.12261e-07	0.999999	-3.67612	0.00142529	0.981777
246913_at	zinc finger (GATA type) family protein	AT5G25830	246913_at				-2.27819	0.000724644	0.999508	-1.35719	0.0417707	0.971981							6.8706	1.51976e-05	0.999984
246917_at	serine-rich protein-related	AT5G25280	246917_at	1.95185	2.57702e-05	0.999719	4.45252	8.92994e-10	1	3.5727	3.18477e-08	1	4.14994	0.000447608	0.991019				3.40801	1.83696e-06	0.999997	-1.81222	7.59913e-05	0.999793	2.44631	0.00149036	0.985183	-2.8916	3.22482e-07	0.999997																-1.90303	2.42206e-05	0.999877
246919_at	similar to unknown protein [Arabidopsis thaliana] (TAIR:AT5G11420.1); similar to unknown [Ricinus communis] (GB:CAB02653.1); contains InterPro domain Protein of unknown function DUF642 (InterPro:IPR006946)	AT5G25460	246919_at	-1.96406	2.54299e-06	0.99995	-8.03251	7.19425e-14	1				-2.78065	0.000151695	0.99538	-2.2279	0.0304403	0	-1.31979	0.0400425	0.98593																-1.86182	0.00039644	0.99949							-4.82473	1.70988e-06	0.999999	1.41033
246920_at	plastocyanin-like domain-containing protein	AT5G25090	246920_at	-3.05747	0.00021122	0.998663	-2.4455	6.38047e-05	0.99994	-2.6422	0.000324922	0.999526							1.73479	0.0199456	0.992352							-1.79569	0.0149871	0.972693
246921_at	similar to unnamed protein product [Vitis vinifera] (GB:CAO44352.1); contains InterPro domain Exosome-associated factor Rrp47/DNA strand repair C1D (InterPro:IPR011082)	AT5G25080	246921_at	1.47696	0.00820076	0.980076	1.71214	0.00060382	0.99958	1.30333	0.0406185	0.972629							1.69384	0.00154345	0.999154	1.59353	0.00107579	0.992785																						-1.51971	0.00831436	0.977881	1.62554
246923_at	endomembrane protein 70, putative	AT5G25100	246923_at	-1.46855	0.00513257	0.985875	-3.54581	4.05747e-10	1	-1.91663	2.54879e-05	0.999944							1.76945	0.000722477	0.999558	-2.48261	1.02742e-06	0.999963																									-3.36218
246924_at	RNA recognition motif (RRM)-containing protein	AT5G25060	246924_at							1.67041	0.0017478	0.998049							1.51345	0.0103858	0.995653
246925_at	CYP71B14 (cytochrome P450, family 71, subfamily B, polypeptide 14); oxygen binding	AT5G25180	246925_at																-1.2749	0.0367013	0.986969
246926_at	similar to NHL repeat-containing protein [Arabidopsis thaliana] (TAIR:AT5G14890.1); similar to unnamed protein product [Vitis vinifera] (GB:CAO67727.1)	AT5G25240	246926_at				-1.76582	0.00214979	0.998738							-12.8302	0.00284861	0	3.43279	0.000218746	0.999841	-3.94337	3.27e-06	0.999968																-3.11388	9.90899e-06	0.999165				1.68209	0.024008	0.965405	-4.68832
246928_at	similar to ubiquitin family protein [Arabidopsis thaliana] (TAIR:AT5G11080.1); similar to unnamed protein product [Vitis vinifera] (GB:CAO44308.1)	AT5G25270	246928_at							1.67924	0.00133215	0.998447							1.85328	0.0005127	0.999671	-2.81841	6.22064e-06	0.999926
246929_at	similar to unknown protein [Arabidopsis thaliana] (TAIR:AT4G32030.1)	AT5G25210	246929_at				2.15789	0.000259391	0.999798										3.13104	5.18593e-05	0.999954							4.76357	4.34264e-05	0.999989							1.80259	0.000173287	0.997564							-1.44776	0.00924631	0.973906
246930_at	KNAT3 (KNOTTED1-LIKE HOMEOBOX GENE 3); transcription factor	AT5G25220	246930_at							-4.40314	2.43644e-06	0.999992							-18.0585	1.05312e-07	1							1.4195	0.00830936	0.980839				2.16505	0.00298072	0.989918	1.96793	7.11418e-06	0.999811							2.41286	2.27238e-05	0.999949
246931_at	similar to unknown protein [Arabidopsis thaliana] (TAIR:AT2G25190.1); similar to unnamed protein product [Vitis vinifera] (GB:CAO44286.1); contains InterPro domain Protein of unknown function DUF862, eukaryotic (InterPro:IPR008580)	AT5G25170	246931_at													-3.8494	0.0193854	0	4.57534	2.43415e-07	1							1.70667	0.0045852	0.985589
246932_at	ethylene-responsive element-binding protein, putative	AT5G25190	246932_at	1.63801	0.00992978	0.977079				-2.48202	7.24484e-05	0.999866	-3.1105	0.0006043	0.989206				-18.6145	0.000245127	0.999825				26.6938	3.39128e-06	0.999994	6.17552	5.1691e-08	0.999999																-6.79342	9.53934e-06	0.999999	-2.92521
246935_at	EBF2 (EIN3-BINDING F BOX PROTEIN 2)	AT5G25350	246935_at	-1.63944	0.00315499	0.990126	-1.97937	0.00231235	0.998656	-1.46708	0.00207959	0.997742							2.07899	0.0008771	0.999479	-3.37828	0.000515195	0.999537				-2.11146	0.00204138	0.997317							1.51358	0.00336913	0.98577							-1.70926	0.00875854	0.989612	-2.42896
246936_at	similar to unknown protein [Arabidopsis thaliana] (TAIR:AT4G32342.1); similar to unknown [Populus trichocarpa] (GB:ABK93715.1)	AT5G25360	246936_at				-3.09209	1.4396e-07	1	-2.56151	4.44936e-06	0.999987							-5.2895	8.68824e-07	0.999999	1.30009	0.0162236	0.969712																						1.33952	0.0106926	0.976342
246938_at	CYCA2;1 (CYCLIN A2;1); cyclin-dependent protein kinase regulator	AT5G25380	246938_at
246943_at	protein kinase family protein	AT5G25440	246943_at				2.64749	1.97082e-05	0.999978	2.60264	1.98407e-06	0.999994							5.36106	6.22223e-06	0.999992	-3.38996	5.91303e-05	0.999697																						-2.54102	0.000240466	0.997572
246944_at	ubiquinol-cytochrome C reductase complex 14 kDa protein, putative	AT5G25450	246944_at				4.12767	1.23195e-07	1	4.81104	2.55958e-06	0.999992	3.90919	0.000196324	0.994586				4.64161	2.3294e-08	1																												7.26737
246945_s_at	integral membrane transporter family protein	AT5G25050	246945_s_at	-1.7455	0.000619392	0.997034	-2.86453	3.88435e-06	0.999995	-2.52418	8.35689e-05	0.999849	-2.76258	0.00145731	0.981529				-5.66642	7.51097e-07	0.999999							-1.4185	0.00335167	0.98224																1.49288	0.00220495	0.992895
246946_at	similar to unnamed protein product [Vitis vinifera] (GB:CAO66326.1)	AT5G25070	246946_at	-1.92737	0.000763077	0.996538	-2.26632	4.04222e-05	0.99996	-1.38888	0.0153503	0.987891																-1.52461	0.00470468	0.981232
246948_at	CYP71B12 (cytochrome P450, family 71, subfamily B, polypeptide 12); oxygen binding	AT5G25130	246948_at																-15.0472	2.19112e-06	0.999997	2.09912	0.000364415	0.996909	2.89763	0.00170682	0.994043
246951_at	pseudogene of ABC transporter family protein	AT5G04880	246951_at				3.17412	7.2441e-05	0.999933							3.10278	0.0254539	0										-1.58899	0.0121386	0.965232
246952_at	ATOFP13/OFP13 (Arabidopsis thaliana ovate family protein 13)	AT5G04820	246952_at				-2.3886	6.53494e-05	0.999939	-3.32759	2.09806e-05	0.999953				-7.10522	0.0147477	0	2.48711	0.000995132	0.999419							1.57754	0.00253642	0.990003							-1.44258	0.00870326	0.988467	1.98214	0.000590544	0.970736				-2.45037	4.75963e-05	0.999642	1.61354
246953_at	VPS60.2	AT5G04850	246953_at				1.54343	0.000258018	0.999799
246954_at	similar to unknown [Populus trichocarpa x Populus deltoides] (GB:ABK96633.1); contains domain SSF54427 (SSF54427)	AT5G04830	246954_at	1.47517	0.0058141	0.984519	2.2853	5.26226e-07	0.999999	1.2471	0.0412984	0.972246							-2.85823	2.7088e-06	0.999996																									1.7554	0.00124094	0.997893
246955_at	CPK1 (calcium-dependent protein kinase isoform AK1); calmodulin-dependent protein kinase/ kinase	AT5G04870	246955_at				-1.46853	0.0064302	0.996745										3.58216	1.1318e-06	0.999998	-1.4361	0.0126113	0.977618																						-1.66909	0.00286222	0.990842	-1.40449
246956_at	RTM2 (RESTRICTED TEV MOVEMENT 2)	AT5G04890	246956_at																3.19943	0.000249906	0.999822
246957_at	hydrolase/ zinc ion binding	AT5G24670	246957_at				1.68724	0.00167479	0.998984	2.22363	2.17882e-05	0.999951				2.57209	0.0243554	0										-1.9496	0.000399899	0.999623
246959_at	similar to RER1 (RETICULATA-RELATED 1) [Arabidopsis thaliana] (TAIR:AT5G22790.1); similar to unnamed protein product [Vitis vinifera] (GB:CAO24736.1)	AT5G24690	246959_at																-3.07975	1.24957e-05	0.999986
246960_at	similar to hypothetical protein OsI_003062 [Oryza sativa (indica cultivar-group)] (GB:EAY75215.1); similar to hypothetical protein OsJ_002759 [Oryza sativa (japonica cultivar-group)] (GB:EAZ12934.1); similar to unnamed protein product [Vitis vinifera] (GB:CAO45337.1); contains InterPro domain WD40 repeat-like (InterPro:IPR011046); contains InterPro domain WD40/YVTN repeat-like (InterPro:IPR015943…	AT5G24710	246960_at	-2.01329	0.000427296	0.997746	-2.80596	1.20627e-05	0.999986										1.5102	0.00712695	0.996857	-1.51711	0.00255236	0.993271
246962_s_at	ATBZIP9/BZO2H2 (BASIC LEUCINE ZIPPER O2 HOMOLOG 2); DNA binding / protein heterodimerization/ transcription factor	AT5G24800	246962_s_at				1.51044	0.00272182	0.998453										-2.1549	0.000146022	0.999888										-2.04352	0.000984286	0.971918													1.4671	0.00280934	0.994396
246964_at	pentatricopeptide (PPR) repeat-containing protein	AT5G24830	246964_at	-1.93307	0.00305204	0.990365	-2.1252	0.000478547	0.999656	-2.12423	0.000215291	0.999665	-2.68037	0.00248087	0.974495	-2.99726	0.0321351	0				1.33233	0.0293444	0.964678
246965_at	methyltransferase	AT5G24840	246965_at				-2.03996	0.000176045	0.999855										2.38279	0.000198401	0.999854																-1.78039	0.000327872	0.99927							-1.58721	0.0038731	0.991262
246966_at	CRY3 (CRYPTOCHROME 3); DNA binding / DNA photolyase/ FMN binding	AT5G24850	246966_at				1.43817	0.0461028	0.982194	2.23671	3.15633e-05	0.999933				3.93833	0.00921547	0				1.8695	0.000112485	0.998193				2.41651	0.000632041	0.999482
246968_at	zinc finger (C3HC4-type RING finger) family protein	AT5G24870	246968_at				1.41821	0.024284	0.989747										-2.80966	5.99193e-05	0.999948							1.69565	0.00807625	0.990621
246969_at	similar to calmodulin-binding protein-related [Arabidopsis thaliana] (TAIR:AT5G10660.1)	AT5G24880	246969_at							-4.38857	1.7467e-07	0.999999
246973_at	ABC1 family protein	AT5G24970	246973_at
246975_at	similar to unknown protein [Arabidopsis thaliana] (TAIR:AT2G24550.1); similar to putative KID-containing protein [Brassica napus] (GB:AAO53442.1)	AT5G24890	246975_at	1.39136	0.00841474	0.979696	1.44376	0.00147446	0.99909	2.52262	4.05438e-07	0.999998							2.0251	0.000101941	0.999917				2.68829	0.000498049	0.996348													1.82377	4.72738e-05	0.991699
246976_s_at	ABC1 family protein	AT5G24810	246976_s_at																-3.84249	1.19406e-05	0.999987	-1.31385	0.0132564	0.975178				1.92169	4.63595e-05	0.999545
246977_at	zinc finger (B-box type) family protein	AT5G24930	246977_at																-15.6807	1.15829e-09	1	-1.20629	0.00594728	0.983422
246978_at	CYP714A1 (cytochrome P450, family 714, subfamily A, polypeptide 1); oxygen binding	AT5G24910	246978_at				-1.23048	0.0299513	0.987716	-2.24574	7.40817e-05	0.999864				-5.20519	0.0222083	0	1.73582	0.0315905	0.988576
246980_at	peptidyl-prolyl cis-trans isomerase cyclophilin-type family protein	AT5G67530	246980_at																1.73977	0.00339766	0.998337
246981_at	bZIP protein	AT5G04840	246981_at
246983_at	leucine-rich repeat transmembrane protein kinase, putative	AT5G67200	246983_at	-1.92476	0.000841738	0.996278	-3.20261	2.88477e-06	0.999996	-2.87256	7.47711e-05	0.999862	-3.03096	0.000539249	0.989933				-1.68501	0.017219	0.993268
246985_at	FAD-dependent oxidoreductase family protein	AT5G67290	246985_at							1.4614	0.0103145	0.991326																-1.5495	0.00417418	0.992925
246986_at	RLK (RECEPTOR-LIKE KINASE); ATP binding / kinase/ protein serine/threonine kinase	AT5G67280	246986_at	-2.1401	0.00020679	0.998683	-5.62203	2.24052e-08	1	-2.23877	0.000154269	0.999747							-7.0679	6.55819e-07	0.999999	1.5645	0.00486243	0.984399				-1.80363	0.0016474	0.997238																			1.8872
246987_at	ATMYB44/ATMYBR1/MYBR1 (MYB DOMAIN PROTEIN 44); DNA binding / transcription factor	AT5G67300	246987_at	2.48141	3.73901e-05	0.999629	1.4568	0.0211209	0.99091	2.84975	8.98031e-09	1							3.65185	2.9614e-06	0.999996	-4.09203	1.62417e-05	0.99981	4.38396	0.000238311	0.996638	3.05525	3.89764e-06	0.999959				23.777	0.00308805	0.999644	3.21753	3.71035e-07	0.999949	-4.37081	1.10122e-05	0.999286				2.64724	1.3214e-05	0.99981	-17.0392
246989_at	unknown protein	AT5G67350	246989_at							2.49054	8.94458e-05	0.99984							-1.8714	0.00845284	0.99636	-1.49953	0.0168429	0.981562																									1.57817
246990_at	ARA12; subtilase	AT5G67360	246990_at	-2.55564	3.44117e-07	0.999989	-5.67384	1.14945e-10	1	-3.63031	2.5668e-07	0.999999							-7.17466	4.23917e-08	1																2.24032	9.75643e-07	0.999976							1.44896	0.00247573	0.994296
246991_at	peroxidase 73 (PER73) (P73) (PRXR11)	AT5G67400	246991_at	-9.17516	3.17341e-09	1	-46.1026	1.57672e-11	1	-4.76551	2.83094e-07	0.999999	-23.5119	0.00204339	0.977321				11.1122	7.13014e-09	1
246993_at	AZF1 (ARABIDOPSIS ZINC-FINGER PROTEIN 1); nucleic acid binding / transcription factor/ zinc ion binding	AT5G67450	246993_at							-1.33273	0.0351826	0.975732							10.6909	4.22928e-06	0.999995										1.74068	0.00666676	0.978449
246994_at	glycosyl hydrolase family protein 17	AT5G67460	246994_at																																											2.03358	0.00132617	0.998077
246995_at	formin homology 2 domain-containing protein / FH2 domain-containing protein	AT5G67470	246995_at	-1.81719	0.00134287	0.994743	-2.77247	1.60153e-05	0.999982	-1.47547	0.00707111	0.993683
246996_at	LBD37 (LOB DOMAIN-CONTAINING PROTEIN 37)	AT5G67420	246996_at				-2.73677	1.00233e-05	0.999988	2.46913	3.16734e-07	0.999999	2.54444	0.00128216	0.982914										4.63279	6.59957e-05	0.998385							5.0892	0.00552368	0.983038	1.67457	0.000360394	0.991138							-2.22862	0.000832434	0.996628	1.84271
246998_at	similar to unknown protein [Arabidopsis thaliana] (TAIR:AT5G11840.1); similar to hypothetical protein [Vitis vinifera] (GB:CAN75014.1); contains InterPro domain Protein of unknown function DUF1230 (InterPro:IPR009631)	AT5G67370	246998_at	1.46117	0.00887966	0.97888	1.80547	9.29714e-05	0.999917										-448.258	1.5497e-09	1							2.17673	0.000105693	0.99991																2.26524	4.89363e-06	0.99999
246999_at	phototropic-responsive NPH3 family protein	AT5G67440	246999_at				-2.02739	1.92664e-05	0.999979				-2.60175	0.00318435	0.970345							-1.39213	0.0197597	0.981781																						-2.04682	0.000322207	0.999025	-1.67493
247000_at	CKA1 (CASEIN KINASE ALPHA 1); kinase	AT5G67380	247000_at				-1.7105	0.000130239	0.999889										1.77807	0.00215733	0.998873
247001_at	ATNRAMP4 (Arabidopsis natural resistance-associated macrophage (NRAMP) protein 4); manganese ion transmembrane transporter/ metal ion transmembrane transporter	AT5G67330	247001_at				1.74122	0.000153756	0.999871										-2.61564	2.4764e-05	0.999975																1.56045	0.000363654	0.996425							1.87227	0.000889207	0.998406
247002_at	WD-40 repeat family protein	AT5G67320	247002_at	-1.40946	0.0183082	0.964173													1.78114	0.000189405	0.99986							-1.69413	0.000973211	0.99368
247004_at	EMB1408 (EMBRYO DEFECTIVE 1408)	AT5G67570	247004_at				3.74028	9.64597e-06	0.999988	1.8354	0.0155846	0.987736
247005_at	adenylylsulfate kinase, putative	AT5G67520	247005_at																-1.59011	0.0146493	0.994148																1.42445	0.00264763	0.994082
247006_at	similar to unnamed protein product [Vitis vinifera] (GB:CAO48511.1); similar to hypothetical protein [Vitis vinifera] (GB:CAN66554.1); similar to Os06g0157800 [Oryza sativa (japonica cultivar-group)] (GB:NP_001056861.1); contains InterPro domain Protein of unknown function DUF1674 (InterPro:IPR012875)	AT5G67490	247006_at																1.83319	0.00121059	0.999313							-1.50091	0.0133748	0.979028	-1.91645	0.000950982	0.962357	-2.15807	0.00076417	0.985951
247007_at	porin, putative	AT5G67500	247007_at				-1.64419	0.000163117	0.999865	-1.40698	0.00413196	0.995978							1.94025	0.000184819	0.999863																1.34368	0.00659807	0.981671
247008_at	ATARLA1D (ADP-ribosylation factor-like A1D); GTP binding	AT5G67560	247008_at				-1.25409	0.0425018	0.983397	-1.37109	0.00790205	0.993065
247009_at	unknown protein	AT5G67600	247009_at				2.29773	9.35066e-09	1	-1.24731	0.0320271	0.977568
247010_at	60S ribosomal protein L26 (RPL26B)	AT5G67510	247010_at	-1.66514	0.000389879	0.997894	-7.18715	3.8809e-11	1	-1.73657	0.000161889	0.999736	-2.48434	0.00291967	0.971857	-3.5957	0.0101205	0	1.46427	0.0088298	0.99622							1.54332	0.00160265	0.994734				-1.63899	0.00120193	0.963654	-1.90496	8.94026e-05	0.999747				-1.80413	2.3343e-05	0.993024	-2.82739	5.09139e-06	0.999991
247011_at	FRO1 (FROSTBITE1)	AT5G67590	247011_at																1.85862	0.000269184	0.99981
247012_at	ATTRB2/TRB2 (TELOMERE REPEAT BINDING FACTOR 2); DNA binding / transcription factor	AT5G67580	247012_at				3.56037	8.68947e-09	1	1.45526	0.0075517	0.993324																-2.23234	0.000159978	0.999322
247013_at	BT4 (BTB AND TAZ DOMAIN PROTEIN 4); protein binding / transcription regulator	AT5G67480	247013_at				7.49596	7.71937e-08	1										2.41069	0.000113372	0.99991	-15.2017	0.0108676	0.998536																									-38.0785
247014_at	DNA helicase, putative	AT5G67630	247014_at																2.67309	6.73187e-05	0.999942	-2.22037	0.0012044	0.994835
247015_at	prolyl oligopeptidase family protein	AT5G66960	247015_at																			1.14555	0.000816127	0.997649													-1.13135	0.0108909	0.965054							-1.13029	0.0113614	0.966867
247018_at	DNA binding / transcription factor	AT5G67000	247018_at
247020_at	similar to unknown protein [Arabidopsis thaliana] (TAIR:AT3G50340.1); similar to unknown protein [Oryza sativa (japonica cultivar-group)] (GB:BAD09363.1); contains domain DHS-like NAD/FAD-binding domain (SSF52467)	AT5G67020	247020_at							-2.59363	0.000191822	0.999696	-3.72996	7.64171e-05	0.996971
247022_at	lipase class 3 family protein	AT5G67050	247022_at
247023_at	HEC1 (HECATE 1); transcription factor	AT5G67060	247023_at	-1.81291	0.000825051	0.996333
247024_at	unknown protein	AT5G66985	247024_at	33.6317	6.77123e-11	1	42.8	2.56474e-10	1	9.65998	1.77856e-09	1	4.16381	0.000258427	0.993589	75.5418	0.00299613	0	44.2349	5.60579e-08	1
247025_at	ABA1 (ABA DEFICIENT 1); zeaxanthin epoxidase	AT5G67030	247025_at							1.51127	0.0093857	0.991987							-36.8723	1.88375e-09	1																1.30279	0.0176077	0.9756							1.9611	7.90947e-05	0.999816
247026_at	MAPKKK19 (Mitogen-activated protein kinase kinase kinase 19); kinase	AT5G67080	247026_at	1.25923	0.00856768	0.979426	14.129	1.19771e-06	0.999998	122.869	1.22728e-11	1	16.0184	0.000168354	0.995074				10.9049	0.000289915	0.999798
247028_at	ICU2 (INCURVATA2); DNA-directed DNA polymerase	AT5G67100	247028_at	-2.12854	0.000624777	0.997014	-2.97126	5.96386e-05	0.999943										1.96217	0.00304511	0.998486	1.87433	0.00191888	0.991106													-1.48652	0.0255775	0.96381							-1.56152	0.0208091	0.963937
247029_at	AP2 domain-containing transcription factor, putative	AT5G67190	247029_at				-1.29727	0.0317152	0.987095
247030_at	nucleic acid binding / pancreatic ribonuclease	AT5G67210	247030_at				-2.88772	0.00024266	0.999809	-3.44508	2.0688e-07	0.999999							8.53916	7.53361e-06	0.999991																7.3859	6.51875e-06	1
247031_at	glycosyl transferase family 43 protein	AT5G67230	247031_at				-1.41414	0.0440637	0.982873										-2.5347	0.000811754	0.999512																									1.77887	0.000471226	0.995649
247032_at	exonuclease	AT5G67240	247032_at				-2.64651	3.43033e-07	0.999999										1.70809	0.00142335	0.999211				-2.23828	0.000424893	0.977651										-1.39604	0.00372639	0.962232							-1.46782	0.00226795	0.973617
247033_at	SKIP2 (SKP1 INTERACTING PARTNER 2); ubiquitin-protein ligase	AT5G67250	247033_at				1.2492	0.0366692	0.985377	1.48081	0.000860556	0.998925							1.84011	0.000262638	0.999814							1.75144	0.00026398	0.999181
247034_at	CYCD3;2 (CYCLIN D3;2); cyclin-dependent protein kinase	AT5G67260	247034_at																-2.41844	0.000145153	0.999888
247035_at	ALC (ALCATRAZ); DNA binding / transcription factor	AT5G67110	247035_at																-1.7321	0.00474662	0.997784	1.11784	0.001323	0.994883																						1.35937	0.000703662	0.999361
247036_at	phospholipase C	AT5G67130	247036_at				-1.976	5.29785e-05	0.999949										-1.52964	0.00942468	0.996002	1.54402	0.00119982	0.996147				-1.41865	0.00440724	0.980703							1.38509	0.00105526	0.986627										1.5229
247037_at	RALFL34 (RALF-LIKE 34)	AT5G67070	247037_at	-1.33273	0.0183017	0.964182				-1.59744	0.000575883	0.999233							-3.05233	4.06975e-06	0.999995							-1.39985	0.0159949	0.981036																			1.362
247038_at	transferase family protein	AT5G67160	247038_at							-2.64701	0.00020789	0.999675							-2.82823	0.019304	0.992566													-2.28601	0.000485429	0.963878	2.13348	5.02517e-05	0.998704							1.565	0.0209439	0.96649
247039_at	ATEB1C (MICROTUBULE END BINDING PROTEIN 1); microtubule binding	AT5G67270	247039_at																5.20209	4.6965e-06	0.999994
247040_at	transferase family protein	AT5G67150	247040_at							-2.31687	0.000168657	0.999727							-2.10413	0.00141193	0.999216	1.56865	0.000503525	0.994474													2.24573	2.32609e-05	0.999257
247042_at	nitrogen regulation family protein	AT5G67220	247042_at	-1.42166	0.00615917	0.98385	-2.64115	1.5326e-09	1	-1.31576	0.0303333	0.978567																																		-1.61536	0.00256432	0.995765
247043_at	SNRK2-3/SNRK2.3/SRK2I (SNF1-RELATED PROTEIN KINASE 2.3); kinase/ protein kinase	AT5G66880	247043_at	1.98227	0.000299903	0.998266	6.09954	6.72038e-11	1	2.66907	8.1569e-08	1							5.95872	7.24298e-07	0.999999	-2.06774	1.97405e-05	0.999571				-3.56786	3.14385e-06	0.999964
247044_at	MAPKKK5 (Mitogen-activated protein kinase kinase kinase 5); kinase	AT5G66850	247044_at																																														1.52378
247045_at	similar to unknown [Populus trichocarpa x Populus deltoides] (GB:ABK96307.1); contains InterPro domain Protein of unknown function DUF1649 (InterPro:IPR012445)	AT5G66930	247045_at	1.90456	0.000287837	0.998318	2.92239	1.46624e-07	1	1.85846	7.24599e-05	0.999866							2.52705	9.71313e-06	0.999989							-1.41487	0.014991	0.966857
247046_at	similar to hypothetical protein OsI_036143 [Oryza sativa (indica cultivar-group)] (GB:EAY82184.1); similar to hypothetical protein OsJ_031573 [Oryza sativa (japonica cultivar-group)] (GB:EAZ17364.1); similar to Os12g0133900 [Oryza sativa (japonica cultivar-group)] (GB:NP_001066092.1); contains InterPro domain U3 small nucleolar ribonucleoprotein complex, subunit Mpp10p; (InterPro:IPR012173); cont…	AT5G66540	247046_at				-1.94053	0.000211788	0.99983										2.44259	0.00111933	0.999358							1.60211	0.0245759	0.969177							-1.64262	0.0151359	0.987454
247047_at	similar to unknown protein [Arabidopsis thaliana] (TAIR:AT2G23790.1); similar to unnamed protein product [Vitis vinifera] (GB:CAO22909.1); contains InterPro domain Protein of unknown function DUF607 (InterPro:IPR006769)	AT5G66650	247047_at	8.65663	4.82708e-05	0.999552	2.78829	0.000180593	0.999852	3.94708	3.02023e-09	1							37.1575	8.35417e-09	1	1.51431	0.0202908	0.975398	4.21655	0.000736393	0.998672	47.927	2.19405e-08	1	9.36082	6.49007e-05	0.999972	10.0703	0.000402904	0.999912										4.38967	0.000747534	0.999786
247048_at	phototropic-responsive NPH3 family protein	AT5G66560	247048_at	-1.94169	0.000357617	0.998025	-2.08302	0.000149242	0.999875	-2.12745	0.00110002	0.998678							1.70799	0.00673243	0.997007																1.54292	0.000736329	0.992337
247049_at	similar to unknown protein [Arabidopsis thaliana] (TAIR:AT4G34560.1); similar to hypothetical protein [Thellungiella halophila] (GB:ABB45849.1)	AT5G66440	247049_at							-1.41768	0.00847608	0.992644	-4.28519	9.56203e-05	0.996523				1.49303	0.0239929	0.991018
247052_at	HB53 (homeobox-8); DNA binding / transcription factor	AT5G66700	247052_at							2.78702	0.00960689	0.991829							2.73836	0.000275028	0.999807
247053_at	protein kinase, putative	AT5G66710	247053_at
247054_at	zinc finger (C2H2 type) family protein	AT5G66730	247054_at				-2.2571	2.55605e-05	0.999973																			1.81118	0.000327911	0.998606
247056_at	CHR01/DDM1 (DECREASED DNA METHYLATION 1); helicase	AT5G66750	247056_at				-2.49123	0.000122694	0.999894	1.5101	0.0146001	0.988389							4.63602	2.81353e-06	0.999996
247057_at	scarecrow transcription factor family protein	AT5G66770	247057_at	-2.34334	0.000245942	0.998503	-2.78078	0.000112996	0.999902	-1.59737	0.0050056	0.995274	-2.8696	0.00196364	0.977862													1.53324	0.0015791	0.99697
247058_at	DGL1 (defective glycosylation 1); dolichyl-diphosphooligosaccharide-protein glycotransferase	AT5G66680	247058_at	-1.39205	0.00662505	0.982962	-2.26118	2.47949e-07	1	-1.34863	0.00708481	0.993672							1.88873	0.00019155	0.999858
247059_at	UGT72E2; UDP-glycosyltransferase/ coniferyl-alcohol glucosyltransferase/ transferase, transferring glycosyl groups	AT5G66690	247059_at	-1.91469	0.00228004	0.992229	-7.13725	1.39645e-09	1	-3.14782	1.24936e-06	0.999996																																		2.23604	0.00181536	0.995659
247060_at	SDH1-1 (Succinate dehydrogenase 1-1)	AT5G66760	247060_at	-1.65541	0.000677473	0.99683	-1.58859	0.000118537	0.999897										2.74221	5.02691e-06	0.999994																1.64834	7.69637e-05	0.999175							1.42054	0.00580492	0.986612
247061_at	similar to unknown [Ammopiptanthus mongolicus] (GB:AAW33981.1)	AT5G66780	247061_at
247062_at	similar to unknown protein [Arabidopsis thaliana] (TAIR:AT1G61150.6); similar to unknown protein [Arabidopsis thaliana] (TAIR:AT1G61150.4); similar to unknown protein [Arabidopsis thaliana] (TAIR:AT1G61150.5); similar to unnamed protein product [Vitis vinifera] (GB:CAO71830.1); contains InterPro domain CTLH, C-terminal to LisH motif (InterPro:IPR006595)	AT5G66810	247062_at				1.94126	0.00026683	0.999793	2.7782	1.88997e-06	0.999994							1.45993	0.0242551	0.990932
247063_at	similar to hypothetical protein [Vitis vinifera] (GB:CAN66294.1); similar to unnamed protein product [Vitis vinifera] (GB:CAO23751.1)	AT5G66820	247063_at							-1.77151	0.000544097	0.999269
247066_at	Dof-type zinc finger domain-containing protein	AT5G66940	247066_at
247067_at	catalytic/ pyridoxal phosphate binding	AT5G66950	247067_at	-1.95885	0.00012867	0.999074	-3.27436	8.09952e-08	1	-2.11824	1.45606e-05	0.999965	-1.96131	0.00415617	0.965188																						-1.37773	0.00937255	0.982675
247068_at	similar to unknown protein [Arabidopsis thaliana] (TAIR:AT3G50640.1); similar to hypothetical protein [Vitis vinifera] (GB:CAN61148.1)	AT5G66800	247068_at
247069_at	SKS17 (SKU5 Similar 17); copper ion binding / oxidoreductase	AT5G66920	247069_at	-1.61722	0.000541896	0.997313	-2.72594	6.7084e-08	1	-1.53374	0.00314866	0.996799	-2.72209	0.000771938	0.987462				3.67514	1.25958e-06	0.999998							1.48462	0.00838948	0.978865																-2.33551	6.85276e-05	0.999674
247070_at	unknown protein	AT5G66815	247070_at				-1.84114	0.00585274	0.997										1.80148	0.0378958	0.986597
247072_at	similar to unknown protein [Arabidopsis thaliana] (TAIR:AT3G50900.1); similar to hypothetical protein [Thellungiella halophila] (GB:ABB45855.1)	AT5G66490	247072_at	1.82559	0.000191893	0.998754	2.61392	7.54342e-08	1										1.39864	0.0319077	0.988476				2.73933	0.000359249	0.995105										-2.01412	0.000125224	0.999512
247073_at	OE33/OEE1/OEE33/PSBO-1/PSBO1 (OXYGEN-EVOLVING ENHANCER 33); oxygen evolving/ poly(U) binding	AT5G66570	247073_at				-1.18782	0.00271547	0.998456	1.64262	0.000162311	0.999736							-22.5631	1.42997e-13	1							-1.17575	0.00907981	0.976279
247074_at	allergen V5/Tpx-1-related family protein	AT5G66590	247074_at							-1.753	9.29876e-05	0.999835				-3.34691	0.0160268	0				1.74002	0.000130603	0.99631	2.75634	0.00273828	0.991415																			-2.17033	0.000164354	0.999526	1.53869
247075_at	PLP3B (PHOSDUCIN-LIKE PROTEIN 3 HOMOLOG)	AT5G66410	247075_at				-1.62477	0.000225725	0.999821	-1.31501	0.0167513	0.98697							2.50382	1.90178e-05	0.99998																-1.41259	0.00853313	0.988791							-1.38373	0.0248193	0.969493
247076_at	GAMMA CA3 (GAMMA CARBONIC ANHYDRASE 3); carbonate dehydratase	AT5G66510	247076_at				-1.48544	0.000534304	0.999622										2.37	7.97053e-06	0.999991	1.47042	0.00116619	0.99463
247077_at	similar to tm-1^GCR26 protein [Solanum lycopersicum] (GB:BAF75725.1); similar to unnamed protein product [Vitis vinifera] (GB:CAO48327.1); similar to hypothetical protein [Thellungiella halophila] (GB:ABB45848.1); contains InterPro domain Protein of unknown function UPF0261 (InterPro:IPR010647)	AT5G66420	247077_at	-2.97559	6.46951e-06	0.999899	-4.75538	1.74688e-09	1	-3.61166	9.49752e-08	0.999999																-2.22805	0.00056318	0.998454							2.10505	1.18512e-05	0.99964							1.66478	0.000722987	0.994609	1.61998
247078_at	unknown protein	AT5G66000	247078_at										-2.47663	0.00224301	0.976004
247079_at	AKRP/EMB2036 (EMBRYO DEFECTIVE 2036); protein binding	AT5G66055	247079_at				1.36763	0.00403358	0.997826	1.57995	0.00608605	0.994431							-3.22462	3.39871e-06	0.999995
247080_at	PAD2 (20S proteasome alpha subunit D2); peptidase	AT5G66140	247080_at																1.6786	0.001135	0.99935	1.31677	0.0216265	0.961163
247081_at	ATRAD17 (RADIATION SENSITIVE)	AT5G66130	247081_at				1.48107	0.00234666	0.998639
247082_at	ATGRIP/GRIP; protein binding	AT5G66030	247082_at																1.83489	0.000310664	0.999786							-1.65008	0.00152887	0.995322
247083_at	similar to hypothetical protein [Thellungiella halophila] (GB:ABB45846.1)	AT5G66290	247083_at																2.10327	0.0003033	0.99979
247085_at	kinesin motor family protein	AT5G66310	247085_at	-3.94025	4.34099e-07	0.999986	-3.59104	1.37477e-06	0.999998	1.4285	0.0262489	0.981013							2.70195	0.000658674	0.999592	1.62024	0.0143475	0.972123													-1.52792	0.0136728	0.968406
247086_at	zinc finger (GATA type) family protein	AT5G66320	247086_at				-2.02878	0.00179822	0.998919	3.06991	2.67131e-06	0.999992							1.73909	0.00445325	0.997902							2.16034	0.000405691	0.997244
247087_at	leucine-rich repeat family protein	AT5G66330	247087_at	-1.82527	0.00523159	0.985675	-1.27172	0.0241492	0.989796	-2.31326	0.000279408	0.999583				-4.69506	0.00942052	0																									1.59029	0.000863661	0.978304
247089_at	ribosomal RNA adenine dimethylase family protein	AT5G66360	247089_at				2.3287	5.48324e-06	0.999993										1.89623	0.00043185	0.999716
247091_at	peroxidase 72 (PER72) (P72) (PRXR8)	AT5G66390	247091_at				-2.84037	2.40622e-08	1	-2.06665	1.99647e-06	0.999993				-2.34297	0.0471977	0	5.27712	3.12178e-07	0.999999
247092_at	ATFOLT1 (ARABIDOPSIS THALIANA FOLATE TRANSPORTER 1); binding / folic acid transporter	AT5G66380	247092_at				-1.55627	0.0122517	0.994319	-1.32791	0.0467213	0.969227
247094_at	GMD1 (GDP-D-MANNOSE 4,6-DEHYDRATASE 1); GDP-mannose 4,6-dehydratase	AT5G66280	247094_at	-2.25182	0.00228477	0.992217	-2.87607	0.000199187	0.999839	-1.83274	0.000146736	0.999757							34.6694	5.60768e-09	1
247095_at	RAB18 (RESPONSIVE TO ABA 18)	AT5G66400	247095_at	1.63985	0.0207679	0.960732							3.13317	0.00340775	0.969108				-130.725	3.1209e-08	1	-1.54412	0.00326848	0.990018										2.63557	0.00197558	0.996183										8.24311	0.000427101	0.999992
247096_at	S-adenosyl-L-methionine:carboxyl methyltransferase family protein	AT5G66430	247096_at
247097_at	(1-4)-beta-mannan endohydrolase, putative	AT5G66460	247097_at				-2.19142	0.000193077	0.999843	-3.23811	8.49077e-06	0.999978	-2.394	0.00287495	0.972118				-9.83379	2.15324e-07	1										3.1703	0.00103689	0.991399				-1.81842	0.0039732	0.988354							14.251	1.55907e-07	1	1.68926
247098_at	GTP binding / RNA binding	AT5G66470	247098_at				-2.83259	1.58763e-07	1										-11.7073	3.12463e-07	0.999999																									-1.62083	0.0052311	0.991602	1.29289
247099_at	pentatricopeptide (PPR) repeat-containing protein	AT5G66500	247099_at
247100_at	pentatricopeptide (PPR) repeat-containing protein	AT5G66520	247100_at				3.11113	3.52881e-05	0.999964										-10.4083	0.000145842	0.999888
247101_at	aldose 1-epimerase family protein	AT5G66530	247101_at				2.01301	5.18361e-06	0.999993										-1.83261	0.000355902	0.999759	1.33579	0.00571969	0.972136				-1.44529	0.00769149	0.981903																			1.3155
247102_at	Maf family protein	AT5G66550	247102_at	1.50343	0.00709018	0.982092	2.54399	3.95834e-06	0.999995	1.69492	0.0102479	0.991373
247103_at	zinc ion binding	AT5G66610	247103_at
247106_at	transducin family protein / WD-40 repeat family protein	AT5G66240	247106_at
247107_at	STR16 (SULFURTRANSFERASE PROTEIN 16)	AT5G66040	247107_at																1.68043	0.00126511	0.999287
247108_at	JR700 (Arabidopsis thaliana receptor homology region transmembrane domain ring H2 motif protein 1); peptidase/ protein binding / zinc ion binding	AT5G66160	247108_at																									-1.47935	0.0074242	0.977409
247109_at	ATPSK5 (PHYTOSULFOKINE 5 PRECURSOR); growth factor	AT5G65870	247109_at							-1.71752	0.00467292	0.995539							-8.05885	1.45807e-07	1																1.63664	0.00350494	0.984967										-2.00883
247110_at	leucine-rich repeat family protein	AT5G65830	247110_at				-1.67501	1.76471e-05	0.99998	-1.76839	0.0135779	0.989075	-2.32555	0.00418802	0.965028										-1.3417	0.000387305	0.994807	-1.73398	5.0286e-05	0.999929				-1.32718	0.000499122	0.993524	1.65029	0.000725899	0.997234
247111_at	unknown protein	AT5G65880	247111_at				-1.41687	0.0031362	0.998251																												-1.49021	0.00709609	0.983832
247112_at	binding	AT5G65950	247112_at	-1.85961	0.000706387	0.996731	-3.57558	4.5563e-09	1
247113_at	similar to CM0216.310.nc [Lotus japonicus] (GB:BAF98215.1); contains domain SSF52540 (SSF52540); contains domain PTHR11708 (PTHR11708)	AT5G65960	247113_at				1.67049	0.000173188	0.999857										2.05612	6.42402e-05	0.999944	-1.39724	0.00847806	0.979494				-1.64857	0.000172832	0.998396
247114_at	BSD domain-containing protein	AT5G65910	247114_at				-1.34133	0.0211027	0.990916	-1.31568	0.022568	0.983271							1.39566	0.0338135	0.987874	-1.48104	0.00551692	0.987321				-1.4287	0.00847281	0.97198
247115_at	ZWI (ZWICHEL); calmodulin binding / microtubule motor	AT5G65930	247115_at	-2.40996	9.27678e-05	0.999273	-4.18236	8.86976e-08	1	-2.10924	4.19878e-05	0.999915
247116_at	MLO10 (MILDEW RESISTANCE LOCUS O 10); calmodulin binding	AT5G65970	247116_at				-1.70337	0.0212691	0.990855	-1.78141	0.00400404	0.996083							7.91694	2.79604e-07	0.999999
247117_at	CHY1 (BETA-HYDROXYISOBUTYRYL-COA HYDROLASE 1); 3-hydroxyisobutyryl-CoA hydrolase	AT5G65940	247117_at				1.82254	2.18169e-05	0.999976
247118_at	ACR1 (ACT DOMAIN REPEAT 1)	AT5G65890	247118_at																-26.8437	1.04787e-07	1	1.54102	0.00265427	0.993807																						1.75376	0.00028864	0.997674	1.45575
247119_at	DEAD/DEAH box helicase, putative	AT5G65900	247119_at				-1.86866	0.00175182	0.998943																																					-2.01381	0.000407754	0.998295
247120_at	amino acid transporter family protein	AT5G65990	247120_at	-1.44226	0.0138666	0.970743	-2.01605	1.19648e-05	0.999986	-5.55142	4.62191e-05	0.999908				-3.02712	0.0214323	0	-32.6502	2.56305e-08	1	1.38038	0.00792418	0.986279													1.4947	0.00428978	0.988457							4.90614	3.73255e-06	0.999999
247121_at	RNA binding	AT5G66010	247121_at				1.55306	0.0119506	0.99444	1.38132	0.0248651	0.981855							2.49961	7.46428e-05	0.999937
247123_at	similar to wound-responsive family protein [Arabidopsis thaliana] (TAIR:AT1G19660.2); similar to wound-responsive family protein [Arabidopsis thaliana] (TAIR:AT1G19660.1); similar to unnamed protein product [Vitis vinifera] (GB:CAO24574.1); contains InterPro domain Protein of unknown function DUF151 (InterPro:IPR003729)	AT5G66050	247123_at	2.11295	4.41146e-05	0.999581	4.11982	8.71844e-09	1	4.857	1.85519e-09	1							7.02975	7.26131e-08	1
247124_at	oxidoreductase, 2OG-Fe(II) oxygenase family protein	AT5G66060	247124_at				2.01673	8.97994e-05	0.999919										2.60862	2.74398e-05	0.999973																									-1.8525	0.00219423	0.986839	1.5131
247125_at	zinc finger (C3HC4-type RING finger) family protein	AT5G66070	247125_at	5.03693	0.000113873	0.999154	5.50993	9.34292e-08	1	6.88872	2.48257e-10	1	4.45908	0.000817405	0.987016				8.85504	1.84155e-09	1	-1.97708	0.00141412	0.995413				4.18616	1.61931e-05	0.999953	4.00937	0.000405264	0.997326	4.9403	0.00929068	0.99068										1.58407	0.0210669	0.967323	-1.64306
247126_at	protein phosphatase 2C family protein / PP2C family protein	AT5G66080	247126_at							-2.01564	0.00265142	0.99723				-2.51509	0.0490096	0
247127_at	La domain-containing protein	AT5G66100	247127_at																3.18731	8.25019e-05	0.999931
247128_at	metal ion binding	AT5G66110	247128_at
247130_at	similar to NOL1/NOP2/sun family protein [Arabidopsis thaliana] (TAIR:AT1G06560.1); similar to unnamed protein product [Vitis vinifera] (GB:CAO48200.1); contains InterPro domain Bacterial Fmu (Sun)/eukaryotic nucleolar NOL1/Nop2p (InterPro:IPR001678)	AT5G66180	247130_at				2.01053	3.17577e-05	0.999967	1.53215	0.00444295	0.995725							1.79053	0.000905341	0.999464							-1.76176	0.00134018	0.996957
247131_at	ATLFNR1 (LEAF FNR 1); NADPH dehydrogenase/ electron transporter, transferring electrons within the cyclic electron transport pathway of photosynthesis/ electron transporter, transferring electrons within the noncyclic electron transport pathway of photosy	AT5G66190	247131_at				-1.20209	0.0424117	0.983427										-46.8605	2.09754e-10	1	1.21794	0.013829	0.968812																									1.27759
247132_at	armadillo/beta-catenin repeat family protein	AT5G66200	247132_at	-1.43209	0.0114553	0.974553	-2.54354	2.68131e-07	0.999999										1.44817	0.0235142	0.991174	-1.94488	3.29928e-05	0.999747													1.41375	0.00627239	0.981235	-1.59174	0.000826452	0.984184							-2.58184
247134_at	similar to unknown protein [Arabidopsis thaliana] (TAIR:AT3G51230.1); similar to unnamed protein product [Vitis vinifera] (GB:CAO48217.1)	AT5G66230	247134_at																10.5829	3.75258e-06	0.999995
247135_at	auxin-responsive protein, putative	AT5G66260	247135_at													-3.45353	0.014829	0
247136_at	similar to unknown protein [Arabidopsis thaliana] (TAIR:AT2G17850.1); similar to unnamed protein product [Vitis vinifera] (GB:CAO48196.1); contains InterPro domain Rhodanese-like (InterPro:IPR001763)	AT5G66170	247136_at				-1.73318	0.000330628	0.999751	-1.45503	0.0129758	0.989483							6.72738	1.43237e-05	0.999985							-1.67765	0.00300146	0.984451							1.54757	0.0053553	0.964832
247137_at	CPK28 (calcium-dependent protein kinase 28); calmodulin-dependent protein kinase	AT5G66210	247137_at	5.89931	0.000327284	0.99815	6.29387	6.5068e-08	1	3.30501	2.69464e-08	1							4.91373	6.19424e-08	1	-3.01705	4.94529e-05	0.999872				10.7816	8.81953e-06	1				4.39524	0.00068485	0.997814													-2.97153
247138_at	3-dehydroquinate synthase, putative	AT5G66120	247138_at				-1.42404	0.00202653	0.998801	-1.52682	0.00215903	0.997669							-1.62796	0.00158841	0.999133
247139_at	similar to unnamed protein product [Vitis vinifera] (GB:CAO23263.1); contains domain Adenine nucleotide alpha hydrolases-like (SSF52402)	AT5G66090	247139_at				1.36769	0.00533587	0.99723										-2.07362	0.000199121	0.999853																												1.47826
247140_at	kinectin-related	AT5G66250	247140_at				1.61302	0.000980275	0.999361										2.13205	4.80662e-05	0.999957							-1.56812	0.00587257	0.968838							1.75766	7.32301e-05	0.998667										1.53603
247141_at	pentatricopeptide (PPR) repeat-containing protein	AT5G65560	247141_at	-2.2101	0.00673037	0.982764	-1.85062	0.000370853	0.999724	-1.56416	0.0374061	0.974454
247142_at	pentatricopeptide (PPR) repeat-containing protein	AT5G65570	247142_at
247147_at	GTE7 (GLOBAL TRANSCRIPTION FACTOR GROUP E 7); DNA binding	AT5G65630	247147_at	-5.03357	4.75233e-08	0.999997	-11.1029	3.46347e-11	1	-3.13009	2.70373e-06	0.999992				-3.74694	0.0180642	0	-1.397	0.0298269	0.989137							2.13745	3.93564e-05	0.999792				2.85635	0.0120379	0.982516
247148_at	IAA9 (indoleacetic acid-induced protein 9); transcription factor	AT5G65670	247148_at	-1.45261	0.00300216	0.990481	-1.49497	0.000378967	0.999719										3.08719	9.10796e-06	0.99999							-1.51642	0.00845816	0.984803																			1.44175
247149_at	hydroxyproline-rich glycoprotein family protein	AT5G65660	247149_at	2.07935	0.000578124	0.997181	1.54713	0.000201413	0.999838	3.46428	2.82503e-11	1							11.3267	2.07878e-12	1	-2.19017	0.00439484	0.995655	4.35892	2.20438e-05	0.999937				-3.56002	0.000985637	0.989054													-3.58356	9.04892e-05	0.99987	-3.42907
247150_at	similar to unknown protein [Arabidopsis thaliana] (TAIR:AT4G36660.1); similar to unknown [Populus trichocarpa] (GB:ABK93535.1); contains InterPro domain Protein of unknown function DUF1195 (InterPro:IPR010608)	AT5G65650	247150_at	-2.68915	9.34253e-05	0.999269	-5.45608	4.7656e-07	0.999999	-2.08554	6.0608e-05	0.999885							1.67072	0.00558872	0.99745							-2.08724	0.00291299	0.99354
247151_at	BHLH093 (BETA HLH PROTEIN 93); DNA binding / transcription factor	AT5G65640	247151_at	2.76569	3.55748e-07	0.999988	3.14579	1.53639e-08	1							2.74602	0.038466	0	3.36649	2.68785e-07	0.999999							-1.79943	0.00471628	0.994488																1.61454	0.00446137	0.991154
247152_at	peptidase M3 family protein / thimet oligopeptidase family protein	AT5G65620	247152_at				-1.60245	0.000227882	0.999819																			-1.58438	0.00142761	0.994914
247153_at	BAM1 (big apical meristem 1); ATP binding / kinase/ protein serine/threonine kinase	AT5G65700	247153_at	-1.51776	0.00159645	0.994026	-5.56218	4.61398e-11	1	-2.29322	6.31069e-06	0.999983							1.66366	0.00515882	0.997619	-1.88592	0.000169423	0.99767													1.3289	0.00270052	0.985697							-1.59857	0.00117788	0.994816
247154_at	HSL2 (HAESA-LIKE 2); ATP binding / kinase/ protein serine/threonine kinase	AT5G65710	247154_at				-1.5299	0.0318139	0.98706	-4.60439	7.71393e-06	0.99998				-1.96122	0.034659	0	-5.32477	0.000325575	0.999777
247155_at	2-oxoglutarate dehydrogenase E1 component, putative / oxoglutarate decarboxylase, putative / alpha-ketoglutaric dehydrogenase, putative	AT5G65750	247155_at	-1.6222	0.00576475	0.984616	-1.62474	0.00377973	0.997944	1.40622	0.0159162	0.987518							5.26049	2.07435e-06	0.999997
247156_at	serine carboxypeptidase S28 family protein	AT5G65760	247156_at							-1.84123	4.36623e-05	0.999913																-1.93799	7.38255e-05	0.999548
247157_at	LINC4 (LITTLE NUCLEI4)	AT5G65770	247157_at	-1.43176	0.0155364	0.968212	-1.57007	0.0021153	0.998756													-1.31709	0.0415096	0.968811
247158_at	ATBCAT-5; branched-chain-amino-acid transaminase/ catalytic	AT5G65780	247158_at				1.29348	0.0290168	0.988047																			-1.31106	0.0202194	0.967079
247161_at	similar to unknown protein [Arabidopsis thaliana] (TAIR:AT3G49720.1); similar to unknown protein [Arabidopsis thaliana] (TAIR:AT3G49720.2); similar to hypothetical protein [Vitis vinifera] (GB:CAN74732.1); contains domain S-adenosyl-L-methionine-dependent methyltransferases (SSF53335)	AT5G65810	247161_at	-1.88676	0.000274284	0.998377	-8.65713	8.27567e-11	1	-3.02579	4.26675e-08	1				-2.95076	0.0263877	0																												-1.39999	0.0164068	0.966516
247163_at	soluble glycogen synthase-related	AT5G65685	247163_at				1.2564	0.0281153	0.988367										-3.05918	0.000121879	0.999904							-1.49063	0.0026806	0.98784
247164_at	ATNFS1/ATNIFS1/NFS1/NIFS1 (ARABIOPSIS THALIANA NITROGEN FIXATION S HOMOLOG 1); cysteine desulfurase/ transaminase	AT5G65720	247164_at				-1.80183	3.17874e-05	0.999967
247166_at	similar to antioxidant/ oxidoreductase [Arabidopsis thaliana] (TAIR:AT2G37240.1); similar to hypothetical protein [Vitis vinifera] (GB:CAN81556.1); contains InterPro domain Thioredoxin-like fold (InterPro:IPR012336); contains InterPro domain Thioredoxin fold (InterPro:IPR012335)	AT5G65840	247166_at	1.50596	0.0127424	0.972494	1.78377	0.000504786	0.99964	1.69398	0.00357472	0.996439							-23.2667	2.74458e-08	1																1.50909	0.00101668	0.996357							1.4909	0.00170636	0.995526	1.66257
247167_at	F-box family protein	AT5G65850	247167_at																1.92079	0.00716298	0.996843
247168_at	ankyrin repeat family protein	AT5G65860	247168_at	-2.35158	3.21825e-06	0.99994	-6.87655	1.42665e-08	1	-3.02515	0.000106004	0.999815	-2.97617	0.00116052	0.98392	-2.85759	0.0465879	0							-2.88313	1.81553e-05	0.999133							-2.20497	0.000193307	0.981111	-2.01505	7.55491e-05	0.999705				-1.72683	0.000768533	0.972654
247169_at	binding	AT5G65520	247169_at				-3.18807	2.07584e-05	0.999977	-3.90689	2.75545e-07	0.999999							1.80009	0.0162225	0.993607	-1.57347	0.0038313	0.995811										-1.66998	0.00660582	0.960369	-1.4342	0.0239524	0.962168										-1.47387
247170_at	protein kinase, putative	AT5G65530	247170_at				-3.05505	1.97351e-05	0.999978	-2.50905	2.00279e-05	0.999955							2.21937	0.000570286	0.999639
247171_at	similar to unnamed protein product [Vitis vinifera] (GB:CAO23654.1)	AT5G65540	247171_at				1.57414	0.0113658	0.994675	1.52092	0.00678857	0.993895							2.89433	9.55662e-07	0.999998
247172_at	UDP-glucoronosyl/UDP-glucosyl transferase family protein	AT5G65550	247172_at
247173_at	polyadenylate-binding protein family protein / PABP family protein	AT5G65260	247173_at				1.68059	3.76452e-05	0.999962	1.48881	0.000788731	0.999001
247174_at	similar to unnamed protein product [Vitis vinifera] (GB:CAO41077.1)	AT5G65250	247174_at				1.30478	0.0223331	0.990461
247175_at	GCL1 (GCR2-LIKE 1); catalytic	AT5G65280	247175_at																3.0107	4.05525e-06	0.999995										5.25658	0.0250733	0.988297				6.85083	9.60709e-09	1							3.05445	4.97551e-05	0.999927
247176_at	ACX2 (ACYL-COA OXIDASE 2); acyl-CoA oxidase	AT5G65110	247176_at							2.17555	1.35732e-05	0.999967							2.92705	4.17592e-06	0.999995	-1.77659	0.000328673	0.99753										1.86174	0.00765957	0.976039										1.56296	0.00280363	0.991743	-1.7346
247177_at	unknown protein	AT5G65300	247177_at				1.48424	0.014999	0.993234	2.22639	3.65293e-06	0.999989							3.90003	0.00012145	0.999904							33.0895	1.00454e-08	1	16.6122	0.00231675	0.99992	13.0041	0.0115894	0.997628
247178_at	short-chain dehydrogenase/reductase (SDR) family protein	AT5G65205	247178_at				2.19367	0.000618391	0.999571	6.16612	8.22286e-06	0.999979							1.56435	0.038814	0.986311
247179_at	basic helix-loop-helix (bHLH) family protein	AT5G65320	247179_at							-2.67115	0.00183351	0.997969
247180_at	histone H3	AT5G65350	247180_at																1.91067	0.021901	0.991704
247182_at	ATHB25/ZFHD2 (ZINC FINGER HOMEODOMAIN 2); transcription factor	AT5G65410	247182_at				-1.36447	0.0286842	0.988165										-7.76335	4.60397e-06	0.999994																-1.37575	0.0317207	0.963812							-1.71966	0.00191988	0.993943
247183_at	similar to unknown protein [Arabidopsis thaliana] (TAIR:AT4G24610.1); similar to unknown protein [Arabidopsis thaliana] (TAIR:AT5G48310.1); similar to unnamed protein product [Vitis vinifera] (GB:CAO61624.1); similar to unnamed protein product [Vitis vinifera] (GB:CAO22682.1); similar to hypothetical protein OsJ_008178 [Oryza sativa (japonica cultivar-group)] (GB:EAZ24695.1); contains InterPro do…	AT5G65440	247183_at				-1.49011	0.0173772	0.992318																																					-1.59845	0.0036524	0.99443
247184_at	ubiquitin carboxyl-terminal hydrolase family protein / zinc finger (MYND type) family protein	AT5G65450	247184_at	-1.96975	0.000836023	0.996297				-1.41386	0.0270026	0.980557
247185_at	kinesin motor protein-related	AT5G65460	247185_at				-1.44859	0.0147368	0.993337										-1.59594	0.012526	0.994889
247186_at	similar to unknown protein [Arabidopsis thaliana] (TAIR:AT4G24530.1); similar to unnamed protein product [Vitis vinifera] (GB:CAO61608.1); similar to unknown [Populus trichocarpa] (GB:ABK95421.1); similar to hypothetical protein [Vitis vinifera] (GB:CAN78778.1); contains InterPro domain Protein of unknown function DUF246, plant (InterPro:IPR004348)	AT5G65470	247186_at				-2.22258	4.42167e-07	0.999999	-1.42519	0.00806277	0.992947							-1.92641	0.00286611	0.998562	-1.48362	0.00614531	0.982414				1.62315	0.000898129	0.99542										-1.52324	0.00111154	0.972863	-1.77626	0.000196518	0.984461	2.00215	7.75179e-05	0.999718	-1.57794
247187_at	Identical to SGT1 protein homolog At5g65490 [Arabidopsis Thaliana] (GB:Q9LSM5); similar to hypothetical protein [Vitis vinifera] (GB:CAN64607.1); contains InterPro domain SGT1 (InterPro:IPR010770)	AT5G65490	247187_at				2.23232	4.00907e-06	0.999995	1.93941	0.000108029	0.999813							2.14534	0.000192205	0.999858																									-1.5285	0.00295109	0.982461
247188_at	GRF8 (GENERAL REGULATORY FACTOR 8); protein phosphorylated amino acid binding	AT5G65430	247188_at																2.41709	8.36825e-06	0.99999	-1.44239	0.00130197	0.994356																						-1.57613	0.014981	0.97761
247189_at	AGP7 (Arabinogalactan protein 7)	AT5G65390	247189_at	-2.11249	1.03598e-05	0.999857	-3.41672	1.29891e-09	1	-2.16268	6.96293e-06	0.999981				-2.35188	0.0476975	0	6.16349	2.34729e-07	1	-3.94019	0.0043634	0.998431	-2.67351	0.000895832	0.989746				-8.93431	0.00149015	0.999571	-5.31477	0.000214067	0.998428							-9.4183	3.54177e-05	0.999898	-12.7191	0.000574967	0.999993	-2.33063
247190_at	CYCD4;1 (CYCLIN D4;1); cyclin-dependent protein kinase regulator	AT5G65420	247190_at							-2.13551	0.000487311	0.999334							2.87634	0.000480786	0.999688
247191_at	ATHB5 (ARABIDOPSIS THALIANA HOMEOBOX PROTEIN 5); transcription factor	AT5G65310	247191_at	-3.63717	5.3384e-08	0.999997	-4.86316	2.1388e-09	1	-1.85909	4.788e-05	0.999905	-2.58116	0.000941944	0.985842	-3.07642	0.0374159	0				1.53871	0.00121394	0.994237																						-2.09914	0.0001436	0.999657	1.89521
247192_at	histone H3	AT5G65360	247192_at				-1.82317	2.78552e-05	0.999971										2.17867	3.44758e-05	0.999967																-1.40979	0.00263096	0.99112
247193_at	ripening-responsive protein, putative	AT5G65380	247193_at				2.02374	3.58577e-06	0.999995	1.60641	0.00061323	0.999192							-4.8866	2.41981e-07	1	-1.93539	0.00121365	0.997859																									-1.51412
247194_at	similar to unknown protein [Arabidopsis thaliana] (TAIR:AT4G38060.2); similar to unnamed protein product [Vitis vinifera] (GB:CAO61602.1)	AT5G65480	247194_at							-1.58037	0.000435933	0.999393							-1.35683	0.0407983	0.985697							-1.43124	0.0203978	0.966762																			2.00682
247196_at	AIL7 (AINTEGUMENTA-LIKE 7); DNA binding / transcription factor	AT5G65510	247196_at																-1.08585	0.0462394	0.984025
247197_at	leucine-rich repeat family protein / protein kinase family protein	AT5G65240	247197_at							-1.42616	0.0453961	0.969959							2.69832	8.82755e-05	0.999927				-2.20598	0.00320435	0.960892
247198_at	LMBR1 integral membrane family protein	AT5G65290	247198_at				-1.72765	0.00526124	0.997264	-1.70359	0.00157286	0.998214
247199_at	TGA1; DNA binding / calmodulin binding / transcription factor	AT5G65210	247199_at				-1.50651	0.00279052	0.998419										3.55212	1.6159e-06	0.999998
247200_at	similar to unknown protein [Arabidopsis thaliana] (TAIR:AT5G10110.1); similar to 52O08_25 [Brassica rapa subsp. pekinensis] (GB:AAZ67571.1)	AT5G65120	247200_at																																		-1.65401	0.00553657	0.976932
247201_at	ribosomal protein L29 family protein	AT5G65220	247201_at				1.43781	0.000283151	0.999782										-7.43506	9.38603e-08	1																-1.41678	0.00266506	0.985444
247202_at	AtRABA4a (Arabidopsis Rab GTPase homolog A4a); GTP binding	AT5G65270	247202_at				-2.923	3.78797e-08	1	-1.75666	0.000148375	0.999755																									-1.44443	0.00465857	0.989536							-1.48678	0.00489614	0.991196
247203_at	similar to unknown protein [Arabidopsis thaliana] (TAIR:AT5G10060.1); similar to 4D11_9 [Brassica rapa subsp. pekinensis] (GB:AAZ67523.1); contains InterPro domain ENTH/VHS (InterPro:IPR008942); contains InterPro domain Protein of unknown function DUF618 (InterPro:IPR006903); contains InterPro domain Regulation of nuclear pre-mRNA protein (InterPro:IPR006569)	AT5G65180	247203_at				-1.76726	0.000845218	0.999438	1.99383	0.000184702	0.999706
247204_at	AtRABH1a (Arabidopsis Rab GTPase homolog H1a); GTP binding	AT5G64990	247204_at																-1.48919	0.0444802	0.984563
247206_at	mitochondrial transcription termination factor-related / mTERF-related	AT5G64950	247206_at																3.75605	2.45672e-05	0.999976
247207_at	nucleotide-sugar transporter family protein	AT5G65000	247207_at																1.41335	0.0141187	0.994332
247209_at	programmed cell death 2 C-terminal domain-containing protein	AT5G64830	247209_at
247210_at	ANNAT2 (ANNEXIN ARABIDOPSIS 2); calcium ion binding / calcium-dependent phospholipid binding	AT5G65020	247210_at	-1.40467	0.0111311	0.975082	-4.0601	3.0584e-10	1	-1.59916	3.90042e-05	0.99992							6.27183	2.22589e-08	1							-1.59855	0.00574607	0.989971							1.52513	0.00233207	0.991616
247211_at	unknown protein	AT5G64880	247211_at	1.80797	0.000207293	0.998681	3.93625	1.88386e-09	1	1.25205	0.0438895	0.970796							2.88863	7.8977e-06	0.999991							-2.05251	0.000290004	0.999232
247212_at	senescence-associated protein-related	AT5G65040	247212_at				-1.5266	0.0150276	0.993223	-3.30938	8.77778e-07	0.999997							3.30264	6.25311e-06	0.999992																-1.94572	0.00215059	0.991268
247213_at	ATPEP1/PROPEP1 (Elicitor peptide 1 precursor)	AT5G64900	247213_at	2.09798	0.00718245	0.981922				1.77546	0.000927826	0.998855	3.61655	0.000536133	0.989969				3.02554	0.000277038	0.999806
247214_at	similar to unknown protein [Arabidopsis thaliana] (TAIR:AT5G09960.1); similar to 80C09_15 [Brassica rapa subsp. pekinensis] (GB:AAZ41826.1)	AT5G64850	247214_at				-1.36265	0.00919923	0.995565	-2.3484	0.000604129	0.999202				-3.51245	0.0373896	0	-22.3716	8.12175e-08	1	-1.70756	4.37925e-05	0.999544				2.7511	2.05699e-05	0.999972	-2.14532	0.000123581	0.979238	-1.93027	0.000273063	0.970737	-2.92122	4.86859e-06	0.999987	-1.49942	0.000386503	0.984352	-1.50081	0.00224981	0.969606	-1.46028	0.00441411	0.993841	-1.40353
247216_at	DPE1 (DISPROPORTIONATING ENZYME); 4-alpha-glucanotransferase	AT5G64860	247216_at				2.68907	9.18993e-07	0.999998	1.38015	0.0324151	0.977341							1.86673	0.00126012	0.999289							-8.45958	1.60451e-07	1																			1.48714
247218_at	ASN2 (ASPARAGINE SYNTHETASE 2); asparagine synthase (glutamine-hydrolyzing)	AT5G65010	247218_at				-3.1485	2.37579e-10	1										-7.03156	3.92212e-08	1																									-3.2537	2.64156e-06	0.999998
247219_at	CIP8 (COP1-INTERACTING PROTEIN 8); protein binding / zinc ion binding	AT5G64920	247219_at				-1.42076	0.0105224	0.995018										2.00712	9.22544e-05	0.999924																1.26992	0.0163162	0.96416
247220_at	CDKC;2 (CYCLIN-DEPENDENT KINASE C;2); kinase	AT5G64960	247220_at							1.48114	0.00624825	0.994306
247221_at	LIP1 (LIGHT INSENSITIVE PERIOD1); GTPase	AT5G64813	247221_at
247222_at	ATGCN5 (Arabidopsis thaliana general control non-repressible 5)	AT5G64840	247222_at				-2.08324	0.000156228	0.99987	1.39007	0.0111197	0.990761				2.28836	0.0357828	0	-27.004	1.84625e-08	1																1.3146	0.00848107	0.975483							1.49064	0.00120347	0.99605
247223_at	MAF4 (MADS AFFECTING FLOWERING 4)	AT5G65070	247223_at
247224_at	AGL68/MAF5 (MADS AFFECTING FLOWERING 5)	AT5G65080	247224_at
247225_at	BST1/DER4/MRH3 (BRISTLED1); hydrolase	AT5G65090	247225_at							-11.9512	3.6506e-08	1
247226_at	ethylene insensitive 3 family protein	AT5G65100	247226_at
247228_at	trehalose-6-phosphate phosphatase, putative	AT5G65140	247228_at				1.09162	0.037061	0.985243	-2.92638	4.29023e-06	0.999988							-18.4454	1.64915e-07	1	2.47016	0.0118102	0.989038				3.32658	4.05332e-05	0.999957	2.69533	0.00885407	0.98057				1.46692	0.0243887	0.964886							11.5709	1.08463e-07	1
247232_at	ATATH13 (ABC2 homolog 13)	AT5G64940	247232_at				-4.39295	2.14377e-10	1										-71.9624	1.80768e-09	1	1.34612	0.00479238	0.984409				1.53924	0.00187039	0.994355
247233_at	mitochondrial substrate carrier family protein	AT5G64970	247233_at	-1.66035	0.00966791	0.977523	-1.39731	0.0137716	0.993715	-2.61237	7.91764e-05	0.999856
247234_at	transcription regulator	AT5G64980	247234_at
247235_at	AAA-type ATPase family protein	AT5G64580	247235_at	-2.35025	2.91929e-05	0.999692	-6.48613	1.03307e-07	1										-6.64665	5.65787e-07	0.999999																									-1.57344	0.00175777	0.99575
247236_at	contains InterPro domain Protein of unknown function DUF537 (InterPro:IPR007491)	AT5G64590	247236_at
247237_at	similar to unknown protein [Arabidopsis thaliana] (TAIR:AT1G22460.1); similar to unnamed protein product [Vitis vinifera] (GB:CAO46424.1); contains InterPro domain Protein of unknown function DUF246, plant (InterPro:IPR004348)	AT5G64600	247237_at																2.04759	0.00357835	0.998261
247238_at	HAM1 (HISTONE ACETYLTRANSFERASE OF THE MYST FAMILY 1); H3/H4 histone acetyltransferase/ nucleic acid binding / zinc ion binding	AT5G64610	247238_at							1.25283	0.047165	0.968983
247239_at	pectinesterase family protein	AT5G64640	247239_at				-1.51025	0.00507721	0.997347				-7.76497	8.54684e-05	0.996755	-1.53273	0.0461219	0	-1.54615	0.0133567	0.994597
247240_at	U-box domain-containing protein	AT5G64660	247240_at	3.15646	0.000113705	0.999155	2.8689	0.000323272	0.999755	1.64537	0.00022293	0.999655							6.16701	2.61602e-05	0.999974				3.29467	0.00911414	0.98028	47.6486	2.92396e-09	1	2.59269	0.0132134	0.962025	4.0818	0.000338411	0.998794													-1.64773
247241_at	similar to unnamed protein product [Vitis vinifera] (GB:CAO68707.1)	AT5G64680	247241_at	1.5762	0.00587685	0.984397	1.77166	4.55906e-05	0.999955	2.12966	6.65807e-06	0.999982							3.50263	6.27184e-06	0.999992																									-1.81468	0.00356122	0.990619
247244_at	similar to unknown protein [Arabidopsis thaliana] (TAIR:AT5G09840.1); similar to 80C09_3 [Brassica rapa subsp. pekinensis] (GB:AAZ41814.1); contains InterPro domain Protein of unknown function DUF537 (InterPro:IPR007491)	AT5G64710	247244_at
247246_at	C/VIF2 (CELL WALL / VACUOLAR INHIBITOR OF FRUCTOSIDASE 2); pectinesterase inhibitor	AT5G64620	247246_at	-2.09246	8.95744e-05	0.999292	-2.32501	1.83506e-06	0.999997	-3.23905	7.41404e-06	0.99998	-2.52815	0.00145151	0.981574	-2.72133	0.0446211	0				-1.34061	0.0189951	0.97464							-2.11834	0.000409138	0.985692	-2.69459	4.42459e-05	0.994954	-1.63815	0.000667981	0.998593				-1.7215	0.00118495	0.972189	-4.10699	9.27421e-07	0.999998	-1.29905
247247_at	ribosomal protein L17 family protein	AT5G64650	247247_at																1.53499	0.00494397	0.997705	1.48221	0.00565718	0.981287																									1.46311
247248_at	magnesium transporter CorA-like family protein (MRS2-2)	AT5G64560	247248_at	-1.67906	0.00673076	0.982763				-2.01156	0.00250514	0.997359							-2.12801	0.00648223	0.997103							-3.75779	1.44213e-05	0.999963							1.4296	0.00737969	0.981196
247249_at	ribosomal protein L15 family protein	AT5G64670	247249_at				-1.54054	0.000888706	0.999413										1.77472	0.0048098	0.997758																-1.33988	0.0212932	0.966589							-1.96384	0.000260081	0.999426
247250_at	FAS2 (FASCIATA 2); nucleotide binding	AT5G64630	247250_at																1.32571	0.0076809	0.996648
247251_at	CESA6 (CELLULOSE SYNTHASE 6); transferase, transferring glycosyl groups	AT5G64740	247251_at	-2.48088	1.3244e-06	0.999969	-2.44887	7.52806e-08	1	-1.95835	5.17362e-05	0.999899													-2.18037	0.000588024	0.969896										1.38928	0.003135	0.994059
247255_at	similar to unknown protein [Arabidopsis thaliana] (TAIR:AT4G09830.1); similar to unnamed protein product [Vitis vinifera] (GB:CAO71731.1); similar to hypothetical protein [Vitis vinifera] (GB:CAN64859.1); contains InterPro domain Uncharacterised conserved protein UCP009193 (InterPro:IPR016549)	AT5G64780	247255_at	1.79183	0.00483975	0.986472	2.51548	3.39132e-06	0.999995										-7.37072	3.59638e-05	0.999966																-1.62559	0.00782873	0.970746				1.84226	0.0014988	0.967613				1.73402
247256_at	transducin family protein / WD-40 repeat family protein	AT5G64730	247256_at				-1.91841	0.00198981	0.99882
247257_at	26S proteasome regulatory subunit, putative (RPN5)	AT5G64760	247257_at																1.61781	0.00267776	0.998644
247258_at	Identical to Uncharacterized protein At5g64816 precursor [Arabidopsis Thaliana] (GB:Q8L8Q8;GB:Q9LV96); similar to unnamed protein product [Vitis vinifera] (GB:CAO22147.1)	AT5G64816	247258_at																																		-1.57386	0.00139298	0.99578							-1.76898	0.000599494	0.997517
247259_at	CPR5 (CONSTITUTIVE EXPRESSION OF PR GENES 5)	AT5G64930	247259_at				-1.44503	0.00265383	0.998486													-1.43262	0.00917479	0.981935																						1.41428	0.0112229	0.975905
247260_at	membrane protein-related	AT5G64500	247260_at				-1.48984	0.00156992	0.999039																			-1.68831	0.00123541	0.999128
247261_at	similar to unknown protein [Arabidopsis thaliana] (TAIR:AT1G58280.1); similar to unnamed protein product [Vitis vinifera] (GB:CAO67833.1); contains InterPro domain Phosphoglycerate mutase (InterPro:IPR013078)	AT5G64460	247261_at				2.06583	5.73697e-07	0.999999	1.32139	0.0096415	0.991804							-2.07158	0.000116723	0.999907							1.35308	0.0201553	0.970001
247262_at	ATFAAH (ARABIDOPSIS THALIANA FATTY ACID AMIDE HYDROLASE); N-(long-chain-acyl)ethanolamine deacylase/ amidase	AT5G64440	247262_at	-1.64009	0.00422652	0.987755	-2.35384	8.15426e-06	0.99999	-2.2123	6.90575e-06	0.999981																-1.57645	0.00236343	0.990767
247263_at	similar to unknown protein [Arabidopsis thaliana] (TAIR:AT2G14530.1); similar to unnamed protein product [Vitis vinifera] (GB:CAO67844.1); contains InterPro domain Protein of unknown function DUF231, plant (InterPro:IPR004253)	AT5G64470	247263_at				-1.79226	0.00551031	0.997152													1.68874	0.00146797	0.991161
247266_at	XYL4 (beta-xylosidase 4); hydrolase, hydrolyzing O-glycosyl compounds	AT5G64570	247266_at	-2.39331	8.24482e-07	0.999978	-4.78739	2.6268e-10	1	-4.13228	1.52147e-07	0.999999							-4.49212	0.00178838	0.99904	-2.39214	0.0001589	0.999647							-2.94412	0.000106691	0.99513										-2.15969	0.00403504	0.965404	-3.89628	0.00789194	0.997277	-2.67848
247267_at	RPS28 (RIBOSOMAL PROTEIN S28); structural constituent of ribosome	AT5G64140	247267_at				-1.4991	0.000134377	0.999886										2.51968	3.77007e-06	0.999995																-1.75009	0.000105673	0.999005							-1.61093	0.000361165	0.997926	1.27365
247268_at	protease inhibitor/seed storage/lipid transfer protein (LTP) family protein	AT5G64080	247268_at				-1.63158	0.00080981	0.999458																																					1.66281	0.00275337	0.991325
247269_at	AOX2 (alternative oxidase 2); alternative oxidase	AT5G64210	247269_at
247270_at	calmodulin-binding protein	AT5G64220	247270_at							1.39246	0.0156781	0.987674							3.28594	2.50886e-06	0.999997	-1.53158	0.00631856	0.992094																									-1.37601
247271_at	splicing factor, putative	AT5G64270	247271_at	-1.59714	0.00221156	0.992402	-1.75951	2.76325e-05	0.999971	1.30384	0.015719	0.987647										-1.31045	0.0198069	0.975562
247272_at	ATGCH (ARABIDOPSIS THALIANA GTP CYCLOHYDROLASE II); 3,4-dihydroxy-2-butanone-4-phosphate synthase/ GTP cyclohydrolase II	AT5G64300	247272_at				1.48309	0.000334335	0.999748	2.2	3.38469e-07	0.999999																1.77586	0.000175683	0.998724																-1.69584	0.00115815	0.999021
247274_at	DNAJ heat shock N-terminal domain-containing protein	AT5G64360	247274_at				2.51647	9.07711e-05	0.999919	2.13785	5.00917e-05	0.999902							4.66977	1.10522e-06	0.999998
247275_at	BETA-UP (BETA-UREIDOPROPIONASE); beta-ureidopropionase	AT5G64370	247275_at							-1.4602	0.001366	0.998414							1.66735	0.00155411	0.999149							-1.64879	0.00105323	0.995368
247276_at	HEN4 (HUA ENHANCER 4); nucleic acid binding	AT5G64390	247276_at				1.62451	0.0168146	0.992533	1.83112	0.0041413	0.99597							3.71164	0.000106342	0.999914				-2.84843	0.000200601	0.99707	-2.17555	0.000543316	0.994886
247277_at	DNA polymerase V family	AT5G64420	247277_at	-2.238	8.96858e-05	0.999291	-6.03102	2.80661e-10	1										1.46727	0.0155956	0.993822																									-1.8626	0.00240513	0.994112
247278_at	fructose-1,6-bisphosphatase family protein	AT5G64380	247278_at																-25.8007	4.56703e-06	0.999994				2.09479	0.00358079	0.974836	-1.41635	0.00954057	0.983193
247279_at	AGP1 (ARABINOGALACTAN-PROTEIN 1)	AT5G64310	247279_at	1.70212	0.0152553	0.968633	3.51662	2.91319e-08	1	2.07221	2.90416e-06	0.999991							3.68489	1.41088e-07	1	-2.14061	1.06511e-05	0.999902				5.35915	2.65613e-06	0.999999	3.98608	4.88495e-08	0.999993	8.30443	7.84895e-07	0.999999				-1.9201	3.70718e-05	0.996874				1.64106	0.000434241	0.998065	-2.36934
247280_at	phosphate-responsive protein, putative	AT5G64260	247280_at	2.66178	2.54118e-07	0.999991	2.04729	1.23489e-06	0.999998	2.13478	7.3518e-07	0.999997							33.4899	2.05991e-08	1	-2.45678	1.13109e-05	0.999856										5.53937	0.00101683	0.99941	2.05713	0.0037146	0.98504										-2.68996
247281_at	FKBP12 (FK506-binding protein 12 kD); FK506 binding / peptidyl-prolyl cis-trans isomerase	AT5G64350	247281_at																1.28341	0.0464833	0.98395							-1.29947	0.0350334	0.965735
247282_at	ATMC3 (METACASPASE 3); caspase	AT5G64240	247282_at	1.9756	0.000100119	0.999231	3.79291	3.61217e-09	1	10.1928	5.07003e-10	1							3.80139	1.09323e-06	0.999998	-1.56296	0.00145685	0.995637													1.43355	0.00929072	0.985951
247283_at	2-nitropropane dioxygenase family / NPD family	AT5G64250	247283_at	1.6082	0.00418661	0.98784	3.99352	8.90031e-09	1	5.38342	7.16456e-11	1	2.21317	0.00142712	0.981763				4.18893	1.16519e-07	1																									1.4476	0.00531491	0.990035
247284_at	ATOPT4 (oligopeptide transporter 4); oligopeptide transporter	AT5G64410	247284_at	-1.55881	0.014444	0.969858	-6.37408	2.26483e-08	1	-8.48987	9.35897e-06	0.999976										-1.6387	0.00133341	0.996104																						-2.9102	0.000300815	0.999099
247285_at	similar to unknown protein [Arabidopsis thaliana] (TAIR:AT5G09570.1); similar to unknown [Populus trichocarpa] (GB:ABK94558.1); contains InterPro domain CHCH (InterPro:IPR010625)	AT5G64400	247285_at																1.29273	0.0361248	0.987149																												1.2708
247286_at	DIT2.2 (DICARBOXYLATE TRANSPORTER 2.2); oxoglutarate:malate antiporter	AT5G64280	247286_at				1.6015	0.0107822	0.994912										-2.23746	0.000263285	0.999814																1.79552	1.12627e-05	0.999075
247287_at	similar to unknown protein [Arabidopsis thaliana] (TAIR:AT3G19920.1); similar to hypothetical protein [Trifolium pratense] (GB:BAE71289.1)	AT5G64230	247287_at				9.10018	1.53376e-06	0.999998										-2.85224	0.00485492	0.99774																-1.26682	0.00376838	0.978946							2.16009	0.00601061	0.994955
247288_at	NPH3 (NON-PHOTOTROPIC HYPOCOTYL 3); signal transducer	AT5G64330	247288_at																-1.62415	0.00694293	0.996927							-1.59853	0.00341548	0.989608							-1.58605	0.00199724	0.992995							-1.56993	0.00310396	0.991669	1.41724
247289_at	DCT/DIT2.1 (DICARBOXYLATE TRANSPORT); oxoglutarate:malate antiporter	AT5G64290	247289_at				-1.99755	1.01678e-06	0.999998	-1.36148	0.0122494	0.98998							-3.15562	2.37238e-06	0.999997
247291_at	similar to hypothetical protein MtrDRAFT_AC148396g23v2 [Medicago truncatula] (GB:ABN05732.1)	AT5G64480	247291_at				-2.76286	1.20384e-05	0.999986										-6.51698	9.07435e-07	0.999999
247292_at	binding	AT5G64490	247292_at
247293_at	similar to unnamed protein product [Vitis vinifera] (GB:CAO49799.1)	AT5G64510	247293_at				8.27225	1.18116e-06	0.999998	12.6494	9.86133e-05	0.999826	10.266	7.74757e-05	0.996945				2.46379	0.00234852	0.998788	1.93765	0.00305945	0.981366	2.91478	0.00055928	0.992328	3.69319	2.56194e-05	0.99994							5.0136	0.00010692	0.999944										18.4758
247295_at	similar to unnamed protein product [Vitis vinifera] (GB:CAO49698.1)	AT5G64180	247295_at				-1.83919	0.00149613	0.999078																			-1.50367	0.00695062	0.989583																2.37371	1.08046e-05	0.99996	1.86949
247296_at	similar to unnamed protein product [Vitis vinifera] (GB:CAO49690.1)	AT5G64160	247296_at																3.03461	8.04099e-06	0.999991
247297_at	peroxidase, putative	AT5G64100	247297_at				-1.48803	0.00106269	0.999314	1.19519	0.0445911	0.970406							7.57587	1.06854e-07	1
247298_at	RSW3 (RADIAL SWELLING 3); hydrolase, hydrolyzing O-glycosyl compounds	AT5G63840	247298_at	-2.18114	7.008e-06	0.999893	-3.98837	2.68863e-09	1	-1.67756	0.000192611	0.999695																-1.31474	0.0146882	0.966682
247299_at	PHD finger family protein	AT5G63900	247299_at																			1.08063	0.0188616	0.970311
247300_at	FCLY; prenylcysteine oxidase	AT5G63910	247300_at							-1.32418	0.0191796	0.985404																-1.5149	0.00374505	0.986013
247301_at	DNA topoisomerase III alpha, putative	AT5G63920	247301_at																1.63083	0.004707	0.9978
247302_at	VPS20.1	AT5G63880	247302_at				2.03013	5.60638e-06	0.999993	1.34133	0.00507563	0.995219							3.27065	7.79501e-07	0.999999							-2.47267	2.28504e-05	0.99988
247303_at	ATHDH (HISTIDINOL DEHYDROGENASE)	AT5G63890	247303_at																																											-1.32322	0.0329268	0.977608
247304_at	AAP4 (amino acid permease 4); amino acid transmembrane transporter	AT5G63850	247304_at	-2.09605	0.000206564	0.998685	-3.14591	7.81439e-07	0.999999																												2.39132	4.94275e-07	0.999957							-2.49416	2.12166e-05	0.99995
247305_at	unknown protein	AT5G63905	247305_at				2.21962	0.000242806	0.999809	1.4942	0.00693074	0.993788							5.02425	1.56287e-06	0.999998
247306_at	PP7 (protein phosphatase 7); protein serine/threonine phosphatase	AT5G63870	247306_at																																		1.43147	0.0133046	0.969132
247307_at	UVR8 (UVB-RESISTANCE 8)	AT5G63860	247307_at				1.96201	7.81051e-06	0.99999													-1.49529	0.00406067	0.988512				-1.98649	1.38299e-05	0.999304																			1.47426
247308_at	leucine-rich repeat transmembrane protein kinase, putative	AT5G63930	247308_at	-1.77295	0.00527424	0.985589	-1.95011	0.00739383	0.996328	-1.26543	0.0333714	0.976782							7.19533	7.10021e-07	0.999999							-1.5517	0.0182782	0.964582
247309_at	protein kinase family protein	AT5G63940	247309_at	-1.44123	0.0183909	0.964056													2.96529	6.09393e-06	0.999993							1.37639	0.0140178	0.964661
247310_at	CHR24 (chromatin remodeling 24); ATP binding / DNA binding / helicase	AT5G63950	247310_at																2.862	0.000195223	0.999856
247312_at	copine-related	AT5G63970	247312_at				1.37973	0.0323406	0.986876	2.48422	6.97484e-06	0.999981							10.0059	1.07921e-08	1																3.11082	1.93878e-05	0.999862
247313_at	SAL1 (FIERY1); 3'(2'),5'-bisphosphate nucleotidase/ inositol or phosphatidylinositol phosphatase	AT5G63980	247313_at				-1.7959	4.88431e-06	0.999994	-1.85738	0.000214425	0.999666																									1.65834	0.0008907	0.997396
247315_at	similar to unnamed protein product [Vitis vinifera] (GB:CAO71671.1)	AT5G64010	247315_at																2.28586	0.000971186	0.999431
247316_at	dehydration-responsive protein-related	AT5G64030	247316_at	-2.03583	1.16356e-05	0.999844	-4.37889	7.36308e-10	1	-2.54557	2.71762e-07	0.999999							-2.06848	0.000102814	0.999917
247318_at	3'(2'),5'-bisphosphate nucleotidase, putative / inositol polyphosphate 1-phosphatase, putative	AT5G63990	247318_at				-1.50635	0.0211933	0.990883	-2.20339	6.00031e-06	0.999984							3.57912	5.09055e-06	0.999994
247319_at	ATERS/ERS/OVA3 (OVULE ABORTION 3); glutamate-tRNA ligase	AT5G64050	247319_at				-2.69179	9.66123e-05	0.999914										1.81068	0.00364516	0.998233
247320_at	PSAN (photosystem I reaction center subunit PSI-N); calmodulin binding	AT5G64040	247320_at				-1.25192	0.000544541	0.999616	2.1931	2.4678e-05	0.999946							-53.6835	1.002e-11	1							-1.18441	0.00187352	0.992254	-1.14096	0.00210146	0.967864				-1.20389	0.000851813	0.995461
247322_at	similar to unknown protein [Arabidopsis thaliana] (TAIR:AT5G21050.1); similar to unnamed protein product [Vitis vinifera] (GB:CAO43471.1)	AT5G64090	247322_at				-2.3925	1.10219e-05	0.999987	-1.35135	0.033793	0.976537							2.03416	0.00105037	0.999392
247323_at	dentin sialophosphoprotein-related	AT5G64170	247323_at				-18.8592	2.691e-09	1	1.61335	0.00639938	0.994191	2.61228	0.00354509	0.968364	2.60991	0.0476285	0	-32.1677	5.17279e-09	1	1.39596	0.0018421	0.99295																						2.22458	6.24283e-05	0.999944	1.60077
247325_at	ATSC35 (ARABIDOPSIS THALIANA ARGININE/SERINE-RICH SPLICING FACTOR 35, 35 KDA PROTEIN); RNA binding	AT5G64200	247325_at				1.66019	0.000122236	0.999895	1.50955	0.00123463	0.998543							1.77915	0.000959876	0.999437
247326_at	peroxidase, putative	AT5G64110	247326_at							3.33216	2.6122e-05	0.999943																									-1.55056	0.0131541	0.977291										1.39585
247327_at	peroxidase, putative	AT5G64120	247327_at							1.62191	0.00340565	0.996581							-2.36151	0.00411988	0.998037							2.39104	0.00863803	0.971996							9.30381	2.56693e-08	0.999787
247328_at	similar to unknown protein [Arabidopsis thaliana] (TAIR:AT1G69510.2); similar to unknown protein [Arabidopsis thaliana] (TAIR:AT1G69510.1); similar to unknown protein [Arabidopsis thaliana] (TAIR:AT1G69510.3); similar to hypothetical protein [Vitis vinifera] (GB:CAN80447.1); contains InterPro domain Lg106-like (InterPro:IPR012482)	AT5G64130	247328_at				1.21013	0.0393537	0.98446										2.11704	0.000105259	0.999915																-1.34965	0.00872843	0.982275
247329_at	methylase family protein	AT5G64150	247329_at																2.16468	0.00216801	0.998868
247330_at	GAMMA CAL1 (GAMMA CARBONIC ANHYDRASE LIKE 1); carbonate dehydratase	AT5G63510	247330_at				-1.66596	1.13913e-05	0.999987	-1.37203	0.00542272	0.994945							1.98508	8.60148e-05	0.999929																												1.29659
247331_at	ATFP3 (Arabidopsis thaliana farnesylated protein 3); metal ion binding	AT5G63530	247331_at																-5.02732	5.80389e-07	0.999999	1.46555	0.00902191	0.97469				1.41415	0.0170598	0.968348
247332_at	similar to hypothetical protein [Vitis vinifera] (GB:CAN75279.1); contains InterPro domain Protein of unknown function DUF167 (InterPro:IPR003746)	AT5G63440	247332_at
247333_at	flavonol synthase, putative	AT5G63600	247333_at	-1.58042	0.00211497	0.992648				1.37228	0.0036698	0.996359							7.71041	1.33796e-07	1
247334_at	HEN3 (HUA ENHANCER 3); kinase	AT5G63610	247334_at							2.94612	6.94981e-08	1							1.61464	0.0025058	0.998719
247335_at	DEAD box RNA helicase, putative	AT5G63630	247335_at																1.89531	0.0165196	0.993506
247336_at	VHS domain-containing protein / GAT domain-containing protein	AT5G63640	247336_at				2.63591	5.612e-08	1	1.89963	5.19558e-05	0.999899							3.92093	2.69314e-06	0.999996	-1.56673	0.0178509	0.971002
247337_at	LCR74/PDF2.5 (Low-molecular-weight cysteine-rich 74)	AT5G63660	247337_at				-4.9755	1.0463e-06	0.999998	-2.24912	1.26059e-05	0.999969	-2.03648	0.00442292	0.963863				15.3137	6.5058e-09	1
247338_at	pyruvate kinase, putative	AT5G63680	247338_at				2.48816	1.05598e-07	1	1.39839	0.00319984	0.996755							3.20802	1.45559e-06	0.999998																1.30418	0.00540611	0.967744
247339_at	similar to hypothetical protein [Vitis vinifera] (GB:CAN67844.1); similar to unnamed protein product [Vitis vinifera] (GB:CAO22434.1); contains InterPro domain Nucleic acid-binding, OB-fold (InterPro:IPR012340); contains InterPro domain Nucleic acid-binding, OB-fold-like (InterPro:IPR016027)	AT5G63690	247339_at				1.54682	0.00947436	0.99545										1.4444	0.00279473	0.998593
247340_at	zinc finger (C3HC4 type RING finger) family protein	AT5G63700	247340_at																-3.87911	1.49693e-05	0.999984																									1.89263	3.22257e-05	0.999618
247344_at	IBR domain-containing protein	AT5G63750	247344_at
247345_at	IBR domain-containing protein	AT5G63760	247345_at							1.48768	0.0165657	0.987092							6.40561	1.30899e-06	0.999998
247346_at	ATDGK2 (DIACYLGLYCEROL KINASE 2); diacylglycerol kinase	AT5G63770	247346_at							-2.33502	0.000377994	0.999462	-3.07083	0.00375135	0.967268	-1.22353	0.0182218	0	-1.35041	0.0118618	0.995124							2.73255	0.00027569	0.999735
247347_at	SHA1 (SHOOT APICAL MERISTEM ARREST 1); protein binding / zinc ion binding	AT5G63780	247347_at				1.40464	0.0058299	0.99701	-4.02636	1.00717e-06	0.999996	-2.59529	0.00080223	0.987164				-7.11919	1.79731e-07	1	1.66842	0.000307561	0.998302				-1.48288	0.0130352	0.976817																-1.84684	0.00129181	0.99779
247348_at	BGAL10 (beta-galactosidase 10); beta-galactosidase	AT5G63810	247348_at				1.67365	0.00215724	0.998735	-1.42719	0.017704	0.986352							4.63159	4.78068e-06	0.999994							-5.62935	0.000119827	0.999983							-1.74093	0.0146532	0.981526							-2.20837	0.00395615	0.995421
247349_at	similar to unknown protein [Arabidopsis thaliana] (TAIR:AT4G28920.1); contains InterPro domain Protein of unknown function DUF626, Arabidopsis thaliana (InterPro:IPR006462)	AT5G63820	247349_at
247350_at	zinc finger (HIT type) family protein	AT5G63830	247350_at							1.60411	0.00222864	0.997606							2.72369	0.00025698	0.999818
247351_at	ANAC102 (Arabidopsis NAC domain containing protein 102); transcription factor	AT5G63790	247351_at	3.3496	0.000534199	0.997341	9.00968	5.15856e-10	1	5.83045	2.0203e-10	1	21.519	7.58221e-05	0.996986	3.907	0.00851707	0	6.63276	3.77279e-06	0.999995							2.26683	0.009583	0.970607	5.51719	0.00113391	0.998052	5.48955	0.00239977	0.966683													-2.79836
247352_at	SNRK2-5/SNRK2.5/SRK2H (SNF1-RELATED PROTEIN KINASE 2.5); kinase	AT5G63650	247352_at	3.52188	7.52172e-05	0.999378	3.66047	1.00831e-06	0.999998	1.35645	0.00962423	0.991816							16.2371	5.26779e-09	1
247353_at	oxidoreductase, zinc-binding dehydrogenase family protein	AT5G63620	247353_at	1.3654	0.0150917	0.968878				2.00639	2.60361e-05	0.999943							4.20003	1.49692e-07	1	-1.39747	0.0124445	0.97456				-2.42192	1.5411e-05	0.999934
247354_at	FLS (Flavonol synthase); flavonol synthase	AT5G63590	247354_at				-3.03845	7.34508e-07	0.999999	-2.35134	4.87524e-07	0.999998							6.87183	3.22768e-07	0.999999
247355_at	SPT42 (SPT4 HOMOLOG 2); positive transcription elongation factor/ zinc ion binding	AT5G63670	247355_at				2.15689	4.61883e-07	0.999999																												-1.49652	0.000288053	0.995629										1.23653
247356_at	BGAL6/MUM2 (MUCILAGE-MODIFIED 2); beta-galactosidase	AT5G63800	247356_at							-2.08027	0.000214347	0.999666							-3.13689	1.34129e-05	0.999985	-1.30001	0.027747	0.969841				-1.95345	0.000163621	0.999667
247357_at	leucine-rich repeat transmembrane protein kinase, putative	AT5G63710	247357_at	-2.32104	2.21363e-05	0.999749	-2.51773	4.4777e-05	0.999956	-1.55953	0.00966132	0.99179																-1.51914	0.005049	0.990508							1.40608	0.00390974	0.991852
247359_at	transferase family protein	AT5G63560	247359_at										4.61807	0.00129265	0.982829				12.5592	4.33769e-08	1	1.03755	0.00153469	0.99355
247360_at	CYP94B1 (cytochrome P450, family 94, subfamily B, polypeptide 1); oxygen binding	AT5G63450	247360_at				-2.30584	0.000340553	0.999744																												3.12687	0.0109	0.993658
247361_at	similar to unknown [Populus trichocarpa] (GB:ABK95190.1)	AT5G63480	247361_at																			-1.48617	0.00372909	0.991506	3.04185	0.00069413	0.997435																			-1.56383	0.00291499	0.993504	-1.35644
247362_at	ATPAP29/PAP29 (purple acid phosphatase 29); acid phosphatase/ protein serine/threonine phosphatase	AT5G63140	247362_at				-2.13054	7.36113e-05	0.999932										-1.88745	0.0103741	0.995657																-2.29264	0.000567382	0.999474							-2.73469	0.000233749	0.999772
247364_at	tetratricopeptide repeat (TPR)-containing protein	AT5G63200	247364_at				1.75039	0.00346995	0.998091	1.66159	0.00051992	0.999296							2.9561	1.85324e-05	0.999981							-1.54254	0.00467403	0.973474
247365_at	similar to unnamed protein product [Vitis vinifera] (GB:CAO69008.1); contains InterPro domain Protein of unknown function DUF410 (InterPro:IPR007317)	AT5G63220	247365_at				-1.47806	0.0157982	0.992924	-1.45789	0.0179601	0.986186							1.63759	0.00820785	0.996451
247366_at	zinc finger (CCCH-type) family protein	AT5G63260	247366_at				1.70139	0.00581431	0.997017	1.69248	0.000156617	0.999744							3.58222	1.28559e-06	0.999998	-1.72579	0.00530443	0.992057				-1.5036	0.00786838	0.973185
247367_at	coproporphyrinogen oxidase-related	AT5G63290	247367_at
247368_at	DNA-binding bromodomain-containing protein	AT5G63330	247368_at				1.67881	0.00380482	0.997933																			1.53059	0.00134362	0.992981	3.33317	0.00299937	0.993115	1.78946	0.0116258	0.96421										1.39411	0.00466053	0.980342
247370_at	similar to unknown protein [Arabidopsis thaliana] (TAIR:AT2G22795.1); similar to hypothetical protein PFE0440w [Plasmodium falciparum 3D7] (GB:XP_001351647.1); contains domain FALZ-RELATED BROMODOMAIN-CONTAINING PROTEINS (PTHR22880); contains domain GCN5 GENERAL CONTROL OF AMINO-ACID SYNTHESIS 5-LIKE 2, GCNL2 (PTHR22880:SF2)	AT5G63320	247370_at	-2.32653	0.00075105	0.996579	-1.78406	0.00160005	0.999023										-2.90713	0.000490904	0.999683				-2.1605	0.000325175	0.975654	1.5313	0.00214686	0.99327	2.56265	0.00115256	0.994965				-1.82235	0.000295564	0.999467							1.37955	0.0181213	0.973552
247371_at	HDA6 (HISTONE DEACETYLASE 6); histone deacetylase	AT5G63110	247371_at																1.40486	0.0180923	0.992973							1.45525	0.0118232	0.97302
247372_at	zinc finger (C2H2 type) family protein	AT5G63280	247372_at																									-1.78084	0.00682918	0.96945
247373_at	contains InterPro domain Protein of unknown function DUF1713, mitochondria (InterPro:IPR013177)	AT5G63150	247373_at				-1.38337	0.0188067	0.991776										1.75866	0.00195521	0.998964																-1.52373	0.0185168	0.979367
247374_at	MA3 domain-containing protein	AT5G63190	247374_at							3.0852	2.7931e-09	1							3.92618	2.2712e-07	1	-1.64822	0.000787233	0.998757				-2.48086	2.34603e-05	0.999947													1.82542	0.00299718	0.963318
247375_at	similar to unnamed protein product [Vitis vinifera] (GB:CAO64253.1)	AT5G63135	247375_at																			-1.49483	0.0283857	0.960753													-2.46853	4.94504e-05	0.999847							2.23453	0.0001691	0.999764
247376_at	NDPK2 (NUCLEOSIDE DIPHOSPHATE KINASE 2); ATP binding / nucleoside diphosphate kinase	AT5G63310	247376_at				-1.51356	0.000532087	0.999623										-8.82183	4.02183e-08	1	1.33409	0.0112542	0.971526																									1.29849
247378_at	ethylene-responsive DEAD box RNA helicase, putative (RH30)	AT5G63120	247378_at							1.47905	0.00655787	0.99407							1.60881	0.0131594	0.994666
247380_at	4-coumarate--CoA ligase family protein / 4-coumaroyl-CoA synthase family protein	AT5G63380	247380_at													2.46658	0.0371838	0	-2.0104	0.000750991	0.999544																									1.31124	0.0194213	0.960352
247382_at	ADK1 (ADENYLATE KINASE 1); adenylate kinase	AT5G63400	247382_at																3.64106	2.25916e-07	1
247383_at	leucine-rich repeat transmembrane protein kinase, putative	AT5G63410	247383_at				-4.08291	1.75449e-08	1	-3.44553	5.49504e-08	1
247384_at	protein kinase family protein	AT5G63370	247384_at				1.67842	0.000379407	0.999719	1.40719	0.0082957	0.992776							1.72332	0.00307596	0.998473																									1.8605	0.000113535	0.999714
247386_at	EMB2746 (EMBRYO DEFECTIVE 2746); catalytic	AT5G63420	247386_at				-1.47731	0.00624194	0.996828	1.64021	0.0108183	0.990972																-2.03327	4.54282e-05	0.999083							-1.43529	0.000974068	0.993049							-1.52187	0.000750485	0.996078
247389_at	CBS domain-containing protein / octicosapeptide/Phox/Bemp1 (PB1) domain-containing protein	AT5G63490	247389_at							1.34608	0.0237586	0.982534							1.35624	0.0376025	0.986688	-1.64141	0.00137526	0.997879				1.56357	0.0128657	0.973382							1.41374	0.00413643	0.987366										-1.32041
247390_at	Identical to F-box/LRR-repeat protein At5g63520 [Arabidopsis Thaliana] (GB:Q9FMV0;GB:Q8GX97); similar to unknown [Populus trichocarpa x Populus deltoides] (GB:ABK96301.1); contains InterPro domain Cyclin-like F-box (InterPro:IPR001810)	AT5G63520	247390_at				2.13854	7.8091e-05	0.999929							2.33538	0.0337302	0
247391_at	similar to hypothetical protein OsJ_014026 [Oryza sativa (japonica cultivar-group)] (GB:EAZ30543.1); similar to OSJNBa0055C08.4 [Oryza sativa (japonica cultivar-group)] (GB:CAE02280.2); contains InterPro domain Region of unknown function DUF1767 (InterPro:IPR013894)	AT5G63540	247391_at
247392_at	GSA1 (GLUTAMATE-1-SEMIALDEHYDE-2,1-AMINOMUTASE); glutamate-1-semialdehyde 2,1-aminomutase	AT5G63570	247392_at				-2.74168	1.14191e-08	1										-1.49163	0.0083843	0.996385																									-1.3731	0.0182882	0.976092
247393_at	octicosapeptide/Phox/Bem1p (PB1) domain-containing protein	AT5G63130	247393_at	9.23399	0.000130166	0.999066	13.839	1.02145e-07	1	2.89672	0.000494939	0.999325	2.65089	0.000916069	0.98608													21.6199	1.74607e-06	1	16.7498	0.0105426	0.999742	15.2414	0.00380034	0.999417										15.5597	0.000403475	1
247394_at	F-box family protein-related	AT5G62860	247394_at				1.50191	0.0100919	0.995195	2.47962	3.80582e-07	0.999998							6.93718	1.50864e-06	0.999998
247395_at	protein binding / zinc ion binding	AT5G62910	247395_at				4.0488	9.072e-10	1	5.44304	1.47178e-09	1							3.71598	1.59695e-06	0.999998	-1.53504	0.00985854	0.976507				1.59063	0.00312162	0.991521
247396_at	GDSL-motif lipase/hydrolase family protein	AT5G62930	247396_at																4.37634	4.13403e-07	0.999999							-2.00434	0.000194365	0.999128																-1.37448	0.0148474	0.961887	1.41922
247397_at	Dof-type zinc finger domain-containing protein	AT5G62940	247397_at																			1.51199	0.0106324	0.972096
247398_at	catalytic/ nucleotide binding	AT5G62950	247398_at				1.44335	0.00791994	0.996103										2.57557	9.75084e-05	0.99992
247399_at	similar to unknown protein [Arabidopsis thaliana] (TAIR:AT1G10660.3); similar to unknown protein [Arabidopsis thaliana] (TAIR:AT1G10660.1); similar to unknown protein [Arabidopsis thaliana] (TAIR:AT1G10660.4); similar to unnamed protein product [Vitis vinifera] (GB:CAO64308.1)	AT5G62960	247399_at							-1.6173	0.0367376	0.974837
247400_at	phosphoglycerate/bisphosphoglycerate mutase family protein	AT5G62840	247400_at				-1.36896	0.0386357	0.984705										-32.0101	9.68807e-07	0.999998	1.44248	0.00272111	0.991917
247401_at	DXR (1-DEOXY-D-XYLULOSE 5-PHOSPHATE REDUCTOISOMERASE)	AT5G62790	247401_at																-5.53677	1.01731e-07	1
247402_at	unknown protein	AT5G62750	247402_at
247403_at	band 7 family protein	AT5G62740	247403_at	1.49999	0.00595684	0.984241	2.60788	6.09036e-08	1	1.77011	4.40867e-05	0.999912							3.17179	3.27543e-06	0.999996							-2.36551	8.12123e-05	0.999892																-1.39972	0.0197389	0.974466
247404_at	permease, putative	AT5G62890	247404_at	-1.47396	0.00240127	0.991926													1.56591	0.00182208	0.999025
247405_at	ARAC10/ATRAC10/ATROP11 (RHO-RELATED PROTEIN FROM PLANTS 11); GTP binding	AT5G62880	247405_at	1.52878	0.00802709	0.980386													1.69256	0.00268185	0.998642
247406_at	ARR6 (RESPONSE REGULATOR 6); transcription regulator/ two-component response regulator	AT5G62920	247406_at	-3.00487	2.62421e-05	0.999715	-7.75314	7.15274e-10	1	-3.51324	6.38466e-07	0.999998	-3.89832	0.000122675	0.995946	-8.94749	0.00359653	0	1.60963	0.00860643	0.996303	-2.14468	0.00347758	0.995152	12.4407	2.15991e-05	0.999995	26.246	2.334e-09	1	-5.61698	0.00011255	0.999799				-3.10338	0.000617681	0.999734							-1.79267	0.0275734	0.965392	-7.31539
247407_at	similar to unknown protein [Arabidopsis thaliana] (TAIR:AT5G50090.1); similar to Os09g0381600 [Oryza sativa (japonica cultivar-group)] (GB:NP_001063061.1); similar to unnamed protein product [Vitis vinifera] (GB:CAO40951.1)	AT5G62900	247407_at							-1.48449	0.0058229	0.994634							2.13238	0.00053375	0.999659							1.55813	0.0198122	0.965393
247408_at	nuclear protein ZAP-related	AT5G62760	247408_at
247409_at	dihydroneopterin aldolase, putative	AT5G62980	247409_at				1.91343	0.000105748	0.999907										1.529	0.00414546	0.998027							-2.47115	4.00667e-05	0.999642							-1.4873	0.00500855	0.984317							-1.73757	0.000767389	0.99734	1.37006
247410_at	EMB1692 (EMBRYO DEFECTIVE 1692)	AT5G62990	247410_at																-1.98309	0.00851708	0.996336
247411_at	similar to hypothetical protein OsJ_001206 [Oryza sativa (japonica cultivar-group)] (GB:EAZ11381.1); similar to Os01g0271000 [Oryza sativa (japonica cultivar-group)] (GB:NP_001042705.1); similar to hypothetical protein OsI_001310 [Oryza sativa (indica cultivar-group)] (GB:EAY73463.1)	AT5G63000	247411_at				-1.67013	0.00286906	0.998381
247412_at	WD-40 repeat family protein	AT5G63010	247412_at				-1.45189	0.0299703	0.987709	1.33159	0.0281091	0.979891							7.40592	3.74376e-06	0.999995																												-1.30599
247414_at	EMB2759 (EMBRYO DEFECTIVE 2759)	AT5G63050	247414_at	-1.78705	0.000246809	0.998499	-4.08441	2.6864e-10	1				-2.7193	0.00115535	0.983964				-3.06801	1.11114e-05	0.999988	-1.29456	0.0200434	0.962065																						-1.54331	0.00193136	0.996714
247415_at	transporter	AT5G63060	247415_at				-6.41019	1.02148e-07	1										-42.14	2.57397e-08	1
247417_at	similar to unknown protein [Arabidopsis thaliana] (TAIR:AT1G48460.1); similar to unnamed protein product [Vitis vinifera] (GB:CAO64290.1)	AT5G63040	247417_at																-8.51712	4.70809e-07	0.999999							1.45944	0.0152162	0.970787
247418_at	glutaredoxin, putative	AT5G63030	247418_at				2.24794	1.07641e-06	0.999998
247419_at	transcription factor jumonji (jmjC) domain-containing protein	AT5G63080	247419_at																																		1.58748	0.00359797	0.984243
247420_at	similar to unknown protein [Arabidopsis thaliana] (TAIR:AT5G44600.1); similar to unnamed protein product [Vitis vinifera] (GB:CAO64266.1); contains domain SSF53335 (SSF53335); contains domain G3DSA:3.40.50.150 (G3DSA:3.40.50.150)	AT5G63100	247420_at				-1.66483	0.0319863	0.987																												-1.74612	0.00122331	0.985456							-2.61009	2.64303e-05	0.999585
247421_at	seven in absentia (SINA) family protein	AT5G62800	247421_at																-1.33226	0.0499196	0.982904
247422_at	PEX14 (PEROXISOME DEFECTIVE 2)	AT5G62810	247422_at																-3.27218	5.90695e-06	0.999993
247423_at	F-box family protein-related	AT5G62830	247423_at																-1.21827	0.0442904	0.984621	1.06565	0.00554321	0.984929
247425_at	similar to unknown protein [Arabidopsis thaliana] (TAIR:AT3G28770.1); similar to unknown [Populus trichocarpa] (GB:ABK92769.1)	AT5G62550	247425_at				1.55334	0.00871594	0.995767	-1.59524	0.00404215	0.996051							6.78717	3.24323e-07	0.999999
247426_at	calmodulin-binding protein	AT5G62570	247426_at	3.9621	0.000103974	0.999209	3.786	5.9731e-08	1	1.63948	0.0011279	0.99865							-1.88537	0.000550827	0.99965	-1.66704	0.000103791	0.999217				4.61007	2.11954e-06	0.999999	1.72695	0.0115121	0.971734	2.55288	0.000686762	0.99301													-1.60172
247427_at	binding	AT5G62580	247427_at	-2.32122	8.79428e-05	0.999301	-3.59625	4.53531e-07	0.999999	-1.81277	0.000271504	0.999593							2.11414	0.000194285	0.999857
247428_at	transportin-SR-related	AT5G62600	247428_at																1.87437	0.0008714	0.999482	-1.42756	0.00468562	0.983616
247429_at	galactosyltransferase family protein	AT5G62620	247429_at							-1.38396	0.0286143	0.979589										-2.58385	8.25652e-06	0.999903																									-1.49768
247430_at	basic helix-loop-helix (bHLH) family protein	AT5G62610	247430_at	1.3832	0.00897911	0.978707	1.82032	1.17371e-05	0.999986																																					1.49369	0.00126857	0.99512
247431_at	SRO5 (SIMILAR TO RCD ONE 5); NAD+ ADP-ribosyltransferase	AT5G62520	247431_at	168.682	2.91781e-09	1	157.938	7.16591e-11	1	28.4186	1.09591e-06	0.999996	6.10994	0.000461872	0.990844	13.401	0.0069266	0	71.4864	5.20332e-09	1							157.76	4.64991e-08	1
247432_at	ATEB1B (Arabidopsis thaliana Microtubule End Binding Protein EB1A); microtubule binding	AT5G62500	247432_at				-1.78994	0.00366303	0.997999										3.71919	2.49347e-05	0.999975
247433_at	UBC3 (UBIQUITIN-CONJUGATING ENZYME 3); ubiquitin-protein ligase	AT5G62540	247433_at	1.59874	0.00200112	0.992942	1.28013	0.0337025	0.986402	1.27758	0.0130012	0.989466																																					-1.51855
247434_at	similar to unknown protein [Arabidopsis thaliana] (TAIR:AT3G47833.1); similar to unnamed protein product [Vitis vinifera] (GB:CAO64387.1)	AT5G62575	247434_at				1.32021	0.0338014	0.986367										2.01393	0.000112526	0.99991	1.64491	0.00073317	0.997871				-1.32318	0.0350357	0.966875																			1.47465
247435_at	ATGSTU9 (GLUTATHIONE S-TRANSFERASE TAU 9); glutathione transferase	AT5G62480	247435_at							11.1065	3.63425e-11	1	10.5776	1.25639e-05	0.999006				35.7877	2.7217e-08	1																									11.5235	0.000206504	0.999999
247436_at	ALDH12A1 (Aldehyde dehydrogenase 12A1); 1-pyrroline-5-carboxylate dehydrogenase/ 3-chloroallyl aldehyde dehydrogenase	AT5G62530	247436_at																2.25145	6.25549e-05	0.999946							-1.71151	0.00172142	0.995735							1.63481	0.000620517	0.995732							1.38717	0.0224866	0.970155
247437_at	ATHVA22B (Arabidopsis thaliana HVA22 homologue B)	AT5G62490	247437_at				1.80083	0.0203924	0.991181
247438_at	zinc finger (C3HC4-type RING finger) family protein	AT5G62460	247438_at	1.51327	0.0158197	0.967791	1.94022	4.90554e-05	0.999952	2.16761	2.70532e-07	0.999999							2.15754	0.000271998	0.999809	-1.46174	0.00735308	0.979827				2.01723	6.63212e-05	0.999497							1.36126	0.00530179	0.976204							1.36763	0.0102532	0.974738
247439_at	AHA11 (ARABIDOPSIS H(+)-ATPASE 11); ATPase	AT5G62670	247439_at				1.26694	0.0358852	0.985647										-1.9352	0.00161221	0.999122
247440_at	proton-dependent oligopeptide transport (POT) family protein	AT5G62680	247440_at	-2.00506	4.18339e-05	0.999597	-5.6512	1.0145e-10	1	-2.60526	8.92268e-07	0.999997	-2.64746	0.000181588	0.994839	-3.05429	0.0275439	0													1.91722	0.00780585	0.961019				1.53443	0.000976303	0.989415							-1.66475	0.000784879	0.996304
247441_at	leucine-rich repeat family protein / protein kinase family protein	AT5G62710	247441_at	-1.6518	0.0096674	0.977524	-2.78451	0.000311591	0.999763				-2.71346	0.00278569	0.972644				2.67495	0.000415215	0.999725
247443_at	integral membrane HPP family protein	AT5G62720	247443_at	1.37407	0.0106775	0.975829	2.29982	2.37771e-06	0.999997	2.49891	2.57387e-07	0.999999							4.95468	4.78683e-07	0.999999	1.39412	0.00674834	0.972048				-2.18934	0.000242197	0.999703																-1.54863	0.00607586	0.995448
247444_at	HIPL2 (HIPL2 PROTEIN PRECURSOR); catalytic	AT5G62630	247444_at				-1.39041	0.0161097	0.992804										4.90138	2.66392e-07	0.999999	-1.98791	0.00068521	0.995494				-3.02783	7.7645e-05	0.99962							-2.06827	0.000729865	0.998737
247445_at	ELF5 (EARLY FLOWERING 5)	AT5G62640	247445_at				2.5376	1.87015e-06	0.999997	1.87893	4.68924e-05	0.999907							2.54577	1.79451e-05	0.999981	-1.41209	0.0099791	0.970722				-1.41023	0.0177805	0.975126							-1.34569	0.015478	0.980881										-1.33394
247446_at	similar to hypothetical protein OsI_000940 [Oryza sativa (indica cultivar-group)] (GB:EAY73093.1); similar to hypothetical protein OsJ_000926 [Oryza sativa (japonica cultivar-group)] (GB:EAZ11101.1); similar to Os01g0225300 [Oryza sativa (japonica cultivar-group)] (GB:NP_001042459.1)	AT5G62650	247446_at							1.30182	0.0326386	0.97721							-1.63866	0.00687938	0.996951
247449_at	nucleotide-sensitive chloride conductance regulator (ICln) family protein	AT5G62290	247449_at							1.35844	0.0374471	0.97443							2.40805	4.5968e-05	0.999958																									-1.58913	0.0126578	0.96984
247450_at	invertase/pectin methylesterase inhibitor family protein / DC 1.2 homolog (FL5-2I22)	AT5G62350	247450_at				-2.69699	1.55322e-09	1	-1.49977	0.00114721	0.998631							-1.6011	0.00145481	0.999196	-1.47276	0.00238705	0.992485				-1.60421	0.000571517	0.99709																-1.47923	0.00125802	0.996159
247454_at	Encodes a protein DOMINO1 that belongs to a plant-specific gene family sharing a common motif present in the tomato DEFECTIVE CHLOROPLASTS AND LEAVES (LeDCL) protein. DOMINO1 is located in the nucleus. Arabidopsis embryos carrying the domino1 mutation grow slowly in comparison with wild type embryos and reach only the globular stage at desiccation. The primary defect of the mutation at the cellul…	AT5G62440	247454_at				-3.2358	5.89631e-07	0.999999										1.69371	0.00140871	0.999218							1.81478	0.000749284	0.997849							-1.61351	0.00558803	0.992618
247455_at	MYB96 (myb domain protein 96); DNA binding / transcription factor	AT5G62470	247455_at	3.11676	0.00156568	0.994112	3.61636	1.14335e-05	0.999986				4.47639	0.000251937	0.993688	2.89692	0.0361385	0	-2.31721	0.00516581	0.997617	-2.16764	0.000284784	0.999173				6.1912	5.50786e-06	0.999994	1.93515	0.00450315	0.960486	9.77048	0.000283039	0.999875										10.5013	3.55036e-05	0.999998	-3.82033
247456_at	XLG2/ZIP12 (ZINC TRANSPORTER 12 PRECURSOR); cation transmembrane transporter/ metal ion transmembrane transporter	AT5G62160	247456_at
247458_at	ATCXE20 (ARABIDOPSIS THALIANA CARBOXYESTERASE 20); carboxylesterase	AT5G62180	247458_at				2.19797	7.23322e-05	0.999933	2.30375	2.41319e-06	0.999992							10.3023	1.6819e-08	1
247459_at	embryo-specific protein-related	AT5G62200	247459_at				3.27839	9.73096e-09	1	1.26524	0.0477727	0.968649							1.55467	0.00574384	0.997389																									1.41455	0.00604688	0.989367	1.41617
247460_at	OXA1 (Oxidase assembly 1); P-P-bond-hydrolysis-driven protein transmembrane transporter	AT5G62050	247460_at																1.75403	0.000664698	0.999589
247461_at	ATBAG2 (ARABIDOPSIS THALIANA BCL-2-ASSOCIATED ATHANOGENE 2)	AT5G62100	247461_at													-2.69765	0.0183136	0	-3.48172	0.00340023	0.998336																									1.8581	0.00145484	0.996323
247463_at	embryo-specific protein-related	AT5G62210	247463_at							9.89539	9.74613e-06	0.999975							-12.0351	4.15959e-07	0.999999	2.50319	0.00127542	0.992722				2.12173	0.0225085	0.964973																3.68996	4.08377e-06	0.999746	2.53855
247464_at	IQD23 (IQ-domain 23); calmodulin binding	AT5G62070	247464_at	2.55196	4.77623e-05	0.999556	2.20284	0.000125265	0.999892	-1.7618	0.00146455	0.998318										-2.22149	0.000194339	0.998693							3.53539	0.00438054	0.991761													2.53462	0.0085064	0.989884
247465_at	PRH75 (plant RNA helicase 75); ATP-dependent helicase	AT5G62190	247465_at	-1.43012	0.00373983	0.988809	-2.85682	2.81046e-09	1
247466_at	similar to SLK1 (SEUSS-LIKE 1), transcription regulator [Arabidopsis thaliana] (TAIR:AT4G25520.1); similar to SEU1 protein [Antirrhinum majus] (GB:CAF18247.1)	AT5G62090	247466_at							1.86677	0.00159533	0.998193																						3.09537	0.00101287	0.990098										2.83943	9.7488e-06	0.999825
247467_at	Per1-like protein-related	AT5G62130	247467_at	3.05217	0.000154483	0.998939	1.70295	0.00581422	0.997017										-4.60408	1.04289e-05	0.999988	1.45723	0.00734595	0.982				2.48771	0.000416098	0.99738	1.73502	0.0185727	0.96711	2.43186	0.0018191	0.993698	1.76728	0.00193744	0.980285							3.95832	1.78666e-06	0.9999
247470_at	exostosin family protein	AT5G62220	247470_at	-2.8679	6.02642e-07	0.999983	-7.94634	1.36258e-08	1	-2.75207	0.000285417	0.999575							-29.8659	2.34657e-08	1													2.46421	0.000368455	0.996224										2.28958	9.81359e-05	0.999763	-1.58093
247471_at	ERL1 (ERECTA-LIKE 1); kinase	AT5G62230	247471_at
247473_at	DNA binding	AT5G62260	247473_at							1.42465	0.0378875	0.974179				-1.22422	0.00138884	0	5.64937	2.76081e-05	0.999973	1.03598	0.00823863	0.964853
247474_at	similar to unknown protein [Arabidopsis thaliana] (TAIR:AT2G45360.1); similar to unnamed protein product [Vitis vinifera] (GB:CAO49726.1); contains InterPro domain Protein of unknown function DUF1442 (InterPro:IPR009902)	AT5G62280	247474_at				-4.87838	1.32829e-07	1	-1.40475	0.0119257	0.990202	-2.03602	0.00469147	0.962563				3.86137	6.24467e-07	0.999999				6.79252	1.01172e-05	0.999697	-1.50465	0.00242178	0.991763	-4.57184	1.65119e-05	0.981149													-9.07678	4.56317e-08	0.999999
247475_at	IRE (INCOMPLETE ROOT HAIR ELONGATION); kinase	AT5G62310	247475_at							-4.88582	6.60439e-07	0.999997
247477_at	invertase/pectin methylesterase inhibitor family protein	AT5G62340	247477_at				-16.2885	4.74601e-06	0.999994	-2.63289	2.84114e-06	0.999991							121.19	1.11042e-08	1	1.03958	0.0046198	0.981913
247480_at	ATBAG7 (ARABIDOPSIS THALIANA BCL-2-ASSOCIATED ATHANOGENE 7); calmodulin binding	AT5G62390	247480_at																2.8288	1.98881e-06	0.999997	-1.34336	0.00611546	0.984891
247482_at	SMC2 (STRUCTURAL MAINTENANCE OF CHROMOSOMES 2)	AT5G62410	247482_at	-1.93119	0.00342233	0.989517	-2.68072	0.000164773	0.999864										1.96594	0.00411981	0.998037
247486_at	similar to unknown [Populus trichocarpa] (GB:ABK94834.1)	AT5G62140	247486_at				-3.01357	3.52088e-07	0.999999										-126.426	1.11319e-08	1	1.47289	0.00299187	0.994532	2.08383	0.0042154	0.963594	1.74524	0.00084477	0.996688
247487_at	peptidoglycan-binding LysM domain-containing protein	AT5G62150	247487_at							4.58264	8.18693e-09	1							4.08317	2.26357e-06	0.999997																									1.44429	0.000271024	0.999532
247488_at	similar to MtN19-like protein [Pisum sativum] (GB:AAU14999.2); contains InterPro domain Stress up-regulated Nod 19 (InterPro:IPR011692)	AT5G61820	247488_at				3.45747	5.27894e-09	1	3.87363	5.55001e-09	1							-3.24429	2.05472e-05	0.999979																1.76926	0.00845747	0.966423							6.7613	7.17617e-07	0.999948
247489_at	short-chain dehydrogenase/reductase (SDR) family protein	AT5G61830	247489_at				2.17669	4.85656e-05	0.999953																			-1.57995	0.00407215	0.984132
247491_at	signaling molecule-related	AT5G61880	247491_at																3.53383	1.20207e-05	0.999987
247493_at	BON1 (BONZAI1); calcium-dependent phospholipid binding	AT5G61900	247493_at	3.00084	0.0084836	0.979575	2.51847	0.00184911	0.998893										2.12587	0.000364469	0.999754										4.66399	0.0100575	0.992079
247494_at	calnexin 1 (CNX1)	AT5G61790	247494_at	-1.99267	1.35746e-05	0.999825	-6.75605	5.29681e-11	1	-2.15856	2.68587e-06	0.999992				-2.99676	0.0121978	0										1.44631	0.00572233	0.985983							2.75507	5.36594e-06	0.999979							-2.08336	5.99597e-05	0.999877
247495_at	ATIPK2BETA (Arabidopsis thaliana inositol hexakisphosphate 2beta); inositol or phosphatidylinositol kinase	AT5G61760	247495_at				1.39552	0.00464244	0.997544	-1.41264	0.00519677	0.995123	-2.12229	0.00380669	0.966979				1.76156	0.00112791	0.999353
247496_at	GUT1; catalytic	AT5G61840	247496_at	-1.55337	0.00299789	0.990491	-1.75791	0.000227725	0.999819	-1.3815	0.014563	0.988414							2.03614	4.11835e-05	0.999962
247497_at	PPAN (PETER PAN-LIKE PROTEIN)	AT5G61770	247497_at				-1.46848	0.0127486	0.99412										1.43742	0.0298979	0.989114	1.53108	0.00323337	0.989556													-1.38942	0.0276351	0.971298				-1.91379	0.000838733	0.96929	-3.21832	3.08004e-05	0.999951
247498_at	mitochondrial substrate carrier family protein	AT5G61810	247498_at	-2.37062	7.08895e-05	0.999405				-4.29868	5.06828e-06	0.999986							-6.43666	2.17308e-05	0.999978				-3.06468	3.65286e-05	0.997781	-1.96457	0.000390704	0.998502							1.70028	0.00012319	0.9984							3.85358	1.35094e-07	0.999999
247499_at	similar to hypothetical protein [Vitis vinifera] (GB:CAN73072.1)	AT5G61865	247499_at							1.38282	0.0419326	0.97189							1.60227	0.0255931	0.990497
247500_at	similar to unknown protein [Arabidopsis thaliana] (TAIR:AT2G32910.1); similar to unnamed protein product [Vitis vinifera] (GB:CAO68695.1); contains InterPro domain Kelch related (InterPro:IPR013089); contains InterPro domain Development and cell death (InterPro:IPR013989); contains InterPro domain Protein of unknown function GLTT (InterPro:IPR008165)	AT5G61910	247500_at				-1.3136	0.0257495	0.989216
247501_at	similar to unknown protein [Arabidopsis thaliana] (TAIR:AT3G14750.1); similar to hypothetical protein [Vitis vinifera] (GB:CAN62085.1)	AT5G61920	247501_at
247502_at	ubiquitin carboxyl-terminal hydrolase-related	AT5G61940	247502_at
247504_at	pentatricopeptide (PPR) repeat-containing protein	AT5G61990	247504_at							-1.41046	0.0480039	0.968522
247505_at	signal recognition particle-related / SRP-related	AT5G61970	247505_at																1.9302	0.000272314	0.999808
247506_at	AML1 (ARABIDOPSIS MEI2-LIKE PROTEIN 1); RNA binding	AT5G61960	247506_at				1.37333	0.00382107	0.997925
247507_at	APO3 (ACCUMULATION OF PHOTOSYSTEM ONE 3)	AT5G61930	247507_at																-2.27007	0.000500763	0.999677							-1.63384	0.0042378	0.984118
247508_at	ARF2 (AUXIN RESPONSE FACTOR 2); transcription factor	AT5G62000	247508_at							1.43668	0.00253591	0.997332							-1.9977	0.000111857	0.999911
247509_at	AT-HSFB2A (Arabidopsis thaliana heat shock transcription factor B2A); DNA binding / transcription factor	AT5G62020	247509_at	3.944	5.96073e-05	0.999476	4.53256	7.93615e-09	1	7.78371	1.66322e-09	1	14.908	0.000139829	0.995606	2.32343	0.0306569	0	4.34131	1.02969e-07	1	2.75423	7.74495e-05	0.999313	3.18713	0.00261187	0.996056	3.93573	0.000738587	0.999817	4.18494	0.00867009	0.987911	4.71309	0.00472031	0.994973				2.01276	0.000900315	0.967594				1.86971	0.00310724	0.995774	7.73848
247510_at	diphthamide synthesis DPH2 family protein	AT5G62030	247510_at
247512_at	similar to unknown protein [Arabidopsis thaliana] (TAIR:AT3G28830.1); contains InterPro domain Protein of unknown function DUF1216 (InterPro:IPR009605)	AT5G61720	247512_at
247513_at	NADP-dependent oxidoreductase, putative	AT5G61510	247513_at	2.02524	0.000319062	0.998185	6.75768	8.33934e-10	1	1.44373	0.000643116	0.999159							1.89926	0.000550583	0.99965																									1.77133	8.68397e-05	0.999654
247514_at	PMSR1 (PEPTIDEMETHIONINE SULFOXIDE REDUCTASE 1); peptide-methionine-(S)-S-oxide reductase	AT5G61640	247514_at				2.38624	9.25502e-07	0.999998																			-1.63101	0.00878544	0.981371
247517_at	tudor domain-containing protein / nuclease family protein	AT5G61780	247517_at				-1.68997	1.71338e-05	0.999981										4.20689	3.91333e-07	0.999999																1.36487	0.00560859	0.986366
247518_at	pentatricopeptide (PPR) repeat-containing protein	AT5G61800	247518_at
247519_at	ANAC100/ATNAC5 (Arabidopsis NAC domain containing protein 100); transcription factor	AT5G61430	247519_at	1.65829	0.0175635	0.96524	1.24397	0.0343037	0.986193	-2.87302	2.2109e-05	0.999951							2.821	0.016265	0.993593
247520_at	cytochrome c oxidase subunit Vc, putative / COX5C, putative	AT5G61310	247520_at				-2.4923	3.34945e-05	0.999966																									-1.84482	0.000619324	0.964876										-1.40625	0.0151256	0.983312
247521_at	2-phosphoglycerate kinase-related	AT5G61450	247521_at				1.40741	0.0351303	0.985907										2.83072	7.90908e-05	0.999934
247522_at	similar to unknown protein [Arabidopsis thaliana] (TAIR:AT1G26650.1); similar to hypothetical protein [Vitis vinifera] (GB:CAN78131.1)	AT5G61340	247522_at	-2.06292	2.69601e-05	0.999709	-8.53204	5.50017e-10	1	-8.30615	1.17799e-08	1
247523_at	RPE (EMBRYO DEFECTIVE 2728); ribulose-phosphate 3-epimerase	AT5G61410	247523_at				1.19332	0.0141803	0.993554	1.71809	6.65518e-05	0.999875							-13.5693	3.40818e-09	1
247524_at	thioredoxin family protein	AT5G61440	247524_at	8.93978	1.60723e-10	1	6.20325	3.9571e-11	1	2.73783	7.09746e-07	0.999997							98.8147	6.56087e-10	1	2.14413	0.000331098	0.996881	16.9409	0.000880623	0.999948	2.71376	0.00167865	0.996847										3.48843	0.00112029	0.991092				-3.50478	0.000477716	0.999662	-2.94583
247525_at	TOC1 (TIMING OF CAB EXPRESSION 1); transcription regulator	AT5G61380	247525_at				7.81708	2.66078e-11	1	2.11977	7.55806e-06	0.99998							26.9054	2.74894e-09	1							3.50673	3.38259e-06	0.999984
247527_at	leucine-rich repeat transmembrane protein kinase, putative	AT5G61480	247527_at	-2.39889	0.000119971	0.999121	-3.26254	4.39188e-06	0.999994	-2.43327	5.75635e-05	0.99989							-1.67711	0.0294093	0.98927
247528_at	MIM (HYPERSENSITIVE TO MMS, IRRADIATION AND MMC); ATP binding	AT5G61460	247528_at	-1.53765	0.0105201	0.97609	-2.03835	0.000269499	0.999791
247530_at	L-asparaginase, putative / L-asparagine amidohydrolase, putative	AT5G61540	247530_at																1.61261	0.0302984	0.988987
247532_at	protein kinase family protein	AT5G61560	247532_at				1.41377	0.00426273	0.997719	3.61367	9.21476e-06	0.999976							-1.66102	0.0404623	0.9858	-2.63293	0.0108162	0.988619													-1.43905	0.0217277	0.964769							-1.4969	0.017784	0.966776	-2.68174
247534_at	phosphofructokinase family protein	AT5G61580	247534_at				-1.58351	0.00395747	0.997861	-1.40883	0.0172239	0.986663							-1.70784	0.000711939	0.999564							-1.68329	0.00061147	0.998429
247535_at	myb family transcription factor	AT5G61620	247535_at
247536_at	CYCP4;2 (CYCLIN P4;2); cyclin-dependent protein kinase	AT5G61650	247536_at	-2.08528	0.00316052	0.990114	-1.57311	0.00535821	0.99722	-27.2857	1.48951e-09	1				-1.73866	0.037685	0
247538_at	ATATH16 (ABC2 homolog 16); ATPase, coupled to transmembrane movement of substances	AT5G61700	247538_at				1.12353	0.0324014	0.986855
[truncated: 20,948 more rows]
[truncated: 8 more columns]
